# Supplementary material for: Heterogeneity Analysis of Esophageal Squamous Cell Carcinoma in Cell Lines, Tumor Tissues and Patient-Derived Xenografts
Source: J Cancer. 2021 May 10;12(13):3930–44. doi: 10.7150/jca.52286 (PMC8176252; doi:10.7150/jca.52286)
Supplement: Supplementary file 1 — Supplementary figures and tables. [file jcav12p3930s1.zip]

Archive with 41 entries (36 files):
- Supplementary materials/
- Supplementary materials/ESCCpatients-MutHeatMap.csv
- __MACOSX/
- __MACOSX/Supplementary materials/
- __MACOSX/Supplementary materials/._ESCCpatients-MutHeatMap.csv
- Supplementary materials/.DS_Store
- __MACOSX/Supplementary materials/._.DS_Store
- Supplementary materials/Mutations files of 12 ESCC cell lines /
- Supplementary materials/Mutations files of 12 ESCC cell lines /KYSE140_OESOPHAGUS Mutations.xlsm
- __MACOSX/Supplementary materials/Mutations files of 12 ESCC cell lines /
- __MACOSX/Supplementary materials/Mutations files of 12 ESCC cell lines /._KYSE140_OESOPHAGUS Mutations.xlsm
- Supplementary materials/Mutations files of 12 ESCC cell lines /KYSE180_OESOPHAGUS Mutations.xlsm
- __MACOSX/Supplementary materials/Mutations files of 12 ESCC cell lines /._KYSE180_OESOPHAGUS Mutations.xlsm
- Supplementary materials/Mutations files of 12 ESCC cell lines /KYSE520_OESOPHAGUS Mutations.xlsm
- __MACOSX/Supplementary materials/Mutations files of 12 ESCC cell lines /._KYSE520_OESOPHAGUS Mutations.xlsm
- Supplementary materials/Mutations files of 12 ESCC cell lines /KYSE30_OESOPHAGUS Mutations.xlsm
- __MACOSX/Supplementary materials/Mutations files of 12 ESCC cell lines /._KYSE30_OESOPHAGUS Mutations.xlsm
- Supplementary materials/Mutations files of 12 ESCC cell lines /KYSE270_OESOPHAGUS Mutations.xlsm
- __MACOSX/Supplementary materials/Mutations files of 12 ESCC cell lines /._KYSE270_OESOPHAGUS Mutations.xlsm
- Supplementary materials/Mutations files of 12 ESCC cell lines /KYSE150_OESOPHAGUS Mutations.xlsm
- __MACOSX/Supplementary materials/Mutations files of 12 ESCC cell lines /._KYSE150_OESOPHAGUS Mutations.xlsm
- Supplementary materials/Mutations files of 12 ESCC cell lines /KYSE50_OESOPHAGUS Mutations.xlsm
- __MACOSX/Supplementary materials/Mutations files of 12 ESCC cell lines /._KYSE50_OESOPHAGUS Mutations.xlsm
- Supplementary materials/Mutations files of 12 ESCC cell lines /KYSE450_OESOPHAGUS Mutations.xlsm
- __MACOSX/Supplementary materials/Mutations files of 12 ESCC cell lines /._KYSE450_OESOPHAGUS Mutations.xlsm
- Supplementary materials/Mutations files of 12 ESCC cell lines /KYSE70_OESOPHAGUS Mutations.xlsm
- __MACOSX/Supplementary materials/Mutations files of 12 ESCC cell lines /._KYSE70_OESOPHAGUS Mutations.xlsm
- Supplementary materials/Mutations files of 12 ESCC cell lines /KYSE220_OESOPHAGUS Mutations.xlsm
- __MACOSX/Supplementary materials/Mutations files of 12 ESCC cell lines /._KYSE220_OESOPHAGUS Mutations.xlsm
- Supplementary materials/Mutations files of 12 ESCC cell lines /KYSE510_OESOPHAGUS Mutations.xlsm
- __MACOSX/Supplementary materials/Mutations files of 12 ESCC cell lines /._KYSE510_OESOPHAGUS Mutations.xlsm
- Supplementary materials/Mutations files of 12 ESCC cell lines /KYSE410_OESOPHAGUS Mutations.xlsm
- __MACOSX/Supplementary materials/Mutations files of 12 ESCC cell lines /._KYSE410_OESOPHAGUS Mutations.xlsm
- Supplementary materials/ESCCcellLine-ExpHeatmap.csv
- __MACOSX/Supplementary materials/._ESCCcellLine-ExpHeatmap.csv
- Supplementary materials/Supplemental Data.xlsx
- __MACOSX/Supplementary materials/._Supplemental Data.xlsx
- Supplementary materials/ESCCpatients-ExpHeatmap.csv
- __MACOSX/Supplementary materials/._ESCCpatients-ExpHeatmap.csv
- Supplementary materials/ESCCcellLine-MutHeatmap.csv
- __MACOSX/Supplementary materials/._ESCCcellLine-MutHeatmap.csv
