# Supplementary material for: Heterogeneity Analysis of Esophageal Squamous Cell Carcinoma in Cell Lines, Tumor Tissues and Patient-Derived Xenografts
Source: J Cancer. 2021 May 10;12(13):3930–44. doi: 10.7150/jca.52286 (PMC8176252; doi:10.7150/jca.52286)
Supplement: Supplementary file 1 — Supplementary figures and tables. [file jcav12p3930s1.zip › Supplementary materials/ESCCpatients-MutHeatMap.csv]

ESCCpatients-MutHeatMap	1	2	3	4	5	6	7	8	9	10	11	12	13	14	15	16	17	18	19	20	21	22	23	24	25	26	27	28	29	30	31	32	33	34	35	36	37	38	39	40	41	42	43	44	45	46	47	48	49
1	0	0.066502463	0.038793103	0.036083744	0.072783251	0.046182266	0.045812808	0.038546798	0.042487685	0.045197044	0.034605911	0.041995074	0.0408867	0.048029557	0.044211823	0.041871921	0.033497537	0.041502463	0.053448276	0.04273399	0.052093596	0.043103448	0.043965517	0.033128079	0.036083744	0.052463054	0.041748768	0.041133005	0.043596059	0.037068966	0.032758621	0.045812808	0.067610837	0.04408867	0.046551724	0.052339901	0.050492611	0.046674877	0.037192118	0.036576355	0.035098522	0.052832512	0.114039409	0.034236453	0.036083744	0.039655172	0.040763547	0.042857143	0.044458128
2	0.066502463	0	0.058743842	0.055541872	0.092980296	0.0658867	0.065270936	0.058743842	0.062684729	0.065394089	0.054064039	0.062438424	0.060837438	0.066256158	0.062931034	0.061083744	0.053694581	0.061206897	0.074137931	0.062684729	0.07229064	0.063300493	0.063669951	0.053571429	0.055049261	0.071428571	0.060221675	0.060837438	0.063546798	0.057019704	0.052955665	0.065270936	0.08682266	0.063054187	0.066748768	0.071305419	0.070197044	0.066133005	0.056896552	0.056527094	0.054310345	0.073275862	0.132758621	0.055172414	0.055788177	0.0591133	0.06046798	0.064039409	0.063669951
3	0.038793103	0.058743842	0	0.027832512	0.065763547	0.036945813	0.037068966	0.030295567	0.034482759	0.036699507	0.025862069	0.034236453	0.032881773	0.039039409	0.036699507	0.0341133	0.025738916	0.033004926	0.04544335	0.035714286	0.04408867	0.035098522	0.03546798	0.025369458	0.027339901	0.041995074	0.032512315	0.032881773	0.035591133	0.028325123	0.024014778	0.037315271	0.060837438	0.034359606	0.038546798	0.044334975	0.042241379	0.03817734	0.028448276	0.028325123	0.025862069	0.045320197	0.10726601	0.025985222	0.027832512	0.031650246	0.031773399	0.034852217	0.035221675
4	0.036083744	0.055541872	0.027832512	0	0.063793103	0.034975369	0.034359606	0.026847291	0.031527094	0.033004926	0.022413793	0.030788177	0.029926108	0.035837438	0.033743842	0.03091133	0.022536946	0.02955665	0.041502463	0.032512315	0.0408867	0.031896552	0.032512315	0.022413793	0.024384236	0.041009852	0.029310345	0.028940887	0.032142857	0.025615764	0.021059113	0.034605911	0.057881773	0.031650246	0.035098522	0.041625616	0.038546798	0.034729064	0.025738916	0.025369458	0.023152709	0.042610837	0.104310345	0.023522167	0.024384236	0.02820197	0.028571429	0.032635468	0.033251232
5	0.072783251	0.092980296	0.065763547	0.063793103	0	0.073152709	0.072536946	0.065270936	0.068965517	0.070935961	0.061330049	0.068965517	0.067364532	0.073768473	0.071921182	0.068103448	0.061453202	0.067487685	0.079433498	0.071182266	0.077586207	0.070320197	0.069458128	0.061576355	0.063300493	0.076970443	0.069211823	0.068103448	0.071305419	0.064039409	0.06046798	0.072536946	0.09408867	0.070812808	0.072536946	0.076847291	0.076477833	0.073152709	0.064901478	0.063300493	0.062315271	0.081280788	0.137807882	0.060960591	0.063546798	0.06637931	0.066995074	0.071551724	0.071182266
6	0.046182266	0.0658867	0.036945813	0.034975369	0.073152709	0	0.044704433	0.03546798	0.04137931	0.043842365	0.032512315	0.040394089	0.038793103	0.046182266	0.042857143	0.040270936	0.032389163	0.039655172	0.052586207	0.042364532	0.050492611	0.041502463	0.041133005	0.03226601	0.034236453	0.048891626	0.039408867	0.03953202	0.040763547	0.034975369	0.03091133	0.043719212	0.065517241	0.041256158	0.045197044	0.050738916	0.048891626	0.04408867	0.034852217	0.034975369	0.03226601	0.052463054	0.112931034	0.032635468	0.034236453	0.038300493	0.037931034	0.042241379	0.042364532
7	0.045812808	0.065270936	0.037068966	0.034359606	0.072536946	0.044704433	0	0.036576355	0.041502463	0.043472906	0.032142857	0.040270936	0.039655172	0.045566502	0.043226601	0.040147783	0.032758621	0.039285714	0.050985222	0.042487685	0.050615764	0.041625616	0.041995074	0.032389163	0.034359606	0.049753695	0.03953202	0.038669951	0.042610837	0.035591133	0.031280788	0.044581281	0.067118227	0.041871921	0.044334975	0.050615764	0.048275862	0.044704433	0.034975369	0.034359606	0.033128079	0.053078818	0.113300493	0.033004926	0.034852217	0.03817734	0.039039409	0.042610837	0.042241379
8	0.038546798	0.058743842	0.030295567	0.026847291	0.065270936	0.03546798	0.036576355	0	0.033251232	0.036206897	0.024384236	0.033497537	0.032142857	0.038054187	0.034729064	0.03362069	0.025246305	0.03226601	0.044950739	0.034975369	0.043103448	0.0341133	0.034482759	0.024876847	0.02635468	0.042980296	0.031034483	0.031403941	0.034359606	0.027586207	0.023275862	0.03682266	0.05862069	0.03362069	0.037807882	0.043349754	0.040763547	0.037192118	0.027955665	0.027093596	0.024876847	0.044827586	0.105295567	0.025738916	0.026847291	0.03091133	0.031527094	0.034852217	0.035714286
9	0.042487685	0.062684729	0.034482759	0.031527094	0.068965517	0.04137931	0.041502463	0.033251232	0	0.0408867	0.029310345	0.03817734	0.036330049	0.042980296	0.040147783	0.037807882	0.029433498	0.036453202	0.048399015	0.039655172	0.048275862	0.039039409	0.039655172	0.029310345	0.031280788	0.047167488	0.036453202	0.036330049	0.039039409	0.032512315	0.02770936	0.041256158	0.062807882	0.038793103	0.041748768	0.047783251	0.046428571	0.042118227	0.032142857	0.032019704	0.029802956	0.049014778	0.110714286	0.030418719	0.031527094	0.035098522	0.036206897	0.039778325	0.039408867
10	0.045197044	0.065394089	0.036699507	0.033004926	0.070935961	0.043842365	0.043472906	0.036206897	0.0408867	0	0.030788177	0.039655172	0.038300493	0.045197044	0.041871921	0.03953202	0.031896552	0.038423645	0.050369458	0.041871921	0.048522167	0.041009852	0.04137931	0.031280788	0.033743842	0.049630542	0.03817734	0.038300493	0.041256158	0.033990148	0.030418719	0.043226601	0.065763547	0.03953202	0.043472906	0.049507389	0.046674877	0.04408867	0.034605911	0.033743842	0.031280788	0.051970443	0.112684729	0.032142857	0.033990148	0.037561576	0.037684729	0.040763547	0.042118227
11	0.034605911	0.054064039	0.025862069	0.022413793	0.061330049	0.032512315	0.032142857	0.024384236	0.029310345	0.030788177	0	0.028817734	0.027463054	0.03362069	0.031280788	0.02820197	0.020812808	0.027832512	0.040270936	0.030295567	0.038669951	0.029926108	0.030541872	0.02044335	0.022413793	0.038300493	0.027832512	0.027463054	0.030172414	0.02364532	0.019334975	0.032142857	0.05591133	0.030172414	0.033128079	0.038916256	0.037068966	0.033004926	0.023522167	0.022906404	0.021182266	0.040147783	0.102832512	0.020812808	0.022660099	0.026231527	0.026600985	0.030418719	0.030295567
12	0.041995074	0.062438424	0.034236453	0.030788177	0.068965517	0.040394089	0.040270936	0.033497537	0.03817734	0.039655172	0.028817734	0	0.035344828	0.042241379	0.038669951	0.036576355	0.028448276	0.035714286	0.048399015	0.037931034	0.047536946	0.038054187	0.038916256	0.028078818	0.030788177	0.046428571	0.036453202	0.035837438	0.038793103	0.032019704	0.027463054	0.040024631	0.062561576	0.037807882	0.040763547	0.047536946	0.045197044	0.041133005	0.031896552	0.031280788	0.02955665	0.048029557	0.11046798	0.029433498	0.030788177	0.034852217	0.034729064	0.038793103	0.039901478
13	0.0408867	0.060837438	0.032881773	0.029926108	0.067364532	0.038793103	0.039655172	0.032142857	0.036330049	0.038300493	0.027463054	0.035344828	0	0.040640394	0.038546798	0.036206897	0.027586207	0.035098522	0.046059113	0.037068966	0.046428571	0.036699507	0.037068966	0.027216749	0.029433498	0.045566502	0.034359606	0.033990148	0.036699507	0.030172414	0.02635468	0.039901478	0.062684729	0.036699507	0.040394089	0.046674877	0.04408867	0.040024631	0.030788177	0.030172414	0.027955665	0.046921182	0.110591133	0.028325123	0.029926108	0.033251232	0.032881773	0.037931034	0.038300493
14	0.048029557	0.066256158	0.039039409	0.035837438	0.073768473	0.046182266	0.045566502	0.038054187	0.042980296	0.045197044	0.03362069	0.042241379	0.040640394	0	0.044458128	0.041625616	0.034236453	0.041009852	0.052216749	0.043719212	0.052339901	0.042364532	0.042980296	0.033866995	0.035591133	0.049753695	0.040517241	0.040147783	0.043596059	0.036330049	0.03226601	0.045566502	0.068349754	0.042610837	0.046305419	0.052339901	0.049753695	0.046674877	0.036453202	0.036576355	0.034359606	0.054064039	0.115270936	0.034975369	0.035837438	0.039408867	0.040024631	0.044334975	0.044211823
15	0.044211823	0.062931034	0.036699507	0.033743842	0.071921182	0.042857143	0.043226601	0.034729064	0.040147783	0.041871921	0.031280788	0.038669951	0.038546798	0.044458128	0	0.039285714	0.03091133	0.03817734	0.051600985	0.040640394	0.048522167	0.040763547	0.04137931	0.031280788	0.032512315	0.049137931	0.03817734	0.038054187	0.040270936	0.033990148	0.029433498	0.042241379	0.066748768	0.040517241	0.043719212	0.049014778	0.046921182	0.04408867	0.0341133	0.033497537	0.032019704	0.050492611	0.111206897	0.031650246	0.033497537	0.037068966	0.037684729	0.041256158	0.041133005
16	0.041871921	0.061083744	0.0341133	0.03091133	0.068103448	0.040270936	0.040147783	0.03362069	0.037807882	0.03953202	0.02820197	0.036576355	0.036206897	0.041625616	0.039285714	0	0.029064039	0.035837438	0.047783251	0.038546798	0.046674877	0.038423645	0.038054187	0.028448276	0.030418719	0.046059113	0.035837438	0.035714286	0.038669951	0.031896552	0.027586207	0.040147783	0.062684729	0.037684729	0.040640394	0.046921182	0.045073892	0.040763547	0.030788177	0.03091133	0.028940887	0.048152709	0.110837438	0.029064039	0.03091133	0.033990148	0.035591133	0.037931034	0.039285714
17	0.033497537	0.053694581	0.025738916	0.022536946	0.061453202	0.032389163	0.032758621	0.025246305	0.029433498	0.031896552	0.020812808	0.028448276	0.027586207	0.034236453	0.03091133	0.029064039	0	0.02770936	0.040394089	0.030418719	0.039285714	0.029802956	0.030665025	0.020073892	0.022536946	0.038423645	0.02770936	0.027586207	0.029802956	0.023275862	0.018719212	0.03226601	0.055295567	0.030049261	0.033251232	0.03953202	0.037438424	0.032881773	0.023399015	0.023029557	0.021059113	0.041009852	0.10270936	0.021182266	0.023029557	0.026600985	0.026970443	0.030049261	0.03091133
18	0.041502463	0.061206897	0.033004926	0.02955665	0.067487685	0.039655172	0.039285714	0.03226601	0.036453202	0.038423645	0.027832512	0.035714286	0.035098522	0.041009852	0.03817734	0.035837438	0.02770936	0	0.046428571	0.037192118	0.045566502	0.03682266	0.036945813	0.027586207	0.029310345	0.045197044	0.034482759	0.034605911	0.03682266	0.030295567	0.026231527	0.038793103	0.061330049	0.036576355	0.040517241	0.046059113	0.044211823	0.040394089	0.030665025	0.030049261	0.027339901	0.047783251	0.110221675	0.02820197	0.029802956	0.03362069	0.033990148	0.037315271	0.037192118
19	0.053448276	0.074137931	0.04544335	0.041502463	0.079433498	0.052586207	0.050985222	0.044950739	0.048399015	0.050369458	0.040270936	0.048399015	0.046059113	0.052216749	0.051600985	0.047783251	0.040394089	0.046428571	0	0.04864532	0.057512315	0.049507389	0.049630542	0.03953202	0.042487685	0.057881773	0.047413793	0.04679803	0.050246305	0.043472906	0.039408867	0.051477833	0.074014778	0.049507389	0.052463054	0.058251232	0.056157635	0.052339901	0.043349754	0.043226601	0.040024631	0.060221675	0.120197044	0.041133005	0.041995074	0.045073892	0.045197044	0.050492611	0.050369458
20	0.04273399	0.062684729	0.035714286	0.032512315	0.071182266	0.042364532	0.042487685	0.034975369	0.039655172	0.041871921	0.030295567	0.037931034	0.037068966	0.043719212	0.040640394	0.038546798	0.030418719	0.037192118	0.04864532	0	0.048768473	0.040024631	0.039901478	0.030541872	0.032512315	0.047906404	0.037684729	0.037807882	0.040270936	0.033004926	0.028694581	0.041995074	0.064778325	0.03953202	0.043472906	0.049261084	0.046921182	0.043596059	0.033128079	0.033251232	0.030788177	0.050246305	0.111206897	0.03091133	0.032512315	0.036576355	0.036453202	0.040024631	0.040640394
21	0.052093596	0.07229064	0.04408867	0.0408867	0.077586207	0.050492611	0.050615764	0.043103448	0.048275862	0.048522167	0.038669951	0.047536946	0.046428571	0.052339901	0.048522167	0.046674877	0.039285714	0.045566502	0.057512315	0.048768473	0	0.047413793	0.048029557	0.039162562	0.0408867	0.055541872	0.045320197	0.045689655	0.047660099	0.041625616	0.037807882	0.050369458	0.072413793	0.048152709	0.05135468	0.057142857	0.054802956	0.051231527	0.041009852	0.041871921	0.039162562	0.057389163	0.118842365	0.039285714	0.04137931	0.043226601	0.044827586	0.048399015	0.049753695
22	0.043103448	0.063300493	0.035098522	0.031896552	0.070320197	0.041502463	0.041625616	0.0341133	0.039039409	0.041009852	0.029926108	0.038054187	0.036699507	0.042364532	0.040763547	0.038423645	0.029802956	0.03682266	0.049507389	0.040024631	0.047413793	0	0.039285714	0.029187192	0.031650246	0.047536946	0.037315271	0.037192118	0.039408867	0.032635468	0.028325123	0.042118227	0.06317734	0.039408867	0.041871921	0.04864532	0.04679803	0.042487685	0.033004926	0.032389163	0.030665025	0.050369458	0.112068966	0.030295567	0.031896552	0.035714286	0.036330049	0.039901478	0.040270936
23	0.043965517	0.063669951	0.03546798	0.032512315	0.069458128	0.041133005	0.041995074	0.034482759	0.039655172	0.04137931	0.030541872	0.038916256	0.037068966	0.042980296	0.04137931	0.038054187	0.030665025	0.036945813	0.049630542	0.039901478	0.048029557	0.039285714	0	0.02955665	0.032019704	0.047413793	0.037438424	0.03682266	0.039778325	0.032758621	0.028940887	0.041256158	0.064039409	0.038546798	0.04273399	0.048522167	0.046921182	0.042857143	0.033374384	0.032758621	0.030788177	0.050492611	0.11046798	0.031157635	0.03226601	0.036330049	0.035714286	0.040024631	0.040640394
24	0.033128079	0.053571429	0.025369458	0.022413793	0.061576355	0.03226601	0.032389163	0.024876847	0.029310345	0.031280788	0.02044335	0.028078818	0.027216749	0.033866995	0.031280788	0.028448276	0.020073892	0.027586207	0.03953202	0.030541872	0.039162562	0.029187192	0.02955665	0	0.022167488	0.038300493	0.027586207	0.026970443	0.030418719	0.022660099	0.018596059	0.032389163	0.055172414	0.029187192	0.032142857	0.039162562	0.037068966	0.033251232	0.023275862	0.022906404	0.020689655	0.039901478	0.103078818	0.020812808	0.022167488	0.025738916	0.026847291	0.030172414	0.030788177
25	0.036083744	0.055049261	0.027339901	0.024384236	0.063300493	0.034236453	0.034359606	0.02635468	0.031280788	0.033743842	0.022413793	0.030788177	0.029433498	0.035591133	0.032512315	0.030418719	0.022536946	0.029310345	0.042487685	0.032512315	0.0408867	0.031650246	0.032019704	0.022167488	0	0.040270936	0.029310345	0.028694581	0.031650246	0.024384236	0.020812808	0.0341133	0.056896552	0.031896552	0.035098522	0.040147783	0.038546798	0.034729064	0.025246305	0.024384236	0.022660099	0.041625616	0.103325123	0.023029557	0.024137931	0.02820197	0.028817734	0.032142857	0.033004926
26	0.052463054	0.071428571	0.041995074	0.041009852	0.076970443	0.048891626	0.049753695	0.042980296	0.047167488	0.049630542	0.038300493	0.046428571	0.045566502	0.049753695	0.049137931	0.046059113	0.038423645	0.045197044	0.057881773	0.047906404	0.055541872	0.047536946	0.047413793	0.038300493	0.040270936	0	0.044211823	0.044827586	0.048029557	0.041256158	0.036699507	0.049753695	0.072536946	0.04729064	0.050246305	0.056527094	0.053940887	0.050862069	0.040640394	0.041502463	0.038546798	0.057019704	0.118472906	0.039408867	0.041009852	0.044334975	0.045197044	0.047783251	0.048399015
27	0.041748768	0.060221675	0.032512315	0.029310345	0.069211823	0.039408867	0.03953202	0.031034483	0.036453202	0.03817734	0.027832512	0.036453202	0.034359606	0.040517241	0.03817734	0.035837438	0.02770936	0.034482759	0.047413793	0.037684729	0.045320197	0.037315271	0.037438424	0.027586207	0.029310345	0.044211823	0	0.033866995	0.037315271	0.030049261	0.026231527	0.039285714	0.061083744	0.036576355	0.040270936	0.046551724	0.044458128	0.040147783	0.030665025	0.030541872	0.027832512	0.04729064	0.109482759	0.028448276	0.029064039	0.03362069	0.033743842	0.037807882	0.037931034
28	0.041133005	0.060837438	0.032881773	0.028940887	0.068103448	0.03953202	0.038669951	0.031403941	0.036330049	0.038300493	0.027463054	0.035837438	0.033990148	0.040147783	0.038054187	0.035714286	0.027586207	0.034605911	0.04679803	0.037807882	0.045689655	0.037192118	0.03682266	0.026970443	0.028694581	0.044827586	0.033866995	0	0.037438424	0.029926108	0.026108374	0.039162562	0.060960591	0.036699507	0.039901478	0.046182266	0.044334975	0.040270936	0.030295567	0.030172414	0.02770936	0.047167488	0.110098522	0.027832512	0.029926108	0.033004926	0.033866995	0.037192118	0.037807882
29	0.043596059	0.063546798	0.035591133	0.032142857	0.071305419	0.040763547	0.042610837	0.034359606	0.039039409	0.041256158	0.030172414	0.038793103	0.036699507	0.043596059	0.040270936	0.038669951	0.029802956	0.03682266	0.050246305	0.040270936	0.047660099	0.039408867	0.039778325	0.030418719	0.031650246	0.048029557	0.037315271	0.037438424	0	0.033128079	0.028817734	0.04137931	0.065147783	0.039901478	0.042610837	0.049384236	0.04729064	0.042980296	0.033251232	0.032635468	0.030665025	0.049876847	0.110837438	0.030788177	0.032635468	0.036206897	0.036576355	0.0408867	0.040517241
30	0.037068966	0.057019704	0.028325123	0.025615764	0.064039409	0.034975369	0.035591133	0.027586207	0.032512315	0.033990148	0.02364532	0.032019704	0.030172414	0.036330049	0.033990148	0.031896552	0.023275862	0.030295567	0.043472906	0.033004926	0.041625616	0.032635468	0.032758621	0.022660099	0.024384236	0.041256158	0.030049261	0.029926108	0.033128079	0	0.02179803	0.035591133	0.057881773	0.032142857	0.035591133	0.042118227	0.040024631	0.03546798	0.025985222	0.025615764	0.02364532	0.043842365	0.105049261	0.023768473	0.025615764	0.028694581	0.029802956	0.03362069	0.033251232
31	0.032758621	0.052955665	0.024014778	0.021059113	0.06046798	0.03091133	0.031280788	0.023275862	0.02770936	0.030418719	0.019334975	0.027463054	0.02635468	0.03226601	0.029433498	0.027586207	0.018719212	0.026231527	0.039408867	0.028694581	0.037807882	0.028325123	0.028940887	0.018596059	0.020812808	0.036699507	0.026231527	0.026108374	0.028817734	0.02179803	0	0.030788177	0.053571429	0.028325123	0.031527094	0.037315271	0.035714286	0.031403941	0.021921182	0.021305419	0.019334975	0.039285714	0.10270936	0.019704433	0.021305419	0.025123153	0.025738916	0.029064039	0.029679803
32	0.045812808	0.065270936	0.037315271	0.034605911	0.072536946	0.043719212	0.044581281	0.03682266	0.041256158	0.043226601	0.032142857	0.040024631	0.039901478	0.045566502	0.042241379	0.040147783	0.03226601	0.038793103	0.051477833	0.041995074	0.050369458	0.042118227	0.041256158	0.032389163	0.0341133	0.049753695	0.039285714	0.039162562	0.04137931	0.035591133	0.030788177	0	0.065394089	0.041625616	0.045073892	0.050123153	0.048275862	0.04544335	0.034975369	0.034852217	0.032635468	0.051847291	0.114039409	0.033004926	0.034359606	0.03817734	0.038300493	0.042857143	0.040763547
33	0.067610837	0.08682266	0.060837438	0.057881773	0.09408867	0.065517241	0.067118227	0.05862069	0.062807882	0.065763547	0.05591133	0.062561576	0.062684729	0.068349754	0.066748768	0.062684729	0.055295567	0.061330049	0.074014778	0.064778325	0.072413793	0.06317734	0.064039409	0.055172414	0.056896552	0.072536946	0.061083744	0.060960591	0.065147783	0.057881773	0.053571429	0.065394089	0	0.06317734	0.066871921	0.073891626	0.071059113	0.068719212	0.058497537	0.057389163	0.056157635	0.073399015	0.13362069	0.055295567	0.057389163	0.060960591	0.061576355	0.064655172	0.065517241
34	0.04408867	0.063054187	0.034359606	0.031650246	0.070812808	0.041256158	0.041871921	0.03362069	0.038793103	0.03953202	0.030172414	0.037807882	0.036699507	0.042610837	0.040517241	0.037684729	0.030049261	0.036576355	0.049507389	0.03953202	0.048152709	0.039408867	0.038546798	0.029187192	0.031896552	0.04729064	0.036576355	0.036699507	0.039901478	0.032142857	0.028325123	0.041625616	0.06317734	0	0.042610837	0.048399015	0.04679803	0.042980296	0.032758621	0.032881773	0.030418719	0.049630542	0.112068966	0.030788177	0.031896552	0.03546798	0.036576355	0.040147783	0.040517241
35	0.046551724	0.066748768	0.038546798	0.035098522	0.072536946	0.045197044	0.044334975	0.037807882	0.041748768	0.043472906	0.033128079	0.040763547	0.040394089	0.046305419	0.043719212	0.040640394	0.033251232	0.040517241	0.052463054	0.043472906	0.05135468	0.041871921	0.04273399	0.032142857	0.035098522	0.050246305	0.040270936	0.039901478	0.042610837	0.035591133	0.031527094	0.045073892	0.066871921	0.042610837	0	0.050862069	0.049753695	0.04544335	0.035960591	0.035344828	0.033374384	0.052093596	0.112807882	0.033743842	0.035098522	0.038916256	0.039778325	0.043349754	0.042487685
36	0.052339901	0.071305419	0.044334975	0.041625616	0.076847291	0.050738916	0.050615764	0.043349754	0.047783251	0.049507389	0.038916256	0.047536946	0.046674877	0.052339901	0.049014778	0.046921182	0.03953202	0.046059113	0.058251232	0.049261084	0.057142857	0.04864532	0.048522167	0.039162562	0.040147783	0.056527094	0.046551724	0.046182266	0.049384236	0.042118227	0.037315271	0.050123153	0.073891626	0.048399015	0.050862069	0	0.055541872	0.051231527	0.041256158	0.041625616	0.039655172	0.059605911	0.118103448	0.039778325	0.041133005	0.044704433	0.044581281	0.04864532	0.049261084
37	0.050492611	0.070197044	0.042241379	0.038546798	0.076477833	0.048891626	0.048275862	0.040763547	0.046428571	0.046674877	0.037068966	0.045197044	0.04408867	0.049753695	0.046921182	0.045073892	0.037438424	0.044211823	0.056157635	0.046921182	0.054802956	0.04679803	0.046921182	0.037068966	0.038546798	0.053940887	0.044458128	0.044334975	0.04729064	0.040024631	0.035714286	0.048275862	0.071059113	0.04679803	0.049753695	0.055541872	0	0.04864532	0.039901478	0.040024631	0.036576355	0.056773399	0.11773399	0.037684729	0.039778325	0.042610837	0.043226601	0.047044335	0.047413793
38	0.046674877	0.066133005	0.03817734	0.034729064	0.073152709	0.04408867	0.044704433	0.037192118	0.042118227	0.04408867	0.033004926	0.041133005	0.040024631	0.046674877	0.04408867	0.040763547	0.032881773	0.040394089	0.052339901	0.043596059	0.051231527	0.042487685	0.042857143	0.033251232	0.034729064	0.050862069	0.040147783	0.040270936	0.042980296	0.03546798	0.031403941	0.04544335	0.068719212	0.042980296	0.04544335	0.051231527	0.04864532	0	0.036083744	0.035714286	0.033743842	0.052463054	0.114162562	0.03362069	0.035221675	0.038793103	0.039655172	0.042487685	0.043349754
39	0.037192118	0.056896552	0.028448276	0.025738916	0.064901478	0.034852217	0.034975369	0.027955665	0.032142857	0.034605911	0.023522167	0.031896552	0.030788177	0.036453202	0.0341133	0.030788177	0.023399015	0.030665025	0.043349754	0.033128079	0.041009852	0.033004926	0.033374384	0.023275862	0.025246305	0.040640394	0.030665025	0.030295567	0.033251232	0.025985222	0.021921182	0.034975369	0.058497537	0.032758621	0.035960591	0.041256158	0.039901478	0.036083744	0	0.025985222	0.023768473	0.043472906	0.105418719	0.024384236	0.025738916	0.029310345	0.030172414	0.033743842	0.0341133
40	0.036576355	0.056527094	0.028325123	0.025369458	0.063300493	0.034975369	0.034359606	0.027093596	0.032019704	0.033743842	0.022906404	0.031280788	0.030172414	0.036576355	0.033497537	0.03091133	0.023029557	0.030049261	0.043226601	0.033251232	0.041871921	0.032389163	0.032758621	0.022906404	0.024384236	0.041502463	0.030541872	0.030172414	0.032635468	0.025615764	0.021305419	0.034852217	0.057389163	0.032881773	0.035344828	0.041625616	0.040024631	0.035714286	0.025985222	0	0.023399015	0.042857143	0.104310345	0.023275862	0.025123153	0.028940887	0.029064039	0.032635468	0.033251232
41	0.035098522	0.054310345	0.025862069	0.023152709	0.062315271	0.03226601	0.033128079	0.024876847	0.029802956	0.031280788	0.021182266	0.02955665	0.027955665	0.034359606	0.032019704	0.028940887	0.021059113	0.027339901	0.040024631	0.030788177	0.039162562	0.030665025	0.030788177	0.020689655	0.022660099	0.038546798	0.027832512	0.02770936	0.030665025	0.02364532	0.019334975	0.032635468	0.056157635	0.030418719	0.033374384	0.039655172	0.036576355	0.033743842	0.023768473	0.023399015	0	0.041133005	0.103817734	0.02179803	0.023399015	0.026724138	0.026847291	0.030418719	0.031034483
42	0.052832512	0.073275862	0.045320197	0.042610837	0.081280788	0.052463054	0.053078818	0.044827586	0.049014778	0.051970443	0.040147783	0.048029557	0.046921182	0.054064039	0.050492611	0.048152709	0.041009852	0.047783251	0.060221675	0.050246305	0.057389163	0.050369458	0.050492611	0.039901478	0.041625616	0.057019704	0.04729064	0.047167488	0.049876847	0.043842365	0.039285714	0.051847291	0.073399015	0.049630542	0.052093596	0.059605911	0.056773399	0.052463054	0.043472906	0.042857143	0.041133005	0	0.118596059	0.041009852	0.042610837	0.046674877	0.047783251	0.050123153	0.050738916
43	0.114039409	0.132758621	0.10726601	0.104310345	0.137807882	0.112931034	0.113300493	0.105295567	0.110714286	0.112684729	0.102832512	0.11046798	0.110591133	0.115270936	0.111206897	0.110837438	0.10270936	0.110221675	0.120197044	0.111206897	0.118842365	0.112068966	0.11046798	0.103078818	0.103325123	0.118472906	0.109482759	0.110098522	0.110837438	0.105049261	0.10270936	0.114039409	0.13362069	0.112068966	0.112807882	0.118103448	0.11773399	0.114162562	0.105418719	0.104310345	0.103817734	0.118596059	0	0.103448276	0.104802956	0.108374384	0.108497537	0.110591133	0.111945813
44	0.034236453	0.055172414	0.025985222	0.023522167	0.060960591	0.032635468	0.033004926	0.025738916	0.030418719	0.032142857	0.020812808	0.029433498	0.028325123	0.034975369	0.031650246	0.029064039	0.021182266	0.02820197	0.041133005	0.03091133	0.039285714	0.030295567	0.031157635	0.020812808	0.023029557	0.039408867	0.028448276	0.027832512	0.030788177	0.023768473	0.019704433	0.033004926	0.055295567	0.030788177	0.033743842	0.039778325	0.037684729	0.03362069	0.024384236	0.023275862	0.02179803	0.041009852	0.103448276	0	0.023522167	0.027093596	0.02770936	0.030541872	0.03091133
45	0.036083744	0.055788177	0.027832512	0.024384236	0.063546798	0.034236453	0.034852217	0.026847291	0.031527094	0.033990148	0.022660099	0.030788177	0.029926108	0.035837438	0.033497537	0.03091133	0.023029557	0.029802956	0.041995074	0.032512315	0.04137931	0.031896552	0.03226601	0.022167488	0.024137931	0.041009852	0.029064039	0.029926108	0.032635468	0.025615764	0.021305419	0.034359606	0.057389163	0.031896552	0.035098522	0.041133005	0.039778325	0.035221675	0.025738916	0.025123153	0.023399015	0.042610837	0.104802956	0.023522167	0	0.02820197	0.028078818	0.032635468	0.033251232
46	0.039655172	0.0591133	0.031650246	0.02820197	0.06637931	0.038300493	0.03817734	0.03091133	0.035098522	0.037561576	0.026231527	0.034852217	0.033251232	0.039408867	0.037068966	0.033990148	0.026600985	0.03362069	0.045073892	0.036576355	0.043226601	0.035714286	0.036330049	0.025738916	0.02820197	0.044334975	0.03362069	0.033004926	0.036206897	0.028694581	0.025123153	0.03817734	0.060960591	0.03546798	0.038916256	0.044704433	0.042610837	0.038793103	0.029310345	0.028940887	0.026724138	0.046674877	0.108374384	0.027093596	0.02820197	0	0.033128079	0.035960591	0.03682266
47	0.040763547	0.06046798	0.031773399	0.028571429	0.066995074	0.037931034	0.039039409	0.031527094	0.036206897	0.037684729	0.026600985	0.034729064	0.032881773	0.040024631	0.037684729	0.035591133	0.026970443	0.033990148	0.045197044	0.036453202	0.044827586	0.036330049	0.035714286	0.026847291	0.028817734	0.045197044	0.033743842	0.033866995	0.036576355	0.029802956	0.025738916	0.038300493	0.061576355	0.036576355	0.039778325	0.044581281	0.043226601	0.039655172	0.030172414	0.029064039	0.026847291	0.047783251	0.108497537	0.02770936	0.028078818	0.033128079	0	0.036330049	0.037192118
48	0.042857143	0.064039409	0.034852217	0.032635468	0.071551724	0.042241379	0.042610837	0.034852217	0.039778325	0.040763547	0.030418719	0.038793103	0.037931034	0.044334975	0.041256158	0.037931034	0.030049261	0.037315271	0.050492611	0.040024631	0.048399015	0.039901478	0.040024631	0.030172414	0.032142857	0.047783251	0.037807882	0.037192118	0.0408867	0.03362069	0.029064039	0.042857143	0.064655172	0.040147783	0.043349754	0.04864532	0.047044335	0.042487685	0.033743842	0.032635468	0.030418719	0.050123153	0.110591133	0.030541872	0.032635468	0.035960591	0.036330049	0	0.040517241
49	0.044458128	0.063669951	0.035221675	0.033251232	0.071182266	0.042364532	0.042241379	0.035714286	0.039408867	0.042118227	0.030295567	0.039901478	0.038300493	0.044211823	0.041133005	0.039285714	0.03091133	0.037192118	0.050369458	0.040640394	0.049753695	0.040270936	0.040640394	0.030788177	0.033004926	0.048399015	0.037931034	0.037807882	0.040517241	0.033251232	0.029679803	0.040763547	0.065517241	0.040517241	0.042487685	0.049261084	0.047413793	0.043349754	0.0341133	0.033251232	0.031034483	0.050738916	0.111945813	0.03091133	0.033251232	0.03682266	0.037192118	0.040517241	0
50	0.033990148	0.05320197	0.025246305	0.022044335	0.06046798	0.032389163	0.03226601	0.024753695	0.029433498	0.030665025	0.020320197	0.028448276	0.027093596	0.033743842	0.03091133	0.028325123	0.020197044	0.027463054	0.039901478	0.030172414	0.038546798	0.029802956	0.029926108	0.019827586	0.02179803	0.037931034	0.026970443	0.026600985	0.030295567	0.022783251	0.018719212	0.031773399	0.054802956	0.029310345	0.033251232	0.037807882	0.036945813	0.032881773	0.023152709	0.022536946	0.020566502	0.040517241	0.102955665	0.020935961	0.02229064	0.025862069	0.026231527	0.029310345	0.03091133
51	0.030295567	0.050492611	0.02179803	0.018842365	0.058004926	0.028940887	0.028817734	0.021059113	0.025985222	0.02770936	0.016871921	0.025	0.02364532	0.029802956	0.027463054	0.024630542	0.016748768	0.023768473	0.036699507	0.026724138	0.035591133	0.02635468	0.026231527	0.01637931	0.018596059	0.034482759	0.023768473	0.023152709	0.026847291	0.019334975	0.015024631	0.028325123	0.051847291	0.025862069	0.029310345	0.035344828	0.033743842	0.029679803	0.019211823	0.019334975	0.017118227	0.036576355	0.100246305	0.017487685	0.018596059	0.022167488	0.023029557	0.02635468	0.026724138
52	0.052216749	0.072906404	0.044704433	0.041748768	0.080172414	0.051108374	0.051724138	0.042980296	0.047906404	0.050123153	0.039778325	0.047660099	0.045566502	0.052463054	0.050369458	0.04679803	0.038423645	0.046182266	0.058128079	0.048152709	0.058004926	0.048522167	0.049384236	0.039039409	0.039778325	0.057142857	0.045935961	0.045812808	0.047783251	0.041995074	0.037684729	0.050492611	0.073029557	0.048768473	0.050738916	0.057512315	0.05591133	0.051847291	0.042364532	0.040024631	0.03953202	0.058743842	0.119950739	0.040147783	0.041748768	0.045073892	0.045935961	0.048768473	0.049384236
53	0.058128079	0.077339901	0.049384236	0.047660099	0.083866995	0.055788177	0.055665025	0.049137931	0.053571429	0.055295567	0.045689655	0.053571429	0.052463054	0.057142857	0.05455665	0.05320197	0.045812808	0.051600985	0.064285714	0.054310345	0.062684729	0.053940887	0.054802956	0.045197044	0.046921182	0.062315271	0.052339901	0.052216749	0.053940887	0.047906404	0.04408867	0.057142857	0.077955665	0.053940887	0.057142857	0.063916256	0.060098522	0.056773399	0.048522167	0.047906404	0.04544335	0.064408867	0.123891626	0.045320197	0.047413793	0.050492611	0.051108374	0.053940887	0.05455665
54	0.030049261	0.050492611	0.021551724	0.018596059	0.058004926	0.028448276	0.028817734	0.020812808	0.025738916	0.027955665	0.016871921	0.025	0.023891626	0.030295567	0.027216749	0.024876847	0.016502463	0.024014778	0.036699507	0.026477833	0.035344828	0.026108374	0.026724138	0.01637931	0.018103448	0.034975369	0.024014778	0.02364532	0.026108374	0.019334975	0.015024631	0.028817734	0.051847291	0.026108374	0.02955665	0.035344828	0.033251232	0.029433498	0.019211823	0.018842365	0.017118227	0.036576355	0.1	0.016995074	0.018842365	0.022660099	0.023275862	0.026847291	0.026970443
55	0.034482759	0.054679803	0.025985222	0.022783251	0.060960591	0.032389163	0.033251232	0.025246305	0.029926108	0.032142857	0.020566502	0.029187192	0.027586207	0.034482759	0.031650246	0.029310345	0.020935961	0.02770936	0.040147783	0.03091133	0.038793103	0.029802956	0.030418719	0.020073892	0.022044335	0.038423645	0.02770936	0.027586207	0.030541872	0.022783251	0.019211823	0.032512315	0.055049261	0.029802956	0.033251232	0.039285714	0.037438424	0.033128079	0.023152709	0.022536946	0.021059113	0.041256158	0.104187192	0.021428571	0.02229064	0.026600985	0.026477833	0.031034483	0.03091133
56	0.045935961	0.066133005	0.037931034	0.034236453	0.073152709	0.044334975	0.044950739	0.036699507	0.041871921	0.043349754	0.033251232	0.041133005	0.039285714	0.045689655	0.043842365	0.040763547	0.032635468	0.039901478	0.052093596	0.043103448	0.051231527	0.042241379	0.042118227	0.032019704	0.034482759	0.051108374	0.040147783	0.039285714	0.042487685	0.03546798	0.031157635	0.044458128	0.066502463	0.041748768	0.045197044	0.050738916	0.049630542	0.044581281	0.035837438	0.034729064	0.033251232	0.051970443	0.11317734	0.033374384	0.034236453	0.038054187	0.038423645	0.042487685	0.043349754
57	0.052832512	0.072044335	0.045073892	0.041625616	0.078325123	0.051477833	0.050369458	0.043349754	0.048275862	0.049507389	0.039655172	0.04679803	0.046921182	0.054064039	0.05	0.048152709	0.040270936	0.047783251	0.058497537	0.05	0.057142857	0.04864532	0.05	0.039901478	0.042118227	0.056034483	0.04679803	0.046921182	0.048891626	0.042857143	0.038546798	0.051847291	0.072906404	0.049876847	0.052339901	0.058374384	0.055049261	0.052216749	0.043472906	0.042118227	0.040147783	0.058866995	0.11908867	0.039778325	0.042364532	0.045689655	0.046059113	0.04864532	0.050492611
58	0.046921182	0.066871921	0.037931034	0.035960591	0.073152709	0.045812808	0.045689655	0.037438424	0.043103448	0.044581281	0.034482759	0.041871921	0.041502463	0.047167488	0.044827586	0.04273399	0.034359606	0.041133005	0.053817734	0.044334975	0.051724138	0.043719212	0.043842365	0.033990148	0.03546798	0.05135468	0.039655172	0.041009852	0.043226601	0.036206897	0.032881773	0.046182266	0.067980296	0.044211823	0.046428571	0.051970443	0.050369458	0.046059113	0.037315271	0.036945813	0.034482759	0.053940887	0.114408867	0.035098522	0.036206897	0.03953202	0.040147783	0.043472906	0.044827586
59	0.044950739	0.065394089	0.037438424	0.034729064	0.072413793	0.04408867	0.043965517	0.035960591	0.041625616	0.043596059	0.03226601	0.040147783	0.039285714	0.045197044	0.042610837	0.040763547	0.031896552	0.038916256	0.05135468	0.042118227	0.048768473	0.041009852	0.041625616	0.03226601	0.034482759	0.049630542	0.038916256	0.039039409	0.041502463	0.034729064	0.03091133	0.044458128	0.066748768	0.040763547	0.044950739	0.050738916	0.049137931	0.044334975	0.035098522	0.034482759	0.03226601	0.05270936	0.112931034	0.033128079	0.034236453	0.037807882	0.03817734	0.04273399	0.042364532
60	0.039655172	0.059605911	0.03091133	0.027955665	0.065394089	0.038054187	0.037684729	0.030172414	0.034605911	0.037561576	0.025985222	0.034605911	0.033251232	0.038916256	0.036576355	0.034482759	0.026108374	0.032881773	0.046059113	0.036083744	0.044211823	0.034975369	0.035098522	0.025738916	0.027463054	0.043103448	0.033128079	0.032758621	0.035960591	0.02820197	0.024384236	0.036945813	0.059975369	0.035960591	0.03817734	0.044704433	0.042857143	0.038793103	0.029310345	0.02820197	0.026724138	0.045935961	0.10862069	0.02635468	0.028448276	0.031773399	0.032142857	0.035960591	0.035837438
61	0.042364532	0.062068966	0.033866995	0.03091133	0.070073892	0.041256158	0.040147783	0.033866995	0.038054187	0.03953202	0.029433498	0.03682266	0.035960591	0.042364532	0.040024631	0.037438424	0.028571429	0.036576355	0.048522167	0.038054187	0.047413793	0.03817734	0.038546798	0.028694581	0.030172414	0.047044335	0.036083744	0.036206897	0.038916256	0.032142857	0.027586207	0.0408867	0.064162562	0.038423645	0.041625616	0.047906404	0.045812808	0.041256158	0.031280788	0.031403941	0.029433498	0.04864532	0.110098522	0.030049261	0.03091133	0.034729064	0.035098522	0.038423645	0.039285714
62	0.043472906	0.063669951	0.035221675	0.032019704	0.069704433	0.041133005	0.041995074	0.034482759	0.038423645	0.041133005	0.030295567	0.03817734	0.03682266	0.043226601	0.040640394	0.038054187	0.029679803	0.037192118	0.048891626	0.039655172	0.04729064	0.039285714	0.039655172	0.030049261	0.030788177	0.047413793	0.036945813	0.03682266	0.039778325	0.032019704	0.02820197	0.042241379	0.064778325	0.039778325	0.042980296	0.048522167	0.046428571	0.041871921	0.032881773	0.031527094	0.029802956	0.049507389	0.111945813	0.03091133	0.03226601	0.036083744	0.035714286	0.03953202	0.039901478
63	0.048152709	0.066871921	0.039162562	0.036453202	0.07364532	0.046059113	0.046674877	0.039162562	0.043103448	0.045566502	0.034975369	0.042610837	0.040763547	0.047167488	0.044827586	0.042980296	0.034852217	0.042610837	0.052832512	0.043103448	0.05270936	0.044211823	0.044581281	0.034482759	0.036453202	0.053078818	0.042364532	0.041995074	0.043965517	0.037438424	0.033374384	0.046182266	0.068226601	0.044211823	0.047413793	0.053448276	0.051108374	0.04729064	0.038054187	0.037192118	0.035221675	0.053940887	0.114655172	0.035591133	0.036453202	0.040270936	0.041133005	0.044704433	0.044334975
64	0.041995074	0.060714286	0.033251232	0.030295567	0.068965517	0.039655172	0.039778325	0.032758621	0.037192118	0.038669951	0.028325123	0.036945813	0.034852217	0.041256158	0.039408867	0.036576355	0.028694581	0.035221675	0.048152709	0.038423645	0.045812808	0.037068966	0.03817734	0.028078818	0.029802956	0.045935961	0.03546798	0.034605911	0.03682266	0.031034483	0.026724138	0.039778325	0.062315271	0.037561576	0.041256158	0.047044335	0.045197044	0.041133005	0.031650246	0.030788177	0.028078818	0.048768473	0.109729064	0.029187192	0.030541872	0.0341133	0.034236453	0.037807882	0.039162562
65	0.037807882	0.058004926	0.02955665	0.025862069	0.064778325	0.036206897	0.036330049	0.028571429	0.033004926	0.035221675	0.024384236	0.03226601	0.031403941	0.037315271	0.034236453	0.031403941	0.023768473	0.031034483	0.043472906	0.034482759	0.042364532	0.033374384	0.033743842	0.023399015	0.025862069	0.041748768	0.031280788	0.03091133	0.033866995	0.026847291	0.022783251	0.035837438	0.0591133	0.032881773	0.036576355	0.042610837	0.040270936	0.036699507	0.026231527	0.026847291	0.024630542	0.043596059	0.105295567	0.023768473	0.025862069	0.029679803	0.030049261	0.034359606	0.034482759
66	0.051600985	0.071059113	0.042364532	0.040394089	0.078325123	0.049261084	0.049630542	0.042610837	0.04679803	0.048768473	0.03817734	0.046305419	0.045197044	0.051108374	0.04729064	0.045689655	0.038054187	0.045320197	0.05726601	0.048029557	0.056650246	0.046674877	0.047536946	0.037192118	0.039408867	0.056034483	0.045073892	0.044704433	0.047413793	0.040147783	0.036083744	0.049384236	0.071921182	0.046674877	0.050369458	0.056157635	0.054310345	0.050492611	0.041009852	0.040394089	0.038423645	0.057635468	0.117364532	0.037807882	0.040147783	0.043226601	0.04408867	0.048152709	0.048029557
67	0.042857143	0.061330049	0.033866995	0.030418719	0.069334975	0.039778325	0.040147783	0.031403941	0.037315271	0.038546798	0.028694581	0.03682266	0.03546798	0.040640394	0.038793103	0.036699507	0.028325123	0.036083744	0.048275862	0.038546798	0.046921182	0.037684729	0.036576355	0.02820197	0.029679803	0.045320197	0.034852217	0.034482759	0.037684729	0.031403941	0.026847291	0.039901478	0.062438424	0.036699507	0.041133005	0.046674877	0.04408867	0.040763547	0.031527094	0.031403941	0.028940887	0.04864532	0.1091133	0.029064039	0.03091133	0.034236453	0.034852217	0.038423645	0.038546798
68	0.046674877	0.0658867	0.037684729	0.034729064	0.074137931	0.044827586	0.044950739	0.037931034	0.0408867	0.043842365	0.031773399	0.04137931	0.03953202	0.046182266	0.043596059	0.041256158	0.032881773	0.039901478	0.051847291	0.043596059	0.050985222	0.042241379	0.042857143	0.032512315	0.035221675	0.050615764	0.040147783	0.040024631	0.043226601	0.035960591	0.031157635	0.044704433	0.066995074	0.041995074	0.044704433	0.051970443	0.049384236	0.046059113	0.035837438	0.035714286	0.033251232	0.05320197	0.113423645	0.033866995	0.034482759	0.038793103	0.039162562	0.042241379	0.042118227
69	0.038423645	0.057635468	0.029433498	0.026724138	0.064901478	0.036083744	0.036453202	0.027955665	0.032389163	0.035344828	0.024014778	0.031896552	0.031034483	0.037931034	0.034852217	0.033004926	0.024137931	0.031403941	0.044581281	0.03362069	0.042980296	0.033251232	0.034359606	0.023768473	0.026231527	0.041871921	0.031650246	0.031527094	0.034236453	0.027216749	0.022660099	0.035960591	0.058743842	0.033251232	0.037192118	0.042487685	0.0408867	0.037068966	0.027339901	0.026724138	0.025	0.043226601	0.106650246	0.025123153	0.025985222	0.029802956	0.031157635	0.034482759	0.033866995
70	0.035960591	0.055172414	0.026724138	0.023768473	0.06317734	0.032881773	0.034482759	0.026724138	0.031157635	0.033128079	0.022044335	0.029926108	0.028817734	0.03546798	0.032389163	0.030295567	0.022167488	0.029433498	0.041133005	0.032142857	0.040270936	0.031280788	0.031157635	0.02179803	0.024014778	0.040147783	0.028940887	0.028817734	0.031280788	0.024507389	0.020689655	0.033497537	0.056773399	0.030541872	0.034482759	0.040517241	0.039162562	0.034605911	0.024876847	0.024261084	0.02229064	0.042241379	0.10320197	0.022413793	0.024261084	0.027586207	0.027955665	0.031773399	0.032142857
71	0.041748768	0.061206897	0.033251232	0.030541872	0.068472906	0.039655172	0.040517241	0.032758621	0.037192118	0.038916256	0.028571429	0.036453202	0.035098522	0.041502463	0.038669951	0.036083744	0.02820197	0.034975369	0.048152709	0.037438424	0.047044335	0.037807882	0.037931034	0.027339901	0.030295567	0.045935961	0.03546798	0.035344828	0.038054187	0.031034483	0.026724138	0.03953202	0.063054187	0.037068966	0.040517241	0.046551724	0.045197044	0.040640394	0.031403941	0.031034483	0.028817734	0.048275862	0.109975369	0.02820197	0.030541872	0.034605911	0.034236453	0.037561576	0.036453202
72	0.039655172	0.060098522	0.031157635	0.028448276	0.066625616	0.037807882	0.038669951	0.030665025	0.035591133	0.037807882	0.025985222	0.034605911	0.033251232	0.039162562	0.037068966	0.034482759	0.026108374	0.03362069	0.045812808	0.036576355	0.044458128	0.035221675	0.035837438	0.026231527	0.02770936	0.043596059	0.033374384	0.033004926	0.036206897	0.028694581	0.024630542	0.038423645	0.060221675	0.036206897	0.038916256	0.044211823	0.043103448	0.039039409	0.029802956	0.028694581	0.026477833	0.046921182	0.108374384	0.026847291	0.028940887	0.032019704	0.032881773	0.036206897	0.036576355
73	0.042980296	0.063423645	0.035714286	0.032019704	0.069950739	0.041871921	0.041748768	0.033990148	0.039408867	0.040640394	0.030049261	0.037931034	0.03682266	0.043965517	0.039655172	0.038300493	0.029926108	0.036945813	0.049384236	0.039162562	0.047783251	0.039039409	0.039901478	0.029802956	0.032019704	0.048399015	0.036699507	0.03682266	0.039039409	0.033004926	0.028448276	0.041502463	0.065270936	0.039778325	0.041748768	0.048768473	0.046921182	0.04137931	0.032635468	0.032512315	0.030295567	0.049507389	0.112684729	0.030418719	0.032019704	0.036083744	0.035714286	0.039778325	0.040394089
74	0.036083744	0.055541872	0.027586207	0.024384236	0.062068966	0.034482759	0.033866995	0.027093596	0.031527094	0.033004926	0.022167488	0.030541872	0.029679803	0.035837438	0.033743842	0.030418719	0.022783251	0.029802956	0.042241379	0.03226601	0.041133005	0.031650246	0.032019704	0.022167488	0.024137931	0.040270936	0.02955665	0.029187192	0.032389163	0.025369458	0.021305419	0.0341133	0.056896552	0.031650246	0.034852217	0.0408867	0.03953202	0.034975369	0.025	0.024384236	0.022660099	0.043103448	0.104310345	0.023275862	0.024876847	0.027955665	0.029310345	0.032142857	0.032758621
75	0.038546798	0.05726601	0.030541872	0.027586207	0.065763547	0.037684729	0.037315271	0.030295567	0.034729064	0.036453202	0.025369458	0.033004926	0.032142857	0.038793103	0.036453202	0.03362069	0.025738916	0.032758621	0.044950739	0.034482759	0.043596059	0.035098522	0.034975369	0.025369458	0.027586207	0.042980296	0.032758621	0.032142857	0.035591133	0.028325123	0.024014778	0.03682266	0.060098522	0.034359606	0.038300493	0.044581281	0.041995074	0.037684729	0.028694581	0.028078818	0.025862069	0.044827586	0.106280788	0.026477833	0.027832512	0.031650246	0.031773399	0.035098522	0.035714286
76	0.041009852	0.060960591	0.033004926	0.029802956	0.068965517	0.038669951	0.039778325	0.032019704	0.036699507	0.039162562	0.028325123	0.035960591	0.035344828	0.041502463	0.038423645	0.035591133	0.027216749	0.034729064	0.046428571	0.03817734	0.046551724	0.037068966	0.037438424	0.027586207	0.028817734	0.045197044	0.03546798	0.034605911	0.037315271	0.030295567	0.026477833	0.039778325	0.062068966	0.037068966	0.03953202	0.045566502	0.044704433	0.039655172	0.03091133	0.030541872	0.028325123	0.048029557	0.109236453	0.02820197	0.02955665	0.033866995	0.034236453	0.037561576	0.038423645
77	0.041995074	0.06046798	0.033990148	0.031034483	0.068472906	0.039901478	0.040517241	0.032758621	0.037438424	0.039408867	0.029064039	0.036453202	0.035344828	0.041995074	0.039655172	0.037068966	0.027955665	0.035714286	0.047167488	0.038423645	0.046551724	0.037561576	0.037684729	0.028571429	0.029802956	0.046674877	0.036206897	0.035837438	0.037315271	0.031280788	0.027463054	0.040517241	0.063546798	0.038054187	0.041009852	0.04729064	0.044950739	0.04137931	0.031896552	0.031034483	0.029310345	0.048522167	0.108497537	0.029679803	0.031527094	0.034605911	0.035221675	0.038054187	0.03817734
78	0.032389163	0.052586207	0.023891626	0.020935961	0.059852217	0.030295567	0.031157635	0.02364532	0.028078818	0.030049261	0.019211823	0.027093596	0.025492611	0.032635468	0.029310345	0.027216749	0.018349754	0.025862069	0.038300493	0.029064039	0.037438424	0.028448276	0.028817734	0.018472906	0.020689655	0.036576355	0.026108374	0.025492611	0.027955665	0.021921182	0.017364532	0.03091133	0.053694581	0.028694581	0.032142857	0.037438424	0.035591133	0.032019704	0.022044335	0.021428571	0.019211823	0.038916256	0.10135468	0.019827586	0.021428571	0.024753695	0.025369458	0.028694581	0.029802956
79	0.050123153	0.070812808	0.042118227	0.039408867	0.07635468	0.049261084	0.049876847	0.042118227	0.045812808	0.049014778	0.037438424	0.045320197	0.044458128	0.050615764	0.048522167	0.044458128	0.037807882	0.044827586	0.056280788	0.047783251	0.05591133	0.047660099	0.047536946	0.037438424	0.038423645	0.05455665	0.04408867	0.044704433	0.046921182	0.039901478	0.035591133	0.048891626	0.070935961	0.047167488	0.049630542	0.055418719	0.054310345	0.050246305	0.041009852	0.040394089	0.037931034	0.057389163	0.116871921	0.038054187	0.039655172	0.043226601	0.043842365	0.046428571	0.047783251
80	0.035837438	0.055788177	0.027832512	0.024876847	0.063300493	0.034975369	0.034605911	0.026600985	0.031773399	0.033743842	0.022413793	0.030788177	0.028940887	0.036330049	0.033497537	0.03091133	0.022783251	0.029802956	0.042487685	0.03226601	0.04137931	0.032389163	0.031773399	0.022413793	0.024384236	0.040517241	0.030049261	0.029187192	0.032881773	0.025862069	0.021551724	0.034605911	0.057635468	0.032389163	0.035344828	0.041871921	0.039778325	0.035714286	0.025985222	0.025615764	0.022906404	0.043103448	0.105295567	0.023522167	0.025369458	0.028940887	0.029310345	0.031650246	0.033004926
[truncated: 31 more columns]
