# Supplementary material for: Heterogeneity Analysis of Esophageal Squamous Cell Carcinoma in Cell Lines, Tumor Tissues and Patient-Derived Xenografts
Source: J Cancer. 2021 May 10;12(13):3930–44. doi: 10.7150/jca.52286 (PMC8176252; doi:10.7150/jca.52286)
Supplement: Supplementary file 1 — Supplementary figures and tables. [file jcav12p3930s1.zip › Supplementary materials/Mutations files of 12 ESCC cell lines /KYSE140_OESOPHAGUS Mutations.xlsm]

## Sheet: KYSE140_OESOPHAGUS Mutations
Hugo Symbol	Entrez Gene Id	Ncbi Build	Chr	Start Position	End Position	Variant Classification	Variant Type	Reference Allele	Tumor Seq Allele	dbSNP ID	Tumor Sample Barcode	Annotation Tran	script	Protein Change	CCLE WES alt:ref	CCLE WGS alt:ref	CCLE RNAseq alt:ref	Sanger WES alt:ref	CCLE HC1650 alt:ref	CCLE Raindance alt:ref	ExAC Allelic Fraction	TCGA Hotspot Count			Transcript		Gene stable ID
YPEL4	219539	37	11	57415394	57415394	De_novo_Start_OutOfFrame	SNP	G	A	NA	KYSE140_OESOPHAGUS	ENST00000524669	0.1		NA	NA	04:04:00		NA	NA	0	0			ENST00000524669		ENSG00000006210		ENSG00000006210	CX3CL1
L3MBTL3	84456	37	6	130341813	130341814	De_novo_Start_OutOfFrame	INS	-	TGCTA	NA	KYSE140_OESOPHAGUS	ENST00000368136	0.2		NA	NA	03:05:00		NA	NA	0	0			ENST00000368136		ENSG00000015532		ENSG00000015532	XYLT2
ZNF706	51123	37	8	102216071	102216071	De_novo_Start_OutOfFrame	DEL	T	-	NA	KYSE140_OESOPHAGUS	ENST00000520347	0.1		NA	NA	20:00:00		NA	NA	0	0			ENST00000520347		ENSG00000031003		ENSG00000031003	FAM13B
RBM44	375316	37	2	238725800	238725800	Frame_Shift_Del	DEL	T	-	NA	KYSE140_OESOPHAGUS	ENST00000409864	0.1	p.F82fs	NA	NA		80:134	NA	NA	0	4			ENST00000409864		ENSG00000035681		ENSG00000035681	NSMAF
DNAH14	127602	37	1	225267078	225267079	Frame_Shift_Del	DEL	TT	-	NA	KYSE140_OESOPHAGUS	ENST00000445597	0.2	p.I799fs	NA	NA	04:09:00	12:38:00	NA	NA	0	0			ENST00000445597		ENSG00000052841		ENSG00000052841	TTC17
KBTBD13	390594	37	15	65369261	65369261	Frame_Shift_Del	DEL	C	-	NA	KYSE140_OESOPHAGUS	ENST00000432196	0.2	p.F36fs	NA	NA		05:05:00	NA	NA	0	0			ENST00000432196		ENSG00000054967		ENSG00000054967	RELT
PALB2	79728	37	16	23641218	23641218	Frame_Shift_Del	DEL	G	-	NA	KYSE140_OESOPHAGUS	ENST00000261584	0.4	p.R753fs	NA	NA		24:60	61:125	NA	0	0			ENST00000261584		ENSG00000071282		ENSG00000071282	LMCD1
SCPEP1	59342	37	17	55062780	55062780	Frame_Shift_Del	DEL	G	-	NA	KYSE140_OESOPHAGUS	ENST00000262288	0.3	p.E90fs	NA	NA	0.640278	69:60	NA	NA	1.647e-05	0			ENST00000262288		ENSG00000074855		ENSG00000074855	ANO8
KRTAP25-1	100131902	37	21	31661507	31661507	Frame_Shift_Del	DEL	G	-	NA	KYSE140_OESOPHAGUS	ENST00000416044	0.1	p.T101fs	NA	NA		2 days, 7:10:00	NA	NA	0	0			ENST00000416044		ENSG00000050820		ENSG00000050820	BCAR1
CHL1	10752	37	3	407699	407705	Frame_Shift_Del	DEL	ATTGTGA	-	NA	KYSE140_OESOPHAGUS	ENST00000256509	0.2	p.HCE551fs	NA	NA		0.584028	0.882639	NA	0	0			ENST00000256509		ENSG00000008300		ENSG00000008300	CELSR3
PP2D1	151649	37	3	20042894	20042894	Frame_Shift_Del	DEL	T	-	NA	KYSE140_OESOPHAGUS	ENST00000389050	0.4	p.M240fs	NA	NA		7 days, 6:33:00	NA	NA	0	0			ENST00000389050		ENSG00000071246		ENSG00000071246	VASH1
TRIM10	10107	37	6	30126978	30126979	Frame_Shift_Del	DEL	CT	-	NA	KYSE140_OESOPHAGUS	ENST00000449742	0.2	p.E159fs	NA	NA		1 day, 7:43:00	NA	NA	0	0			ENST00000449742		ENSG00000067445		ENSG00000067445	TRO
NOS3	4846	37	7	150692336	150692336	Frame_Shift_Del	DEL	C	-	NA	KYSE140_OESOPHAGUS	ENST00000484524	0.1	p.F68fs	NA	NA		11:17:00		NA	0	0			ENST00000484524		ENSG00000075568		ENSG00000075568	TMEM131
C10orf112	0	37	10	19641160	19641160	Frame_Shift_Del	DEL	C	-	NA	KYSE140_OESOPHAGUS	ENST00000454679	0.2	p.L755fs	NA	NA		51:236	NA	NA	0.0007391	0			ENST00000454679		ENSG00000172995		ENSG00000172995	ARPP21
ZNF141	7700	37	4	338202	338203	Frame_Shift_Del	DEL	TC	-	NA	KYSE140_OESOPHAGUS	ENST00000240499	0.7	p.I70fs	NA	NA	11:20:00		NA	NA	0.001161	0			ENST00000240499		ENSG00000081148		ENSG00000081148	IMPG2
KRT3	3850	37	12	53185076	53185076	Frame_Shift_Del	DEL	A	-	NA	KYSE140_OESOPHAGUS	ENST00000417996	0.2	p.R483fs	NA	NA	23:02:00		NA	NA	0	0			ENST00000417996		ENSG00000083817		ENSG00000083817	ZNF416
KRT79	338785	37	12	53225221	53225222	Frame_Shift_Del	DEL	CG	-	NA	KYSE140_OESOPHAGUS	ENST00000330553	0.5	p.V223fs	NA	NA	03:06:00		NA	NA	0	0			ENST00000330553		ENSG00000089639		ENSG00000089639	GMIP
NLRP14	338323	37	11	7063656	7063657	Frame_Shift_Ins	INS	-	T	NA	KYSE140_OESOPHAGUS	ENST00000299481	0.4	p.F134fs	NA	NA		1 day, 9:58:00	NA	NA	4.943e-05	0			ENST00000299481		ENSG00000091986		ENSG00000091986	CCDC80
CCDC173	129881	37	2	170518837	170518838	Frame_Shift_Ins	INS	-	T	NA	KYSE140_OESOPHAGUS	ENST00000447353	0.1	p.L258fs	NA	NA		115:196	NA	NA	0	0			ENST00000447353		ENSG00000035403		ENSG00000035403	VCL
CCNG1	900	37	5	162866311	162866312	Frame_Shift_Ins	INS	-	TGAA	NA	KYSE140_OESOPHAGUS	ENST00000340828	0.2	p.-18fs	NA	NA	31:91	45:96	1 day, 2:49:00	NA	0	0			ENST00000340828		ENSG00000100263		ENSG00000100263	RHBDD3
C11orf21	29125	37	11	2320865	2320866	Frame_Shift_Ins	INS	-	G	NA	KYSE140_OESOPHAGUS	ENST00000381153	0.3	p.T74fs	NA	NA		05:07:00	NA	NA	0.00141	0			ENST00000381153		ENSG00000100450		ENSG00000100450	GZMH
ZNF141	7700	37	4	338197	338198	Frame_Shift_Ins	INS	-	GA	NA	KYSE140_OESOPHAGUS	ENST00000240499	0.7	p.K69fs	NA	NA	11:20:00		NA	NA	0.001161	0			ENST00000240499		ENSG00000100557		ENSG00000100557	CCDC198
ABCA13	154664	37	7	48259058	48259059	Frame_Shift_Ins	INS	-	A	NA	KYSE140_OESOPHAGUS	ENST00000435803	0.1	p.AK132fs	NA	NA	16:46:00		NA	NA	0	0			ENST00000435803		ENSG00000102606		ENSG00000102606	ARHGEF7
FAM208B	54906	37	10	5772927	5772928	Frame_Shift_Ins	INS	-	A	NA	KYSE140_OESOPHAGUS	ENST00000328090	0.5	p.TK322fs	NA	NA	0.590972		NA	NA	0	0			ENST00000328090		ENSG00000103197		ENSG00000103197	TSC2
KRT7	3855	37	12	52635313	52635314	Frame_Shift_Ins	INS	-	GCACC	NA	KYSE140_OESOPHAGUS	ENST00000331817	0.5	p.N251fs	NA	NA	03:12:00		NA	NA	0	0			ENST00000331817		ENSG00000104237		ENSG00000104237	RP1
KRT3	3850	37	12	53185079	53185080	Frame_Shift_Ins	INS	-	C	NA	KYSE140_OESOPHAGUS	ENST00000417996	0.2	p.L482fs	NA	NA	22:00:00		NA	NA	0	0			ENST00000417996		ENSG00000104856		ENSG00000104856	RELB
METTL16	79066	37	17	2371075	2371076	Frame_Shift_Ins	INS	-	A	NA	KYSE140_OESOPHAGUS	ENST00000263092	0.6	p.A189fs	NA	NA	0.502083		NA	NA	0	0			ENST00000263092		ENSG00000104859		ENSG00000104859	CLASRP
WDR7	23335	37	18	54385263	54385264	Frame_Shift_Ins	INS	-	A	NA	KYSE140_OESOPHAGUS	ENST00000254442	0.3	p.K550fs	NA	NA	05:11:00		NA	NA	0	0			ENST00000254442		ENSG00000186115		ENSG00000186115	CYP4F2
PHF20	51230	37	20	34458889	34458890	Frame_Shift_Ins	INS	-	A	NA	KYSE140_OESOPHAGUS	ENST00000374012	0.3	p.SK312fs	NA	NA	07:33:00		NA	NA	0	0			ENST00000374012		ENSG00000105131		ENSG00000105131	EPHX3
GK	2710	37	0	30745617	30745618	Frame_Shift_Ins	INS	-	T	NA	KYSE140_OESOPHAGUS	ENST00000378943	0.3	p.F534fs	NA	NA	08:17:00		NA	NA	0	0			ENST00000378943		ENSG00000105612		ENSG00000105612	DNASE2
MORC4	79710	37	0	106228357	106228358	Frame_Shift_Ins	INS	-	T	NA	KYSE140_OESOPHAGUS	ENST00000355610	0.4	p.G215fs	NA	NA	0.927778		NA	NA	0	0			ENST00000355610		ENSG00000019991		ENSG00000019991	HGF
KRT79	338785	37	12	53227743	53227748	In_Frame_Del	DEL	CCAGCC	-	NA	KYSE140_OESOPHAGUS	ENST00000330553	0.5	p.99_101GAG>G	NA	NA		1 day, 11:37:00	NA	NA	0	0			ENST00000330553		ENSG00000106004		ENSG00000106004	HOXA5
ZNF473	25888	37	19	50549677	50549688	In_Frame_Del	DEL	ACACCTCTCAAA	-	NA	KYSE140_OESOPHAGUS	ENST00000595661	0.1	p.HLSK660del	NA	NA	05:45:00	08:53:00	NA	NA	0	0			ENST00000595661		ENSG00000106302		ENSG00000106302	HYAL4
LMCD1	29995	37	3	8590341	8590343	In_Frame_Del	DEL	CAC	-	NA	KYSE140_OESOPHAGUS	ENST00000157600	0.3	p.H159del	NA	NA		24:122	NA	NA	0	0			ENST00000157600		ENSG00000106436		ENSG00000106436	MYL10
BDH2	56898	37	4	104007667	104007669	In_Frame_Del	DEL	TGA	-	NA	KYSE140_OESOPHAGUS	ENST00000296424	0.4	p.I129del	NA	NA	1 day, 13:37:00	11:14:00	NA	NA	0.002306	0			ENST00000296424		ENSG00000107736		ENSG00000107736	CDH23
NUTM2G	441457	37	9	99701404	99701406	In_Frame_Del	DEL	GAA	-	NA	KYSE140_OESOPHAGUS	ENST00000372322	0.3	p.K736del	NA	NA		03:05:00	NA	NA	0.0001597	0			ENST00000372322		ENSG00000108798		ENSG00000108798	ABI3
AP3B2	8120	37	15	83333140	83333145	In_Frame_Del	DEL	TCCTCA	-	NA	KYSE140_OESOPHAGUS	ENST00000261722	0.3	p.DE726del	NA	NA	0.543056	0.856944	NA	NA	0.001471	0			ENST00000261722		ENSG00000013503		ENSG00000013503	POLR3B
TPRXL	348825	37	3	14105855	14105881	In_Frame_Del	DEL	CCAGCAGCAGCAGCCCCAGCAGCAGCC	-	NA	KYSE140_OESOPHAGUS	ENST00000424053	0.1	p.SSSSPSSSP61del	NA	NA	05:01:00		NA	NA	0.029	0			ENST00000424053		ENSG00000112186		ENSG00000112186	CAP2
POU6F2	11281	37	7	39379462	39379467	In_Frame_Del	DEL	GCGCCT	-	NA	KYSE140_OESOPHAGUS	ENST00000403058	0.1	p.AP245del	NA	NA	04:22:00		NA	NA	0	0			ENST00000403058		ENSG00000112818		ENSG00000112818	MEP1A
MEF2A	4205	37	15	100252725	100252727	In_Frame_Del	DEL	CAG	-	NA	KYSE140_OESOPHAGUS	ENST00000557785	0.1	p.Q420del	NA	NA	18:00:00			NA	0.065	0			ENST00000557785		ENSG00000113100		ENSG00000113100	CDH9
C17orf97	400566	37	17	263265	263294	In_Frame_Del	DEL	GCCCTCAAGGGCTTCCACCCCGACCCCGAC	-	NA	KYSE140_OESOPHAGUS	ENST00000360127	0.6	p.ALKGFHPDPD211del	NA	NA	19:01:00		NA	NA	0.0006436	0			ENST00000360127		ENSG00000113569		ENSG00000113569	NUP155
TP53	7157	37	17	7578271	7578271	Missense_Mutation	SNP	T	C	NA	KYSE140_OESOPHAGUS	ENST00000269305	0.4	p.H193R	NA	NA	23 days, 10:03:00	2 days, 7:00:00	2 days, 11:00:00	NA	0	55			ENST00000269305		ENSG00000013293		ENSG00000013293	SLC7A14
C1QTNF9	338872	37	13	24895592	24895592	Missense_Mutation	SNP	G	A	NA	KYSE140_OESOPHAGUS	ENST00000382071	0.2	p.E230K	NA	NA		60:126	NA	NA	0.0002965	7			ENST00000382071		ENSG00000055332		ENSG00000055332	EIF2AK2
KIAA0556	23247	37	16	27751738	27751738	Missense_Mutation	SNP	C	T	NA	KYSE140_OESOPHAGUS	ENST00000261588	0.4	p.S707L	NA	NA	06:13:00	39:97	NA	NA	8.237e-06	4			ENST00000261588		ENSG00000008869		ENSG00000008869	HEATR5B
CYP4F2	8529	37	19	15989624	15989624	Missense_Mutation	SNP	C	T	NA	KYSE140_OESOPHAGUS	ENST00000221700	0.6	p.R507H	NA	NA		07:50:00	NA	NA	8.239e-06	4			ENST00000221700		ENSG00000115816		ENSG00000115816	CEBPZ
MYL10	93408	37	7	101259549	101259549	Missense_Mutation	SNP	C	T	NA	KYSE140_OESOPHAGUS	ENST00000223167	0.4	p.A162T	NA	NA		2 days, 6:23:00	NA	NA	3.295e-05	4			ENST00000223167		ENSG00000243073		ENSG00000243073	PRAMEF4
PTCHD3	374308	37	10	27702873	27702873	Missense_Mutation	SNP	C	T	NA	KYSE140_OESOPHAGUS	ENST00000438700	0.3	p.E103K	NA	NA		08:25:00	NA	NA	0	3			ENST00000438700		ENSG00000132185		ENSG00000132185	FCRLA
TCERG1L	256536	37	10	132944832	132944832	Missense_Mutation	SNP	G	A	NA	KYSE140_OESOPHAGUS	ENST00000368642	0.4	p.R376C	NA	NA		21:58:00		NA	4.942e-05	3			ENST00000368642		ENSG00000118491		ENSG00000118491	ZC2HC1B
IGHMBP2	3508	37	11	68707026	68707026	Missense_Mutation	SNP	C	T	NA	KYSE140_OESOPHAGUS	ENST00000255078	0.3	p.R937C	NA	NA	32:77	34:85	NA	NA	5.766e-05	3			ENST00000255078		ENSG00000118557		ENSG00000118557	PMFBP1
P2RX2	22953	37	12	133197092	133197092	Missense_Mutation	SNP	G	A	NA	KYSE140_OESOPHAGUS	ENST00000389110	0.3	p.D233N	NA	NA		15:15:00	NA	NA	0	3			ENST00000389110		ENSG00000118972		ENSG00000118972	FGF23
GSE1	23199	37	16	85704643	85704643	Missense_Mutation	SNP	G	A	NA	KYSE140_OESOPHAGUS	ENST00000253458	0.7	p.R1153Q	NA	NA	95:224	14:48:00	NA	NA	0.0001647	3			ENST00000253458		ENSG00000120149		ENSG00000120149	MSX2
PKDREJ	10343	37	22	46658193	46658193	Missense_Mutation	SNP	C	T	NA	KYSE140_OESOPHAGUS	ENST00000253255	0.5	p.D343N	NA	NA		47:252	NA	NA	0	3			ENST00000253255		ENSG00000120322		ENSG00000120322	PCDHB8
IGF2R	3482	37	6	160492966	160492966	Missense_Mutation	SNP	G	A	NA	KYSE140_OESOPHAGUS	ENST00000356956	0.1	p.A1490T	NA	NA	125:238	44:62	NA	NA	1.647e-05	3			ENST00000356956		ENSG00000131127		ENSG00000131127	ZNF141
KCNH2	3757	37	7	150648020	150648020	Missense_Mutation	SNP	C	T	NA	KYSE140_OESOPHAGUS	ENST00000262186	0.5	p.D712N	NA	NA	04:01:00	1 day, 11:06:00		NA	0	3			ENST00000262186		ENSG00000121297		ENSG00000121297	TSHZ3
CSMD1	64478	37	8	3216707	3216707	Missense_Mutation	SNP	G	A	NA	KYSE140_OESOPHAGUS	ENST00000520002	0.1	p.R1092C	NA	NA		1 day, 11:41:00	NA	NA	0	3			ENST00000520002		ENSG00000117616		ENSG00000117616	RSRP1
NOC2L	26155	37	1	892318	892318	Missense_Mutation	SNP	G	A	NA	KYSE140_OESOPHAGUS	ENST00000327044	0.6	p.P148S	NA	NA	451:211	4 days, 19:55:00	NA	NA	1.647e-05	0			ENST00000327044		ENSG00000204070		ENSG00000204070	SYS1
SLC2A7	155184	37	1	9063496	9063496	Missense_Mutation	SNP	C	T	NA	KYSE140_OESOPHAGUS	ENST00000400906	0.1	p.E468K	NA	NA		37:72	NA	NA	0	0			ENST00000400906		ENSG00000124334		ENSG00000124334	IL9R
CASZ1	54897	37	1	10725356	10725356	Missense_Mutation	SNP	T	C	NA	KYSE140_OESOPHAGUS	ENST00000377022	0.3	p.S97G	NA	NA	1 day, 13:20:00	1 day, 16:33:00	NA	NA	0	0			ENST00000377022		ENSG00000213741		ENSG00000213741	RPS29
TNFRSF8	943	37	1	12198477	12198477	Missense_Mutation	SNP	C	G	NA	KYSE140_OESOPHAGUS	ENST00000263932	0.2	p.H509Q	NA	NA		08:11:00	04:07:00	NA	0	0			ENST00000263932		ENSG00000125414		ENSG00000125414	MYH2
SPEN	23013	37	1	16256076	16256076	Missense_Mutation	SNP	A	G	NA	KYSE140_OESOPHAGUS	ENST00000375759	0.3	p.K1114R	NA	NA	2 days, 18:19:00	1 day, 14:21:00	1 day, 10:17:00	NA	0	0			ENST00000375759		ENSG00000101224		ENSG00000101224	CDC25B
IFFO2	126917	37	1	19243437	19243437	Missense_Mutation	SNP	T	C	NA	KYSE140_OESOPHAGUS	ENST00000455833	0.2	p.M355V	NA	NA	20:56:00	23:52:00	NA	NA	0	0			ENST00000455833		ENSG00000126767		ENSG00000126767	ELK1
MATN1	4146	37	1	31189154	31189154	Missense_Mutation	SNP	C	T	NA	KYSE140_OESOPHAGUS	ENST00000373765	0.4	p.G270D	NA	NA		1 day, 10:24:00	NA	NA	0	0			ENST00000373765		ENSG00000127415		ENSG00000127415	IDUA
FHL3	2275	37	1	38464706	38464706	Missense_Mutation	SNP	C	A	NA	KYSE140_OESOPHAGUS	ENST00000373016	0.3	p.D91Y	NA	NA	2 days, 13:18:00	1 day, 11:19:00	NA	NA	0	0			ENST00000373016		ENSG00000127511		ENSG00000127511	SIN3B
MACF1	23499	37	1	39853434	39853434	Missense_Mutation	SNP	G	C	NA	KYSE140_OESOPHAGUS	ENST00000372915	0.3	p.E4979Q	NA	NA	53:93	1 day, 5:50:00	NA	NA	0	0			ENST00000372915		ENSG00000127666		ENSG00000127666	TICAM1
TIE1	7075	37	1	43783658	43783658	Missense_Mutation	SNP	G	A	NA	KYSE140_OESOPHAGUS	ENST00000372476	0.3	p.G946E	NA	NA		71:151	1 day, 7:47:00	NA	0	0			ENST00000372476		ENSG00000128159		ENSG00000128159	TUBGCP6
DMRTB1	63948	37	1	53930478	53930478	Missense_Mutation	SNP	T	G	NA	KYSE140_OESOPHAGUS	ENST00000371445	0.3	p.F307V	NA	NA	03:04:00	36:75	NA	NA	0	0			ENST00000371445		ENSG00000128519		ENSG00000128519	TAS2R16
MYSM1	114803	37	1	59165703	59165703	Missense_Mutation	SNP	C	G	NA	KYSE140_OESOPHAGUS	ENST00000472487	0.1	p.V8L	NA	NA	14:30:00	06:22:00	NA	NA	0	0			ENST00000472487		ENSG00000100968		ENSG00000100968	NFATC4
LRRC7	57554	37	1	70291500	70291500	Missense_Mutation	SNP	C	T	NA	KYSE140_OESOPHAGUS	ENST00000035383	0.5	p.P126L	NA	NA		18:55:00	13:37:00	NA	0	0			ENST00000035383		ENSG00000129521		ENSG00000129521	EGLN3
LPHN2	23266	37	1	82418702	82418702	Missense_Mutation	SNP	A	C	NA	KYSE140_OESOPHAGUS	ENST00000370728	0.1	p.Y605S	NA	NA	03:03:00	48:118	NA	NA	0	0			ENST00000370728		ENSG00000138834		ENSG00000138834	MAPK8IP3
GLMN	11146	37	1	92712692	92712692	Missense_Mutation	SNP	T	G	NA	KYSE140_OESOPHAGUS	ENST00000370360	0.3	p.K532T	NA	NA		73:108	NA	NA	0	0			ENST00000370360		ENSG00000103449		ENSG00000103449	SALL1
S1PR1	1901	37	1	101705048	101705048	Missense_Mutation	SNP	A	T	NA	KYSE140_OESOPHAGUS	ENST00000305352	0.6	p.I170F	NA	NA		35:62	NA	NA	0	0			ENST00000305352		ENSG00000102452		ENSG00000102452	NALCN
COL11A1	1301	37	1	103343619	103343619	Missense_Mutation	SNP	G	T	NA	KYSE140_OESOPHAGUS	ENST00000370096	0.3	p.Q1793K	NA	NA		31:64	NA	NA	0	0			ENST00000370096		ENSG00000159905		ENSG00000159905	ZNF221
AMY2B	280	37	1	104114840	104114840	Missense_Mutation	SNP	G	A	NA	KYSE140_OESOPHAGUS	ENST00000361355	0.4	p.E93K	NA	NA		59:205	NA	NA	0	0			ENST00000361355		ENSG00000185479		ENSG00000185479	KRT6B
ST7L	54879	37	1	113125064	113125064	Missense_Mutation	SNP	T	G	NA	KYSE140_OESOPHAGUS	ENST00000358039	0.4	p.K296T	NA	NA	17:52:00	30:60	NA	NA	0	0			ENST00000358039		ENSG00000130307		ENSG00000130307	USHBP1
SYT6	148281	37	1	114680394	114680394	Missense_Mutation	SNP	G	A	NA	KYSE140_OESOPHAGUS	ENST00000610222	0.1	p.S265F	NA	NA		34:60	NA	NA	8.236e-06	0			ENST00000610222		ENSG00000130881		ENSG00000130881	LRP3
ANXA9	8416	37	1	150956520	150956520	Missense_Mutation	SNP	G	A	NA	KYSE140_OESOPHAGUS	ENST00000368947	0.4	p.R81Q	NA	NA		09:11:00	NA	NA	0	0			ENST00000368947		ENSG00000130943		ENSG00000130943	PKDREJ
FLG	2312	37	1	152286178	152286178	Missense_Mutation	SNP	G	A	NA	KYSE140_OESOPHAGUS	ENST00000368799	0.1	p.S395F	NA	NA	06:08:00	146:326	NA	NA	0	0			ENST00000368799		ENSG00000131149		ENSG00000131149	GSE1
CRNN	49860	37	1	152382888	152382888	Missense_Mutation	SNP	C	T	NA	KYSE140_OESOPHAGUS	ENST00000271835	0.3	p.G224S	NA	NA		69:144	NA	NA	0	0			ENST00000271835		ENSG00000131864		ENSG00000131864	USP29
KPRP	448834	37	1	152733737	152733737	Missense_Mutation	SNP	A	G	NA	KYSE140_OESOPHAGUS	ENST00000606109	0.1	p.D558G	NA	NA		13:35:00	NA	NA	0	0			ENST00000606109		ENSG00000091157		ENSG00000091157	WDR7
SLC27A3	11000	37	1	153749105	153749105	Missense_Mutation	SNP	A	C	NA	KYSE140_OESOPHAGUS	ENST00000368661	0.3	p.E307A	NA	NA	35:89	0.716667	NA	NA	0	0			ENST00000368661		ENSG00000132703		ENSG00000132703	APCS
NUP210L	91181	37	1	153984726	153984726	Missense_Mutation	SNP	G	A	NA	KYSE140_OESOPHAGUS	ENST00000368559	0.3	p.L1592F	NA	NA		40:80	NA	NA	0	0			ENST00000368559		ENSG00000132740		ENSG00000132740	IGHMBP2
TSACC	128229	37	1	156316723	156316723	Missense_Mutation	SNP	G	A	NA	KYSE140_OESOPHAGUS	ENST00000368255	0.3	p.A110T	NA	NA		3 days, 3:34:00	NA	NA	0	0			ENST00000368255		ENSG00000176225		ENSG00000176225	RTTN
CD1E	913	37	1	158324445	158324445	Missense_Mutation	SNP	G	A	NA	KYSE140_OESOPHAGUS	ENST00000368167	0.3	p.G113S	NA	NA		1 day, 7:08:00	NA	NA	1.654e-05	0			ENST00000368167		ENSG00000133393		ENSG00000133393	FOPNL
OR10J5	127385	37	1	159505001	159505001	Missense_Mutation	SNP	G	A	NA	KYSE140_OESOPHAGUS	ENST00000334857	0.2	p.S266L	NA	NA		1.00556	NA	NA	0	0			ENST00000334857		ENSG00000134121		ENSG00000134121	CHL1
APCS	325	37	1	159558190	159558190	Missense_Mutation	SNP	G	A	NA	KYSE140_OESOPHAGUS	ENST00000255040	0.2	p.G122S	NA	NA		0.709028	NA	NA	0	0			ENST00000255040		ENSG00000135063		ENSG00000135063	FAM189A2
ATP1A2	477	37	1	160099126	160099126	Missense_Mutation	SNP	G	A	NA	KYSE140_OESOPHAGUS	ENST00000361216	0.3	p.R466K	NA	NA		93:154	NA	NA	0	0			ENST00000361216		ENSG00000205084		ENSG00000205084	TMEM231
ADAMTS4	9507	37	1	161163804	161163804	Missense_Mutation	SNP	G	A	NA	KYSE140_OESOPHAGUS	ENST00000367996	0.5	p.A490V	NA	NA		05:36:00	NA	NA	0	0			ENST00000367996		ENSG00000135929		ENSG00000135929	CYP27A1
FCRLA	84824	37	1	161681009	161681009	Missense_Mutation	SNP	C	T	NA	KYSE140_OESOPHAGUS	ENST00000236938	0.6	p.L99F	NA	NA		13:23:00	NA	NA	1.647e-05	0			ENST00000236938		ENSG00000103740		ENSG00000103740	ACSBG1
RGS4	5999	37	1	163043330	163043330	Missense_Mutation	SNP	A	G	NA	KYSE140_OESOPHAGUS	ENST00000367909	0.6	p.K99R	NA	NA		1 day, 11:27:00	NA	NA	8.237e-06	0			ENST00000367909		ENSG00000136383		ENSG00000136383	ALPK3
POU2F1	5451	37	1	167367249	167367249	Missense_Mutation	SNP	C	T	NA	KYSE140_OESOPHAGUS	ENST00000541643	0.3	p.S360L	NA	NA	03:11:00	28:65	NA	NA	1.647e-05	0			ENST00000541643		ENSG00000136444		ENSG00000136444	RSAD1
TNR	7143	37	1	175372654	175372654	Missense_Mutation	SNP	A	T	NA	KYSE140_OESOPHAGUS	ENST00000367674	0.2	p.S200T	NA	NA		38:67	NA	NA	0	0			ENST00000367674		ENSG00000136731		ENSG00000136731	UGGT1
RNASEL	6041	37	1	182555806	182555806	Missense_Mutation	SNP	C	T	NA	KYSE140_OESOPHAGUS	ENST00000367559	0.3	p.E46K	NA	NA		1 day, 18:54:00	55:136	NA	0	0			ENST00000367559		ENSG00000137727		ENSG00000137727	ARHGAP20
HMCN1	83872	37	1	186022198	186022198	Missense_Mutation	SNP	A	G	NA	KYSE140_OESOPHAGUS	ENST00000271588	0.4	p.K2231R	NA	NA		33:130	NA	NA	0	0			ENST00000271588		ENSG00000054983		ENSG00000054983	GALC
BRINP3	339479	37	1	190067440	190067440	Missense_Mutation	SNP	C	A	NA	KYSE140_OESOPHAGUS	ENST00000367462	0.3	p.G670V	NA	NA		42:101	NA	NA	0	0			ENST00000367462		ENSG00000110799		ENSG00000110799	VWF
TNNT2	7139	37	1	201328342	201328342	Missense_Mutation	SNP	T	G	NA	KYSE140_OESOPHAGUS	ENST00000509001	0.1	p.K288T	NA	NA	03:05:00	06:05:00	NA	NA	0	0			ENST00000509001		ENSG00000109787		ENSG00000109787	KLF3
KDM5B	10765	37	1	202702965	202702965	Missense_Mutation	SNP	G	A	NA	KYSE140_OESOPHAGUS	ENST00000367265	0.3	p.S1158F	NA	NA		105:80	NA	NA	8.236e-06	0			ENST00000367265		ENSG00000053770		ENSG00000053770	AP5M1
PPP1R15B	84919	37	1	204379678	204379678	Missense_Mutation	SNP	C	T	NA	KYSE140_OESOPHAGUS	ENST00000367188	0.4	p.E288K	NA	NA	64:119	79:155	NA	NA	0	0			ENST00000367188		ENSG00000083093		ENSG00000083093	PALB2
IKBKE	9641	37	1	206658405	206658405	Missense_Mutation	SNP	G	A	NA	KYSE140_OESOPHAGUS	ENST00000367120	0.3	p.R500Q	NA	NA		1 day, 2:18:00	3 days, 1:36:00	NA	4.942e-05	0			ENST00000367120		ENSG00000047578		ENSG00000047578	KIAA0556
VASH2	79805	37	1	213146022	213146022	Missense_Mutation	SNP	T	G	NA	KYSE140_OESOPHAGUS	ENST00000517399	0.1	p.C200G	NA	NA		2 days, 6:24:00	NA	NA	8.236e-06	0			ENST00000517399		ENSG00000103723		ENSG00000103723	AP3B2
USH2A	7399	37	1	215916632	215916632	Missense_Mutation	SNP	T	C	NA	KYSE140_OESOPHAGUS	ENST00000307340	0.3	p.N3812S	NA	NA		38:78	NA	NA	8.236e-06	0			ENST00000307340		ENSG00000008294		ENSG00000008294	SPAG9
MIXL1	83881	37	1	226413239	226413239	Missense_Mutation	SNP	G	T	NA	KYSE140_OESOPHAGUS	ENST00000366810	0.5	p.R142L	NA	NA		43:71	NA	NA	2.471e-05	0			ENST00000366810		ENSG00000101745		ENSG00000101745	ANKRD12
COG2	22796	37	1	230822712	230822712	Missense_Mutation	SNP	C	T	NA	KYSE140_OESOPHAGUS	ENST00000366669	0.4	p.P471L	NA	NA	28:101	17:40:00	NA	NA	0	0			ENST00000366669		ENSG00000055118		ENSG00000055118	KCNH2
RYR2	6262	37	1	237580375	237580375	Missense_Mutation	SNP	T	A	NA	KYSE140_OESOPHAGUS	ENST00000366574	0.2	p.V267E	NA	NA		52:84	NA	NA	0	0			ENST00000366574		ENSG00000082014		ENSG00000082014	SMARCD3
SFMBT2	57713	37	10	7262448	7262448	Missense_Mutation	SNP	G	A	NA	KYSE140_OESOPHAGUS	ENST00000361972	0.4	p.P419S	NA	NA		76:261	NA	NA	0	0			ENST00000361972		ENSG00000121064		ENSG00000121064	SCPEP1
NMT2	9397	37	10	15177387	15177387	Missense_Mutation	SNP	C	T	NA	KYSE140_OESOPHAGUS	ENST00000378165	0.4	p.D93N	NA	NA	0.759722	44:133	NA	NA	0	0			ENST00000378165		ENSG00000007174		ENSG00000007174	DNAH9
CUBN	8029	37	10	16996449	16996449	Missense_Mutation	SNP	G	T	NA	KYSE140_OESOPHAGUS	ENST00000377833	0.4	p.F1598L	NA	NA		69:198	0.966667	NA	0	0			ENST00000377833		ENSG00000102870		ENSG00000102870	ZNF629
MRC1L1	0	37	10	17865238	17865238	Missense_Mutation	SNP	G	A	NA	KYSE140_OESOPHAGUS	ENST00000331429	0.2	p.G76E	NA	NA		84:182	NA	NA	0	0			ENST00000331429		ENSG00000108679		ENSG00000108679	LGALS3BP
PTCHD3	374308	37	10	27702443	27702443	Missense_Mutation	SNP	C	T	NA	KYSE140_OESOPHAGUS	ENST00000438700	0.3	p.G246E	NA	NA		09:36:00	NA	NA	0	0			ENST00000438700		ENSG00000079462		ENSG00000079462	PAFAH1B3
NRP1	8829	37	10	33496616	33496616	Missense_Mutation	SNP	G	A	NA	KYSE140_OESOPHAGUS	ENST00000265371	0.4	p.T548I	NA	NA	75:206	76:235	NA	NA	3.295e-05	0			ENST00000265371		ENSG00000105278		ENSG00000105278	ZFR2
ZNF485	220992	37	10	44111799	44111799	Missense_Mutation	SNP	C	T	NA	KYSE140_OESOPHAGUS	ENST00000361807	0.3	p.S103F	NA	NA	04:27:00	0.947917	NA	NA	0	0			ENST00000361807		ENSG00000109458		ENSG00000109458	GAB1
TMEM72	643236	37	10	45430188	45430188	Missense_Mutation	SNP	C	T	NA	KYSE140_OESOPHAGUS	ENST00000544540	0.1	p.S27F	NA	NA		42:97	NA	NA	1.661e-05	0			ENST00000544540		ENSG00000108018		ENSG00000108018	SORCS1
2019-03-08	220972	37	10	45953773	45953773	Missense_Mutation	SNP	G	T	NA	KYSE140_OESOPHAGUS	ENST00000319836	0.3	p.H264N	NA	NA		0.955556	NA	NA	0	0			ENST00000319836		ENSG00000127804		ENSG00000127804	METTL16
LRRC18	474354	37	10	50122127	50122127	Missense_Mutation	SNP	G	T	NA	KYSE140_OESOPHAGUS	ENST00000374160	0.3	p.T25N	NA	NA		0.591667	NA	NA	0	0			ENST00000374160		ENSG00000099917		ENSG00000099917	MED15
PCDH15	65217	37	10	55719540	55719540	Missense_Mutation	SNP	A	C	NA	KYSE140_OESOPHAGUS	ENST00000320301	0.6	p.L1025R	NA	NA		0.954861	0.888889	NA	0	0			ENST00000320301		ENSG00000110318		ENSG00000110318	CEP126
CDH23	64072	37	10	73544118	73544118	Missense_Mutation	SNP	G	A	NA	KYSE140_OESOPHAGUS	ENST00000224721	0.6	p.A1820T	NA	NA		23:54:00	NA	NA	3.308e-05	0			ENST00000224721		ENSG00000110455		ENSG00000110455	ACCS
OIT3	170392	37	10	74684033	74684033	Missense_Mutation	SNP	C	T	NA	KYSE140_OESOPHAGUS	ENST00000334011	0.5	p.P333L	NA	NA		33:61	NA	NA	0	0			ENST00000334011		ENSG00000120949		ENSG00000120949	TNFRSF8
IFIT1B	439996	37	10	91144151	91144151	Missense_Mutation	SNP	G	A	NA	KYSE140_OESOPHAGUS	ENST00000371809	0.3	p.E361K	NA	NA		24:62	NA	NA	0	0			ENST00000371809		ENSG00000090402		ENSG00000090402	SI
ACSL5	51703	37	10	114187055	114187055	Missense_Mutation	SNP	G	A	NA	KYSE140_OESOPHAGUS	ENST00000393081	0.1	p.G664E	NA	NA		1 day, 0:47:00	NA	NA	0	0			ENST00000393081		ENSG00000072858		ENSG00000072858	SIDT1
NRAP	4892	37	10	115364426	115364426	Missense_Mutation	SNP	G	A	NA	KYSE140_OESOPHAGUS	ENST00000359988	0.3	p.A1390V	NA	NA		07:56:00	NA	NA	0	0			ENST00000359988		ENSG00000070950		ENSG00000070950	RAD18
ABLIM1	3983	37	10	116331155	116331155	Missense_Mutation	SNP	G	A	NA	KYSE140_OESOPHAGUS	ENST00000277895	0.5	p.P192S	NA	NA	1 day, 7:59:00	1 day, 16:59:00	NA	NA	0	0			ENST00000277895		ENSG00000106927		ENSG00000106927	AMBP
GFRA1	2674	37	10	117856216	117856216	Missense_Mutation	SNP	C	T	NA	KYSE140_OESOPHAGUS	ENST00000355422	0.6	p.C277Y	NA	NA		17:31:00	NA	NA	0	0			ENST00000355422		ENSG00000099250		ENSG00000099250	NRP1
DMBT1	1755	37	10	124359587	124359587	Missense_Mutation	SNP	G	T	NA	KYSE140_OESOPHAGUS	ENST00000338354	0.3	p.Q1096H	NA	NA		272:140	NA	NA	2.487e-05	0			ENST00000338354		ENSG00000085563		ENSG00000085563	ABCB1
C10orf90	118611	37	10	128147750	128147750	Missense_Mutation	SNP	G	A	NA	KYSE140_OESOPHAGUS	ENST00000284694	0.7	p.R586C	NA	NA		30:82	NA	NA	3.295e-05	0			ENST00000284694		ENSG00000001629		ENSG00000001629	ANKIB1
MGMT	4255	37	10	131565254	131565254	Missense_Mutation	SNP	G	A	NA	KYSE140_OESOPHAGUS	ENST00000306010	0.7	p.R237Q	NA	NA		07:10:00	NA	NA	8.243e-06	0			ENST00000306010		ENSG00000100170		ENSG00000100170	SLC5A1
IRF7	3665	37	11	614200	614200	Missense_Mutation	SNP	A	T	NA	KYSE140_OESOPHAGUS	ENST00000397574	0.2	p.L218H	NA	NA		07:05:00	NA	NA	0	0			ENST00000397574		ENSG00000139055		ENSG00000139055	ERP27
MUC6	4588	37	11	1017884	1017884	Missense_Mutation	SNP	C	G	NA	KYSE140_OESOPHAGUS	ENST00000421673	0.2	p.M1639I	NA	NA		67:499	NA	NA	0	0			ENST00000421673		ENSG00000139192		ENSG00000139192	TAPBPL
TRIM68	55128	37	11	4621616	4621616	Missense_Mutation	SNP	G	A	NA	KYSE140_OESOPHAGUS	ENST00000300747	0.5	p.P450S	NA	NA		06:44:00	NA	NA	0	0			ENST00000300747		ENSG00000139574		ENSG00000139574	NPFF
OR51B2	79345	37	11	5345503	5345503	Missense_Mutation	SNP	G	A	NA	KYSE140_OESOPHAGUS	ENST00000328813	0.2	p.P9S	NA	NA		15:15:00	NA	NA	0	0			ENST00000328813		ENSG00000139625		ENSG00000139625	MAP3K12
OR51Q1	390061	37	11	5443753	5443753	Missense_Mutation	SNP	G	A	NA	KYSE140_OESOPHAGUS	ENST00000300778	0.4	p.G108E	NA	NA		1 day, 7:33:00	NA	NA	0	0			ENST00000300778		ENSG00000088448		ENSG00000088448	ANKRD10
C11orf16	56673	37	11	8947264	8947264	Missense_Mutation	SNP	G	A	NA	KYSE140_OESOPHAGUS	ENST00000326053	0.5	p.P317L	NA	NA		1 day, 5:18:00	NA	NA	0	0			ENST00000326053		ENSG00000139970		ENSG00000139970	RTN1
IPO7	10527	37	11	9430066	9430066	Missense_Mutation	SNP	A	G	NA	KYSE140_OESOPHAGUS	ENST00000379719	0.3	p.Y67C	NA	NA	100:110	1 day, 0:20:00	NA	NA	0	0			ENST00000379719		ENSG00000128881		ENSG00000128881	TTBK2
CTR9	9646	37	11	10794816	10794816	Missense_Mutation	SNP	G	A	NA	KYSE140_OESOPHAGUS	ENST00000361367	0.2	p.G908E	NA	NA	0.754861	14:57:00	NA	NA	0	0			ENST00000361367		ENSG00000140400		ENSG00000140400	MAN2C1
METTL15	196074	37	11	28318314	28318314	Missense_Mutation	SNP	C	T	NA	KYSE140_OESOPHAGUS	ENST00000407364	0.3	p.P205L	NA	NA	13:19:00	1 day, 4:17:00	NA	NA	0	0			ENST00000407364		ENSG00000140577		ENSG00000140577	CRTC3
DCDC1	341019	37	11	31287078	31287078	Missense_Mutation	SNP	T	C	NA	KYSE140_OESOPHAGUS	ENST00000452803	0.1	p.R344G	NA	NA		73:62	NA	NA	4.129e-05	0			ENST00000452803		ENSG00000140829		ENSG00000140829	DHX38
TTC17	55761	37	11	43411337	43411337	Missense_Mutation	SNP	G	T	NA	KYSE140_OESOPHAGUS	ENST00000039989	0.4	p.G129C	NA	NA	83:147	84:146	NA	NA	0	0			ENST00000039989		ENSG00000140836		ENSG00000140836	ZFHX3
ACCS	84680	37	11	44102760	44102760	Missense_Mutation	SNP	C	G	NA	KYSE140_OESOPHAGUS	ENST00000263776	0.8	p.T334R	NA	NA	10:14:00	1 day, 4:51:00	NA	NA	3.295e-05	0			ENST00000263776		ENSG00000141510		ENSG00000141510	TP53
AMBRA1	55626	37	11	46564561	46564561	Missense_Mutation	SNP	C	T	NA	KYSE140_OESOPHAGUS	ENST00000458649	0.2	p.A336T	NA	NA	06:03:00	1 day, 12:19:00	NA	NA	4.951e-05	0			ENST00000458649		ENSG00000141934		ENSG00000141934	PLPP2
OR4C16	219428	37	11	55339797	55339797	Missense_Mutation	SNP	C	T	NA	KYSE140_OESOPHAGUS	ENST00000314634	0.3	p.S65F	NA	NA		45:135	NA	NA	0	0			ENST00000314634		ENSG00000143341		ENSG00000143341	HMCN1
OR9Q2	219957	37	11	57958064	57958064	Missense_Mutation	SNP	C	G	NA	KYSE140_OESOPHAGUS	ENST00000311591	0.3	p.F34L	NA	NA		06:32:00	NA	NA	0	0			ENST00000311591		ENSG00000143536		ENSG00000143536	CRNN
TMEM132A	54972	37	11	60696311	60696311	Missense_Mutation	SNP	G	A	NA	KYSE140_OESOPHAGUS	ENST00000453848	0.2	p.E249K	NA	NA	60:111	15:28:00	NA	NA	0	0			ENST00000453848		ENSG00000144504		ENSG00000144504	ANKMY1
LRFN4	78999	37	11	66627197	66627197	Missense_Mutation	SNP	C	T	NA	KYSE140_OESOPHAGUS	ENST00000309602	0.4	p.A480V	NA	NA	47:92	05:07:00	NA	NA	0	0			ENST00000309602		ENSG00000145040		ENSG00000145040	UCN2
CORO1B	57175	37	11	67206282	67206282	Missense_Mutation	SNP	G	A	NA	KYSE140_OESOPHAGUS	ENST00000341356	0.5	p.R402W	NA	NA		05:06:00	NA	NA	8.276e-06	0			ENST00000341356		ENSG00000145386		ENSG00000145386	CCNA2
IGHMBP2	3508	37	11	68704404	68704404	Missense_Mutation	SNP	C	T	NA	KYSE140_OESOPHAGUS	ENST00000255078	0.3	p.P819L	NA	NA		09:51:00	NA	NA	1.653e-05	0			ENST00000255078		ENSG00000145649		ENSG00000145649	GZMA
RELT	84957	37	11	73101888	73101888	Missense_Mutation	SNP	G	T	NA	KYSE140_OESOPHAGUS	ENST00000064780	0.2	p.R70L	NA	NA		1 day, 9:32:00	NA	NA	8.236e-06	0			ENST00000064780		ENSG00000146215		ENSG00000146215	CRIP3
C2CD3	26005	37	11	73796911	73796911	Missense_Mutation	SNP	G	A	NA	KYSE140_OESOPHAGUS	ENST00000334126	0.7	p.P1221L	NA	NA		18:32:00	NA	NA	8.237e-06	0			ENST00000334126		ENSG00000099204		ENSG00000099204	ABLIM1
MYO7A	4647	37	11	76912554	76912554	Missense_Mutation	SNP	C	A	NA	KYSE140_OESOPHAGUS	ENST00000409709	0.3	p.D1638E	NA	NA		1 day, 1:59:00	NA	NA	0	0			ENST00000409709		ENSG00000150627		ENSG00000150627	WDR17
PRCP	5547	37	11	82561003	82561003	Missense_Mutation	SNP	T	G	NA	KYSE140_OESOPHAGUS	ENST00000313010	0.3	p.E235A	NA	NA	52:193	24:120	NA	NA	0	0			ENST00000313010		ENSG00000150750		ENSG00000150750	C11orf53
PICALM	8301	37	11	85685813	85685813	Missense_Mutation	SNP	A	C	NA	KYSE140_OESOPHAGUS	ENST00000393346	0.3	p.L628V	NA	NA	206:607	37:90	46:174	NA	0	0			ENST00000393346		ENSG00000151176		ENSG00000151176	PLBD2
FAT3	120114	37	11	92532804	92532804	Missense_Mutation	SNP	A	T	NA	KYSE140_OESOPHAGUS	ENST00000298047	0.6	p.N2209Y	NA	NA		153:126	NA	NA	0	0			ENST00000298047		ENSG00000151422		ENSG00000151422	FER
FAT3	120114	37	11	92533194	92533194	Missense_Mutation	SNP	A	G	NA	KYSE140_OESOPHAGUS	ENST00000298047	0.6	p.I2339V	NA	NA		77:227	NA	NA	8.274e-06	0			ENST00000298047		ENSG00000102755		ENSG00000102755	FLT1
FAT3	120114	37	11	92533721	92533721	Missense_Mutation	SNP	G	C	NA	KYSE140_OESOPHAGUS	ENST00000298047	0.6	p.K2514N	NA	NA		52:170	NA	NA	0	0			ENST00000298047		ENSG00000152969		ENSG00000152969	JAKMIP1
KIAA1377	57562	37	11	101834170	101834170	Missense_Mutation	SNP	C	T	NA	KYSE140_OESOPHAGUS	ENST00000263468	0.8	p.P802S	NA	NA	02:03:00	0.811806	NA	NA	0	0			ENST00000263468		ENSG00000153162		ENSG00000153162	BMP6
ARHGAP20	57569	37	11	110451248	110451248	Missense_Mutation	SNP	G	A	NA	KYSE140_OESOPHAGUS	ENST00000260283	0.4	p.P808S	NA	NA		1 day, 17:33:00	NA	NA	0	0			ENST00000260283		ENSG00000153201		ENSG00000153201	RANBP2
C11orf53	341032	37	11	111154933	111154933	Missense_Mutation	SNP	C	T	NA	KYSE140_OESOPHAGUS	ENST00000280325	0.4	p.S47F	NA	NA		51:66	NA	NA	0	0			ENST00000280325		ENSG00000153395		ENSG00000153395	LPCAT1
NXPE4	54827	37	11	114441988	114441988	Missense_Mutation	SNP	C	T	NA	KYSE140_OESOPHAGUS	ENST00000375478	0.3	p.G436D	NA	NA		41:64	NA	NA	0	0			ENST00000375478		ENSG00000154127		ENSG00000154127	UBASH3B
UBASH3B	84959	37	11	122650302	122650302	Missense_Mutation	SNP	A	G	NA	KYSE140_OESOPHAGUS	ENST00000284273	0.5	p.Y167C	NA	NA		12:53:00	NA	NA	0	0			ENST00000284273		ENSG00000154493		ENSG00000154493	C10orf90
OR4D5	219875	37	11	123811105	123811105	Missense_Mutation	SNP	C	T	NA	KYSE140_OESOPHAGUS	ENST00000307033	0.2	p.P261L	NA	NA		1 day, 17:45:00	NA	NA	0	0			ENST00000307033		ENSG00000154556		ENSG00000154556	SORBS2
ROBO4	54538	37	11	124757372	124757372	Missense_Mutation	SNP	C	G	NA	KYSE140_OESOPHAGUS	ENST00000306534	0.3	p.A694P	NA	NA		14:00:00	NA	NA	0	0			ENST00000306534		ENSG00000154760		ENSG00000154760	SLFN13
SLC6A13	6540	37	12	346344	346344	Missense_Mutation	SNP	C	T	NA	KYSE140_OESOPHAGUS	ENST00000343164	0.4	p.G226R	NA	NA		0.932639	NA	NA	0	0			ENST00000343164		ENSG00000155495		ENSG00000155495	MAGEC1
FGF23	8074	37	12	4479813	4479813	Missense_Mutation	SNP	G	A	NA	KYSE140_OESOPHAGUS	ENST00000237837	0.1	p.P151L	NA	NA		36:114	NA	NA	0	0			ENST00000237837		ENSG00000000460		ENSG00000000460	C1orf112
VWF	7450	37	12	6143900	6143900	Missense_Mutation	SNP	C	T	NA	KYSE140_OESOPHAGUS	ENST00000261405	0.5	p.G880E	NA	NA		0.713194	NA	NA	0	0			ENST00000261405		ENSG00000155660		ENSG00000155660	PDIA4
VWF	7450	37	12	6155939	6155939	Missense_Mutation	SNP	G	A	NA	KYSE140_OESOPHAGUS	ENST00000261405	0.5	p.P744L	NA	NA		12:46:00	NA	NA	0	0			ENST00000261405		ENSG00000182578		ENSG00000182578	CSF1R
TAPBPL	55080	37	12	6567999	6567999	Missense_Mutation	SNP	A	G	NA	KYSE140_OESOPHAGUS	ENST00000266556	0.7	p.I365V	NA	NA	1 day, 0:15:00	1 day, 2:29:00	NA	NA	0	0			ENST00000266556		ENSG00000156469		ENSG00000156469	MTERF3
C1S	716	37	12	7173200	7173200	Missense_Mutation	SNP	A	G	NA	KYSE140_OESOPHAGUS	ENST00000406697	0.1	p.N266S	NA	NA		69:65	NA	NA	8.236e-06	0			ENST00000406697		ENSG00000156521		ENSG00000156521	TYSND1
CD163L1	283316	37	12	7585059	7585059	Missense_Mutation	SNP	C	T	NA	KYSE140_OESOPHAGUS	ENST00000313599	0.3	p.G240E	NA	NA		19:54:00	NA	NA	0	0			ENST00000313599		ENSG00000157404		ENSG00000157404	KIT
TAS2R30	259293	37	12	11286228	11286228	Missense_Mutation	SNP	G	C	NA	KYSE140_OESOPHAGUS	ENST00000539585	0.1	p.L206V	NA	NA		175:315	NA	NA	0	0			ENST00000539585		ENSG00000159433		ENSG00000159433	STARD9
ETV6	2120	37	12	12022466	12022466	Missense_Mutation	SNP	G	A	NA	KYSE140_OESOPHAGUS	ENST00000396373	0.4	p.R191Q	NA	NA	1 day, 15:44:00	105:123	1 day, 12:48:00	NA	0	0			ENST00000396373		ENSG00000160606		ENSG00000160606	TLCD1
ERP27	121506	37	12	15070168	15070168	Missense_Mutation	SNP	C	T	NA	KYSE140_OESOPHAGUS	ENST00000266397	0.2	p.E174K	NA	NA		1.04097	NA	NA	0	0			ENST00000266397		ENSG00000161996		ENSG00000161996	WDR90
PIK3C2G	5288	37	12	18435130	18435130	Missense_Mutation	SNP	G	A	NA	KYSE140_OESOPHAGUS	ENST00000266497	0.5	p.G39S	NA	NA		139:149	69:96	NA	0	0			ENST00000266497		ENSG00000162367		ENSG00000162367	TAL1
SOX5	6660	37	12	23757434	23757434	Missense_Mutation	SNP	C	T	NA	KYSE140_OESOPHAGUS	ENST00000451604	0.2	p.V351I	NA	NA		64:71	NA	NA	8.236e-06	0			ENST00000451604		ENSG00000163166		ENSG00000163166	IWS1
CAPRIN2	65981	37	12	30863140	30863140	Missense_Mutation	SNP	C	T	NA	KYSE140_OESOPHAGUS	ENST00000298892	0.5	p.G977E	NA	NA	10:26:00	25:80	NA	NA	0	0			ENST00000298892		ENSG00000163507		ENSG00000163507	CIP2A
CAPRIN2	65981	37	12	30863141	30863141	Missense_Mutation	SNP	C	T	NA	KYSE140_OESOPHAGUS	ENST00000298892	0.5	p.G977R	NA	NA	10:27:00	26:81	NA	NA	0	0			ENST00000298892		ENSG00000136068		ENSG00000136068	FLNB
RAPGEF3	10411	37	12	48144165	48144165	Missense_Mutation	SNP	C	T	NA	KYSE140_OESOPHAGUS	ENST00000449771	0.2	p.E239K	NA	NA		08:20:00	NA	NA	0	0			ENST00000449771		ENSG00000163914		ENSG00000163914	RHO
C12orf68	0	37	12	48578021	48578021	Missense_Mutation	SNP	G	A	NA	KYSE140_OESOPHAGUS	ENST00000316554	0.3	p.G39D	NA	NA	10:22:00	1 day, 1:56:00	NA	NA	0	0			ENST00000316554		ENSG00000164039		ENSG00000164039	BDH2
KRT76	51350	37	12	53169353	53169353	Missense_Mutation	SNP	C	T	NA	KYSE140_OESOPHAGUS	ENST00000332411	0.2	p.E212K	NA	NA		36:141	NA	NA	0	0			ENST00000332411		ENSG00000164061		ENSG00000164061	BSN
MAP3K12	7786	37	12	53877779	53877779	Missense_Mutation	SNP	A	C	NA	KYSE140_OESOPHAGUS	ENST00000267079	0.2	p.L392R	NA	NA	11:23:00	31:81	0.993056	NA	0	0			ENST00000267079		ENSG00000164458		ENSG00000164458	TBXT
NPFF	8620	37	12	53900859	53900859	Missense_Mutation	SNP	A	C	NA	KYSE140_OESOPHAGUS	ENST00000267017	0.3	p.L57R	NA	NA	13:08:00	1 day, 15:12:00	NA	NA	0	0			ENST00000267017		ENSG00000164742		ENSG00000164742	ADCY1
OR6C70	390327	37	12	55863565	55863565	Missense_Mutation	SNP	G	A	NA	KYSE140_OESOPHAGUS	ENST00000327335	0.4	p.R120C	NA	NA		26:84	NA	NA	1.647e-05	0			ENST00000327335		ENSG00000164796		ENSG00000164796	CSMD3
VEZT	55591	37	12	95645723	95645723	Missense_Mutation	SNP	C	T	NA	KYSE140_OESOPHAGUS	ENST00000436874	0.1	p.P15L	NA	NA	89:204	70:169	NA	NA	0	0			ENST00000436874		ENSG00000187955		ENSG00000187955	COL14A1
MYBPC1	4604	37	12	102046555	102046555	Missense_Mutation	SNP	T	A	NA	KYSE140_OESOPHAGUS	ENST00000550270	0.1	p.H517Q	NA	NA		43:92	NA	NA	0	0			ENST00000550270		ENSG00000110888		ENSG00000110888	CAPRIN2
STAB2	55576	37	12	104122660	104122660	Missense_Mutation	SNP	C	G	NA	KYSE140_OESOPHAGUS	ENST00000388887	0.2	p.Q1657E	NA	NA		4 days, 10:56:00	NA	NA	0	0			ENST00000388887		ENSG00000158077		ENSG00000158077	NLRP14
CCDC63	160762	37	12	111342455	111342455	Missense_Mutation	SNP	T	G	NA	KYSE140_OESOPHAGUS	ENST00000308208	0.5	p.V469G	NA	NA		0.879167	NA	NA	0	0			ENST00000308208		ENSG00000166685		ENSG00000166685	COG1
RPH3A	22895	37	12	113333630	113333630	Missense_Mutation	SNP	G	A	NA	KYSE140_OESOPHAGUS	ENST00000389385	0.4	p.D636N	NA	NA		11:34:00	NA	NA	0	0			ENST00000389385		ENSG00000166963		ENSG00000166963	MAP1A
C12orf52	0	37	12	113629345	113629345	Missense_Mutation	SNP	C	T	NA	KYSE140_OESOPHAGUS	ENST00000548278	0.1	p.A178V	NA	NA	2 days, 11:34:00	21:14:00	NA	NA	0	0			ENST00000548278		ENSG00000167333		ENSG00000167333	TRIM68
DIABLO	56616	37	12	122709145	122709145	Missense_Mutation	SNP	G	A	NA	KYSE140_OESOPHAGUS	ENST00000443649	0.3	p.R33W	NA	NA	2 days, 0:02:00	3 days, 22:00:00	2 days, 22:00:00	NA	0	0			ENST00000443649		ENSG00000167360		ENSG00000167360	OR51Q1
DIABLO	56616	37	12	122709146	122709146	Missense_Mutation	SNP	C	A	NA	KYSE140_OESOPHAGUS	ENST00000443649	0.3	p.K32N	NA	NA	1 day, 23:02:00	4 days, 0:00:00	2 days, 21:00:00	NA	0	0			ENST00000443649		ENSG00000198077		ENSG00000198077	CYP2A7
DNAH10	196385	37	12	124323196	124323196	Missense_Mutation	SNP	G	A	NA	KYSE140_OESOPHAGUS	ENST00000409039	0.3	p.G1581E	NA	NA		2 days, 0:55:00	NA	NA	0	0			ENST00000409039		ENSG00000167978		ENSG00000167978	SRRM2
POLE	5426	37	12	133257244	133257244	Missense_Mutation	SNP	T	A	NA	KYSE140_OESOPHAGUS	ENST00000320574	0.5	p.L78F	NA	NA	2 days, 4:52:00	1 day, 1:28:00	NA	NA	0	0			ENST00000320574		ENSG00000116521		ENSG00000116521	SCAMP3
FLT1	2321	37	13	29041081	29041081	Missense_Mutation	SNP	T	G	NA	KYSE140_OESOPHAGUS	ENST00000282397	0.4	p.K116T	NA	NA		0.765278		NA	0	0			ENST00000282397		ENSG00000171105		ENSG00000171105	INSR
PROSER1	80209	37	13	39588314	39588314	Missense_Mutation	SNP	G	A	NA	KYSE140_OESOPHAGUS	ENST00000352251	0.3	p.P359S	NA	NA	50:121	1 day, 5:53:00	NA	NA	0	0			ENST00000352251		ENSG00000172349		ENSG00000172349	IL16
NAA16	79612	37	13	41932995	41932995	Missense_Mutation	SNP	C	T	NA	KYSE140_OESOPHAGUS	ENST00000379406	0.3	p.S436F	NA	NA	10:25:00	39:127	NA	NA	0	0			ENST00000379406		ENSG00000172456		ENSG00000172456	FGGY
EPSTI1	94240	37	13	43566148	43566148	Missense_Mutation	SNP	A	T	NA	KYSE140_OESOPHAGUS	ENST00000398762	0.3	p.S52T	NA	NA		27:63	NA	NA	0	0			ENST00000398762		ENSG00000156096		ENSG00000156096	UGT2B4
NALCN	259232	37	13	101755682	101755682	Missense_Mutation	SNP	C	A	NA	KYSE140_OESOPHAGUS	ENST00000251127	0.6	p.L966F	NA	NA		24:115	NA	NA	0	0			ENST00000251127		ENSG00000170989		ENSG00000170989	S1PR1
TPP2	7174	37	13	103309481	103309481	Missense_Mutation	SNP	G	A	NA	KYSE140_OESOPHAGUS	ENST00000376065	0.4	p.D1010N	NA	NA	62:322	46:277	NA	NA	1.647e-05	0			ENST00000376065		ENSG00000169856		ENSG00000169856	ONECUT1
ANKRD10	55608	37	13	111558405	111558405	Missense_Mutation	SNP	G	A	NA	KYSE140_OESOPHAGUS	ENST00000267339	0.2	p.L144F	NA	NA	69:376	08:41:00	NA	NA	0	0			ENST00000267339		ENSG00000170430		ENSG00000170430	MGMT
ARHGEF7	8874	37	13	111955358	111955358	Missense_Mutation	SNP	A	T	NA	KYSE140_OESOPHAGUS	ENST00000218789	0.5	p.K672N	NA	NA	13 days, 7:01:00	6 days, 9:00:00	3 days, 5:00:00	NA	0	0			ENST00000218789		ENSG00000169876		ENSG00000169876	MUC17
IL25	64806	37	14	23844860	23844860	Missense_Mutation	SNP	C	T	NA	KYSE140_OESOPHAGUS	ENST00000329715	0.2	p.P102L	NA	NA		58:158	NA	NA	0	0			ENST00000329715		ENSG00000170615		ENSG00000170615	SLC26A5
LRRC16B	90668	37	14	24527022	24527022	Missense_Mutation	SNP	C	T	NA	KYSE140_OESOPHAGUS	ENST00000342740	0.5	p.A384V	NA	NA		10:49:00	NA	NA	0	0			ENST00000342740		ENSG00000184492		ENSG00000184492	FOXD4L1
NFATC4	4776	37	14	24839361	24839361	Missense_Mutation	SNP	C	T	NA	KYSE140_OESOPHAGUS	ENST00000250373	0.4	p.P253S	NA	NA		08:36:00	NA	NA	0	0			ENST00000250373		ENSG00000154133		ENSG00000154133	ROBO4
GZMH	2999	37	14	25076853	25076853	Missense_Mutation	SNP	G	A	NA	KYSE140_OESOPHAGUS	ENST00000216338	0.4	p.P102S	NA	NA		50:443	NA	NA	0	0			ENST00000216338		ENSG00000171970		ENSG00000171970	ZNF57
EGLN3	112399	37	14	34398318	34398318	Missense_Mutation	SNP	C	T	NA	KYSE140_OESOPHAGUS	ENST00000250457	0.3	p.R193K	NA	NA		32:268	NA	NA	0	0			ENST00000250457		ENSG00000171014		ENSG00000171014	OR4D5
RPS29	6235	37	14	50053061	50053061	Missense_Mutation	SNP	C	A	NA	KYSE140_OESOPHAGUS	ENST00000245458	0.6	p.G2C	NA	NA		32:125	NA	NA	8.236e-06	0			ENST00000245458		ENSG00000172399		ENSG00000172399	MYOZ2
FERMT2	10979	37	14	53327123	53327123	Missense_Mutation	SNP	T	C	NA	KYSE140_OESOPHAGUS	ENST00000395631	0.2	p.K555E	NA	NA	25:141	0.796528	NA	NA	0	0			ENST00000395631		ENSG00000042781		ENSG00000042781	USH2A
AP5M1	55745	37	14	57748921	57748921	Missense_Mutation	SNP	G	A	NA	KYSE140_OESOPHAGUS	ENST00000261558	0.3	p.E355K	NA	NA	33:133	24:85	NA	NA	0	0			ENST00000261558		ENSG00000173093		ENSG00000173093	CCDC63
C14orf105	55195	37	14	57947468	57947468	Missense_Mutation	SNP	T	G	NA	KYSE140_OESOPHAGUS	ENST00000216445	0.3	p.Q167P	NA	NA		37:96	NA	NA	0	0			ENST00000216445		ENSG00000113758		ENSG00000113758	DBN1
KIAA0586	9786	37	14	58895066	58895066	Missense_Mutation	SNP	T	G	NA	KYSE140_OESOPHAGUS	ENST00000556134	0.1	p.N13K	NA	NA		48:232	NA	NA	0	0			ENST00000556134		ENSG00000173621		ENSG00000173621	LRFN4
RTN1	6252	37	14	60212653	60212653	Missense_Mutation	SNP	T	C	NA	KYSE140_OESOPHAGUS	ENST00000267484	0.5	p.Y263C	NA	NA		5 days, 22:57:00	NA	NA	0	0			ENST00000267484		ENSG00000122729		ENSG00000122729	ACO1
HIF1A	3091	37	14	62187147	62187147	Missense_Mutation	SNP	C	A	NA	KYSE140_OESOPHAGUS	ENST00000337138	0.4	p.S28Y	NA	NA	250:74	3 days, 13:36:00	180:68	NA	2.471e-05	0			ENST00000337138		ENSG00000175567		ENSG00000175567	UCP2
PLEKHH1	57475	37	14	68029253	68029253	Missense_Mutation	SNP	G	A	NA	KYSE140_OESOPHAGUS	ENST00000329153	0.5	p.R302K	NA	NA		10:41:00	NA	NA	0	0			ENST00000329153		ENSG00000167291		ENSG00000167291	TBC1D16
ADAM21	8747	37	14	70924838	70924838	Missense_Mutation	SNP	T	A	NA	KYSE140_OESOPHAGUS	ENST00000603540	0.1	p.W208R	NA	NA		48:91	NA	NA	0	0			ENST00000603540		ENSG00000175426		ENSG00000175426	PCSK1
PNMA1	9240	37	14	74179398	74179398	Missense_Mutation	SNP	T	A	NA	KYSE140_OESOPHAGUS	ENST00000316836	0.3	p.E315D	NA	NA	88:237	07:33:00	NA	NA	0	0			ENST00000316836		ENSG00000186513		ENSG00000186513	OR9Q2
MLH3	27030	37	14	75485638	75485638	Missense_Mutation	SNP	C	T	NA	KYSE140_OESOPHAGUS	ENST00000556740	0.1	p.R1379H	NA	NA	12:43:00	26:103	NA	NA	3.295e-05	0			ENST00000556740		ENSG00000175595		ENSG00000175595	ERCC4
VASH1	22846	37	14	77242510	77242510	Missense_Mutation	SNP	G	T	NA	KYSE140_OESOPHAGUS	ENST00000167106	0.4	p.S269I	NA	NA		06:14:00	NA	NA	0	0			ENST00000167106		ENSG00000204897		ENSG00000204897	KRT25
TSHR	7253	37	14	81609945	81609945	Missense_Mutation	SNP	A	G	NA	KYSE140_OESOPHAGUS	ENST00000541158	0.2	p.I515V	NA	NA		17:53:00	68:326	NA	0	0			ENST00000541158		ENSG00000137509		ENSG00000137509	PRCP
GALC	2581	37	14	88442759	88442759	Missense_Mutation	SNP	G	A	NA	KYSE140_OESOPHAGUS	ENST00000261304	0.2	p.S232F	NA	NA		27:102	NA	NA	0	0			ENST00000261304		ENSG00000178685		ENSG00000178685	PARP10
RPS6KA5	9252	37	14	91366548	91366548	Missense_Mutation	SNP	T	C	NA	KYSE140_OESOPHAGUS	ENST00000261991	0.3	p.K428R	NA	NA	06:21:00	37:170	28:69	NA	0	0			ENST00000261991		ENSG00000148219		ENSG00000148219	ASTN2
SERPINA4	5267	37	14	95030072	95030072	Missense_Mutation	SNP	G	A	NA	KYSE140_OESOPHAGUS	ENST00000557004	0.1	p.A85T	NA	NA		13:58:00	NA	NA	0	0			ENST00000557004		ENSG00000177675		ENSG00000177675	CD163L1
SYNE3	161176	37	14	95934216	95934216	Missense_Mutation	SNP	T	C	NA	KYSE140_OESOPHAGUS	ENST00000334258	0.5	p.D78G	NA	NA		10:43:00	NA	NA	0	0			ENST00000334258		ENSG00000053747		ENSG00000053747	LAMA3
BDKRB2	624	37	14	96706862	96706862	Missense_Mutation	SNP	T	G	NA	KYSE140_OESOPHAGUS	ENST00000306005	0.3	p.V66G	NA	NA		53:184	NA	NA	0	0			ENST00000306005		ENSG00000163581		ENSG00000163581	SLC2A2
KIF26A	26153	37	14	104618598	104618598	Missense_Mutation	SNP	C	T	NA	KYSE140_OESOPHAGUS	ENST00000423312	0.2	p.P179S	NA	NA		07:17:00	NA	NA	0	0			ENST00000423312		ENSG00000205643		ENSG00000205643	CDPF1
RYR3	6263	37	15	33920753	33920753	Missense_Mutation	SNP	G	A	NA	KYSE140_OESOPHAGUS	ENST00000389232	0.4	p.E886K	NA	NA		71:79	NA	NA	0	0			ENST00000389232		ENSG00000178921		ENSG00000178921	PFAS
MGA	23269	37	15	42041742	42041742	Missense_Mutation	SNP	T	A	NA	KYSE140_OESOPHAGUS	ENST00000570161	0.1	p.D1979E	NA	NA	10:03:00	0.721528		NA	0	0			ENST00000570161		ENSG00000021574		ENSG00000021574	SPAST
PLA2G4F	255189	37	15	42442635	42442635	Missense_Mutation	SNP	C	T	NA	KYSE140_OESOPHAGUS	ENST00000382396	0.4	p.G274E	NA	NA		06:06:00	NA	NA	0	0			ENST00000382396		ENSG00000198670		ENSG00000198670	LPA
TTBK2	146057	37	15	43067799	43067799	Missense_Mutation	SNP	T	C	NA	KYSE140_OESOPHAGUS	ENST00000267890	0.6	p.Y511C	NA	NA	22:00:00	3 days, 9:01:00	2 days, 6:00:00	NA	0	0			ENST00000267890		ENSG00000177875		ENSG00000177875	CCDC184
MAP1A	4130	37	15	43821581	43821581	Missense_Mutation	SNP	C	T	NA	KYSE140_OESOPHAGUS	ENST00000300231	0.5	p.A2637V	NA	NA		20:24:00	NA	NA	0	0			ENST00000300231		ENSG00000176903		ENSG00000176903	PNMA1
MYO5A	4644	37	15	52643472	52643472	Missense_Mutation	SNP	C	G	NA	KYSE140_OESOPHAGUS	ENST00000399231	0.3	p.Q1276H	NA	NA	1 day, 11:00:00	1 day, 3:01:00	NA	NA	0	0			ENST00000399231		ENSG00000179094		ENSG00000179094	PER1
DPP8	54878	37	15	65746678	65746678	Missense_Mutation	SNP	G	A	NA	KYSE140_OESOPHAGUS	ENST00000341861	0.5	p.R748C	NA	NA	12:32:00	1 day, 12:55:00	NA	NA	0	0			ENST00000341861		ENSG00000164961		ENSG00000164961	WASHC5
CCDC33	80125	37	15	74623052	74623052	Missense_Mutation	SNP	T	G	NA	KYSE140_OESOPHAGUS	ENST00000398814	0.3	p.L502R	NA	NA		1 day, 0:59:00	NA	NA	0	0			ENST00000398814		ENSG00000175766		ENSG00000175766	EIF4E1B
ACSBG1	23205	37	15	78526836	78526836	Missense_Mutation	SNP	C	G	NA	KYSE140_OESOPHAGUS	ENST00000258873	0.4	p.R3P	NA	NA		55:128	NA	NA	0	0			ENST00000258873		ENSG00000165406		ENSG00000165406	MARCH8
IL16	3603	37	15	81592544	81592544	Missense_Mutation	SNP	G	A	NA	KYSE140_OESOPHAGUS	ENST00000302987	0.4	p.M959I	NA	NA		12:40:00	NA	NA	0	0			ENST00000302987		ENSG00000180035		ENSG00000180035	ZNF48
CPEB1	64506	37	15	83240157	83240157	Missense_Mutation	SNP	C	T	NA	KYSE140_OESOPHAGUS	ENST00000562019	0.1	p.G106S	NA	NA	11:22:00	24:63	NA	NA	0	0			ENST00000562019		ENSG00000175854		ENSG00000175854	SWI5
ALPK3	57538	37	15	85383241	85383241	Missense_Mutation	SNP	G	A	NA	KYSE140_OESOPHAGUS	ENST00000258888	0.5	p.G446D	NA	NA		12:11:00		NA	0	0			ENST00000258888		ENSG00000150275		ENSG00000150275	PCDH15
CRTC3	64784	37	15	91150701	91150701	Missense_Mutation	SNP	C	T	NA	KYSE140_OESOPHAGUS	ENST00000268184	0.6	p.P190S	NA	NA	10:26:00	18:37:00	NA	NA	0	0			ENST00000268184		ENSG00000100156		ENSG00000100156	SLC16A8
MCTP2	55784	37	15	94858815	94858815	Missense_Mutation	SNP	C	T	NA	KYSE140_OESOPHAGUS	ENST00000357742	0.4	p.L196F	NA	NA		15:25:00	NA	NA	0	0			ENST00000357742		ENSG00000175877		ENSG00000175877	TMEM270
MAPK8IP3	23162	37	16	1816541	1816541	Missense_Mutation	SNP	C	G	NA	KYSE140_OESOPHAGUS	ENST00000250894	0.4	p.P943R	NA	NA	1 day, 20:23:00	14:06:00	NA	NA	0	0			ENST00000250894		ENSG00000177084		ENSG00000177084	POLE
TSC2	7249	37	16	2114280	2114280	Missense_Mutation	SNP	T	C	NA	KYSE140_OESOPHAGUS	ENST00000219476	0.3	p.L484P	NA	NA	21:43:00	53:101	1 day, 5:57:00	NA	0	0			ENST00000219476		ENSG00000180902		ENSG00000180902	D2HGDH
GRIN2A	2903	37	16	9857900	9857900	Missense_Mutation	SNP	C	T	NA	KYSE140_OESOPHAGUS	ENST00000396573	0.2	p.M1167I	NA	NA		29:213		NA	0	0			ENST00000396573		ENSG00000164506		ENSG00000164506	STXBP5
SHISA9	729993	37	16	13328950	13328950	Missense_Mutation	SNP	G	A	NA	KYSE140_OESOPHAGUS	ENST00000424107	0.3	p.G320E	NA	NA		17:39:00	NA	NA	0	0			ENST00000424107		ENSG00000137411		ENSG00000137411	VARS2
KIAA0430	9665	37	16	15695982	15695982	Missense_Mutation	SNP	G	A	NA	KYSE140_OESOPHAGUS	ENST00000396368	0.3	p.L1498F	NA	NA	17:42:00	97:166	NA	NA	0	0			ENST00000396368		ENSG00000141469		ENSG00000141469	SLC14A1
FOPNL	123811	37	16	15967473	15967473	Missense_Mutation	SNP	T	G	NA	KYSE140_OESOPHAGUS	ENST00000255759	0.6	p.Y108S	NA	NA	62:145	35:67	NA	NA	0	0			ENST00000255759		ENSG00000180929		ENSG00000180929	GPR62
GSG1L	146395	37	16	27856339	27856339	Missense_Mutation	SNP	G	C	NA	KYSE140_OESOPHAGUS	ENST00000447459	0.2	p.F198L	NA	NA		17:11:00	NA	NA	0	0			ENST00000447459		ENSG00000033178		ENSG00000033178	UBA6
ZNF48	197407	37	16	30409112	30409112	Missense_Mutation	SNP	C	T	NA	KYSE140_OESOPHAGUS	ENST00000320159	0.2	p.P181S	NA	NA	1 day, 0:42:00	14:34:00	NA	NA	0	0			ENST00000320159		ENSG00000181544		ENSG00000181544	FANCB
ZNF629	23361	37	16	30794183	30794183	Missense_Mutation	SNP	G	A	NA	KYSE140_OESOPHAGUS	ENST00000262525	0.4	p.P489L	NA	NA	05:10:00	44:75	NA	NA	0	0			ENST00000262525		ENSG00000204580		ENSG00000204580	DDR1
SALL1	6299	37	16	51175997	51175997	Missense_Mutation	SNP	C	G	NA	KYSE140_OESOPHAGUS	ENST00000251020	0.4	p.G46R	NA	NA		79:134	NA	NA	0	0			ENST00000251020		ENSG00000176774		ENSG00000176774	MAGEB18
CX3CL1	6376	37	16	57416565	57416565	Missense_Mutation	SNP	C	T	NA	KYSE140_OESOPHAGUS	ENST00000006053	0.6	p.T272M	NA	NA	126:65	1 day, 1:15:00	NA	NA	1.648e-05	0			ENST00000006053		ENSG00000176029		ENSG00000176029	C11orf16
CTRL	1506	37	16	67964108	67964108	Missense_Mutation	SNP	C	T	NA	KYSE140_OESOPHAGUS	ENST00000574481	0.1	p.A205T	NA	NA	03:03:00	1 day, 5:15:00	NA	NA	0	0			ENST00000574481		ENSG00000121864		ENSG00000121864	ZNF639
ESRP2	80004	37	16	68265935	68265935	Missense_Mutation	SNP	A	G	NA	KYSE140_OESOPHAGUS	ENST00000565858	0.1	p.F367L	NA	NA	39:98	05:16:00	NA	NA	0	0			ENST00000565858		ENSG00000181409		ENSG00000181409	AATK
DHX38	9785	37	16	72139200	72139200	Missense_Mutation	SNP	A	G	NA	KYSE140_OESOPHAGUS	ENST00000268482	0.3	p.I778V	NA	NA	48:111	1 day, 0:40:00	NA	NA	1.647e-05	0			ENST00000268482		ENSG00000188976		ENSG00000188976	NOC2L
PMFBP1	83449	37	16	72170673	72170673	Missense_Mutation	SNP	C	T	NA	KYSE140_OESOPHAGUS	ENST00000237353	0.1	p.V322M	NA	NA	04:15:00	13:19:00	NA	NA	0	0			ENST00000237353		ENSG00000184954		ENSG00000184954	OR6C70
ZFHX3	463	37	16	72829080	72829080	Missense_Mutation	SNP	G	A	NA	KYSE140_OESOPHAGUS	ENST00000268489	0.5	p.P2501S	NA	NA	09:18:00	09:20:00	NA	NA	0	0			ENST00000268489		ENSG00000101974		ENSG00000101974	ATP11C
BCAR1	9564	37	16	75276624	75276624	Missense_Mutation	SNP	C	G	NA	KYSE140_OESOPHAGUS	ENST00000162330	0.5	p.G126A	NA	NA	65:122	20:41:00	17:44:00	NA	0	0			ENST00000162330		ENSG00000185236		ENSG00000185236	RAB11B
TMEM231	79583	37	16	75579776	75579776	Missense_Mutation	SNP	G	A	NA	KYSE140_OESOPHAGUS	ENST00000258173	0.6	p.T129M	NA	NA	22:42:00		NA	NA	0	0			ENST00000258173		ENSG00000108021		ENSG00000108021	FAM208B
CLUH	23277	37	17	2601880	2601880	Missense_Mutation	SNP	T	C	NA	KYSE140_OESOPHAGUS	ENST00000570628	0.2	p.H386R	NA	NA	105:202	06:25:00	NA	NA	0	0			ENST00000570628		ENSG00000182752		ENSG00000182752	PAPPA
TMEM256-PLSCR3	100529211	37	17	7296195	7296195	Missense_Mutation	SNP	G	A	NA	KYSE140_OESOPHAGUS	ENST00000576362	0.1	p.S171F	NA	NA	98:244	62:126	NA	NA	0	0			ENST00000576362		ENSG00000182472		ENSG00000182472	CAPN12
PER1	5187	37	17	8046796	8046796	Missense_Mutation	SNP	G	A	NA	KYSE140_OESOPHAGUS	ENST00000317276	0.4	p.P954S	NA	NA		04:17:00	03:07:00	NA	0	0			ENST00000317276		ENSG00000182687		ENSG00000182687	GALR2
PFAS	5198	37	17	8166277	8166277	Missense_Mutation	SNP	T	G	NA	KYSE140_OESOPHAGUS	ENST00000314666	0.6	p.I459S	NA	NA	44:112	38:111	NA	NA	0	0			ENST00000314666		ENSG00000185359		ENSG00000185359	HGS
WDR16	146845	37	17	9542014	9542014	Missense_Mutation	SNP	G	A	NA	KYSE140_OESOPHAGUS	ENST00000352665	0.5	p.G521R	NA	NA		0.625694	NA	NA	8.236e-06	0			ENST00000352665		ENSG00000054690		ENSG00000054690	PLEKHH1
MYH13	8735	37	17	10206572	10206572	Missense_Mutation	SNP	C	T	NA	KYSE140_OESOPHAGUS	ENST00000418404	0.3	p.D1870N	NA	NA		64:172	NA	NA	0	0			ENST00000418404		ENSG00000153896		ENSG00000153896	ZNF599
MYH2	4620	37	17	10446237	10446237	Missense_Mutation	SNP	G	A	NA	KYSE140_OESOPHAGUS	ENST00000245503	0.5	p.H287Y	NA	NA		18:40:00	NA	NA	0	0			ENST00000245503		ENSG00000185220		ENSG00000185220	PGBD2
MYH3	4621	37	17	10553703	10553703	Missense_Mutation	SNP	G	A	NA	KYSE140_OESOPHAGUS	ENST00000583535	0.1	p.S174F	NA	NA		10:30:00	NA	NA	0	0			ENST00000583535		ENSG00000183439		ENSG00000183439	TRIM61
DNAH9	1770	37	17	11572737	11572737	Missense_Mutation	SNP	G	A	NA	KYSE140_OESOPHAGUS	ENST00000262442	0.4	p.M993I	NA	NA		08:31:00	NA	NA	0	0			ENST00000262442		ENSG00000166090		ENSG00000166090	IL25
MYOCD	93649	37	17	12656344	12656344	Missense_Mutation	SNP	C	T	NA	KYSE140_OESOPHAGUS	ENST00000343344	0.4	p.P580L	NA	NA		0.671528	NA	NA	0	0			ENST00000343344		ENSG00000185640		ENSG00000185640	KRT79
KSR1	8844	37	17	25910019	25910019	Missense_Mutation	SNP	C	T	NA	KYSE140_OESOPHAGUS	ENST00000319524	0.6	p.P290S	NA	NA	05:08:00	14:22:00	10:22:00	NA	0	0			ENST00000319524		ENSG00000144451		ENSG00000144451	SPAG16
TLCD1	116238	37	17	27052964	27052964	Missense_Mutation	SNP	G	A	NA	KYSE140_OESOPHAGUS	ENST00000292090	0.3	p.S51F	NA	NA	14:33:00	04:09:00	NA	NA	0	0			ENST00000292090		ENSG00000135480		ENSG00000135480	KRT7
PHF12	57649	37	17	27239632	27239632	Missense_Mutation	SNP	G	A	NA	KYSE140_OESOPHAGUS	ENST00000332830	0.4	p.P653S	NA	NA	53:97	28:73	NA	NA	0	0			ENST00000332830		ENSG00000116721		ENSG00000116721	PRAMEF1
LRRC37B	114659	37	17	30348878	30348878	Missense_Mutation	SNP	C	T	NA	KYSE140_OESOPHAGUS	ENST00000341671	0.7	p.P238L	NA	NA	05:10:00	79:159	NA	NA	0	0			ENST00000341671		ENSG00000198633		ENSG00000198633	ZNF534
SLFN13	146857	37	17	33772068	33772068	Missense_Mutation	SNP	G	A	NA	KYSE140_OESOPHAGUS	ENST00000285013	0.6	p.S211F	NA	NA		40:141	NA	NA	0	0			ENST00000285013		ENSG00000185069		ENSG00000185069	KRT76
AP2B1	163	37	17	33998833	33998833	Missense_Mutation	SNP	G	A	NA	KYSE140_OESOPHAGUS	ENST00000262325	0.7	p.A684T	NA	NA	145:302	57:164	NA	NA	0	0			ENST00000262325		ENSG00000109118		ENSG00000109118	PHF12
GPR179	440435	37	17	36498970	36498970	Missense_Mutation	SNP	C	T	NA	KYSE140_OESOPHAGUS	ENST00000342292	0.4	p.E235K	NA	NA		30:83	NA	NA	0	0			ENST00000342292		ENSG00000182263		ENSG00000182263	FIGN
KRT25	147183	37	17	38911258	38911258	Missense_Mutation	SNP	C	T	NA	KYSE140_OESOPHAGUS	ENST00000312150	0.4	p.R89H	NA	NA		58:141	NA	NA	1.647e-05	0			ENST00000312150		ENSG00000198440		ENSG00000198440	ZNF583
ATP6V0A1	535	37	17	40647097	40647097	Missense_Mutation	SNP	G	A	NA	KYSE140_OESOPHAGUS	ENST00000343619	0.4	p.G454S	NA	NA	31:77	64:151	NA	NA	0	0			ENST00000343619		ENSG00000186472		ENSG00000186472	PCLO
BRCA1	672	37	17	41244376	41244376	Missense_Mutation	SNP	T	C	NA	KYSE140_OESOPHAGUS	ENST00000357654	0.3	p.I1058V	NA	NA	32:61	56:120	110:237	NA	0	0			ENST00000357654		ENSG00000138315		ENSG00000138315	OIT3
ITGB3	3690	37	17	45364548	45364548	Missense_Mutation	SNP	G	A	NA	KYSE140_OESOPHAGUS	ENST00000559488	0.1	p.G297E	NA	NA		11:51:00	NA	NA	0	0			ENST00000559488		ENSG00000168014		ENSG00000168014	C2CD3
ABI3	51225	37	17	47293999	47293999	Missense_Mutation	SNP	T	C	NA	KYSE140_OESOPHAGUS	ENST00000225941	0.1	p.M75T	NA	NA		06:12:00	NA	NA	2.472e-05	0			ENST00000225941		ENSG00000186230		ENSG00000186230	ZNF749
XYLT2	64132	37	17	48431820	48431820	Missense_Mutation	SNP	T	C	NA	KYSE140_OESOPHAGUS	ENST00000017003	0.2	p.M227T	NA	NA	2 days, 22:30:00	13:12:00	NA	NA	0	0			ENST00000017003		ENSG00000176438		ENSG00000176438	SYNE3
RSAD1	55316	37	17	48560755	48560755	Missense_Mutation	SNP	G	A	NA	KYSE140_OESOPHAGUS	ENST00000258955	0.2	p.R320Q	NA	NA	42:84	07:19:00	NA	NA	2.471e-05	0			ENST00000258955		ENSG00000152990		ENSG00000152990	ADGRA3
SPAG9	9043	37	17	49075884	49075884	Missense_Mutation	SNP	G	A	NA	KYSE140_OESOPHAGUS	ENST00000262013	0.7	p.P587S	NA	NA	76:115	36:62	NA	NA	0	0			ENST00000262013		ENSG00000186174		ENSG00000186174	BCL9L
AMZ2	51321	37	17	66247292	66247292	Missense_Mutation	SNP	G	T	NA	KYSE140_OESOPHAGUS	ENST00000359904	0.3	p.V187F	NA	NA		43:121	06:32:00	NA	0	0			ENST00000359904		ENSG00000184155		ENSG00000184155	OR10J5
ABCA9	10350	37	17	66986065	66986065	Missense_Mutation	SNP	C	A	NA	KYSE140_OESOPHAGUS	ENST00000340001	0.4	p.V1282F	NA	NA		28:83	NA	NA	0	0			ENST00000340001		ENSG00000164066		ENSG00000164066	INTU
COG1	9382	37	17	71196075	71196075	Missense_Mutation	SNP	G	A	NA	KYSE140_OESOPHAGUS	ENST00000299886	0.4	p.V329I	NA	NA		10:49:00	NA	NA	8.236e-06	0			ENST00000299886		ENSG00000115524		ENSG00000115524	SF3B1
HID1	283987	37	17	72959098	72959098	Missense_Mutation	SNP	G	A	NA	KYSE140_OESOPHAGUS	ENST00000425042	0.2	p.P156S	NA	NA	19:41:00	08:24:00	NA	NA	0	0			ENST00000425042		ENSG00000135226		ENSG00000135226	UGT2B28
GALR2	8811	37	17	74073098	74073098	Missense_Mutation	SNP	G	T	NA	KYSE140_OESOPHAGUS	ENST00000329003	0.3	p.M250I	NA	NA		10:15:00	NA	NA	0	0			ENST00000329003		ENSG00000186625		ENSG00000186625	KATNA1
2019-09-09	10801	37	17	75398387	75398387	Missense_Mutation	SNP	C	G	NA	KYSE140_OESOPHAGUS	ENST00000427177	0.1	p.T108S	NA	NA	101:177	11:18:00		NA	0	0			ENST00000427177		ENSG00000100644		ENSG00000100644	HIF1A
2019-09-09	10801	37	17	75398579	75398579	Missense_Mutation	SNP	T	G	NA	KYSE140_OESOPHAGUS	ENST00000427177	0.1	p.V172G	NA	NA	100:194	05:09:00	08:16:00	NA	1.654e-05	0			ENST00000427177		ENSG00000113971		ENSG00000113971	NPHP3
LGALS3BP	3959	37	17	76973258	76973258	Missense_Mutation	SNP	G	A	NA	KYSE140_OESOPHAGUS	ENST00000262776	0.3	p.L6F	NA	NA	53:330	04:34:00	NA	NA	0	0			ENST00000262776		ENSG00000142599		ENSG00000142599	RERE
TBC1D16	125058	37	17	77924271	77924271	Missense_Mutation	SNP	G	A	NA	KYSE140_OESOPHAGUS	ENST00000310924	0.2	p.S399F	NA	NA	18:34:00	08:11:00	NA	NA	0	0			ENST00000310924		ENSG00000078295		ENSG00000078295	ADCY2
HGS	9146	37	17	79662984	79662984	Missense_Mutation	SNP	C	T	NA	KYSE140_OESOPHAGUS	ENST00000329138	0.4	p.H450Y	NA	NA	96:181	15:27:00	NA	NA	0	0			ENST00000329138		ENSG00000187908		ENSG00000187908	DMBT1
L3MBTL4	91133	37	18	6241368	6241368	Missense_Mutation	SNP	T	C	NA	KYSE140_OESOPHAGUS	ENST00000284898	0.6	p.N181D	NA	NA		186:120	NA	NA	4.943e-05	0			ENST00000284898		ENSG00000162572		ENSG00000162572	SCNN1D
LAMA1	284217	37	18	6986273	6986273	Missense_Mutation	SNP	C	T	NA	KYSE140_OESOPHAGUS	ENST00000389658	0.3	p.E1748K	NA	NA		38:67	78:159	NA	0	0			ENST00000389658		ENSG00000182903		ENSG00000182903	ZNF721
ANKRD12	23253	37	18	9257188	9257188	Missense_Mutation	SNP	G	A	NA	KYSE140_OESOPHAGUS	ENST00000262126	0.4	p.R1308Q	NA	NA	03:20:00	30:62	NA	NA	2.471e-05	0			ENST00000262126		ENSG00000188729		ENSG00000188729	OSTN
ANKRD30B	374860	37	18	14753003	14753003	Missense_Mutation	SNP	C	A	NA	KYSE140_OESOPHAGUS	ENST00000358984	0.4	p.Q168K	NA	NA		39:64	NA	NA	0	0			ENST00000358984		ENSG00000122550		ENSG00000122550	KLHL7
LAMA3	3909	37	18	21330907	21330907	Missense_Mutation	SNP	G	A	NA	KYSE140_OESOPHAGUS	ENST00000313654	0.9	p.R237H	NA	NA	1 day, 2:19:00	1 day, 12:37:00	NA	NA	2.483e-05	0			ENST00000313654		ENSG00000179603		ENSG00000179603	GRM8
SLC14A1	6563	37	18	43311079	43311079	Missense_Mutation	SNP	G	A	NA	KYSE140_OESOPHAGUS	ENST00000321925	0.4	p.G84E	NA	NA		06:43:00	07:25:00	NA	0	0			ENST00000321925		ENSG00000154258		ENSG00000154258	ABCA9
RTTN	25914	37	18	67742717	67742717	Missense_Mutation	SNP	C	G	NA	KYSE140_OESOPHAGUS	ENST00000255674	0.6	p.A1479P	NA	NA	13:03:00	1 day, 18:46:00	NA	NA	0	0			ENST00000255674		ENSG00000166435		ENSG00000166435	XRRA1
PPAP2C	8612	37	19	282773	282773	Missense_Mutation	SNP	C	A	NA	KYSE140_OESOPHAGUS	ENST00000269812	0.3	p.M173I	NA	NA	283:507	0.792361	NA	NA	0	0			ENST00000269812		ENSG00000189369		ENSG00000189369	GSPT2
POLRMT	5442	37	19	624793	624793	Missense_Mutation	SNP	G	A	NA	KYSE140_OESOPHAGUS	ENST00000588649	0.2	p.P356S	NA	NA	62:114	22:55:00	NA	NA	0	0			ENST00000588649		ENSG00000267368		ENSG00000267368	UPK3BL1
ZNF57	126295	37	19	2917161	2917161	Missense_Mutation	SNP	C	T	NA	KYSE140_OESOPHAGUS	ENST00000306908	0.5	p.S181L	NA	NA	10:30:00	16:41:00	NA	NA	0	0			ENST00000306908		ENSG00000113328		ENSG00000113328	CCNG1
TICAM1	148022	37	19	4817584	4817584	Missense_Mutation	SNP	C	T	NA	KYSE140_OESOPHAGUS	ENST00000248244	0.5	p.S269N	NA	NA	08:41:00	04:14:00	NA	NA	0	0			ENST00000248244		ENSG00000179348		ENSG00000179348	GATA2
INSR	3643	37	19	7267688	7267688	Missense_Mutation	SNP	G	A	NA	KYSE140_OESOPHAGUS	ENST00000302850	0.5	p.T107M	NA	NA		18:50:00	46:109	NA	4.118e-05	0			ENST00000302850		ENSG00000197933		ENSG00000197933	ZNF823
RAB11B	9230	37	19	8464882	8464882	Missense_Mutation	SNP	C	T	NA	KYSE140_OESOPHAGUS	ENST00000328024	0.6	p.T59I	NA	NA	215:362	13:23:00	NA	NA	0	0			ENST00000328024		ENSG00000172725		ENSG00000172725	CORO1B
ADAMTS10	81794	37	19	8670024	8670024	Missense_Mutation	SNP	G	A	NA	KYSE140_OESOPHAGUS	ENST00000597188	0.1	p.S103F	NA	NA	03:02:00	11:21:00	NA	NA	0	0			ENST00000597188		ENSG00000181378		ENSG00000181378	CFAP65
ZNF177	7730	37	19	9491929	9491929	Missense_Mutation	SNP	G	A	NA	KYSE140_OESOPHAGUS	ENST00000589262	0.1	p.G308R	NA	NA	02:05:00	31:63	NA	NA	0	0			ENST00000589262		ENSG00000185158		ENSG00000185158	LRRC37B
SMARCA4	6597	37	19	11144122	11144122	Missense_Mutation	SNP	G	T	NA	KYSE140_OESOPHAGUS	ENST00000429416	0.3	p.D1235Y	NA	NA	121:499	45:101	05:27:00	NA	0	0			ENST00000429416		ENSG00000074603		ENSG00000074603	DPP8
CCDC151	115948	37	19	11537742	11537742	Missense_Mutation	SNP	C	T	NA	KYSE140_OESOPHAGUS	ENST00000356392	0.4	p.R188H	NA	NA		10:33:00	NA	NA	0	0			ENST00000356392		ENSG00000187546		ENSG00000187546	AGMO
ZNF823	55552	37	19	11833350	11833350	Missense_Mutation	SNP	T	A	NA	KYSE140_OESOPHAGUS	ENST00000341191	0.6	p.K333N	NA	NA		97:318	NA	NA	0	0			ENST00000341191		ENSG00000186648		ENSG00000186648	CARMIL3
DNASE2	1777	37	19	12991854	12991854	Missense_Mutation	SNP	G	C	NA	KYSE140_OESOPHAGUS	ENST00000222219	0.3	p.L67V	NA	NA	159:242	22:36:00	NA	NA	0	0			ENST00000222219		ENSG00000010379		ENSG00000010379	SLC6A13
C19orf57	79173	37	19	14006194	14006194	Missense_Mutation	SNP	G	A	NA	KYSE140_OESOPHAGUS	ENST00000586783	0.1	p.A66V	NA	NA	05:23:00	39:112	NA	NA	1.647e-05	0			ENST00000586783		ENSG00000141052		ENSG00000141052	MYOCD
C19orf57	79173	37	19	14006280	14006280	Missense_Mutation	SNP	C	G	NA	KYSE140_OESOPHAGUS	ENST00000586783	0.1	p.L37F	NA	NA	12:09:00	77:277	NA	NA	0	0			ENST00000586783		ENSG00000033627		ENSG00000033627	ATP6V0A1
NWD1	284434	37	19	16908568	16908568	Missense_Mutation	SNP	C	G	NA	KYSE140_OESOPHAGUS	ENST00000552788	0.1	p.F1110L	NA	NA		72:205	NA	NA	0	0			ENST00000552788		ENSG00000185271		ENSG00000185271	KLHL33
ANO8	57719	37	19	17435795	17435795	Missense_Mutation	SNP	A	T	NA	KYSE140_OESOPHAGUS	ENST00000159087	0.4	p.L1021Q	NA	NA	24:86	37:108	NA	NA	0	0			ENST00000159087		ENSG00000106823		ENSG00000106823	ECM2
UNC13A	23025	37	19	17766183	17766183	Missense_Mutation	SNP	G	A	NA	KYSE140_OESOPHAGUS	ENST00000519716	0.2	p.P431L	NA	NA		21:22:00	NA	NA	8.312e-06	0			ENST00000519716		ENSG00000188732		ENSG00000188732	FAM221A
JAK3	3718	37	19	17950322	17950322	Missense_Mutation	SNP	C	G	NA	KYSE140_OESOPHAGUS	ENST00000527670	0.1	p.V469L	NA	NA		04:11:00		NA	0	0			ENST00000527670		ENSG00000064835		ENSG00000064835	POU1F1
GMIP	51291	37	19	19751326	19751326	Missense_Mutation	SNP	A	T	NA	KYSE140_OESOPHAGUS	ENST00000203556	0.4	p.L98Q	NA	NA	04:24:00	0.842361	NA	NA	0	0			ENST00000203556		ENSG00000158055		ENSG00000158055	GRHL3
ZNF724P	440519	37	19	23406635	23406635	Missense_Mutation	SNP	T	A	NA	KYSE140_OESOPHAGUS	ENST00000418100	0.1	p.T138S	NA	NA		32:199	NA	NA	0	0			ENST00000418100		ENSG00000144962		ENSG00000144962	SPATA16
TSHZ3	57616	37	19	31770503	31770503	Missense_Mutation	SNP	C	T	NA	KYSE140_OESOPHAGUS	ENST00000240587	0.4	p.E66K	NA	NA	10:50:00	12:30:00	NA	NA	0	0			ENST00000240587		ENSG00000120685		ENSG00000120685	PROSER1
ZNF599	148103	37	19	35250514	35250514	Missense_Mutation	SNP	C	T	NA	KYSE140_OESOPHAGUS	ENST00000329285	0.8	p.G398S	NA	NA		28:70	NA	NA	3.295e-05	0			ENST00000329285		ENSG00000166596		ENSG00000166596	CFAP52
ZNF461	92283	37	19	37129563	37129563	Missense_Mutation	SNP	C	T	NA	KYSE140_OESOPHAGUS	ENST00000588268	0.1	p.A562T	NA	NA		0.65625	NA	NA	0	0			ENST00000588268		ENSG00000197043		ENSG00000197043	ANXA6
ZNF527	84503	37	19	37880075	37880075	Missense_Mutation	SNP	A	G	NA	KYSE140_OESOPHAGUS	ENST00000436120	0.2	p.E375G	NA	NA	06:05:00	25:65	NA	NA	0	0			ENST00000436120		ENSG00000197993		ENSG00000197993	KEL
DYRK1B	9149	37	19	40318288	40318288	Missense_Mutation	SNP	C	A	NA	KYSE140_OESOPHAGUS	ENST00000593685	0.1	p.Q272H	NA	NA	07:32:00	0.875	04:15:00	NA	0	0			ENST00000593685		ENSG00000151892		ENSG00000151892	GFRA1
C19orf47	126526	37	19	40842270	40842270	Missense_Mutation	SNP	G	A	NA	KYSE140_OESOPHAGUS	ENST00000582783	0.1	p.P59S	NA	NA	25:61	24:102	NA	NA	0	0			ENST00000582783		ENSG00000133131		ENSG00000133131	MORC4
CYP2A7	1549	37	19	41387607	41387607	Missense_Mutation	SNP	C	T	NA	KYSE140_OESOPHAGUS	ENST00000301146	0.4	p.R77Q	NA	NA		16:11:00	NA	NA	1.648e-05	0			ENST00000301146		ENSG00000198003		ENSG00000198003	CCDC151
PAFAH1B3	5050	37	19	42804162	42804162	Missense_Mutation	SNP	A	C	NA	KYSE140_OESOPHAGUS	ENST00000262890	0.3	p.L123R	NA	NA	199:597	40:117	NA	NA	0	0			ENST00000262890		ENSG00000197081		ENSG00000197081	IGF2R
ZNF221	7638	37	19	44470076	44470076	Missense_Mutation	SNP	G	A	NA	KYSE140_OESOPHAGUS	ENST00000251269	0.5	p.R141K	NA	NA		78:73	NA	NA	1.647e-05	0			ENST00000251269		ENSG00000197410		ENSG00000197410	DCHS2
ZNF223	7766	37	19	44570864	44570864	Missense_Mutation	SNP	G	A	NA	KYSE140_OESOPHAGUS	ENST00000434772	0.3	p.V295M	NA	NA		114:115	NA	NA	8.236e-06	0			ENST00000434772		ENSG00000010704		ENSG00000010704	HFE
RELB	5971	37	19	45528981	45528981	Missense_Mutation	SNP	C	T	NA	KYSE140_OESOPHAGUS	ENST00000221452	0.8	p.P291L	NA	NA	09:34:00	62:336	NA	NA	0	0			ENST00000221452		ENSG00000012048		ENSG00000012048	BRCA1
ZNF616	90317	37	19	52619957	52619957	Missense_Mutation	SNP	C	A	NA	KYSE140_OESOPHAGUS	ENST00000600228	0.1	p.V154F	NA	NA	09:14:00	57:113	NA	NA	0	0			ENST00000600228		ENSG00000146592		ENSG00000146592	CREB5
ZNF534	147658	37	19	52942517	52942517	Missense_Mutation	SNP	G	A	NA	KYSE140_OESOPHAGUS	ENST00000332323	0.6	p.G615R	NA	NA		54:144	NA	NA	0	0			ENST00000332323		ENSG00000140563		ENSG00000140563	MCTP2
ZNF665	79788	37	19	53669160	53669160	Missense_Mutation	SNP	T	C	NA	KYSE140_OESOPHAGUS	ENST00000600412	0.1	p.S130G	NA	NA		35:310	NA	NA	0	0			ENST00000600412		ENSG00000007341		ENSG00000007341	ST7L
ZNF583	147949	37	19	56935399	56935399	Missense_Mutation	SNP	C	T	NA	KYSE140_OESOPHAGUS	ENST00000333201	0.9	p.H458Y	NA	NA		0.692361	NA	NA	0	0			ENST00000333201		ENSG00000135269		ENSG00000135269	TES
USP29	57663	37	19	57642139	57642139	Missense_Mutation	SNP	C	A	NA	KYSE140_OESOPHAGUS	ENST00000254181	0.4	p.T699K	NA	NA		08:52:00	NA	NA	0	0			ENST00000254181		ENSG00000047056		ENSG00000047056	WDR37
ZNF17	7565	37	19	57932689	57932689	Missense_Mutation	SNP	A	T	NA	KYSE140_OESOPHAGUS	ENST00000601808	0.1	p.Y610F	NA	NA		39:63	NA	NA	0	0			ENST00000601808		ENSG00000206384		ENSG00000206384	COL6A6
ZNF749	388567	37	19	57955832	57955832	Missense_Mutation	SNP	A	T	NA	KYSE140_OESOPHAGUS	ENST00000334181	0.4	p.E439V	NA	NA	04:09:00	76:152	NA	NA	0	0			ENST00000334181		ENSG00000163817		ENSG00000163817	SLC6A20
ZNF416	55659	37	19	58087226	58087226	Missense_Mutation	SNP	T	A	NA	KYSE140_OESOPHAGUS	ENST00000196489	0.3	p.R50W	NA	NA		0.848611	NA	NA	0	0			ENST00000196489		ENSG00000180777		ENSG00000180777	ANKRD30B
GREB1	9687	37	2	11742628	11742628	Missense_Mutation	SNP	G	A	NA	KYSE140_OESOPHAGUS	ENST00000381486	0.2	p.D876N	NA	NA		38:171	NA	NA	8.271e-06	0			ENST00000381486		ENSG00000100207		ENSG00000100207	TCF20
EMILIN1	11117	37	2	27306694	27306694	Missense_Mutation	SNP	C	T	NA	KYSE140_OESOPHAGUS	ENST00000380320	0.4	p.S752F	NA	NA		06:13:00	NA	NA	0	0			ENST00000380320		ENSG00000196367		ENSG00000196367	TRRAP
SPAST	6683	37	2	32340790	32340790	Missense_Mutation	SNP	G	A	NA	KYSE140_OESOPHAGUS	ENST00000315285	0.3	p.R297K	NA	NA	1 day, 3:43:00	46:74	NA	NA	0	0			ENST00000315285		ENSG00000196704		ENSG00000196704	AMZ2
EIF2AK2	5610	37	2	37368817	37368817	Missense_Mutation	SNP	T	C	NA	KYSE140_OESOPHAGUS	ENST00000233057	0.4	p.T90A	NA	NA	4 days, 6:00:00	2 days, 22:00:00	4 days, 17:00:00	NA	1.647e-05	0			ENST00000233057		ENSG00000198445		ENSG00000198445	CCT8L2
CEBPZ	10153	37	2	37454734	37454734	Missense_Mutation	SNP	C	A	NA	KYSE140_OESOPHAGUS	ENST00000234170	0.5	p.M534I	NA	NA	54:130	44:61	NA	NA	0	0			ENST00000234170		ENSG00000197893		ENSG00000197893	NRAP
SOS1	6654	37	2	39233663	39233663	Missense_Mutation	SNP	G	A	NA	KYSE140_OESOPHAGUS	ENST00000426016	0.1	p.P894L	NA	NA	12:31:00	61:68	12:33:00	NA	0	0			ENST00000426016		ENSG00000187624		ENSG00000187624	C17orf97
SOS1	6654	37	2	39233664	39233664	Missense_Mutation	SNP	G	A	NA	KYSE140_OESOPHAGUS	ENST00000426016	0.1	p.P894S	NA	NA	12:31:00	60:69	12:33:00	NA	0	0			ENST00000426016		ENSG00000147381		ENSG00000147381	MAGEA4
ZNF2	7549	37	2	95847591	95847591	Missense_Mutation	SNP	C	A	NA	KYSE140_OESOPHAGUS	ENST00000340539	0.5	p.P340T	NA	NA	06:06:00	1 day, 6:50:00	NA	NA	0	0			ENST00000340539		ENSG00000197969		ENSG00000197969	VPS13A
RANBP2	5903	37	2	109381851	109381851	Missense_Mutation	SNP	A	G	NA	KYSE140_OESOPHAGUS	ENST00000283195	0.6	p.N1619S	NA	NA	3 days, 7:20:00	3 days, 2:01:00	NA	NA	0	0			ENST00000283195		ENSG00000196376		ENSG00000196376	SLC35F1
FOXD4L1	200350	37	2	114257442	114257442	Missense_Mutation	SNP	C	G	NA	KYSE140_OESOPHAGUS	ENST00000306507	0.5	p.F203L	NA	NA		56:73	NA	NA	0	0			ENST00000306507		ENSG00000119121		ENSG00000119121	TRPM6
UGGT1	56886	37	2	128913975	128913975	Missense_Mutation	SNP	C	T	NA	KYSE140_OESOPHAGUS	ENST00000259253	0.6	p.S749F	NA	NA	0.770139	06:50:00	NA	NA	0	0			ENST00000259253		ENSG00000018625		ENSG00000018625	ATP1A2
LRP1B	53353	37	2	141274533	141274533	Missense_Mutation	SNP	C	T	NA	KYSE140_OESOPHAGUS	ENST00000389484	0.3	p.G2692R	NA	NA		1 day, 3:33:00	15:26:00	NA	0	0			ENST00000389484		ENSG00000240038		ENSG00000240038	AMY2B
PSMD14	10213	37	2	162224037	162224037	Missense_Mutation	SNP	A	G	NA	KYSE140_OESOPHAGUS	ENST00000409682	0.3	p.I33V	NA	NA	29 days, 8:03:00	5 days, 6:01:00	NA	NA	0	0			ENST00000409682		ENSG00000198730		ENSG00000198730	CTR9
FIGN	55137	37	2	164466276	164466276	Missense_Mutation	SNP	G	C	NA	KYSE140_OESOPHAGUS	ENST00000333129	0.3	p.S689C	NA	NA		1 day, 16:00:00	NA	NA	8.265e-06	0			ENST00000333129		ENSG00000132792		ENSG00000132792	CTNNBL1
SCN9A	6335	37	2	167094707	167094707	Missense_Mutation	SNP	A	G	NA	KYSE140_OESOPHAGUS	ENST00000409435	0.1	p.F1233S	NA	NA	15:00:00	4 days, 19:01:00	NA	NA	0	0			ENST00000409435		ENSG00000198298		ENSG00000198298	ZNF485
XIRP2	129446	37	2	168103121	168103121	Missense_Mutation	SNP	G	C	NA	KYSE140_OESOPHAGUS	ENST00000409195	0.1	p.R1740T	NA	NA		06:52:00	NA	NA	0	0			ENST00000409195		ENSG00000143621		ENSG00000143621	ILF2
WIPF1	7456	37	2	175437139	175437139	Missense_Mutation	SNP	C	T	NA	KYSE140_OESOPHAGUS	ENST00000392547	0.2	p.G132R	NA	NA	11:15:00	05:38:00	NA	NA	0	0			ENST00000392547		ENSG00000198899		ENSG00000198899	MT-ATP6
FSIP2	401024	37	2	186653473	186653473	Missense_Mutation	SNP	G	T	NA	KYSE140_OESOPHAGUS	ENST00000424728	0.1	p.R537I	NA	NA		66:73	NA	NA	0	0			ENST00000424728		ENSG00000198879		ENSG00000198879	SFMBT2
SF3B1	23451	37	2	198257832	198257832	Missense_Mutation	SNP	G	A	NA	KYSE140_OESOPHAGUS	ENST00000335508	0.6	p.S1207L	NA	NA	345:497	21:25:00	NA	NA	0	0			ENST00000335508		ENSG00000198626		ENSG00000198626	RYR2
UNC80	285175	37	2	210682608	210682608	Missense_Mutation	SNP	C	T	NA	KYSE140_OESOPHAGUS	ENST00000439458	0.1	p.S542F	NA	NA		10:18:00	NA	NA	0	0			ENST00000439458		ENSG00000135775		ENSG00000135775	COG2
SPAG16	79582	37	2	214794863	214794863	Missense_Mutation	SNP	T	C	NA	KYSE140_OESOPHAGUS	ENST00000331683	0.5	p.V465A	NA	NA		19:38:00	NA	NA	0	0			ENST00000331683		ENSG00000164488		ENSG00000164488	DACT2
CYP27A1	1593	37	2	219678777	219678777	Missense_Mutation	SNP	C	T	NA	KYSE140_OESOPHAGUS	ENST00000258415	0.4	p.L351F	NA	NA	02:04:00	16:20:00	NA	NA	0	0			ENST00000258415		ENSG00000185155		ENSG00000185155	MIXL1
CCDC108	255101	37	2	219868957	219868957	Missense_Mutation	SNP	C	T	NA	KYSE140_OESOPHAGUS	ENST00000341552	0.5	p.G1758R	NA	NA		1 day, 6:37:00	NA	NA	0	0			ENST00000341552		ENSG00000175003		ENSG00000175003	SLC22A1
SH3BP4	23677	37	2	235951325	235951325	Missense_Mutation	SNP	C	T	NA	KYSE140_OESOPHAGUS	ENST00000409212	0.1	p.P638S	NA	NA	111:95	1 day, 2:33:00	NA	NA	0	0			ENST00000409212		ENSG00000158615		ENSG00000158615	PPP1R15B
ANKMY1	51281	37	2	241452323	241452323	Missense_Mutation	SNP	G	A	NA	KYSE140_OESOPHAGUS	ENST00000272972	0.3	p.L592F	NA	NA	12:21:00	08:12:00	NA	NA	0	0			ENST00000272972		ENSG00000117139		ENSG00000117139	KDM5B
D2HGDH	728294	37	2	242690691	242690691	Missense_Mutation	SNP	C	T	NA	KYSE140_OESOPHAGUS	ENST00000321264	0.4	p.S343L	NA	NA		14:25:00	NA	NA	8.236e-06	0			ENST00000321264		ENSG00000203722		ENSG00000203722	RAET1G
CDC25B	994	37	20	3782387	3782387	Missense_Mutation	SNP	C	T	NA	KYSE140_OESOPHAGUS	ENST00000245960	0.5	p.P287S	NA	NA	88:102	21:10:00	NA	NA	0	0			ENST00000245960		ENSG00000066279		ENSG00000066279	ASPM
CTNNBL1	56259	37	20	36365787	36365787	Missense_Mutation	SNP	C	G	NA	KYSE140_OESOPHAGUS	ENST00000361383	0.6	p.P76R	NA	NA	157:158	1 day, 3:36:00	NA	NA	0	0			ENST00000361383		ENSG00000162670		ENSG00000162670	BRINP3
SYS1	90196	37	20	43995619	43995619	Missense_Mutation	SNP	G	A	NA	KYSE140_OESOPHAGUS	ENST00000243918	0.5	p.R112H	NA	NA	4 days, 13:00:00	2 days, 11:00:00	NA	NA	1.647e-05	0			ENST00000243918		ENSG00000135828		ENSG00000135828	RNASEL
CDH22	64405	37	20	44869703	44869703	Missense_Mutation	SNP	G	A	NA	KYSE140_OESOPHAGUS	ENST00000372262	0.3	p.P150L	NA	NA		20:20:00	NA	NA	0	0			ENST00000372262		ENSG00000116147		ENSG00000116147	TNR
ZNF512B	57473	37	20	62594987	62594987	Missense_Mutation	SNP	G	A	NA	KYSE140_OESOPHAGUS	ENST00000450537	0.1	p.A561V	NA	NA	1 day, 8:27:00	20:32:00	NA	NA	0	0			ENST00000450537		ENSG00000117152		ENSG00000117152	RGS4
TPTE	7179	37	21	10959783	10959783	Missense_Mutation	SNP	G	A	NA	KYSE140_OESOPHAGUS	ENST00000361285	0.4	p.S64F	NA	NA		45:291	NA	NA	0	0			ENST00000361285		ENSG00000158859		ENSG00000158859	ADAMTS4
TTC3	7267	37	21	38505059	38505059	Missense_Mutation	SNP	C	G	NA	KYSE140_OESOPHAGUS	ENST00000399017	0.2	p.A479G	NA	NA	3 days, 0:00:00	1 day, 19:00:00	NA	NA	0	0			ENST00000399017		ENSG00000198945		ENSG00000198945	L3MBTL3
TTC3	7267	37	21	38538596	38538596	Missense_Mutation	SNP	G	C	NA	KYSE140_OESOPHAGUS	ENST00000399017	0.2	p.Q1360H	NA	NA	5 days, 23:00:00	3 days, 0:00:00	NA	NA	2.471e-05	0			ENST00000399017		ENSG00000158488		ENSG00000158488	CD1E
CCT8L2	150160	37	22	17073279	17073279	Missense_Mutation	SNP	G	C	NA	KYSE140_OESOPHAGUS	ENST00000359963	0.3	p.H54Q	NA	NA		27:69	NA	NA	0	0			ENST00000359963		ENSG00000152894		ENSG00000152894	PTPRK
RHBDD3	25807	37	22	29656700	29656700	Missense_Mutation	SNP	G	A	NA	KYSE140_OESOPHAGUS	ENST00000216085	0.7	p.A229V	NA	NA	82:236	06:06:00	NA	NA	0	0			ENST00000216085		ENSG00000163467		ENSG00000163467	TSACC
AP1B1	162	37	22	29726632	29726632	Missense_Mutation	SNP	C	G	NA	KYSE140_OESOPHAGUS	ENST00000405198	0.1	p.R864T	NA	NA	129:423		NA	NA	0	0			ENST00000405198		ENSG00000143552		ENSG00000143552	NUP210L
SLC5A1	6523	37	22	32500791	32500791	Missense_Mutation	SNP	A	G	NA	KYSE140_OESOPHAGUS	ENST00000266088	0.4	p.S562G	NA	NA		12:54:00	NA	NA	0	0			ENST00000266088		ENSG00000176769		ENSG00000176769	TCERG1L
TCF20	6942	37	22	42606819	42606819	Missense_Mutation	SNP	G	A	NA	KYSE140_OESOPHAGUS	ENST00000359486	0.3	p.P1498L	NA	NA		0.89375	NA	NA	8.236e-06	0			ENST00000359486		ENSG00000143631		ENSG00000143631	FLG
MPPED1	758	37	22	43870750	43870750	Missense_Mutation	SNP	T	A	NA	KYSE140_OESOPHAGUS	ENST00000417669	0.2	p.Y181N	NA	NA		105:195	NA	NA	0	0			ENST00000417669		ENSG00000143412		ENSG00000143412	ANXA9
CDPF1	150383	37	22	46643107	46643107	Missense_Mutation	SNP	T	A	NA	KYSE140_OESOPHAGUS	ENST00000314567	0.3	p.E42V	NA	NA		17:56:00	NA	NA	0	0			ENST00000314567		ENSG00000130826		ENSG00000130826	DKC1
TUBGCP6	85378	37	22	50657633	50657633	Missense_Mutation	SNP	G	C	NA	KYSE140_OESOPHAGUS	ENST00000248846	0.5	p.S1497C	NA	NA	0.9625	09:17:00	NA	NA	0	0			ENST00000248846		ENSG00000146243		ENSG00000146243	IRAK1BP1
CHL1	10752	37	3	424345	424345	Missense_Mutation	SNP	C	T	NA	KYSE140_OESOPHAGUS	ENST00000256509	0.2	p.P723S	NA	NA		1 day, 10:47:00	04:14:00	NA	3.295e-05	0			ENST00000256509		ENSG00000060718		ENSG00000060718	COL11A1
RAD18	56852	37	3	8983197	8983197	Missense_Mutation	SNP	C	A	NA	KYSE140_OESOPHAGUS	ENST00000264926	0.2	p.K186N	NA	NA		07:48:00	NA	NA	0	0			ENST00000264926		ENSG00000023909		ENSG00000023909	GCLM
ARPP21	10777	37	3	35780908	35780908	Missense_Mutation	SNP	C	T	NA	KYSE140_OESOPHAGUS	ENST00000187397	0.4	p.L582F	NA	NA		1 day, 0:28:00	NA	NA	0	0			ENST00000187397		ENSG00000135297		ENSG00000135297	MTO1
SLC6A20	54716	37	3	45812931	45812931	Missense_Mutation	SNP	G	C	NA	KYSE140_OESOPHAGUS	ENST00000358525	0.4	p.P238R	NA	NA		1 day, 6:00:00	NA	NA	0	0			ENST00000358525		ENSG00000174842		ENSG00000174842	GLMN
CCDC12	151903	37	3	47018161	47018161	Missense_Mutation	SNP	C	T	NA	KYSE140_OESOPHAGUS	ENST00000546280	0.1	p.R21Q	NA	NA	23 days, 1:03:00	12:00:00	NA	NA	0	0			ENST00000546280		ENSG00000101977		ENSG00000101977	MCF2
CELSR3	1951	37	3	48699865	48699865	Missense_Mutation	SNP	G	A	NA	KYSE140_OESOPHAGUS	ENST00000164024	0.4	p.S68F	NA	NA		1 day, 2:22:00	NA	NA	4.99e-05	0			ENST00000164024		ENSG00000117114		ENSG00000117114	ADGRL2
RHOA	387	37	3	49405942	49405942	Missense_Mutation	SNP	A	C	NA	KYSE140_OESOPHAGUS	ENST00000418115	0.1	p.Y66D	NA	NA	458:469	2 days, 3:51:00	14:18:00	NA	0	0			ENST00000418115		ENSG00000137269		ENSG00000137269	LRRC1
BSN	8927	37	3	49691121	49691121	Missense_Mutation	SNP	C	T	NA	KYSE140_OESOPHAGUS	ENST00000296452	0.4	p.P1378S	NA	NA		1 day, 7:29:00	NA	NA	0	0			ENST00000296452		ENSG00000170927		ENSG00000170927	PKHD1
FLNB	2317	37	3	58109286	58109286	Missense_Mutation	SNP	C	T	NA	KYSE140_OESOPHAGUS	ENST00000295956	0.4	p.T1198M	NA	NA	77:79	1 day, 6:19:00	13:15:00	NA	0	0			ENST00000295956		ENSG00000009694		ENSG00000009694	TENM1
ZNF717	100131827	37	3	75832461	75832461	Missense_Mutation	SNP	G	A	NA	KYSE140_OESOPHAGUS	ENST00000477374	0.1	p.S18F	NA	NA		17:10:00	NA	NA	0	0			ENST00000477374		ENSG00000134716		ENSG00000134716	CYP2J2
CADM2	253559	37	3	85932473	85932473	Missense_Mutation	SNP	G	C	NA	KYSE140_OESOPHAGUS	ENST00000407528	0.2	p.A82P	NA	NA		1 day, 2:01:00	NA	NA	0	0			ENST00000407528		ENSG00000143006		ENSG00000143006	DMRTB1
POU1F1	5449	37	3	87313488	87313488	Missense_Mutation	SNP	C	A	NA	KYSE140_OESOPHAGUS	ENST00000350375	0.2	p.R130I	NA	NA		1 day, 9:49:00	NA	NA	0	0			ENST00000350375		ENSG00000196396		ENSG00000196396	PTPN1
EPHA6	285220	37	3	96706696	96706696	Missense_Mutation	SNP	G	A	NA	KYSE140_OESOPHAGUS	ENST00000389672	0.5	p.E325K	NA	NA		124:552	70:284	NA	0	0			ENST00000389672		ENSG00000148396		ENSG00000148396	SEC16A
OR5K3	403277	37	3	98110224	98110224	Missense_Mutation	SNP	T	A	NA	KYSE140_OESOPHAGUS	ENST00000383695	0.1	p.C239S	NA	NA		51:171	NA	NA	0	0			ENST00000383695		ENSG00000204010		ENSG00000204010	IFIT1B
OR5K3	403277	37	3	98110454	98110454	Missense_Mutation	SNP	G	T	NA	KYSE140_OESOPHAGUS	ENST00000383695	0.1	p.M315I	NA	NA		58:206	NA	NA	0	0			ENST00000383695		ENSG00000188152		ENSG00000188152	NUTM2G
IMPG2	50939	37	3	101038452	101038452	Missense_Mutation	SNP	G	A	NA	KYSE140_OESOPHAGUS	ENST00000193391	0.7	p.H104Y	NA	NA		45:96	NA	NA	8.237e-06	0			ENST00000193391		ENSG00000066056		ENSG00000066056	TIE1
SENP7	57337	37	3	101059035	101059035	Missense_Mutation	SNP	G	A	NA	KYSE140_OESOPHAGUS	ENST00000394095	0.2	p.P754L	NA	NA	14:26:00	06:29:00	NA	NA	0	0			ENST00000394095		ENSG00000127603		ENSG00000127603	MACF1
KIAA1524	57650	37	3	108298155	108298155	Missense_Mutation	SNP	T	C	NA	KYSE140_OESOPHAGUS	ENST00000295746	0.8	p.N264S	NA	NA	35:131	65:197	NA	NA	0	0			ENST00000295746		ENSG00000126950		ENSG00000126950	TMEM35A
CCDC80	151887	37	3	112348975	112348975	Missense_Mutation	SNP	C	T	NA	KYSE140_OESOPHAGUS	ENST00000206423	0.3	p.D674N	NA	NA		0.684722	NA	NA	1.647e-05	0			ENST00000206423		ENSG00000183386		ENSG00000183386	FHL3
SIDT1	54847	37	3	113329930	113329930	Missense_Mutation	SNP	C	A	NA	KYSE140_OESOPHAGUS	ENST00000264852	0.4	p.A599D	NA	NA		42:104	NA	NA	8.236e-06	0			ENST00000264852		ENSG00000186310		ENSG00000186310	NAP1L3
KALRN	8997	37	3	124281852	124281852	Missense_Mutation	SNP	G	A	NA	KYSE140_OESOPHAGUS	ENST00000393496	0.1	p.E71K	NA	NA		0.711806	11:49:00	NA	0	0			ENST00000393496		ENSG00000162510		ENSG00000162510	MATN1
GATA2	2624	37	3	128200107	128200107	Missense_Mutation	SNP	T	A	NA	KYSE140_OESOPHAGUS	ENST00000341105	0.2	p.M400L	NA	NA	05:18:00	0.840278	41:154	NA	0	0			ENST00000341105		ENSG00000148180		ENSG00000148180	GSN
RHO	6010	37	3	129249766	129249766	Missense_Mutation	SNP	G	A	NA	KYSE140_OESOPHAGUS	ENST00000296271	0.3	p.V137M	NA	NA		6 days, 8:00:00	NA	NA	1.647e-05	0			ENST00000296271		ENSG00000096063		ENSG00000096063	SRPK1
COL6A6	131873	37	3	130292832	130292832	Missense_Mutation	SNP	C	T	NA	KYSE140_OESOPHAGUS	ENST00000358511	0.6	p.L1004F	NA	NA		43:127	NA	NA	0	0			ENST00000358511		ENSG00000025293		ENSG00000025293	PHF20
NPHP3	27031	37	3	132441093	132441093	Missense_Mutation	SNP	G	A	NA	KYSE140_OESOPHAGUS	ENST00000337331	0.5	p.P36L	NA	NA	03:11:00	07:18:00	NA	NA	0	0			ENST00000337331		ENSG00000197444		ENSG00000197444	OGDHL
EPHB1	2047	37	3	134880985	134880985	Missense_Mutation	SNP	G	T	NA	KYSE140_OESOPHAGUS	ENST00000398015	0.3	p.K516N	NA	NA		26:106		NA	0	0			ENST00000398015		ENSG00000165383		ENSG00000165383	LRRC18
MED12L	116931	37	3	150881722	150881722	Missense_Mutation	SNP	T	G	NA	KYSE140_OESOPHAGUS	ENST00000474524	0.1	p.S384A	NA	NA		14:45:00	NA	NA	0	0			ENST00000474524		ENSG00000204264		ENSG00000204264	PSMB8
SI	6476	37	3	164700182	164700182	Missense_Mutation	SNP	G	A	NA	KYSE140_OESOPHAGUS	ENST00000264382	0.3	p.T1755I	NA	NA		0.475694	NA	NA	0	0			ENST00000264382		ENSG00000168477		ENSG00000168477	TNXB
SLC2A2	6514	37	3	170716110	170716110	Missense_Mutation	SNP	C	T	NA	KYSE140_OESOPHAGUS	ENST00000314251	0.3	p.G416S	NA	NA		35:307	NA	NA	0	0			ENST00000314251		ENSG00000137634		ENSG00000137634	NXPE4
SLC2A2	6514	37	3	170720383	170720383	Missense_Mutation	SNP	C	T	NA	KYSE140_OESOPHAGUS	ENST00000314251	0.3	p.M350I	NA	NA		0.509722	NA	NA	0	0			ENST00000314251		ENSG00000169071		ENSG00000169071	ROR2
TNIK	23043	37	3	170858247	170858247	Missense_Mutation	SNP	G	A	NA	KYSE140_OESOPHAGUS	ENST00000436636	0.2	p.R425W	NA	NA		48:336	0.556944	NA	0	0			ENST00000436636		ENSG00000065526		ENSG00000065526	SPEN
SPATA16	83893	37	3	172631473	172631473	Missense_Mutation	SNP	C	T	NA	KYSE140_OESOPHAGUS	ENST00000351008	0.3	p.R522H	NA	NA		5 days, 4:00:00	NA	NA	8.237e-06	0			ENST00000351008		ENSG00000204442		ENSG00000204442	FAM155A
TRA2B	6434	37	3	185643394	185643394	Missense_Mutation	SNP	G	A	NA	KYSE140_OESOPHAGUS	ENST00000453386	0.2	p.S64F	NA	NA	243:635	1 day, 0:47:00	NA	NA	0	0			ENST00000453386		ENSG00000204469		ENSG00000204469	PRRC2A
ADIPOQ	9370	37	3	186571987	186571987	Missense_Mutation	SNP	A	G	NA	KYSE140_OESOPHAGUS	ENST00000412955	0.2	p.K77E	NA	NA		1 day, 1:34:00	NA	NA	0	0			ENST00000412955		ENSG00000147082		ENSG00000147082	CCNB3
OSTN	344901	37	3	190936548	190936548	Missense_Mutation	SNP	G	A	NA	KYSE140_OESOPHAGUS	ENST00000339051	0.1	p.G39R	NA	NA		0.835417	NA	NA	8.237e-06	0			ENST00000339051		ENSG00000134900		ENSG00000134900	TPP2
ATP13A3	79572	37	3	194176680	194176680	Missense_Mutation	SNP	T	A	NA	KYSE140_OESOPHAGUS	ENST00000439040	0.1	p.Y191F	NA	NA	101:93	132:137	NA	NA	0	0			ENST00000439040		ENSG00000165113		ENSG00000165113	GKAP1
MUC4	4585	37	3	195515023	195515023	Missense_Mutation	SNP	G	A	NA	KYSE140_OESOPHAGUS	ENST00000463781	0.3	p.S1143F	NA	NA		144:693	NA	NA	0	0			ENST00000463781		ENSG00000137337		ENSG00000137337	MDC1
SLIT2	9353	37	4	20541081	20541081	Missense_Mutation	SNP	G	T	NA	KYSE140_OESOPHAGUS	ENST00000504154	0.1	p.R617L	NA	NA	12:16:00	1 day, 1:43:00	NA	NA	0	0			ENST00000504154		ENSG00000106772		ENSG00000106772	PRUNE2
PACRGL	133015	37	4	20726476	20726476	Missense_Mutation	SNP	A	C	NA	KYSE140_OESOPHAGUS	ENST00000503585	0.1	p.S219R	NA	NA	5 days, 5:00:00	5 days, 15:00:00	NA	NA	0	0			ENST00000503585		ENSG00000130940		ENSG00000130940	CASZ1
KCNIP4	80333	37	4	21950243	21950243	Missense_Mutation	SNP	C	A	NA	KYSE140_OESOPHAGUS	ENST00000382152	0.2	p.R4S	NA	NA		11:08:00	NA	NA	0	0			ENST00000382152		ENSG00000147124		ENSG00000147124	ZNF41
GPR125	166647	37	4	22390250	22390250	Missense_Mutation	SNP	A	G	NA	KYSE140_OESOPHAGUS	ENST00000334304	0.5	p.L1015S	NA	NA	17 days, 15:03:00	5 days, 3:00:00	NA	NA	2.471e-05	0			ENST00000334304		ENSG00000107338		ENSG00000107338	SHB
KLF3	51274	37	4	38696474	38696474	Missense_Mutation	SNP	A	G	NA	KYSE140_OESOPHAGUS	ENST00000261438	0.5	p.N268S	NA	NA	4 days, 1:02:00	3 days, 1:00:00	NA	NA	0	0			ENST00000261438		ENSG00000122696		ENSG00000122696	SLC25A51
TLR1	7096	37	4	38799203	38799203	Missense_Mutation	SNP	C	A	NA	KYSE140_OESOPHAGUS	ENST00000502213	0.2	p.G417V	NA	NA		2 days, 7:00:00	NA	NA	8.238e-06	0			ENST00000502213		ENSG00000130226		ENSG00000130226	DPP6
KIT	3815	37	4	55599255	55599255	Missense_Mutation	SNP	C	A	NA	KYSE140_OESOPHAGUS	ENST00000288135	0.5	p.A794E	NA	NA	17:13:00	1.0125		NA	0	0			ENST00000288135		ENSG00000107611		ENSG00000107611	CUBN
UBA6	55236	37	4	68527959	68527959	Missense_Mutation	SNP	G	A	NA	KYSE140_OESOPHAGUS	ENST00000322244	0.5	p.S351L	NA	NA	1 day, 23:37:00	1 day, 6:38:00	NA	NA	4.119e-05	0			ENST00000322244		ENSG00000152465		ENSG00000152465	NMT2
UGT2B28	54490	37	4	70156481	70156481	Missense_Mutation	SNP	C	T	NA	KYSE140_OESOPHAGUS	ENST00000335568	0.5	p.S421L	NA	NA		104:108	NA	NA	2.54e-05	0			ENST00000335568		ENSG00000198722		ENSG00000198722	UNC13B
UGT2B4	7363	37	4	70361027	70361027	Missense_Mutation	SNP	C	T	NA	KYSE140_OESOPHAGUS	ENST00000305107	0.6	p.G185R	NA	NA		1 day, 22:51:00	NA	NA	0	0			ENST00000305107		ENSG00000198814		ENSG00000198814	GK
UGT2A1	10941	37	4	70512915	70512915	Missense_Mutation	SNP	C	T	NA	KYSE140_OESOPHAGUS	ENST00000503640	0.1	p.D150N	NA	NA		1 day, 11:23:00	NA	NA	0	0			ENST00000503640		ENSG00000172766		ENSG00000172766	NAA16
FRAS1	80144	37	4	79403030	79403030	Missense_Mutation	SNP	G	A	NA	KYSE140_OESOPHAGUS	ENST00000264895	0.6	p.R2839Q	NA	NA		104:113	NA	NA	8.273e-06	0			ENST00000264895		ENSG00000185915		ENSG00000185915	KLHL34
UNC5C	8633	37	4	96256667	96256667	Missense_Mutation	SNP	G	T	NA	KYSE140_OESOPHAGUS	ENST00000453304	0.1	p.N80K	NA	NA		23:31:00	NA	NA	0	0			ENST00000453304		ENSG00000205339		ENSG00000205339	IPO7
MYOZ2	51778	37	4	120079195	120079195	Missense_Mutation	SNP	A	C	NA	KYSE140_OESOPHAGUS	ENST00000307128	0.5	p.N89H	NA	NA		2 days, 14:50:00	NA	NA	0	0			ENST00000307128		ENSG00000096696		ENSG00000096696	DSP
FAT4	79633	37	4	126242025	126242025	Missense_Mutation	SNP	G	A	NA	KYSE140_OESOPHAGUS	ENST00000394329	0.3	p.E1487K	NA	NA		1 day, 20:38:00	NA	NA	0	0			ENST00000394329		ENSG00000145945		ENSG00000145945	FAM50B
INTU	27152	37	4	128584596	128584596	Missense_Mutation	SNP	A	G	NA	KYSE140_OESOPHAGUS	ENST00000335251	0.6	p.K277E	NA	NA	1 day, 4:47:00	18:36:00	NA	NA	0	0			ENST00000335251		ENSG00000138080		ENSG00000138080	EMILIN1
FHDC1	85462	37	4	153896905	153896905	Missense_Mutation	SNP	C	A	NA	KYSE140_OESOPHAGUS	ENST00000511601	0.1	p.S821Y	NA	NA		1 day, 5:28:00	NA	NA	0	0			ENST00000511601		ENSG00000124570		ENSG00000124570	SERPINB6
DCHS2	54798	37	4	155225970	155225970	Missense_Mutation	SNP	A	G	NA	KYSE140_OESOPHAGUS	ENST00000357232	0.4	p.V1364A	NA	NA		18:12:00	NA	NA	8.237e-06	0			ENST00000357232		ENSG00000178031		ENSG00000178031	ADAMTSL1
WDR17	116966	37	4	177063172	177063172	Missense_Mutation	SNP	A	T	NA	KYSE140_OESOPHAGUS	ENST00000280190	0.4	p.Y518F	NA	NA		2 days, 13:00:00	NA	NA	0	0			ENST00000280190		ENSG00000139514		ENSG00000139514	SLC7A1
SORBS2	8470	37	4	186545178	186545178	Missense_Mutation	SNP	T	A	NA	KYSE140_OESOPHAGUS	ENST00000284776	0.7	p.M465L	NA	NA		1 day, 10:47:00	NA	NA	8.236e-06	0			ENST00000284776		ENSG00000188996		ENSG00000188996	HUS1B
LPCAT1	79888	37	5	1463827	1463827	Missense_Mutation	SNP	G	A	NA	KYSE140_OESOPHAGUS	ENST00000283415	0.3	p.A515V	NA	NA	69:203	31:101	NA	NA	0	0			ENST00000283415		ENSG00000122033		ENSG00000122033	MTIF3
ADCY2	108	37	5	7789843	7789843	Missense_Mutation	SNP	G	A	NA	KYSE140_OESOPHAGUS	ENST00000338316	0.4	p.R853H	NA	NA		118:94	NA	NA	0	0			ENST00000338316		ENSG00000110665		ENSG00000110665	C11orf21
CDH18	1016	37	5	19544047	19544047	Missense_Mutation	SNP	T	C	NA	KYSE140_OESOPHAGUS	ENST00000507958	0.1	p.R441G	NA	NA		28:93	NA	NA	0	0			ENST00000507958		ENSG00000153707		ENSG00000153707	PTPRD
RAD1	5810	37	5	34909047	34909047	Missense_Mutation	SNP	C	G	NA	KYSE140_OESOPHAGUS	ENST00000382038	0.2	p.K224N	NA	NA	99:300	52:197	NA	NA	0	0			ENST00000382038		ENSG00000196208		ENSG00000196208	GREB1
NUP155	9631	37	5	37333648	37333648	Missense_Mutation	SNP	C	A	NA	KYSE140_OESOPHAGUS	ENST00000231498	0.3	p.D479Y	NA	NA	55:101	75:72	NA	NA	1.647e-05	0			ENST00000231498		ENSG00000106993		ENSG00000106993	CDC37L1
RNF180	285671	37	5	63509676	63509676	Missense_Mutation	SNP	C	T	NA	KYSE140_OESOPHAGUS	ENST00000389100	0.4	p.P175S	NA	NA		1 day, 21:58:00	NA	NA	0	0			ENST00000389100		ENSG00000113456		ENSG00000113456	RAD1
GPR98	84059	37	5	89930962	89930962	Missense_Mutation	SNP	C	T	NA	KYSE140_OESOPHAGUS	ENST00000405460	0.2	p.P624L	NA	NA		76:82	NA	NA	0	0			ENST00000405460		ENSG00000240654		ENSG00000240654	C1QTNF9
GPR98	84059	37	5	90086965	90086965	Missense_Mutation	SNP	A	G	NA	KYSE140_OESOPHAGUS	ENST00000405460	0.2	p.I4773M	NA	NA		10 days, 2:00:00	NA	NA	4.964e-05	0			ENST00000405460		ENSG00000185774		ENSG00000185774	KCNIP4
PCSK1	5122	37	5	95759124	95759124	Missense_Mutation	SNP	G	A	NA	KYSE140_OESOPHAGUS	ENST00000311106	0.3	p.L146F	NA	NA		17:18:00	NA	NA	0	0			ENST00000311106		ENSG00000205978		ENSG00000205978	NYNRIN
ERAP1	51752	37	5	96139602	96139602	Missense_Mutation	SNP	G	A	NA	KYSE140_OESOPHAGUS	ENST00000443439	0.2	p.L10F	NA	NA		2 days, 10:00:00	NA	NA	8.236e-06	0			ENST00000443439		ENSG00000206536		ENSG00000206536	OR5K3
FER	2241	37	5	108382836	108382836	Missense_Mutation	SNP	G	T	NA	KYSE140_OESOPHAGUS	ENST00000281092	0.4	p.V621F	NA	NA	04:24:00	16:40:00	0.966667	NA	0	0			ENST00000281092		ENSG00000135052		ENSG00000135052	GOLM1
FAM13B	51306	37	5	137347614	137347614	Missense_Mutation	SNP	A	C	NA	KYSE140_OESOPHAGUS	ENST00000033079	0.3	p.F131V	NA	NA	0.711806	1.02153	NA	NA	0	0			ENST00000033079		ENSG00000136011		ENSG00000136011	STAB2
PCDHA7	56141	37	5	140215269	140215269	Missense_Mutation	SNP	C	T	NA	KYSE140_OESOPHAGUS	ENST00000525929	0.1	p.S434F	NA	NA		73:67	NA	NA	0	0			ENST00000525929		ENSG00000183977		ENSG00000183977	PP2D1
PCDHB8	56128	37	5	140558760	140558760	Missense_Mutation	SNP	T	C	NA	KYSE140_OESOPHAGUS	ENST00000239444	0.2	p.I382T	NA	NA		158:151	NA	NA	2.471e-05	0			ENST00000239444		ENSG00000164197		ENSG00000164197	RNF180
PCDHGA4	56111	37	5	140736151	140736151	Missense_Mutation	SNP	C	T	NA	KYSE140_OESOPHAGUS	ENST00000571252	0.1	p.P462S	NA	NA		2 days, 14:58:00	NA	NA	0	0			ENST00000571252		ENSG00000155827		ENSG00000155827	RNF20
CSF1R	1436	37	5	149440527	149440527	Missense_Mutation	SNP	G	A	NA	KYSE140_OESOPHAGUS	ENST00000286301	0.3	p.H623Y	NA	NA	03:06:00	05:03:00	15:28:00	NA	0	0			ENST00000286301		ENSG00000198838		ENSG00000198838	RYR3
ANXA6	309	37	5	150512705	150512705	Missense_Mutation	SNP	G	T	NA	KYSE140_OESOPHAGUS	ENST00000354546	0.5	p.A197D	NA	NA	08:03:00	2 days, 1:00:00	NA	NA	1.658e-05	0			ENST00000354546		ENSG00000089169		ENSG00000089169	RPH3A
KIF4B	285643	37	5	154395876	154395876	Missense_Mutation	SNP	G	C	NA	KYSE140_OESOPHAGUS	ENST00000435029	0.4	p.Q819H	NA	NA		1 day, 11:21:00	NA	NA	0	0			ENST00000435029		ENSG00000168702		ENSG00000168702	LRP1B
GABRA1	2554	37	5	161318012	161318012	Missense_Mutation	SNP	C	T	NA	KYSE140_OESOPHAGUS	ENST00000428797	0.2	p.S271F	NA	NA		0.592361	NA	NA	0	0			ENST00000428797		ENSG00000101680		ENSG00000101680	LAMA1
MSX2	4488	37	5	174156237	174156237	Missense_Mutation	SNP	C	T	NA	KYSE140_OESOPHAGUS	ENST00000239243	0.6	p.S152F	NA	NA	1 day, 10:24:00	1 day, 10:29:00	NA	NA	1.647e-05	0			ENST00000239243		ENSG00000080224		ENSG00000080224	EPHA6
EIF4E1B	253314	37	5	176072451	176072451	Missense_Mutation	SNP	C	T	NA	KYSE140_OESOPHAGUS	ENST00000318682	0.6	p.T183I	NA	NA		1 day, 0:21:00	NA	NA	0	0			ENST00000318682		ENSG00000115935		ENSG00000115935	WIPF1
DBN1	1627	37	5	176885494	176885494	Missense_Mutation	SNP	G	C	NA	KYSE140_OESOPHAGUS	ENST00000309007	0.5	p.H447Q	NA	NA	233:310	1 day, 3:28:00	1 day, 21:49:00	NA	0	0			ENST00000309007		ENSG00000197142		ENSG00000197142	ACSL5
SERPINB6	5269	37	6	2949275	2949275	Missense_Mutation	SNP	A	C	NA	KYSE140_OESOPHAGUS	ENST00000380520	0.1	p.F201C	NA	NA		14:38:00	NA	NA	0	0			ENST00000380520		ENSG00000073921		ENSG00000073921	PICALM
FAM50B	26240	37	6	3850445	3850445	Missense_Mutation	SNP	G	A	NA	KYSE140_OESOPHAGUS	ENST00000380274	0.1	p.A134T	NA	NA		12:26:00	NA	NA	0	0			ENST00000380274		ENSG00000160145		ENSG00000160145	KALRN
DSP	1832	37	6	7580622	7580622	Missense_Mutation	SNP	G	A	NA	KYSE140_OESOPHAGUS	ENST00000379802	0.3	p.R1400Q	NA	NA	430:249	96:106	NA	NA	0	0			ENST00000379802		ENSG00000112759		ENSG00000112759	SLC29A1
BMP6	654	37	6	7845502	7845502	Missense_Mutation	SNP	G	A	NA	KYSE140_OESOPHAGUS	ENST00000283147	0.6	p.G265E	NA	NA	07:07:00	28:75	NA	NA	0	0			ENST00000283147		ENSG00000138468		ENSG00000138468	SENP7
CAP2	10486	37	6	17507416	17507416	Missense_Mutation	SNP	T	G	NA	KYSE140_OESOPHAGUS	ENST00000229922	0.2	p.L106R	NA	NA	20:54:00	28:77	NA	NA	0	0			ENST00000229922		ENSG00000184500		ENSG00000184500	PROS1
HFE	3077	37	6	26091811	26091811	Missense_Mutation	SNP	C	A	NA	KYSE140_OESOPHAGUS	ENST00000357618	0.5	p.Q204K	NA	NA	1 day, 8:42:00	04:10:00	NA	NA	1.647e-05	0			ENST00000357618		ENSG00000196159		ENSG00000196159	FAT4
MDC1	9656	37	6	30672077	30672077	Missense_Mutation	SNP	G	A	NA	KYSE140_OESOPHAGUS	ENST00000376406	0.3	p.P1628L	NA	NA	47:94	49:120	NA	NA	0	0			ENST00000376406		ENSG00000172716		ENSG00000172716	SLFN11
DDR1	780	37	6	30865215	30865215	Missense_Mutation	SNP	G	T	NA	KYSE140_OESOPHAGUS	ENST00000324771	0.8	p.R686L	NA	NA		06:29:00		NA	0	0			ENST00000324771		ENSG00000213588		ENSG00000213588	ZBTB9
PRRC2A	7916	37	6	31599028	31599028	Missense_Mutation	SNP	G	A	NA	KYSE140_OESOPHAGUS	ENST00000376033	0.2	p.G860R	NA	NA	149:314	25:68	NA	NA	0	0			ENST00000376033		ENSG00000073712		ENSG00000073712	FERMT2
TNXB	7148	37	6	32024633	32024633	Missense_Mutation	SNP	G	A	NA	KYSE140_OESOPHAGUS	ENST00000375244	0.3	p.P2625S	NA	NA		0.877083	NA	NA	0	0			ENST00000375244		ENSG00000106571		ENSG00000106571	GLI3
TNXB	7148	37	6	32030180	32030180	Missense_Mutation	SNP	C	T	NA	KYSE140_OESOPHAGUS	ENST00000375244	0.3	p.E2308K	NA	NA		18:49:00	NA	NA	0	0			ENST00000375244		ENSG00000111716		ENSG00000111716	LDHB
ZBTB9	221504	37	6	33423139	33423139	Missense_Mutation	SNP	C	T	NA	KYSE140_OESOPHAGUS	ENST00000395064	0.2	p.P88S	NA	NA	07:35:00	86:183	NA	NA	0	0			ENST00000395064		ENSG00000166783		ENSG00000166783	MARF1
GRM4	2914	37	6	34101108	34101108	Missense_Mutation	SNP	G	A	NA	KYSE140_OESOPHAGUS	ENST00000538487	0.2	p.P56S	NA	NA		12:30:00	NA	NA	0	0			ENST00000538487		ENSG00000139083		ENSG00000139083	ETV6
SRPK1	6732	37	6	35888291	35888291	Missense_Mutation	SNP	C	A	NA	KYSE140_OESOPHAGUS	ENST00000373825	0.2	p.A10S	NA	NA	67:150	48:112		NA	0	0			ENST00000373825		ENSG00000183454		ENSG00000183454	GRIN2A
CRIP3	401262	37	6	43274211	43274211	Missense_Mutation	SNP	G	A	NA	KYSE140_OESOPHAGUS	ENST00000274990	0.4	p.P125S	NA	NA		10:17:00	NA	NA	8.236e-06	0			ENST00000274990		ENSG00000010295		ENSG00000010295	IFFO1
SLC29A1	2030	37	6	44200094	44200094	Missense_Mutation	SNP	C	T	NA	KYSE140_OESOPHAGUS	ENST00000393841	0.1	p.P330S	NA	NA	211:411	17:46:00	69:159	NA	0	0			ENST00000393841		ENSG00000083168		ENSG00000083168	KAT6A
MEP1A	4224	37	6	46797218	46797218	Missense_Mutation	SNP	G	A	NA	KYSE140_OESOPHAGUS	ENST00000230588	0.4	p.G352R	NA	NA		75:144	NA	NA	0	0			ENST00000230588		ENSG00000133612		ENSG00000133612	AGAP3
PKHD1	5314	37	6	51889533	51889533	Missense_Mutation	SNP	C	G	NA	KYSE140_OESOPHAGUS	ENST00000371117	0.3	p.C1692S	NA	NA		1 day, 7:47:00	33:87	NA	0	0			ENST00000371117		ENSG00000154928		ENSG00000154928	EPHB1
IRAK1BP1	134728	37	6	79607855	79607855	Missense_Mutation	SNP	C	T	NA	KYSE140_OESOPHAGUS	ENST00000369940	0.2	p.T196I	NA	NA	11:10:00	1 day, 1:44:00	NA	NA	0	0			ENST00000369940		ENSG00000099991		ENSG00000099991	CABIN1
SLC35F1	222553	37	6	118596693	118596693	Missense_Mutation	SNP	G	A	NA	KYSE140_OESOPHAGUS	ENST00000360388	0.4	p.E237K	NA	NA		07:58:00	NA	NA	0	0			ENST00000360388		ENSG00000172748		ENSG00000172748	ZNF596
ZC2HC1B	153918	37	6	144207913	144207913	Missense_Mutation	SNP	G	A	NA	KYSE140_OESOPHAGUS	ENST00000237275	0.6	p.E102K	NA	NA		39:102	NA	NA	0	0			ENST00000237275		ENSG00000104885		ENSG00000104885	DOT1L
STXBP5	134957	37	6	147703964	147703964	Missense_Mutation	SNP	C	T	NA	KYSE140_OESOPHAGUS	ENST00000321680	0.6	p.P1082S	NA	NA	14:30:00	110:248	NA	NA	0	0			ENST00000321680		ENSG00000133106		ENSG00000133106	EPSTI1
KATNA1	11104	37	6	149916309	149916309	Missense_Mutation	SNP	T	A	NA	KYSE140_OESOPHAGUS	ENST00000335647	0.5	p.N447Y	NA	NA	70:125	1 day, 4:54:00	NA	NA	0	0			ENST00000335647		ENSG00000140481		ENSG00000140481	CCDC33
SLC22A1	6580	37	6	160557619	160557619	Missense_Mutation	SNP	C	T	NA	KYSE140_OESOPHAGUS	ENST00000366963	0.4	p.S333L	NA	NA		30:68	NA	NA	0	0			ENST00000366963		ENSG00000182670		ENSG00000182670	TTC3
LPA	4018	37	6	160958911	160958911	Missense_Mutation	SNP	T	A	NA	KYSE140_OESOPHAGUS	ENST00000316300	0.5	p.I1940F	NA	NA		17:26:00	NA	NA	0	0			ENST00000316300		ENSG00000197535		ENSG00000197535	MYO5A
T	6862	37	6	166571973	166571973	Missense_Mutation	SNP	G	A	NA	KYSE140_OESOPHAGUS	ENST00000296946	0.2	p.P380S	NA	NA		09:16:00	NA	NA	0	0			ENST00000296946		ENSG00000197241		ENSG00000197241	SLC2A7
DACT2	168002	37	6	168708122	168708122	Missense_Mutation	SNP	G	A	NA	KYSE140_OESOPHAGUS	ENST00000366795	0.3	p.T772I	NA	NA		05:32:00	NA	NA	0	0			ENST00000366795		ENSG00000165124		ENSG00000165124	SVEP1
AGMO	392636	37	7	15405216	15405216	Missense_Mutation	SNP	G	A	NA	KYSE140_OESOPHAGUS	ENST00000342526	0.3	p.R396C	NA	NA		5 days, 7:33:00	NA	NA	0	0			ENST00000342526		ENSG00000100346		ENSG00000100346	CACNA1I
KLHL7	55975	37	7	23191719	23191719	Missense_Mutation	SNP	A	C	NA	KYSE140_OESOPHAGUS	ENST00000339077	0.5	p.D276A	NA	NA	117:64	101:77	NA	NA	0	0			ENST00000339077		ENSG00000106536		ENSG00000106536	POU6F2
HOXA5	3202	37	7	27183028	27183028	Missense_Mutation	SNP	C	T	NA	KYSE140_OESOPHAGUS	ENST00000222726	0.3	p.G67R	NA	NA	03:14:00	14:36:00	NA	NA	0	0			ENST00000222726		ENSG00000128311		ENSG00000128311	TST
HOXA5	3202	37	7	27183033	27183033	Missense_Mutation	SNP	C	A	NA	KYSE140_OESOPHAGUS	ENST00000222726	0.3	p.G65V	NA	NA	03:15:00	14:36:00	NA	NA	0	0			ENST00000222726		ENSG00000156687		ENSG00000156687	UNC5D
CREB5	9586	37	7	28534539	28534539	Missense_Mutation	SNP	G	C	NA	KYSE140_OESOPHAGUS	ENST00000357727	0.2	p.D31H	NA	NA		55:381	NA	NA	0	0			ENST00000357727		ENSG00000100280		ENSG00000100280	AP1B1
ADCY1	107	37	7	45699700	45699700	Missense_Mutation	SNP	C	T	NA	KYSE140_OESOPHAGUS	ENST00000297323	0.7	p.P456L	NA	NA		33:102	NA	NA	0	0			ENST00000297323		ENSG00000164199		ENSG00000164199	ADGRV1
C7orf69	80099	37	7	47859148	47859148	Missense_Mutation	SNP	G	A	NA	KYSE140_OESOPHAGUS	ENST00000258776	0.4	p.A108T	NA	NA		2 days, 7:45:00	NA	NA	8.276e-06	0			ENST00000258776		ENSG00000182326		ENSG00000182326	C1S
ABCA13	154664	37	7	48314640	48314640	Missense_Mutation	SNP	A	G	NA	KYSE140_OESOPHAGUS	ENST00000435803	0.1	p.I1793V	NA	NA	1 day, 8:23:00	226:186	NA	NA	0	0			ENST00000435803		ENSG00000164649		ENSG00000164649	CDCA7L
WBSCR28	135886	37	7	73275562	73275562	Missense_Mutation	SNP	G	A	NA	KYSE140_OESOPHAGUS	ENST00000320531	0.2	p.G13E	NA	NA		07:41:00	NA	NA	8.275e-06	0			ENST00000320531		ENSG00000169519		ENSG00000169519	METTL15
HGF	3082	37	7	81388017	81388017	Missense_Mutation	SNP	C	T	NA	KYSE140_OESOPHAGUS	ENST00000222390	0.5	p.E120K	NA	NA		34:113	27:91	NA	0	0			ENST00000222390		ENSG00000175161		ENSG00000175161	CADM2
PCLO	27445	37	7	82544322	82544322	Missense_Mutation	SNP	G	A	NA	KYSE140_OESOPHAGUS	ENST00000333891	0.9	p.S4327F	NA	NA		101:347	NA	NA	0	0			ENST00000333891		ENSG00000197653		ENSG00000197653	DNAH10
ABCB1	5243	37	7	87174308	87174308	Missense_Mutation	SNP	C	T	NA	KYSE140_OESOPHAGUS	ENST00000265724	0.3	p.G632E	NA	NA		12:42:00	NA	NA	0	0			ENST00000265724		ENSG00000163092		ENSG00000163092	XIRP2
ANKIB1	54467	37	7	92015853	92015853	Missense_Mutation	SNP	G	A	NA	KYSE140_OESOPHAGUS	ENST00000265742	0.3	p.E550K	NA	NA	29:126	63:219	NA	NA	0	0			ENST00000265742		ENSG00000130147		ENSG00000130147	SH3BP4
PPP1R9A	55607	37	7	94915546	94915546	Missense_Mutation	SNP	C	T	NA	KYSE140_OESOPHAGUS	ENST00000433881	0.1	p.P929L	NA	NA		27:77	NA	NA	0	0			ENST00000433881		ENSG00000169432		ENSG00000169432	SCN9A
TRRAP	8295	37	7	98522877	98522877	Missense_Mutation	SNP	C	A	NA	KYSE140_OESOPHAGUS	ENST00000359863	0.4	p.A989E	NA	NA	39:89	27:116	04:16:00	NA	0	0			ENST00000359863		ENSG00000115233		ENSG00000115233	PSMD14
MUC3A	4584	37	7	100551496	100551496	Missense_Mutation	SNP	C	T	NA	KYSE140_OESOPHAGUS	ENST00000319509	0.7	p.P83S	NA	NA		110:383	NA	NA	3.482e-05	0			ENST00000319509		ENSG00000157890		ENSG00000157890	MEGF11
MUC17	140453	37	7	100677791	100677791	Missense_Mutation	SNP	A	G	NA	KYSE140_OESOPHAGUS	ENST00000306151	0.4	p.M1032V	NA	NA		404:1103	NA	NA	0	0			ENST00000306151		ENSG00000137474		ENSG00000137474	MYO7A
SLC26A5	375611	37	7	103051877	103051877	Missense_Mutation	SNP	C	T	NA	KYSE140_OESOPHAGUS	ENST00000306312	0.3	p.G187E	NA	NA		0.757639	NA	NA	0	0			ENST00000306312		ENSG00000177483		ENSG00000177483	RBM44
SLC26A5	375611	37	7	103051878	103051878	Missense_Mutation	SNP	C	T	NA	KYSE140_OESOPHAGUS	ENST00000306312	0.3	p.G187R	NA	NA		0.801389	NA	NA	0	0			ENST00000306312		ENSG00000205593		ENSG00000205593	DENND6B
RELN	5649	37	7	103185784	103185784	Missense_Mutation	SNP	G	A	NA	KYSE140_OESOPHAGUS	ENST00000428762	0.1	p.R2104C	NA	NA		1 day, 18:19:00	NA	NA	8.237e-06	0			ENST00000428762		ENSG00000160439		ENSG00000160439	RDH13
RELN	5649	37	7	103234874	103234874	Missense_Mutation	SNP	G	A	NA	KYSE140_OESOPHAGUS	ENST00000428762	0.1	p.P1202L	NA	NA		154:152	NA	NA	0	0			ENST00000428762		ENSG00000232263		ENSG00000232263	KRTAP25-1
TES	26136	37	7	115889084	115889084	Missense_Mutation	SNP	C	A	NA	KYSE140_OESOPHAGUS	ENST00000358204	0.4	p.R42S	NA	NA	90:363	1.00417	NA	NA	0	0			ENST00000358204		ENSG00000186732		ENSG00000186732	MPPED1
CADPS2	93664	37	7	122303503	122303503	Missense_Mutation	SNP	C	T	NA	KYSE140_OESOPHAGUS	ENST00000449022	0.2	p.D192N	NA	NA		83:238	NA	NA	0	0			ENST00000449022		ENSG00000186442		ENSG00000186442	KRT3
TAS2R16	50833	37	7	122635586	122635586	Missense_Mutation	SNP	C	T	NA	KYSE140_OESOPHAGUS	ENST00000249284	0.2	p.E35K	NA	NA		29:97	NA	NA	0	0			ENST00000249284		ENSG00000196081		ENSG00000196081	ZNF724
LMOD2	442721	37	7	123296037	123296037	Missense_Mutation	SNP	G	A	NA	KYSE140_OESOPHAGUS	ENST00000458573	0.2	p.R7Q	NA	NA		3 days, 5:32:00	NA	NA	4.134e-05	0			ENST00000458573		ENSG00000067560		ENSG00000067560	RHOA
HYAL4	23553	37	7	123508844	123508844	Missense_Mutation	SNP	G	A	NA	KYSE140_OESOPHAGUS	ENST00000223026	0.4	p.D173N	NA	NA		37:82	NA	NA	0	0			ENST00000223026		ENSG00000006788		ENSG00000006788	MYH13
GRM8	2918	37	7	126883132	126883132	Missense_Mutation	SNP	C	A	NA	KYSE140_OESOPHAGUS	ENST00000339582	0.2	p.D43Y	NA	NA		3 days, 0:20:00	NA	NA	0	0			ENST00000339582		ENSG00000184956		ENSG00000184956	MUC6
KEL	3792	37	7	142658110	142658110	Missense_Mutation	SNP	T	C	NA	KYSE140_OESOPHAGUS	ENST00000355265	0.2	p.D102G	NA	NA		1 day, 0:54:00	NA	NA	0	0			ENST00000355265		ENSG00000196569		ENSG00000196569	LAMA2
OR2F1	26211	37	7	143657067	143657067	Missense_Mutation	SNP	G	A	NA	KYSE140_OESOPHAGUS	ENST00000392899	0.1	p.G2R	NA	NA		0.782639	NA	NA	0	0			ENST00000392899		ENSG00000090863		ENSG00000090863	GLG1
PDIA4	9601	37	7	148709376	148709376	Missense_Mutation	SNP	G	A	NA	KYSE140_OESOPHAGUS	ENST00000286091	0.4	p.P231S	NA	NA	189:727	09:47:00	NA	NA	0	0			ENST00000286091		ENSG00000066735		ENSG00000066735	KIF26A
AGAP3	116988	37	7	150835299	150835299	Missense_Mutation	SNP	G	A	NA	KYSE140_OESOPHAGUS	ENST00000397238	0.2	p.G522D	NA	NA	1 day, 16:12:00		NA	NA	0	0			ENST00000397238		ENSG00000180438		ENSG00000180438	TPRXL
DPP6	1804	37	7	154172108	154172108	Missense_Mutation	SNP	C	G	NA	KYSE140_OESOPHAGUS	ENST00000377770	0.3	p.A148G	NA	NA		0.765972	NA	NA	0	0			ENST00000377770		ENSG00000148019		ENSG00000148019	CEP78
ZNF596	169270	37	8	195934	195934	Missense_Mutation	SNP	C	T	NA	KYSE140_OESOPHAGUS	ENST00000398612	0.1	p.H363Y	NA	NA	20:00:00	2 days, 5:00:00	NA	NA	0	0			ENST00000398612		ENSG00000188738		ENSG00000188738	FSIP2
UNC5D	137970	37	8	35631824	35631824	Missense_Mutation	SNP	G	A	NA	KYSE140_OESOPHAGUS	ENST00000404895	0.2	p.R829Q	NA	NA		55:90	NA	NA	4.942e-05	0			ENST00000404895		ENSG00000167861		ENSG00000167861	HID1
RP1	6101	37	8	55542093	55542093	Missense_Mutation	SNP	A	C	NA	KYSE140_OESOPHAGUS	ENST00000220676	0.1	p.D1884A	NA	NA		09:36:00	NA	NA	0	0			ENST00000220676		ENSG00000184640		ENSG00000184640	SEPT9
NSMAF	8439	37	8	59503439	59503439	Missense_Mutation	SNP	G	A	NA	KYSE140_OESOPHAGUS	ENST00000038176	0.3	p.S669L	NA	NA	1 day, 2:27:00	1 day, 7:22:00	NA	NA	0	0			ENST00000038176		ENSG00000189056		ENSG00000189056	RELN
MTERFD1	0	37	8	97258599	97258599	Missense_Mutation	SNP	G	A	NA	KYSE140_OESOPHAGUS	ENST00000287025	0.3	p.S254L	NA	NA	0.874306	1 day, 3:57:00	NA	NA	0	0			ENST00000287025		ENSG00000022355		ENSG00000022355	GABRA1
RIMS2	9699	37	8	104928713	104928713	Missense_Mutation	SNP	C	A	NA	KYSE140_OESOPHAGUS	ENST00000436393	0.2	p.L440I	NA	NA	11:11:00	1 day, 10:58:00	1 day, 2:38:00	NA	0	0			ENST00000436393		ENSG00000127616		ENSG00000127616	SMARCA4
CSMD3	114788	37	8	113392596	113392596	Missense_Mutation	SNP	G	A	NA	KYSE140_OESOPHAGUS	ENST00000297405	0.5	p.H2041Y	NA	NA		39:152	0.561111	NA	0	0			ENST00000297405		ENSG00000234438		ENSG00000234438	KBTBD13
COL14A1	7373	37	8	121174724	121174724	Missense_Mutation	SNP	C	T	NA	KYSE140_OESOPHAGUS	ENST00000297848	0.3	p.L89F	NA	NA		30:115		NA	0	0			ENST00000297848		ENSG00000183230		ENSG00000183230	CTNNA3
PARP10	84875	37	8	145057162	145057162	Missense_Mutation	SNP	C	T	NA	KYSE140_OESOPHAGUS	ENST00000313028	0.7	p.E832K	NA	NA		0.839583	NA	NA	0	0			ENST00000313028		ENSG00000158528		ENSG00000158528	PPP1R9A
ADAMTSL1	92949	37	9	18777294	18777294	Missense_Mutation	SNP	G	A	NA	KYSE140_OESOPHAGUS	ENST00000380548	0.4	p.D1023N	NA	NA		08:12:00	NA	NA	0	0			ENST00000380548		ENSG00000112787		ENSG00000112787	FBRSL1
ACO1	48	37	9	32424592	32424592	Missense_Mutation	SNP	C	T	NA	KYSE140_OESOPHAGUS	ENST00000309951	0.6	p.P373S	NA	NA	0.921528	42:102	NA	NA	0	0			ENST00000309951		ENSG00000178386		ENSG00000178386	ZNF223
UNC13B	10497	37	9	35295828	35295828	Missense_Mutation	SNP	G	A	NA	KYSE140_OESOPHAGUS	ENST00000378495	0.3	p.R221Q	NA	NA	3 days, 5:00:00	2 days, 21:00:00	NA	NA	3.295e-05	0			ENST00000378495		ENSG00000226650		ENSG00000226650	KIF4B
SLC25A51	92014	37	9	37888228	37888228	Missense_Mutation	SNP	C	G	NA	KYSE140_OESOPHAGUS	ENST00000377716	0.2	p.C107S	NA	NA	23:01:00	3 days, 6:00:00	NA	NA	1.647e-05	0			ENST00000377716		ENSG00000179869		ENSG00000179869	ABCA13
FAM189A2	9413	37	9	72000729	72000729	Missense_Mutation	SNP	T	C	NA	KYSE140_OESOPHAGUS	ENST00000257515	0.8	p.I241T	NA	NA	2 days, 17:00:00	14:00:00	NA	NA	1.649e-05	0			ENST00000257515		ENSG00000189164		ENSG00000189164	ZNF527
PRUNE2	158471	37	9	79323195	79323195	Missense_Mutation	SNP	C	T	NA	KYSE140_OESOPHAGUS	ENST00000376718	0.3	p.G1332E	NA	NA		2 days, 2:52:00	NA	NA	0	0			ENST00000376718		ENSG00000176406		ENSG00000176406	RIMS2
VPS13A	23230	37	9	79843062	79843062	Missense_Mutation	SNP	C	T	NA	KYSE140_OESOPHAGUS	ENST00000360280	0.3	p.H493Y	NA	NA	08:06:00	13:16:00	NA	NA	0	0			ENST00000360280		ENSG00000154310		ENSG00000154310	TNIK
CEP78	84131	37	9	80881446	80881446	Missense_Mutation	SNP	C	T	NA	KYSE140_OESOPHAGUS	ENST00000424347	0.2	p.S629F	NA	NA		0.717361	NA	NA	0	0			ENST00000424347		ENSG00000028203		ENSG00000028203	VEZT
GKAP1	80318	37	9	86368190	86368190	Missense_Mutation	SNP	C	T	NA	KYSE140_OESOPHAGUS	ENST00000376371	0.2	p.V275I	NA	NA	22:00:00	3 days, 23:00:00	NA	NA	0	0			ENST00000376371		ENSG00000182077		ENSG00000182077	PTCHD3
GOLM1	51280	37	9	88651386	88651386	Missense_Mutation	SNP	C	T	NA	KYSE140_OESOPHAGUS	ENST00000388712	0.3	p.A212T	NA	NA	7 days, 22:01:00	1 day, 17:00:00	NA	NA	0	0			ENST00000388712		ENSG00000133657		ENSG00000133657	ATP13A3
ROR2	4920	37	9	94488972	94488972	Missense_Mutation	SNP	C	T	NA	KYSE140_OESOPHAGUS	ENST00000375708	0.3	p.A413T	NA	NA		1 day, 15:57:00	51:73	NA	8.236e-06	0			ENST00000375708		ENSG00000144406		ENSG00000144406	UNC80
ECM2	1842	37	9	95277361	95277361	Missense_Mutation	SNP	C	T	NA	KYSE140_OESOPHAGUS	ENST00000344604	0.5	p.M202I	NA	NA		55:129	NA	NA	0	0			ENST00000344604		ENSG00000164307		ENSG00000164307	ERAP1
RNF20	56254	37	9	104314951	104314951	Missense_Mutation	SNP	C	T	NA	KYSE140_OESOPHAGUS	ENST00000389120	0.3	p.S606F	NA	NA		26:214	NA	NA	0	0			ENST00000389120		ENSG00000284934		ENSG00000284934	DIABLO
SVEP1	79987	37	9	113276326	113276326	Missense_Mutation	SNP	G	A	NA	KYSE140_OESOPHAGUS	ENST00000401783	0.2	p.P342L	NA	NA		31:128	NA	NA	0	0			ENST00000401783		ENSG00000185842		ENSG00000185842	DNAH14
PAPPA	5069	37	9	119115984	119115984	Missense_Mutation	SNP	C	G	NA	KYSE140_OESOPHAGUS	ENST00000328252	0.3	p.P1420R	NA	NA		27:115	02:06:00	NA	0	0			ENST00000328252		ENSG00000157106		ENSG00000157106	SMG1
ASTN2	23245	37	9	119382682	119382682	Missense_Mutation	SNP	C	G	NA	KYSE140_OESOPHAGUS	ENST00000313400	0.4	p.G1038A	NA	NA		65:262	NA	NA	0	0			ENST00000313400		ENSG00000154479		ENSG00000154479	CCDC173
GSN	2934	37	9	124076258	124076258	Missense_Mutation	SNP	C	T	NA	KYSE140_OESOPHAGUS	ENST00000373818	0.4	p.A288V	NA	NA	34 days, 3:01:00	1 day, 15:00:00	NA	NA	4.118e-05	0			ENST00000373818		ENSG00000169181		ENSG00000169181	GSG1L
SWI5	375757	37	9	131038598	131038598	Missense_Mutation	SNP	A	T	NA	KYSE140_OESOPHAGUS	ENST00000320188	0.5	p.R58S	NA	NA	8 days, 16:01:00	13:00:00	NA	NA	0	0			ENST00000320188		ENSG00000184465		ENSG00000184465	WDR27
SEC16A	9919	37	9	139369792	139369792	Missense_Mutation	SNP	T	G	NA	KYSE140_OESOPHAGUS	ENST00000371706	0.3	p.Q581P	NA	NA	1.00833	23:58:00	NA	NA	0	0			ENST00000371706		ENSG00000081803		ENSG00000081803	CADPS2
FANCB	2187	37	0	14883509	14883509	Missense_Mutation	SNP	T	C	NA	KYSE140_OESOPHAGUS	ENST00000324138	0.3	p.I42V	NA	NA	23:00:00	3 days, 4:00:00	3 days, 7:00:00	NA	0	0			ENST00000324138		ENSG00000204613		ENSG00000204613	TRIM10
MAGEB18	286514	37	0	26157959	26157959	Missense_Mutation	SNP	A	G	NA	KYSE140_OESOPHAGUS	ENST00000325250	0.1	p.E286G	NA	NA		18:00:00	NA	NA	0	0			ENST00000325250		ENSG00000079337		ENSG00000079337	RAPGEF3
ZNF41	7592	37	0	47307469	47307469	Missense_Mutation	SNP	T	C	NA	KYSE140_OESOPHAGUS	ENST00000377065	0.4	p.K567R	NA	NA	19:01:00	1 day, 2:00:00	NA	NA	4.942e-05	0			ENST00000377065		ENSG00000164659		ENSG00000164659	KIAA1324L
CCNB3	85417	37	0	50054113	50054113	Missense_Mutation	SNP	C	T	NA	KYSE140_OESOPHAGUS	ENST00000376042	0.1	p.P982S	NA	NA		1 day, 18:00:00	NA	NA	0	0			ENST00000376042		ENSG00000134532		ENSG00000134532	SOX5
GSPT2	23708	37	0	51488475	51488475	Missense_Mutation	SNP	C	T	NA	KYSE140_OESOPHAGUS	ENST00000340438	0.4	p.R585C	NA	NA		1 day, 20:00:00	NA	NA	0	0			ENST00000340438		ENSG00000170959		ENSG00000170959	DCDC1
TRO	7216	37	0	54950088	54950088	Missense_Mutation	SNP	G	C	NA	KYSE140_OESOPHAGUS	ENST00000173898	0.7	p.V375L	NA	NA		08:00:00	NA	NA	2.481e-05	0			ENST00000173898		ENSG00000182168		ENSG00000182168	UNC5C
TMEM35	59353	37	0	100349635	100349635	Missense_Mutation	SNP	G	A	NA	KYSE140_OESOPHAGUS	ENST00000372930	0.4	p.R65Q	NA	NA		0.610417	NA	NA	0	0			ENST00000372930		ENSG00000136527		ENSG00000136527	TRA2B
MORC4	79710	37	0	106228443	106228443	Missense_Mutation	SNP	G	A	NA	KYSE140_OESOPHAGUS	ENST00000355610	0.4	p.P186L	NA	NA	87:74	61:96	NA	NA	0	0			ENST00000355610		ENSG00000006118		ENSG00000006118	TMEM132A
RGAG1	57529	37	0	109697456	109697456	Missense_Mutation	SNP	A	C	NA	KYSE140_OESOPHAGUS	ENST00000465301	0.2	p.Q1204P	NA	NA		0.796528	NA	NA	0	0			ENST00000465301		ENSG00000204740		ENSG00000204740	MALRD1
TENM1	10178	37	0	123516558	123516558	Missense_Mutation	SNP	G	A	NA	KYSE140_OESOPHAGUS	ENST00000371130	0.3	p.R2461W	NA	NA		78:684		NA	4.942e-05	0			ENST00000371130		ENSG00000169991		ENSG00000169991	IFFO2
MCF2	4168	37	0	138678814	138678814	Missense_Mutation	SNP	C	T	NA	KYSE140_OESOPHAGUS	ENST00000370576	0.4	p.R724Q	NA	NA		1 day, 16:32:00	68:78	NA	0	0			ENST00000370576		ENSG00000170807		ENSG00000170807	LMOD2
ATP11C	286410	37	0	138820141	138820141	Missense_Mutation	SNP	T	C	NA	KYSE140_OESOPHAGUS	ENST00000327569	0.3	p.I1077M	NA	NA	0.725	0.859722	NA	NA	0	0			ENST00000327569		ENSG00000110497		ENSG00000110497	AMBRA1
MAGEC1	9947	37	0	140993648	140993648	Missense_Mutation	SNP	G	A	NA	KYSE140_OESOPHAGUS	ENST00000285879	0.4	p.S153N	NA	NA		6 days, 5:00:00	NA	NA	0	0			ENST00000285879		ENSG00000145113		ENSG00000145113	MUC4
MAGEA4	4103	37	0	151092391	151092391	Missense_Mutation	SNP	T	A	NA	KYSE140_OESOPHAGUS	ENST00000360243	0.2	p.N85K	NA	NA	34 days, 23:00:00	2 days, 19:00:00	NA	NA	4.119e-05	0			ENST00000360243		ENSG00000243978		ENSG00000243978	RTL9
DKC1	1736	37	0	154003481	154003481	Missense_Mutation	SNP	A	G	NA	KYSE140_OESOPHAGUS	ENST00000369550	0.5	p.K424R	NA	NA	383:437	93:82	NA	NA	0	0			ENST00000369550		ENSG00000162601		ENSG00000162601	MYSM1
SCNN1D	6339	37	1	1223361	1223361	Missense_Mutation	SNP	G	A	NA	KYSE140_OESOPHAGUS	ENST00000338555	0.2	p.A372T	NA	NA	02:04:00	03:02:00	NA	NA	0	0			ENST00000338555		ENSG00000144893		ENSG00000144893	MED12L
PRAMEF1	65121	37	1	12856119	12856119	Missense_Mutation	SNP	G	A	NA	KYSE140_OESOPHAGUS	ENST00000332296	0.7	p.E467K	NA	NA		25:126	NA	NA	0	0			ENST00000332296		ENSG00000227124		ENSG00000227124	ZNF717
PRAMEF4	400735	37	1	12939847	12939847	Missense_Mutation	SNP	A	G	NA	KYSE140_OESOPHAGUS	ENST00000235349	0.5	p.C319R	NA	NA		121:278	NA	NA	0	0			ENST00000235349		ENSG00000168658		ENSG00000168658	VWA3B
EMC1	23065	37	1	19557394	19557394	Missense_Mutation	SNP	A	G	NA	KYSE140_OESOPHAGUS	ENST00000477853	0.1	p.F670L	NA	NA	79:135	67:135	NA	NA	4.942e-05	0			ENST00000477853		ENSG00000127463		ENSG00000127463	EMC1
GRHL3	57822	37	1	24663602	24663602	Missense_Mutation	SNP	C	T	NA	KYSE140_OESOPHAGUS	ENST00000350501	0.5	p.P216L	NA	NA	1 day, 15:30:00	20:16:00	NA	NA	4.118e-05	0			ENST00000350501		ENSG00000164867		ENSG00000164867	NOS3
TAL1	6886	37	1	47685433	47685433	Missense_Mutation	SNP	G	A	NA	KYSE140_OESOPHAGUS	ENST00000294339	0.3	p.P319S	NA	NA		04:28:00		NA	1.655e-05	0			ENST00000294339		ENSG00000174125		ENSG00000174125	TLR1
FGGY	55277	37	1	60104036	60104036	Missense_Mutation	SNP	C	G	NA	KYSE140_OESOPHAGUS	ENST00000303721	0.7	p.L404V	NA	NA	10:10:00	2 days, 13:24:00	NA	NA	2.471e-05	0			ENST00000303721		ENSG00000163138		ENSG00000163138	PACRGL
SCAMP3	10067	37	1	155230129	155230129	Missense_Mutation	SNP	C	G	NA	KYSE140_OESOPHAGUS	ENST00000302631	0.3	p.G127A	NA	NA	97:301	23:43:00	NA	NA	0	0			ENST00000302631		ENSG00000173610		ENSG00000173610	UGT2A1
PGBD2	267002	37	1	249212333	249212333	Missense_Mutation	SNP	G	A	NA	KYSE140_OESOPHAGUS	ENST00000329291	0.5	p.R517Q	NA	NA	1 day, 4:25:00	1 day, 23:49:00	NA	NA	3.295e-05	0			ENST00000329291		ENSG00000145147		ENSG00000145147	SLIT2
TTN	7273	37	2	179571275	179571275	Missense_Mutation	SNP	C	T	NA	KYSE140_OESOPHAGUS	ENST00000591111	0.1	p.E9459K	NA	NA		25:207	44:160	NA	2.483e-05	0			ENST00000591111		ENSG00000145526		ENSG00000145526	CDH18
GPR62	118442	37	3	51990555	51990555	Missense_Mutation	SNP	C	G	NA	KYSE140_OESOPHAGUS	ENST00000322241	0.4	p.P296R	NA	NA		08:00:00	NA	NA	8.4e-06	0			ENST00000322241		ENSG00000118194		ENSG00000118194	TNNT2
GAB1	2549	37	4	144258351	144258351	Missense_Mutation	SNP	G	A	NA	KYSE140_OESOPHAGUS	ENST00000262994	0.4	p.G4S	NA	NA	05:04:00	03:01:00		NA	0	0			ENST00000262994		ENSG00000137460		ENSG00000137460	FHDC1
TRIM61	391712	37	4	165891094	165891094	Missense_Mutation	SNP	C	T	NA	KYSE140_OESOPHAGUS	ENST00000329314	0.5	p.D21N	NA	NA		13:40:00	NA	NA	0	0			ENST00000329314		ENSG00000179046		ENSG00000179046	TRIML2
TRIML2	205860	37	4	189018278	189018278	Missense_Mutation	SNP	G	A	NA	KYSE140_OESOPHAGUS	ENST00000512729	0.1	p.H178Y	NA	NA		1 day, 12:00:00	NA	NA	4.942e-05	0			ENST00000512729		ENSG00000143494		ENSG00000143494	VASH2
HUS1B	135458	37	6	656629	656629	Missense_Mutation	SNP	G	A	NA	KYSE140_OESOPHAGUS	ENST00000380907	0.2	p.H106Y	NA	NA		06:04:00	NA	NA	0	0			ENST00000380907		ENSG00000130477		ENSG00000130477	UNC13A
CDCA7L	55536	37	7	21943850	21943850	Missense_Mutation	SNP	T	C	NA	KYSE140_OESOPHAGUS	ENST00000406877	0.3	p.K359E	NA	NA	94:690	0.716667	NA	NA	0	0			ENST00000406877		ENSG00000183117		ENSG00000183117	CSMD1
HOXA13	3209	37	7	27239588	27239588	Missense_Mutation	SNP	C	A	NA	KYSE140_OESOPHAGUS	ENST00000222753	0.4	p.G37W	NA	NA		10:19:00		NA	0	0			ENST00000222753		ENSG00000120963		ENSG00000120963	ZNF706
SH2B2	10603	37	7	101961786	101961786	Missense_Mutation	SNP	G	A	NA	KYSE140_OESOPHAGUS	ENST00000536178	0.1	p.A569T	NA	NA		06:12:00	NA	NA	0	0			ENST00000536178		ENSG00000166793		ENSG00000166793	YPEL4
SHB	6461	37	9	38068470	38068470	Missense_Mutation	SNP	G	A	NA	KYSE140_OESOPHAGUS	ENST00000377707	0.3	p.A58V	NA	NA	24:65	04:07:00	NA	NA	0	0			ENST00000377707		ENSG00000204963		ENSG00000204963	PCDHA7
TYSND1	219743	37	10	71905282	71905282	Missense_Mutation	SNP	G	A	NA	KYSE140_OESOPHAGUS	ENST00000287078	0.6	p.T354I	NA	NA	3 days, 19:46:00	07:00:00	NA	NA	0	0			ENST00000287078		ENSG00000105639		ENSG00000105639	JAK3
VCL	7414	37	10	75834503	75834503	Missense_Mutation	SNP	A	T	NA	KYSE140_OESOPHAGUS	ENST00000211998	0.4	p.M209L	NA	NA	294:196	166:84	NA	NA	2.471e-05	0			ENST00000211998		ENSG00000189167		ENSG00000189167	ZAR1L
SORCS1	114815	37	10	108924033	108924033	Missense_Mutation	SNP	G	T	NA	KYSE140_OESOPHAGUS	ENST00000263054	0.6	p.D84E	NA	NA		03:05:00	NA	NA	0	0			ENST00000263054		ENSG00000215021		ENSG00000215021	PHB2
TRIM68	55128	37	11	4621615	4621615	Missense_Mutation	SNP	G	A	NA	KYSE140_OESOPHAGUS	ENST00000300747	0.5	p.P450L	NA	NA		05:43:00	NA	NA	0	0			ENST00000300747		ENSG00000160999		ENSG00000160999	SH2B2
BCL9L	283149	37	11	118771429	118771429	Missense_Mutation	SNP	A	C	NA	KYSE140_OESOPHAGUS	ENST00000334801	0.3	p.V1008G	NA	NA		06:34:00	NA	NA	0	0			ENST00000334801		ENSG00000124493		ENSG00000124493	GRM4
IFFO1	25900	37	12	6664666	6664666	Missense_Mutation	SNP	G	A	NA	KYSE140_OESOPHAGUS	ENST00000396840	0.2	p.S177F	NA	NA		06:08:00	NA	NA	0	0			ENST00000396840		ENSG00000139438		ENSG00000139438	FAM222A
FAM222A	84915	37	12	110206131	110206131	Missense_Mutation	SNP	C	T	NA	KYSE140_OESOPHAGUS	ENST00000538780	0.1	p.R133W	NA	NA		03:09:00	NA	NA	0	0			ENST00000538780		ENSG00000256188		ENSG00000256188	TAS2R30
FAM155A	728215	37	13	108518640	108518640	Missense_Mutation	SNP	G	A	NA	KYSE140_OESOPHAGUS	ENST00000375915	0.2	p.S102F	NA	NA		06:27:00	NA	NA	0	0			ENST00000375915		ENSG00000165409		ENSG00000165409	TSHR
KLHL33	123103	37	14	20898339	20898339	Missense_Mutation	SNP	G	A	NA	KYSE140_OESOPHAGUS	ENST00000344581	0.4	p.R166C	NA	NA		05:04:00	NA	NA	0	0			ENST00000344581		ENSG00000143190		ENSG00000143190	POU2F1
ONECUT1	3175	37	15	53081885	53081885	Missense_Mutation	SNP	C	T	NA	KYSE140_OESOPHAGUS	ENST00000305901	0.5	p.G66E	NA	NA		03:06:00	NA	NA	0	0			ENST00000305901		ENSG00000142765		ENSG00000142765	SYTL1
ONECUT1	3175	37	15	53081886	53081886	Missense_Mutation	SNP	C	T	NA	KYSE140_OESOPHAGUS	ENST00000305901	0.5	p.G66R	NA	NA		03:06:00	NA	NA	0	0			ENST00000305901		ENSG00000187783		ENSG00000187783	TMEM72
MEGF11	84465	37	15	66386752	66386752	Missense_Mutation	SNP	C	T	NA	KYSE140_OESOPHAGUS	ENST00000409699	0.2	p.D128N	NA	NA		06:03:00	NA	NA	1.741e-05	0			ENST00000409699		ENSG00000139405		ENSG00000139405	RITA1
UBBP4	23666	37	17	21730849	21730849	Missense_Mutation	SNP	G	A	NA	KYSE140_OESOPHAGUS	ENST00000578713	0.1	p.E51K	NA	NA		47:104	NA	NA	0	0			ENST00000578713		ENSG00000257335		ENSG00000257335	MGAM
AATK	9625	37	17	79096517	79096517	Missense_Mutation	SNP	C	T	NA	KYSE140_OESOPHAGUS	ENST00000326724	0.4	p.E407K	NA	NA		06:07:00	24:62	NA	0	0			ENST00000326724		ENSG00000196091		ENSG00000196091	MYBPC1
DOT1L	84444	37	19	2227084	2227084	Missense_Mutation	SNP	G	A	NA	KYSE140_OESOPHAGUS	ENST00000398665	0.3	p.A1522T	NA	NA	2 days, 10:21:00	11:03:00	NA	NA	1.704e-05	0			ENST00000398665		ENSG00000188039		ENSG00000188039	NWD1
ZFR2	23217	37	19	3821345	3821345	Missense_Mutation	SNP	C	T	NA	KYSE140_OESOPHAGUS	ENST00000262961	0.4	p.E542K	NA	NA		04:11:00	NA	NA	0	0			ENST00000262961		ENSG00000258839		ENSG00000258839	MC1R
EPHX3	79852	37	19	15342833	15342833	Missense_Mutation	SNP	G	A	NA	KYSE140_OESOPHAGUS	ENST00000221730	0.3	p.P64S	NA	NA		07:12:00	NA	NA	0	0			ENST00000221730		ENSG00000100578		ENSG00000100578	KIAA0586
CABIN1	23523	37	22	24515582	24515582	Missense_Mutation	SNP	C	T	NA	KYSE140_OESOPHAGUS	ENST00000398319	0.2	p.R1517C	NA	NA	6 days, 13:00:00	6 days, 20:00:00	NA	NA	4.942e-05	0			ENST00000398319		ENSG00000119684		ENSG00000119684	MLH3
CACNA1I	8911	37	22	40045583	40045583	Missense_Mutation	SNP	G	A	NA	KYSE140_OESOPHAGUS	ENST00000402142	0.3	p.D549N	NA	NA		07:00:00	NA	NA	0	0			ENST00000402142		ENSG00000100665		ENSG00000100665	SERPINA4
DENND6B	414918	37	22	50751037	50751037	Missense_Mutation	SNP	G	A	NA	KYSE140_OESOPHAGUS	ENST00000413817	0.3	p.P492L	NA	NA	13:53:00	06:10:00	NA	NA	0	0			ENST00000413817		ENSG00000068305		ENSG00000068305	MEF2A
KLHL34	257240	37	0	21674730	21674730	Missense_Mutation	SNP	C	T	NA	KYSE140_OESOPHAGUS	ENST00000379499	0.2	p.A393T	NA	NA		05:00:00	NA	NA	8.285e-06	0			ENST00000379499		ENSG00000259207		ENSG00000259207	ITGB3
ELK1	2002	37	0	47496420	47496420	Missense_Mutation	SNP	A	G	NA	KYSE140_OESOPHAGUS	ENST00000247161	0.3	p.S394P	NA	NA	2 days, 14:01:00	04:00:00		NA	0	0			ENST00000247161		ENSG00000103067		ENSG00000103067	ESRP2
NAP1L3	4675	37	0	92928053	92928053	Missense_Mutation	SNP	G	A	NA	KYSE140_OESOPHAGUS	ENST00000373079	0.3	p.S84F	NA	NA		10:08:00	NA	NA	0	0			ENST00000373079		ENSG00000174197		ENSG00000174197	MGA
IL9R	3581	37	0	155235133	155235133	Missense_Mutation	SNP	C	T	NA	KYSE140_OESOPHAGUS	ENST00000244174	0.5	p.P257L	NA	NA		08:11:00	NA	NA	8.237e-06	0			ENST00000244174		ENSG00000132361		ENSG00000132361	CLUH
MT-ATP6	4508	37	0	8794	8794	Missense_Mutation	SNP	C	T	NA	KYSE140_OESOPHAGUS	ENST00000361899	0.2	p.H90Y	NA	NA		1 day, 12:00:00		NA	0	0			ENST00000361899		ENSG00000262576		ENSG00000262576	PCDHGA4
MT-ATP6	4508	37	0	8962	8962	Missense_Mutation	SNP	A	G	NA	KYSE140_OESOPHAGUS	ENST00000361899	0.2	p.T146A	NA	NA		2 days, 5:01:00		NA	0	0			ENST00000361899		ENSG00000141086		ENSG00000141086	CTRL
CYP2J2	1573	37	1	60381670	60381670	Missense_Mutation	SNP	C	T	NA	KYSE140_OESOPHAGUS	ENST00000371204	0.3	p.D105N	NA	NA	02:02:00		NA	NA	2.471e-05	0			ENST00000371204		ENSG00000187838		ENSG00000187838	PLSCR3
ASPM	259266	37	1	197073326	197073326	Missense_Mutation	SNP	C	A	NA	KYSE140_OESOPHAGUS	ENST00000367409	0.4	p.L1685F	NA	NA	0.511111		NA	NA	1.648e-05	0			ENST00000367409		ENSG00000238083		ENSG00000238083	LRRC37A2
UCN2	90226	37	3	48600334	48600334	Missense_Mutation	SNP	G	A	NA	KYSE140_OESOPHAGUS	ENST00000273610	0.3	p.S75L	NA	NA	1 day, 14:45:00		NA	NA	2.476e-05	0			ENST00000273610		ENSG00000160392		ENSG00000160392	C19orf47
RAET1G	353091	37	6	150240278	150240278	Missense_Mutation	SNP	T	C	NA	KYSE140_OESOPHAGUS	ENST00000367360	0.2	p.M178V	NA	NA	03:04:00		NA	NA	3.295e-05	0			ENST00000367360		ENSG00000109063		ENSG00000109063	MYH3
POLR2J3	548644	37	7	102181588	102181588	Missense_Mutation	SNP	G	A	NA	KYSE140_OESOPHAGUS	ENST00000379357	0.5	p.P146L	NA	NA	30:221		NA	NA	0	0			ENST00000379357		ENSG00000132016		ENSG00000132016	C19orf57
UPK3BL	100134938	37	7	102280699	102280699	Missense_Mutation	SNP	G	A	NA	KYSE140_OESOPHAGUS	ENST00000340457	0.8	p.P146L	NA	NA	35:117		NA	NA	0	0			ENST00000340457		ENSG00000197808		ENSG00000197808	ZNF461
SMARCD3	6604	37	7	150938965	150938965	Missense_Mutation	SNP	G	C	NA	KYSE140_OESOPHAGUS	ENST00000262188	0.8	p.Q259E	NA	NA	28:82		NA	NA	0	0			ENST00000262188		ENSG00000099821		ENSG00000099821	POLRMT
KAT6A	7994	37	8	41790019	41790019	Missense_Mutation	SNP	G	A	NA	KYSE140_OESOPHAGUS	ENST00000396930	0.3	p.P1907S	NA	NA	0.640972		58:335	NA	0	0			ENST00000396930		ENSG00000188629		ENSG00000188629	ZNF177
KIAA0196	9897	37	8	126052113	126052113	Missense_Mutation	SNP	G	T	NA	KYSE140_OESOPHAGUS	ENST00000318410	0.7	p.Q960K	NA	NA	0.602778		NA	NA	0	0			ENST00000318410		ENSG00000155657		ENSG00000155657	TTN
WDR37	22884	37	10	1118166	1118166	Missense_Mutation	SNP	C	T	NA	KYSE140_OESOPHAGUS	ENST00000358220	0.1	p.S24F	NA	NA	06:42:00		NA	NA	0	0			ENST00000358220		ENSG00000105204		ENSG00000105204	DYRK1B
UCP2	7351	37	11	73686138	73686138	Missense_Mutation	SNP	A	G	NA	KYSE140_OESOPHAGUS	ENST00000310473	0.3	p.S282P	NA	NA	42:250		NA	NA	0	0			ENST00000310473		ENSG00000142528		ENSG00000142528	ZNF473
KRT6B	3854	37	12	52845400	52845400	Missense_Mutation	SNP	C	T	NA	KYSE140_OESOPHAGUS	ENST00000252252	0.3	p.A155T	NA	NA	12:19:00		NA	NA	1.647e-05	0			ENST00000252252		ENSG00000105357		ENSG00000105357	MYH14
PLBD2	196463	37	12	113818588	113818588	Missense_Mutation	SNP	T	G	NA	KYSE140_OESOPHAGUS	ENST00000280800	0.3	p.S300A	NA	NA	1 day, 1:37:00		NA	NA	3.556e-05	0			ENST00000280800		ENSG00000142303		ENSG00000142303	ADAMTS10
FBRSL1	57666	37	12	133148084	133148084	Missense_Mutation	SNP	C	T	NA	KYSE140_OESOPHAGUS	ENST00000434748	0.2	p.P469S	NA	NA	1 day, 19:23:00		NA	NA	0	0			ENST00000434748		ENSG00000204611		ENSG00000204611	ZNF616
SLC7A1	6541	37	13	30091309	30091309	Missense_Mutation	SNP	G	A	NA	KYSE140_OESOPHAGUS	ENST00000380752	0.5	p.P550L	NA	NA	50:304		NA	NA	0	0			ENST00000380752		ENSG00000197497		ENSG00000197497	ZNF665
STARD9	57519	37	15	42985235	42985235	Missense_Mutation	SNP	G	A	NA	KYSE140_OESOPHAGUS	ENST00000290607	0.7	p.R3820K	NA	NA	05:00:00		NA	NA	0	0			ENST00000290607		ENSG00000186272		ENSG00000186272	ZNF17
MAN2C1	4123	37	15	75651457	75651457	Missense_Mutation	SNP	C	A	NA	KYSE140_OESOPHAGUS	ENST00000267978	0.5	p.R695L	NA	NA	0.747917		NA	NA	0	0			ENST00000267978		ENSG00000139985		ENSG00000139985	ADAM21
WDR90	197335	37	16	712812	712812	Missense_Mutation	SNP	A	G	NA	KYSE140_OESOPHAGUS	ENST00000293879	0.4	p.S1427G	NA	NA	72:148		NA	NA	0	0			ENST00000293879		ENSG00000203786		ENSG00000203786	KPRP
ERCC4	2072	37	16	14029024	14029024	Missense_Mutation	SNP	G	A	NA	KYSE140_OESOPHAGUS	ENST00000311895	0.7	p.S412N	NA	NA	08:24:00		03:17:00	NA	0	0			ENST00000311895		ENSG00000051825		ENSG00000051825	MPHOSPH9
SMG1	23049	37	16	18859269	18859269	Missense_Mutation	SNP	G	A	NA	KYSE140_OESOPHAGUS	ENST00000446231	0.2	p.P1904S	NA	NA	19:47:00			NA	0	0			ENST00000446231		ENSG00000134207		ENSG00000134207	SYT6
GLG1	2734	37	16	74640858	74640858	Missense_Mutation	SNP	G	C	NA	KYSE140_OESOPHAGUS	ENST00000422840	0.2	p.N45K	NA	NA	45:69			NA	3.362e-05	0			ENST00000422840
GSE1	23199	37	16	85690212	85690212	Missense_Mutation	SNP	G	A	NA	KYSE140_OESOPHAGUS	ENST00000253458	0.7	p.R418H	NA	NA	205:92		NA	NA	3.994e-05	0			ENST00000253458
LRRC37A2	474170	37	17	44626460	44626460	Missense_Mutation	SNP	C	A	NA	KYSE140_OESOPHAGUS	ENST00000576629	0.1	p.P1319T	NA	NA	02:02:00		NA	NA	2.472e-05	0			ENST00000576629
POLRMT	5442	37	19	621530	621530	Missense_Mutation	SNP	G	A	NA	KYSE140_OESOPHAGUS	ENST00000588649	0.2	p.A723V	NA	NA	2 days, 1:29:00		NA	NA	0	0			ENST00000588649
SIN3B	23309	37	19	16980454	16980454	Missense_Mutation	SNP	C	T	NA	KYSE140_OESOPHAGUS	ENST00000248054	0.5	p.P664S	NA	NA	0.51875		NA	NA	0	0			ENST00000248054
SIN3B	23309	37	19	16989341	16989341	Missense_Mutation	SNP	C	T	NA	KYSE140_OESOPHAGUS	ENST00000248054	0.5	p.H1066Y	NA	NA	31:124		NA	NA	0	0			ENST00000248054
LRP3	4037	37	19	33696290	33696290	Missense_Mutation	SNP	C	T	NA	KYSE140_OESOPHAGUS	ENST00000253193	0.7	p.S205F	NA	NA	27:96		NA	NA	0	0			ENST00000253193
CLASRP	11129	37	19	45567731	45567731	Missense_Mutation	SNP	C	T	NA	KYSE140_OESOPHAGUS	ENST00000221455	0.3	p.R418W	NA	NA	69:85		NA	NA	2.663e-05	0			ENST00000221455
TST	7263	37	22	37407204	37407204	Missense_Mutation	SNP	G	A	NA	KYSE140_OESOPHAGUS	ENST00000403892	0.3	p.T253I	NA	NA	0.825		NA	NA	0	0			ENST00000403892
SLC16A8	23539	37	22	38477605	38477605	Missense_Mutation	SNP	C	T	NA	KYSE140_OESOPHAGUS	ENST00000320521	0.5	p.G147E	NA	NA	04:12:00		NA	NA	0	0			ENST00000320521
EPHB1	2047	37	3	134911532	134911532	Missense_Mutation	SNP	T	A	NA	KYSE140_OESOPHAGUS	ENST00000398015	0.3	p.L666Q	NA	NA			0.724306	NA	0	0			ENST00000398015
GLI3	2737	37	7	42011958	42011958	Missense_Mutation	SNP	G	A	NA	KYSE140_OESOPHAGUS	ENST00000395925	0.3	p.T694I	NA	NA			52:321	NA	0	0			ENST00000395925
PTPRD	5789	37	9	8486347	8486347	Missense_Mutation	SNP	G	A	NA	KYSE140_OESOPHAGUS	ENST00000381196	0.4	p.P824S	NA	NA			14:55:00	NA	0	0			ENST00000381196
TRPM6	140803	37	9	77353419	77353419	Missense_Mutation	SNP	T	G	NA	KYSE140_OESOPHAGUS	ENST00000360774	0.1	p.I1894L	NA	NA			34:89	NA	0	0			ENST00000360774
NYNRIN	57523	37	14	24886422	24886422	Missense_Mutation	SNP	G	A	NA	KYSE140_OESOPHAGUS	ENST00000382554	0.3	p.E1823K	NA	NA			73:491	NA	0	0			ENST00000382554
MGA	23269	37	15	42002892	42002892	Missense_Mutation	SNP	G	A	NA	KYSE140_OESOPHAGUS	ENST00000570161	0.1	p.G810E	NA	NA			0.542361	NA	8.279e-06	0			ENST00000570161
XRRA1	143570	37	11	74562192	74562192	Nonsense_Mutation	SNP	G	A	NA	KYSE140_OESOPHAGUS	ENST00000340360	0.6	p.R433*	NA	NA		45:177	NA	NA	8.277e-06	6			ENST00000340360
C1orf63	0	37	1	25573294	25573294	Nonsense_Mutation	SNP	G	T	NA	KYSE140_OESOPHAGUS	ENST00000243189	0.7	p.S54*	NA	NA	102:71	3 days, 0:29:00	NA	NA	0	0			ENST00000243189
ILF2	3608	37	1	153636879	153636879	Nonsense_Mutation	SNP	G	A	NA	KYSE140_OESOPHAGUS	ENST00000361891	0.4	p.Q217*	NA	NA		28:79	NA	NA	0	0			ENST00000361891
OGDHL	55753	37	10	50954882	50954882	Nonsense_Mutation	SNP	G	A	NA	KYSE140_OESOPHAGUS	ENST00000374103	0.4	p.Q404*	NA	NA	05:18:00	11:39:00	NA	NA	0	0			ENST00000374103
LDHB	3945	37	12	21807566	21807566	Nonsense_Mutation	SNP	C	A	NA	KYSE140_OESOPHAGUS	ENST00000396076	0.1	p.E14*	NA	NA	272:653	64:72	NA	NA	0	0			ENST00000396076
MPHOSPH9	10198	37	12	123686817	123686817	Nonsense_Mutation	SNP	G	A	NA	KYSE140_OESOPHAGUS	ENST00000606320	0.1	p.R611*	NA	NA		99:107	NA	NA	8.237e-06	0			ENST00000606320
MTIF3	219402	37	13	28014480	28014480	Nonsense_Mutation	SNP	G	A	NA	KYSE140_OESOPHAGUS	ENST00000381116	0.1	p.Q36*	NA	NA	52:134	1 day, 4:55:00	NA	NA	0	0			ENST00000381116
ZAR1L	646799	37	13	32885411	32885411	Nonsense_Mutation	SNP	G	A	NA	KYSE140_OESOPHAGUS	ENST00000533490	0.2	p.Q218*	NA	NA		08:50:00	NA	NA	0	0			ENST00000533490
SLFN11	91607	37	17	33689831	33689831	Nonsense_Mutation	SNP	C	T	NA	KYSE140_OESOPHAGUS	ENST00000394566	0.1	p.W332*	NA	NA		27:66	NA	NA	0	0			ENST00000394566
SLFN11	91607	37	17	33689832	33689832	Nonsense_Mutation	SNP	C	T	NA	KYSE140_OESOPHAGUS	ENST00000394566	0.1	p.W332*	NA	NA		28:66	NA	NA	0	0			ENST00000394566
USHBP1	83878	37	19	17367303	17367303	Nonsense_Mutation	SNP	G	A	NA	KYSE140_OESOPHAGUS	ENST00000252597	0.3	p.Q483*	NA	NA		0.991667	NA	NA	0	0			ENST00000252597
RDH13	112724	37	19	55556654	55556654	Nonsense_Mutation	SNP	T	A	NA	KYSE140_OESOPHAGUS	ENST00000415061	0.3	p.K262*	NA	NA	16:41:00	18:45:00	NA	NA	0	0			ENST00000415061
TMEM131	23505	37	2	98392311	98392311	Nonsense_Mutation	SNP	T	A	NA	KYSE140_OESOPHAGUS	ENST00000186436	0.5	p.K1439*	NA	NA	0.555556	18:20:00	NA	NA	0	0			ENST00000186436
FSIP2	401024	37	2	186653718	186653718	Nonsense_Mutation	SNP	G	T	NA	KYSE140_OESOPHAGUS	ENST00000424728	0.1	p.G619*	NA	NA		0.775694	NA	NA	0	0			ENST00000424728
PROS1	5627	37	3	93595969	93595969	Nonsense_Mutation	SNP	G	A	NA	KYSE140_OESOPHAGUS	ENST00000394236	0.3	p.Q571*	NA	NA		87:236	NA	NA	0	0			ENST00000394236
ZNF639	51193	37	3	179052029	179052029	Nonsense_Mutation	SNP	T	A	NA	KYSE140_OESOPHAGUS	ENST00000326361	0.3	p.L426*	NA	NA	33:231	39:234	NA	NA	0	0			ENST00000326361
ZNF721	170960	37	4	437172	437172	Nonsense_Mutation	SNP	T	A	NA	KYSE140_OESOPHAGUS	ENST00000338977	0.5	p.K350*	NA	NA	23:25:00	115:121	NA	NA	0	0			ENST00000338977
JAKMIP1	152789	37	4	6087236	6087236	Nonsense_Mutation	SNP	G	A	NA	KYSE140_OESOPHAGUS	ENST00000282924	0.5	p.Q249*	NA	NA		2 days, 12:48:00	NA	NA	0	0			ENST00000282924
KIF4B	285643	37	5	154394596	154394596	Nonsense_Mutation	SNP	C	T	NA	KYSE140_OESOPHAGUS	ENST00000435029	0.4	p.Q393*	NA	NA		1.04306	NA	NA	0	0			ENST00000435029
PTPRK	5796	37	6	128303978	128303978	Nonsense_Mutation	SNP	G	A	NA	KYSE140_OESOPHAGUS	ENST00000368215	0.3	p.Q1178*	NA	NA		42:81	NA	NA	0	0			ENST00000368215
LAMA2	3908	37	6	129511407	129511407	Nonsense_Mutation	SNP	G	T	NA	KYSE140_OESOPHAGUS	ENST00000421865	0.2	p.E509*	NA	NA		1 day, 12:51:00	NA	NA	0	0			ENST00000421865
WDR27	253769	37	6	170059222	170059222	Nonsense_Mutation	SNP	G	A	NA	KYSE140_OESOPHAGUS	ENST00000448612	0.1	p.Q427*	NA	NA	0.459028	41:142	NA	NA	0	0			ENST00000448612
FAM221A	340277	37	7	23724226	23724226	Nonsense_Mutation	SNP	G	A	NA	KYSE140_OESOPHAGUS	ENST00000344962	0.4	p.W58*	NA	NA		38:206	NA	NA	0	0			ENST00000344962
KIAA1324L	222223	37	7	86537038	86537038	Nonsense_Mutation	SNP	T	A	NA	KYSE140_OESOPHAGUS	ENST00000450689	0.2	p.K836*	NA	NA	20:32:00	2 days, 22:50:00	NA	NA	0	0			ENST00000450689
MGAM	8972	37	7	141722126	141722126	Nonsense_Mutation	SNP	C	T	NA	KYSE140_OESOPHAGUS	ENST00000549489	0.2	p.R257*	NA	NA		40:150	NA	NA	8.266e-06	0			ENST00000549489
CDC37L1	55664	37	9	4685069	4685069	Nonsense_Mutation	SNP	G	T	NA	KYSE140_OESOPHAGUS	ENST00000381854	0.3	p.E109*	NA	NA	13:44:00	72:140	NA	NA	0	0			ENST00000381854
AMBP	259	37	9	116840402	116840402	Nonsense_Mutation	SNP	G	A	NA	KYSE140_OESOPHAGUS	ENST00000265132	0.3	p.Q30*	NA	NA		24:113	NA	NA	0	0			ENST00000265132
MED15	51586	37	22	20918886	20918886	Nonsense_Mutation	SNP	C	T	NA	KYSE140_OESOPHAGUS	ENST00000263205	0.7	p.Q201*	NA	NA		06:16:00	NA	NA	0	0			ENST00000263205
RERE	473	37	1	8416161	8416161	Splice_Site	SNP	G	A	NA	KYSE140_OESOPHAGUS	ENST00000337907	0.3	p.F1495F	NA	NA	50:60	75:127	NA	NA	1.648e-05	0			ENST00000337907
GCLM	2730	37	1	94363453	94363453	Splice_Site	SNP	T	C	NA	KYSE140_OESOPHAGUS	ENST00000370238	0.3	p.A93A	NA	NA		23:30:00	NA	NA	8.242e-06	0			ENST00000370238
C1orf112	55732	37	1	169811680	169811680	Splice_Site	SNP	G	A	NA	KYSE140_OESOPHAGUS	ENST00000286031	0.6	p.Q616Q	NA	NA		1 day, 0:43:00	NA	NA	0	0			ENST00000286031
CTNNA3	29119	37	10	67863008	67863008	Splice_Site	SNP	C	T	NA	KYSE140_OESOPHAGUS	ENST00000433211	0.2		NA	NA		05:38:00	NA	NA	0	0			ENST00000433211
STAB2	55576	37	12	104133246	104133246	Splice_Site	SNP	G	T	NA	KYSE140_OESOPHAGUS	ENST00000388887	0.2	p.K1918N	NA	NA		14:45:00	NA	NA	0	0			ENST00000388887
POLR3B	55703	37	12	106826096	106826096	Splice_Site	SNP	G	A	NA	KYSE140_OESOPHAGUS	ENST00000228347	0.4	p.A489T	NA	NA	12:16:00	2 days, 8:32:00	NA	NA	0	0			ENST00000228347
SRRM2	23524	37	16	2810500	2810500	Splice_Site	SNP	G	A	NA	KYSE140_OESOPHAGUS	ENST00000301740	0.8	p.E344E	NA	NA	356:256	14:43:00	NA	NA	0	0			ENST00000301740
SRRM2	23524	37	16	2810501	2810501	Splice_Site	SNP	G	A	NA	KYSE140_OESOPHAGUS	ENST00000301740	0.8		NA	NA	14 days, 18:06:00	14:44:00	NA	NA	0	0			ENST00000301740
PLEKHG2	64857	37	19	39909558	39909558	Splice_Site	SNP	C	T	NA	KYSE140_OESOPHAGUS	ENST00000409794	0.3	p.A393V	NA	NA	15:46:00	80:279	NA	NA	0	0			ENST00000409794
IWS1	55677	37	2	128260448	128260448	Splice_Site	SNP	T	C	NA	KYSE140_OESOPHAGUS	ENST00000295321	0.4	p.E470E	NA	NA		3 days, 6:01:00	NA	NA	3.295e-05	0			ENST00000295321
SLC7A14	57709	37	3	170201102	170201102	Splice_Site	SNP	C	T	NA	KYSE140_OESOPHAGUS	ENST00000231706	0.5		NA	NA		6 days, 13:00:00	NA	NA	0	0			ENST00000231706
CDH9	1007	37	5	26906829	26906829	Splice_Site	SNP	T	A	NA	KYSE140_OESOPHAGUS	ENST00000231021	0.4	p.S214S	NA	NA		52:98	NA	NA	8.236e-06	0			ENST00000231021
GZMA	3001	37	5	54398581	54398581	Splice_Site	SNP	G	T	NA	KYSE140_OESOPHAGUS	ENST00000274306	0.6		NA	NA		2 days, 18:00:00	NA	NA	8.237e-06	0			ENST00000274306
PSMB8	5696	37	6	32809514	32809514	Splice_Site	SNP	T	A	NA	KYSE140_OESOPHAGUS	ENST00000374882	0.3		NA	NA		53:101	NA	NA	0	0			ENST00000374882
MTO1	25821	37	6	74192343	74192343	Splice_Site	SNP	G	C	NA	KYSE140_OESOPHAGUS	ENST00000370300	0.4	p.R571T	NA	NA		1 day, 7:34:00	NA	NA	1.649e-05	0			ENST00000370300
MUC17	140453	37	7	100663499	100663499	Splice_Site	SNP	G	T	NA	KYSE140_OESOPHAGUS	ENST00000306151	0.4		NA	NA		08:15:00	NA	NA	0	0			ENST00000306151
VWA3B	200403	37	2	98744702	98744702	Splice_Site	SNP	A	G	NA	KYSE140_OESOPHAGUS	ENST00000477737	0.1	p.I235V	NA	NA		5 days, 13:00:00	NA	NA	4.965e-05	0			ENST00000477737
PILRB	29990	37	7	99943487	99943487	Splice_Site	SNP	G	C	NA	KYSE140_OESOPHAGUS	ENST00000610247	0.1		NA	NA		05:29:00	NA	NA	0	0			ENST00000610247
CAPN12	147968	37	19	39224844	39224844	Splice_Site	SNP	G	A	NA	KYSE140_OESOPHAGUS	ENST00000328867	0.4	p.H606Y	NA	NA	06:07:00	1 day, 1:22:00	NA	NA	4.129e-05	0			ENST00000328867
LRRC1	55227	37	6	53785560	53785560	Splice_Site	SNP	G	A	NA	KYSE140_OESOPHAGUS	ENST00000370888	0.1		NA	NA	05:00:00		NA	NA	0	0			ENST00000370888
MYH14	79784	37	19	50794144	50794144	Splice_Site	SNP	C	G	NA	KYSE140_OESOPHAGUS	ENST00000596571	0.1	p.L1615V	NA	NA	170:351		NA	NA	0	0			ENST00000596571
PTPN1	5770	37	20	49195865	49195865	Splice_Site	SNP	A	C	NA	KYSE140_OESOPHAGUS	ENST00000371621	0.3	p.Q288P	NA	NA			04:33:00	NA	0	0			ENST00000371621
SYTL1	84958	37	1	27674297	27674299	Splice_Site	DEL	AGG	-	NA	KYSE140_OESOPHAGUS	ENST00000543823	0.1	p.R114del	NA	NA		09:27:00	NA	NA	0	0			ENST00000543823
IDUA	3425	37	4	981596	981597	Splice_Site	INS	-	C	NA	KYSE140_OESOPHAGUS	ENST00000247933	0.4		NA	NA		11:06:00	NA	NA	0	0			ENST00000247933
CCNA2	890	37	4	122743803	122743804	Splice_Site	INS	-	A	NA	KYSE140_OESOPHAGUS	ENST00000274026	0.5		NA	NA		23:53:00	1 day, 11:51:00	NA	0	0			ENST00000274026
PHB2	11331	37	12	7074877	7074878	Splice_Site	DEL	TG	-	NA	KYSE140_OESOPHAGUS	ENST00000535923	0.1		NA	NA		36:63	NA	NA	0.0008275	0			ENST00000535923
VARS2	57176	37	6	30892074	30892129	Splice_Site	DEL	GTAGGGAGGAGGGCTGTGGCCCTGGACCTGTCCTCTGACCATTGGCTTCCTCTCCA	-	NA	KYSE140_OESOPHAGUS	ENST00000321897	0.5		NA	NA	04:17:00		NA	NA	0	0			ENST00000321897
MC1R	4157	37	16	89985667	89985667	Start_Codon_SNP	SNP	A	G	NA	KYSE140_OESOPHAGUS	ENST00000555147	0.1	p.M1V	NA	NA	1 day, 0:35:00		NA	NA	0	0			ENST00000555147
HEATR5B	54497	37	2	37208634	37208635	Stop_Codon_Ins	INS	-	A	NA	KYSE140_OESOPHAGUS	ENST00000233099	0.5		NA	NA	08:39:00		NA	NA	0	3			ENST00000233099
HCLS1	3059	37	3	121353237	121353237	Silent	SNP	C	T	NA	KYSE140_OESOPHAGUS	ENST00000314583	0.3	p.A240A	NA	NA	02:04:00	0.966667	NA	NA	5.766e-05	6
RIMS2	9699	37	8	105161027	105161027	Silent	SNP	C	T	NA	KYSE140_OESOPHAGUS	ENST00000436393	0.2	p.I1113I	NA	NA	11:23:00	60:178	NA	NA	0	6
NT5DC3	51559	37	12	104171814	104171814	Silent	SNP	G	A	NA	KYSE140_OESOPHAGUS	ENST00000392876	0.3	p.F480F	NA	NA	08:15:00	29:61	NA	NA	0	4
ABCA7	10347	37	19	1062225	1062225	Silent	SNP	C	T	NA	KYSE140_OESOPHAGUS	ENST00000263094	0.6	p.S1875S	NA	NA	10:12:00	3 days, 0:48:00	NA	NA	4.12e-05	4
TTN	7273	37	2	179641392	179641392	Silent	SNP	C	T	NA	KYSE140_OESOPHAGUS	ENST00000591111	0.1	p.T1733T	NA	NA			0.349306	NA	0	4
DOCK6	57572	37	19	11319449	11319449	Silent	SNP	G	A	NA	KYSE140_OESOPHAGUS	ENST00000294618	0.7	p.P1667P	NA	NA	2 days, 3:55:00	2 days, 7:53:00	NA	NA	4.957e-05	3
TTN	7273	37	2	179576918	179576918	Silent	SNP	C	T	NA	KYSE140_OESOPHAGUS	ENST00000591111	0.1	p.P8896P	NA	NA		59:69	1 day, 2:41:00	NA	3.31e-05	3
PCDHA8	56140	37	5	140221632	140221632	Silent	SNP	C	T	NA	KYSE140_OESOPHAGUS	ENST00000531613	0.1	p.F242F	NA	NA		1 day, 16:34:00	NA	NA	8.237e-06	3
UNC5D	137970	37	8	35541202	35541202	Silent	SNP	C	T	NA	KYSE140_OESOPHAGUS	ENST00000404895	0.2	p.I236I	NA	NA		0.84375	NA	NA	8.236e-06	3
ATAD3A	55210	37	1	1459754	1459754	Silent	SNP	C	T	NA	KYSE140_OESOPHAGUS	ENST00000378755	0.5	p.D445D	NA	NA	85:181	15:48:00	NA	NA	0	0
ZNF436	80818	37	1	23689704	23689704	Silent	SNP	G	A	NA	KYSE140_OESOPHAGUS	ENST00000314011	0.4	p.I57I	NA	NA	12:58:00	07:59:00	NA	NA	0	0
TMEM200B	399474	37	1	29447729	29447729	Silent	SNP	C	T	NA	KYSE140_OESOPHAGUS	ENST00000420504	0.2	p.R204R	NA	NA		10:12:00	NA	NA	0	0
BAI2	576	37	1	32201978	32201978	Silent	SNP	C	A	NA	KYSE140_OESOPHAGUS	ENST00000373658	0.3	p.L1048L	NA	NA	1 day, 11:43:00	51:91	NA	NA	0	0
TXLNA	200081	37	1	32660554	32660554	Silent	SNP	C	T	NA	KYSE140_OESOPHAGUS	ENST00000373609	0.1	p.L467L	NA	NA	21:36:00	39:98	NA	NA	0	0
KIAA1522	57648	37	1	33236976	33236976	Silent	SNP	C	T	NA	KYSE140_OESOPHAGUS	ENST00000373480	0.1	p.S673S	NA	NA		15:20:00	NA	NA	8.297e-06	0
KIAA0754	643314	37	1	39878607	39878607	Silent	SNP	C	T	NA	KYSE140_OESOPHAGUS	ENST00000530275	0.1	p.S754S	NA	NA		07:08:00	NA	NA	0	0
C1orf141	400757	37	1	67558975	67558975	Silent	SNP	G	A	NA	KYSE140_OESOPHAGUS	ENST00000371007	0.2	p.L306L	NA	NA		46:118	NA	NA	0	0
TTLL7	79739	37	1	84399311	84399311	Silent	SNP	G	A	NA	KYSE140_OESOPHAGUS	ENST00000260505	0.8	p.L343L	NA	NA		31:107	NA	NA	0	0
ZNF644	84146	37	1	91403124	91403124	Silent	SNP	G	A	NA	KYSE140_OESOPHAGUS	ENST00000370440	0.1	p.F1202F	NA	NA	40:84	42:95	NA	NA	0	0
OLFM3	118427	37	1	102312434	102312434	Silent	SNP	C	A	NA	KYSE140_OESOPHAGUS	ENST00000338858	0.5	p.L32L	NA	NA		85:196	NA	NA	0	0
HAO2	51179	37	1	119923807	119923807	Silent	SNP	C	T	NA	KYSE140_OESOPHAGUS	ENST00000325945	0.3	p.I33I	NA	NA		3 days, 5:46:00	NA	NA	4.118e-05	0
PDE4DIP	9659	37	1	144874853	144874853	Silent	SNP	G	T	NA	KYSE140_OESOPHAGUS	ENST00000369354	0.3	p.A1585A	NA	NA		57:92	54:90	NA	0	0
TCHH	7062	37	1	152086461	152086461	Silent	SNP	G	A	NA	KYSE140_OESOPHAGUS	ENST00000368804	0.1	p.D32D	NA	NA		0.780556	NA	NA	0	0
PKLR	5313	37	1	155265019	155265019	Silent	SNP	C	T	NA	KYSE140_OESOPHAGUS	ENST00000342741	0.4	p.R194R	NA	NA		27:103	NA	NA	0	0
ARHGEF2	9181	37	1	155935197	155935197	Silent	SNP	G	A	NA	KYSE140_OESOPHAGUS	ENST00000361247	0.4	p.F159F	NA	NA		10:16:00	NA	NA	0	0
ALDH9A1	223	37	1	165632341	165632341	Silent	SNP	A	G	NA	KYSE140_OESOPHAGUS	ENST00000354775	0.4	p.Y501Y	NA	NA	209:74	2 days, 6:27:00	NA	NA	3.295e-05	0
TOR1AIP2	163590	37	1	179820395	179820395	Silent	SNP	G	A	NA	KYSE140_OESOPHAGUS	ENST00000367612	0.3	p.A46A	NA	NA	1 day, 6:56:00	0.922222	NA	NA	0	0
CRB1	23418	37	1	197390737	197390737	Silent	SNP	G	A	NA	KYSE140_OESOPHAGUS	ENST00000367400	0.3	p.A593A	NA	NA		85:91	NA	NA	1.647e-05	0
NEK7	140609	37	1	198222274	198222274	Silent	SNP	C	T	NA	KYSE140_OESOPHAGUS	ENST00000367385	0.4	p.L54L	NA	NA	0.960417	81:216	0.795833	NA	0	0
LAMB3	3914	37	1	209791336	209791336	Silent	SNP	C	T	NA	KYSE140_OESOPHAGUS	ENST00000356082	0.4	p.Q989Q	NA	NA	131:748	19:44:00	NA	NA	0	0
DISP1	84976	37	1	223175789	223175789	Silent	SNP	C	T	NA	KYSE140_OESOPHAGUS	ENST00000284476	0.6	p.P350P	NA	NA	02:06:00	3 days, 15:45:00	NA	NA	0	0
RYR2	6262	37	1	237804245	237804245	Silent	SNP	C	T	NA	KYSE140_OESOPHAGUS	ENST00000366574	0.2	p.I2388I	NA	NA		38:113	NA	NA	0	0
OR14I1	401994	37	1	248845222	248845222	Silent	SNP	G	A	NA	KYSE140_OESOPHAGUS	ENST00000342623	0.3	p.L128L	NA	NA		10:35:00	NA	NA	0	0
ZNF33B	7582	37	10	43089101	43089101	Silent	SNP	T	G	NA	KYSE140_OESOPHAGUS	ENST00000359467	0.3	p.R433R	NA	NA		42:157	NA	NA	8.236e-06	0
C10orf71	118461	37	10	50530818	50530818	Silent	SNP	G	A	NA	KYSE140_OESOPHAGUS	ENST00000374144	0.3	p.Q76Q	NA	NA		46:123	NA	NA	0	0
C10orf71	118461	37	10	50531721	50531721	Silent	SNP	C	G	NA	KYSE140_OESOPHAGUS	ENST00000374144	0.3	p.A377A	NA	NA		68:191	NA	NA	0	0
OGDHL	55753	37	10	50954883	50954883	Silent	SNP	G	A	NA	KYSE140_OESOPHAGUS	ENST00000374103	0.4	p.G403G	NA	NA	05:18:00	10:37:00	NA	NA	0	0
DDX21	9188	37	10	70723063	70723063	Silent	SNP	C	T	NA	KYSE140_OESOPHAGUS	ENST00000354185	0.4	p.F208F	NA	NA	176:411	1 day, 6:55:00	NA	NA	0	0
SLC29A3	55315	37	10	73115930	73115930	Silent	SNP	C	T	NA	KYSE140_OESOPHAGUS	ENST00000373189	0.5	p.L235L	NA	NA		07:44:00	NA	NA	0	0
MYOF	26509	37	10	95089585	95089585	Silent	SNP	G	A	NA	KYSE140_OESOPHAGUS	ENST00000359263	0.4	p.Y1606Y	NA	NA	290:598	29:72	NA	NA	2.483e-05	0
SLIT1	6585	37	10	98766354	98766354	Silent	SNP	T	C	NA	KYSE140_OESOPHAGUS	ENST00000266058	0.4	p.P1155P	NA	NA		08:31:00	NA	NA	0	0
PDZD8	118987	37	10	119134427	119134427	Silent	SNP	G	A	NA	KYSE140_OESOPHAGUS	ENST00000334464	0.5	p.F104F	NA	NA	11:31:00	10:20:00	NA	NA	0	0
TRIM22	10346	37	11	5717546	5717546	Silent	SNP	A	C	NA	KYSE140_OESOPHAGUS	ENST00000379965	0.3	p.L28L	NA	NA		1 day, 8:30:00	NA	NA	0	0
PHF21A	51317	37	11	46105720	46105720	Silent	SNP	G	A	NA	KYSE140_OESOPHAGUS	ENST00000418153	0.2	p.H17H	NA	NA	33:63	18:52:00	NA	NA	0	0
OR5I1	10798	37	11	55703496	55703496	Silent	SNP	G	A	NA	KYSE140_OESOPHAGUS	ENST00000301532	0.3	p.A127A	NA	NA		28:60	NA	NA	0	0
TMEM132A	54972	37	11	60696310	60696310	Silent	SNP	G	A	NA	KYSE140_OESOPHAGUS	ENST00000453848	0.2	p.Q248Q	NA	NA	60:109	15:27:00	NA	NA	0	0
PPP1R32	220004	37	11	61249296	61249296	Silent	SNP	C	T	NA	KYSE140_OESOPHAGUS	ENST00000338608	0.2	p.L5L	NA	NA		05:30:00	NA	NA	0	0
DAGLA	747	37	11	61511076	61511076	Silent	SNP	G	A	NA	KYSE140_OESOPHAGUS	ENST00000257215	0.5	p.A748A	NA	NA		35:94	NA	NA	3.373e-05	0
BATF2	116071	37	11	64757240	64757240	Silent	SNP	C	T	NA	KYSE140_OESOPHAGUS	ENST00000301887	0.4	p.E62E	NA	NA		07:21:00	NA	NA	0	0
IGHMBP2	3508	37	11	68704405	68704405	Silent	SNP	C	G	NA	KYSE140_OESOPHAGUS	ENST00000255078	0.3	p.P819P	NA	NA		09:50:00	NA	NA	0	0
C2CD3	26005	37	11	73759357	73759357	Silent	SNP	G	A	NA	KYSE140_OESOPHAGUS	ENST00000334126	0.7	p.F1796F	NA	NA	0.958333	12:49:00	NA	NA	0	0
C2CD3	26005	37	11	73796910	73796910	Silent	SNP	G	A	NA	KYSE140_OESOPHAGUS	ENST00000334126	0.7	p.P1221P	NA	NA	19:55:00	19:32:00	NA	NA	3.295e-05	0
MYO7A	4647	37	11	76872039	76872039	Silent	SNP	C	T	NA	KYSE140_OESOPHAGUS	ENST00000409709	0.3	p.F407F	NA	NA		06:31:00	NA	NA	3.307e-05	0
GAB2	9846	37	11	77961409	77961409	Silent	SNP	G	A	NA	KYSE140_OESOPHAGUS	ENST00000361507	0.4	p.P138P	NA	NA	03:05:00	25:96	NA	NA	0	0
KDELC2	143888	37	11	108357043	108357043	Silent	SNP	G	A	NA	KYSE140_OESOPHAGUS	ENST00000323468	0.5	p.L175L	NA	NA	72:76	1 day, 11:44:00	NA	NA	0	0
NXPE4	54827	37	11	114441987	114441987	Silent	SNP	G	A	NA	KYSE140_OESOPHAGUS	ENST00000375478	0.3	p.G436G	NA	NA		41:64	NA	NA	8.277e-06	0
TBCEL	219899	37	11	120957538	120957538	Silent	SNP	G	A	NA	KYSE140_OESOPHAGUS	ENST00000529397	0.1	p.V336V	NA	NA	14:00:00	1 day, 6:00:00	NA	NA	0	0
ETS1	2113	37	11	128354854	128354854	Silent	SNP	G	A	NA	KYSE140_OESOPHAGUS	ENST00000319397	0.6	p.S198S	NA	NA	15:06:00	56:66	NA	NA	0	0
SLC6A13	6540	37	12	346345	346345	Silent	SNP	C	T	NA	KYSE140_OESOPHAGUS	ENST00000343164	0.4	p.K225K	NA	NA		0.890972	NA	NA	0	0
NELL2	4753	37	12	44926461	44926461	Silent	SNP	A	C	NA	KYSE140_OESOPHAGUS	ENST00000429094	0.2	p.R569R	NA	NA		25:97	NA	NA	8.236e-06	0
RAPGEF3	10411	37	12	48133936	48133936	Silent	SNP	G	A	NA	KYSE140_OESOPHAGUS	ENST00000449771	0.2	p.L787L	NA	NA		06:16:00	NA	NA	0	0
ITGA5	3678	37	12	54793651	54793651	Silent	SNP	G	A	NA	KYSE140_OESOPHAGUS	ENST00000293379	0.4	p.I908I	NA	NA	39:136	69:179	0.751389	NA	0	0
MBD6	114785	37	12	57920809	57920809	Silent	SNP	C	T	NA	KYSE140_OESOPHAGUS	ENST00000355673	0.3	p.P627P	NA	NA		36:114	NA	NA	8.236e-06	0
SETD1B	23067	37	12	122260817	122260817	Silent	SNP	C	T	NA	KYSE140_OESOPHAGUS	ENST00000604567	0.1	p.L1444L	NA	NA	10:13:00	09:07:00	NA	NA	0	0
EP400	57634	37	12	132502158	132502158	Silent	SNP	C	T	NA	KYSE140_OESOPHAGUS	ENST00000333577	0.4	p.H1370H	NA	NA	1 day, 1:21:00	22:20:00	NA	NA	0	0
PARP4	143	37	13	25027731	25027731	Silent	SNP	G	A	NA	KYSE140_OESOPHAGUS	ENST00000381989	0.3	p.F940F	NA	NA	37:90	20:49:00	NA	NA	0	0
FLT1	2321	37	13	28897036	28897036	Silent	SNP	G	A	NA	KYSE140_OESOPHAGUS	ENST00000282397	0.4	p.G948G	NA	NA	06:11:00	61:104	96:189	NA	0	0
SPERT	220082	37	13	46287490	46287490	Silent	SNP	C	T	NA	KYSE140_OESOPHAGUS	ENST00000310521	0.1	p.A110A	NA	NA	05:18:00	19:47:00	NA	NA	0	0
FBXL3	26224	37	13	77595774	77595774	Silent	SNP	G	A	NA	KYSE140_OESOPHAGUS	ENST00000355619	0.5	p.D74D	NA	NA	1 day, 17:57:00	41:81	NA	NA	0	0
FAM155A	728215	37	13	107823088	107823088	Silent	SNP	G	A	NA	KYSE140_OESOPHAGUS	ENST00000375915	0.2	p.D378D	NA	NA		1.03542	NA	NA	0	0
COL4A2	1284	37	13	111156234	111156234	Silent	SNP	C	T	NA	KYSE140_OESOPHAGUS	ENST00000360467	0.5	p.I1393I	NA	NA	199:710	0.732639	NA	NA	0	0
ACIN1	22985	37	14	23533582	23533582	Silent	SNP	G	A	NA	KYSE140_OESOPHAGUS	ENST00000262710	0.1	p.I866I	NA	NA	132:570	65:189	NA	NA	0	0
LRRC16B	90668	37	14	24527023	24527023	Silent	SNP	C	T	NA	KYSE140_OESOPHAGUS	ENST00000342740	0.5	p.A384A	NA	NA		10:51:00	NA	NA	0	0
HEATR5A	25938	37	14	31814375	31814375	Silent	SNP	C	A	NA	KYSE140_OESOPHAGUS	ENST00000389961	0.3	p.V986V	NA	NA	2 days, 2:30:00	658:379	NA	NA	0	0
NPAS3	64067	37	14	33684592	33684592	Silent	SNP	C	T	NA	KYSE140_OESOPHAGUS	ENST00000356141	0.4	p.N115N	NA	NA		95:167	NA	NA	0	0
EGLN3	112399	37	14	34398317	34398317	Silent	SNP	C	T	NA	KYSE140_OESOPHAGUS	ENST00000250457	0.3	p.R193R	NA	NA		31:264	NA	NA	0	0
KTN1	3895	37	14	56128255	56128255	Silent	SNP	G	A	NA	KYSE140_OESOPHAGUS	ENST00000395314	0.3	p.E1005E	NA	NA	211:701	1.03681	0.679861	NA	0	0
PLEKHH1	57475	37	14	68029254	68029254	Silent	SNP	G	A	NA	KYSE140_OESOPHAGUS	ENST00000329153	0.5	p.R302R	NA	NA		10:43:00	NA	NA	8.271e-06	0
VRTN	55237	37	14	74824146	74824146	Silent	SNP	C	T	NA	KYSE140_OESOPHAGUS	ENST00000256362	0.4	p.I220I	NA	NA		1 day, 5:49:00	NA	NA	0	0
GPATCH2L	55668	37	14	76638262	76638262	Silent	SNP	G	A	NA	KYSE140_OESOPHAGUS	ENST00000261530	0.7	p.K268K	NA	NA	30:89	59:174	NA	NA	0	0
ESRRB	2103	37	14	76905822	76905822	Silent	SNP	C	T	NA	KYSE140_OESOPHAGUS	ENST00000509242	0.1	p.S42S	NA	NA		09:46:00	NA	NA	0	0
SERPINA10	51156	37	14	94754724	94754724	Silent	SNP	G	A	NA	KYSE140_OESOPHAGUS	ENST00000393096	0.1	p.T297T	NA	NA		24:66	NA	NA	0	0
VRK1	7443	37	14	97319237	97319237	Silent	SNP	G	A	NA	KYSE140_OESOPHAGUS	ENST00000216639	0.3	p.R148R	NA	NA	122:436	24:90	36:136	NA	0	0
CD276	80381	37	15	73995315	73995315	Silent	SNP	C	T	NA	KYSE140_OESOPHAGUS	ENST00000318443	0.5	p.I207I	NA	NA	107:276	08:33:00	NA	NA	0	0
CSPG4	1464	37	15	75983082	75983082	Silent	SNP	G	T	NA	KYSE140_OESOPHAGUS	ENST00000308508	0.5	p.I108I	NA	NA		39:73	0.841667	NA	0	0
CRTC3	64784	37	15	91150700	91150700	Silent	SNP	C	T	NA	KYSE140_OESOPHAGUS	ENST00000268184	0.6	p.A189A	NA	NA	10:25:00	18:35:00	NA	NA	0	0
ITFG3	83986	37	16	314898	314898	Silent	SNP	C	T	NA	KYSE140_OESOPHAGUS	ENST00000399932	0.3	p.I512I	NA	NA	72:121	09:19:00	NA	NA	1.653e-05	0
SMG1	23049	37	16	18882732	18882732	Silent	SNP	G	A	NA	KYSE140_OESOPHAGUS	ENST00000446231	0.2	p.F752F	NA	NA	21:47:00	79:182	15:35:00	NA	0	0
DNAH3	55567	37	16	21071621	21071621	Silent	SNP	T	G	NA	KYSE140_OESOPHAGUS	ENST00000261383	0.3	p.R1259R	NA	NA		5 days, 2:53:00	NA	NA	0	0
SRCAP	10847	37	16	30734372	30734372	Silent	SNP	G	A	NA	KYSE140_OESOPHAGUS	ENST00000262518	0.4	p.L1327L	NA	NA	30:77	1 day, 10:51:00	NA	NA	0	0
LPCAT2	54947	37	16	55563799	55563799	Silent	SNP	C	T	NA	KYSE140_OESOPHAGUS	ENST00000262134	0.5	p.S194S	NA	NA	53:321		NA	NA	0	0
CES1	1066	37	16	55844484	55844484	Silent	SNP	C	T	NA	KYSE140_OESOPHAGUS	ENST00000361503	0.4	p.L420L	NA	NA		51:220	NA	NA	0	0
SLC38A7	55238	37	16	58710247	58710247	Silent	SNP	C	T	NA	KYSE140_OESOPHAGUS	ENST00000570101	0.1	p.P238P	NA	NA	10:12:00	2 days, 1:27:00	NA	NA	2.471e-05	0
DYNC1LI2	1783	37	16	66766355	66766355	Silent	SNP	T	C	NA	KYSE140_OESOPHAGUS	ENST00000258198	0.2	p.T272T	NA	NA		1 day, 19:17:00	NA	NA	8.237e-06	0
CDH3	1001	37	16	68712078	68712078	Silent	SNP	C	T	NA	KYSE140_OESOPHAGUS	ENST00000264012	0.4	p.F96F	NA	NA	299:568	38:80	06:18:00	NA	0	0
PHLPP2	23035	37	16	71724542	71724542	Silent	SNP	C	T	NA	KYSE140_OESOPHAGUS	ENST00000568954	0.1	p.K163K	NA	NA	03:20:00	1 day, 9:51:00	NA	NA	0	0
GSG2	83903	37	17	3629032	3629032	Silent	SNP	T	C	NA	KYSE140_OESOPHAGUS	ENST00000325418	0.4	p.I601I	NA	NA	1 day, 11:00:00	4 days, 17:00:00	8 days, 2:00:00	NA	0	0
ZZEF1	23140	37	17	3953017	3953017	Silent	SNP	C	A	NA	KYSE140_OESOPHAGUS	ENST00000381638	0.2	p.L2000L	NA	NA	3 days, 5:00:00	2 days, 13:00:00	NA	NA	4.118e-05	0
SPNS3	201305	37	17	4356446	4356446	Silent	SNP	C	T	NA	KYSE140_OESOPHAGUS	ENST00000355530	0.2	p.A353A	NA	NA		1.01111	NA	NA	0	0
TMEM256-PLSCR3	100529211	37	17	7296194	7296194	Silent	SNP	G	A	NA	KYSE140_OESOPHAGUS	ENST00000576362	0.1	p.S171S	NA	NA	98:232	63:128	NA	NA	0	0
MYH4	4622	37	17	10362718	10362718	Silent	SNP	C	A	NA	KYSE140_OESOPHAGUS	ENST00000255381	0.2	p.L479L	NA	NA		113:68	NA	NA	0	0
VTN	7448	37	17	26696667	26696667	Silent	SNP	A	T	NA	KYSE140_OESOPHAGUS	ENST00000226218	0.4	p.S130S	NA	NA		20:09:00	NA	NA	2.471e-05	0
TLCD1	116238	37	17	27052963	27052963	Silent	SNP	G	A	NA	KYSE140_OESOPHAGUS	ENST00000292090	0.3	p.S51S	NA	NA	14:33:00	04:10:00	NA	NA	0	0
KRTAP4-2	85291	37	17	39334069	39334069	Silent	SNP	G	A	NA	KYSE140_OESOPHAGUS	ENST00000377726	0.2	p.Y116Y	NA	NA		32:104	NA	NA	0	0
LRRC46	90506	37	17	45914333	45914333	Silent	SNP	C	T	NA	KYSE140_OESOPHAGUS	ENST00000269025	0.4	p.S271S	NA	NA	05:04:00	50:86	NA	NA	0	0
TRIM37	4591	37	17	57093018	57093018	Silent	SNP	G	A	NA	KYSE140_OESOPHAGUS	ENST00000262294	0.7	p.F843F	NA	NA	29:63	49:190	30:63	NA	0	0
HEATR6	63897	37	17	58123489	58123489	Silent	SNP	G	A	NA	KYSE140_OESOPHAGUS	ENST00000184956	0.6	p.I957I	NA	NA	1 day, 13:37:00	42:86	NA	NA	0	0
GH2	2689	37	17	61958797	61958797	Silent	SNP	G	A	NA	KYSE140_OESOPHAGUS	ENST00000423893	0.2	p.P31P	NA	NA		66:153	NA	NA	0	0
ERN1	2081	37	17	62144087	62144087	Silent	SNP	G	A	NA	KYSE140_OESOPHAGUS	ENST00000433197	0.3	p.R262R	NA	NA	04:09:00	27:69	26:92	NA	0	0
CEP95	90799	37	17	62512932	62512932	Silent	SNP	A	G	NA	KYSE140_OESOPHAGUS	ENST00000556440	0.2	p.R153R	NA	NA	09:27:00	40:136	NA	NA	0	0
NOL11	25926	37	17	65717619	65717619	Silent	SNP	T	C	NA	KYSE140_OESOPHAGUS	ENST00000253247	0.4	p.V146V	NA	NA	107:262	50:94	NA	NA	0	0
MYOM1	8736	37	18	3067422	3067422	Silent	SNP	G	A	NA	KYSE140_OESOPHAGUS	ENST00000356443	0.4	p.T1632T	NA	NA		1 day, 9:56:00	NA	NA	0	0
LOXHD1	125336	37	18	44087505	44087505	Silent	SNP	G	A	NA	KYSE140_OESOPHAGUS	ENST00000398722	0.4	p.I1618I	NA	NA		13:10:00	NA	NA	0	0
RNF152	220441	37	18	59483484	59483484	Silent	SNP	G	A	NA	KYSE140_OESOPHAGUS	ENST00000312828	0.3	p.D71D	NA	NA		04:20:00	NA	NA	4.942e-05	0
PHLPP1	23239	37	18	60646022	60646022	Silent	SNP	C	T	NA	KYSE140_OESOPHAGUS	ENST00000262719	0.5	p.S1504S	NA	NA	15:19:00	14:07:00	NA	NA	4.958e-05	0
APC2	10297	37	19	1466007	1466007	Silent	SNP	C	A	NA	KYSE140_OESOPHAGUS	ENST00000535453	0.1	p.R903R	NA	NA		04:07:00	NA	NA	0	0
FUT6	2528	37	19	5832390	5832390	Silent	SNP	C	T	NA	KYSE140_OESOPHAGUS	ENST00000318336	0.4	p.L63L	NA	NA		13:33:00	NA	NA	0	0
FUT3	2525	37	19	5843810	5843810	Silent	SNP	T	C	NA	KYSE140_OESOPHAGUS	ENST00000303225	0.6	p.E347E	NA	NA		16:37:00	NA	NA	0	0
MYO1F	4542	37	19	8591810	8591810	Silent	SNP	C	T	NA	KYSE140_OESOPHAGUS	ENST00000338257	0.8	p.Q828Q	NA	NA		12:27:00	NA	NA	0	0
COL5A3	50509	37	19	10116489	10116489	Silent	SNP	G	A	NA	KYSE140_OESOPHAGUS	ENST00000264828	0.3	p.V140V	NA	NA		05:18:00	NA	NA	0	0
C19orf38	255809	37	19	10961239	10961239	Silent	SNP	C	T	NA	KYSE140_OESOPHAGUS	ENST00000397820	0.4	p.F112F	NA	NA		17:23:00	NA	NA	0	0
DNASE2	1777	37	19	12991665	12991665	Silent	SNP	C	G	NA	KYSE140_OESOPHAGUS	ENST00000222219	0.3	p.P99P	NA	NA	209:322	51:62	NA	NA	0	0
RFX1	5989	37	19	14104341	14104341	Silent	SNP	G	A	NA	KYSE140_OESOPHAGUS	ENST00000254325	0.4	p.V105V	NA	NA	06:14:00	10:31:00	NA	NA	0	0
OR7C2	26658	37	19	15052687	15052687	Silent	SNP	C	T	NA	KYSE140_OESOPHAGUS	ENST00000248072	0.3	p.P129P	NA	NA		46:135	NA	NA	8.236e-06	0
COLGALT1	79709	37	19	17678304	17678304	Silent	SNP	T	C	NA	KYSE140_OESOPHAGUS	ENST00000252599	0.4	p.D193D	NA	NA	237:245	17:34:00	NA	NA	0	0
FCHO1	23149	37	19	17877514	17877514	Silent	SNP	C	T	NA	KYSE140_OESOPHAGUS	ENST00000596536	0.1	p.S77S	NA	NA	08:04:00	17:18:00	NA	NA	4.118e-05	0
ZNF208	7757	37	19	22156015	22156015	Silent	SNP	T	C	NA	KYSE140_OESOPHAGUS	ENST00000397126	0.4	p.K607K	NA	NA		129:310	NA	NA	0	0
TMEM147	10430	37	19	36038113	36038113	Silent	SNP	C	T	NA	KYSE140_OESOPHAGUS	ENST00000222284	0.5	p.F174F	NA	NA		10:48:00	NA	NA	8.236e-06	0
ZNF345	25850	37	19	37368923	37368923	Silent	SNP	C	T	NA	KYSE140_OESOPHAGUS	ENST00000529555	0.1	p.P397P	NA	NA	03:10:00	32:107	NA	NA	0	0
ZNF568	374900	37	19	37488186	37488186	Silent	SNP	G	A	NA	KYSE140_OESOPHAGUS	ENST00000455427	0.2	p.G467G	NA	NA		25:92	NA	NA	0	0
RYR1	6261	37	19	39023355	39023355	Silent	SNP	G	A	NA	KYSE140_OESOPHAGUS	ENST00000359596	0.3	p.E3746E	NA	NA		06:33:00	NA	NA	8.236e-06	0
SNRPA	6626	37	19	41270952	41270952	Silent	SNP	G	T	NA	KYSE140_OESOPHAGUS	ENST00000243563	0.3	p.R243R	NA	NA	471:401	1 day, 5:46:00	NA	NA	0	0
ZNF574	64763	37	19	42584720	42584720	Silent	SNP	C	T	NA	KYSE140_OESOPHAGUS	ENST00000600245	0.1	p.H654H	NA	NA	23:54:00	29:65	NA	NA	0	0
SLC1A5	6510	37	19	47280345	47280345	Silent	SNP	G	A	NA	KYSE140_OESOPHAGUS	ENST00000542575	0.2	p.S425S	NA	NA	325:606	10:23:00	NA	NA	4.118e-05	0
TBC1D17	79735	37	19	50386101	50386101	Silent	SNP	A	G	NA	KYSE140_OESOPHAGUS	ENST00000221543	0.5	p.E293E	NA	NA	1 day, 1:45:00	14:27:00	NA	NA	0	0
SHANK1	50944	37	19	51217121	51217121	Silent	SNP	G	A	NA	KYSE140_OESOPHAGUS	ENST00000293441	0.1	p.F242F	NA	NA		13:32:00	NA	NA	0	0
SIGLEC7	27036	37	19	51645923	51645923	Silent	SNP	G	A	NA	KYSE140_OESOPHAGUS	ENST00000317643	0.6	p.G99G	NA	NA		35:95	NA	NA	0	0
UBE2S	27338	37	19	55912927	55912927	Silent	SNP	A	C	NA	KYSE140_OESOPHAGUS	ENST00000264552	0.9	p.P182P	NA	NA		07:50:00	NA	NA	0	0
NLRP4	147945	37	19	56388437	56388437	Silent	SNP	G	A	NA	KYSE140_OESOPHAGUS	ENST00000301295	0.6	p.K867K	NA	NA		44:107	NA	NA	0	0
ZNF606	80095	37	19	58490095	58490095	Silent	SNP	G	A	NA	KYSE140_OESOPHAGUS	ENST00000341164	0.4	p.P651P	NA	NA		23:46:00	NA	NA	2.471e-05	0
VIT	5212	37	2	36970304	36970304	Silent	SNP	G	A	NA	KYSE140_OESOPHAGUS	ENST00000389975	0.3	p.V60V	NA	NA		07:45:00	NA	NA	0	0
SRBD1	55133	37	2	45829138	45829138	Silent	SNP	A	C	NA	KYSE140_OESOPHAGUS	ENST00000263736	0.4	p.P55P	NA	NA	13:18:00	1 day, 21:55:00	NA	NA	0	0
SPTBN1	6711	37	2	54895610	54895610	Silent	SNP	C	T	NA	KYSE140_OESOPHAGUS	ENST00000356805	0.4	p.V2333V	NA	NA		22:22:00	NA	NA	1.647e-05	0
TACR1	6869	37	2	75276682	75276682	Silent	SNP	C	T	NA	KYSE140_OESOPHAGUS	ENST00000305249	0.5	p.E367E	NA	NA		23:25:00	NA	NA	0	0
NCKAP5	344148	37	2	133542128	133542128	Silent	SNP	G	C	NA	KYSE140_OESOPHAGUS	ENST00000409261	0.1	p.P752P	NA	NA		96:100	NA	NA	0	0
HOXD4	3233	37	2	177016400	177016400	Silent	SNP	G	A	NA	KYSE140_OESOPHAGUS	ENST00000306324	0.3	p.V13V	NA	NA		0.500694	NA	NA	0	0
SP110	3431	37	2	231077551	231077551	Silent	SNP	G	A	NA	KYSE140_OESOPHAGUS	ENST00000358662	0.4	p.L170L	NA	NA	02:03:00	2 days, 5:52:00		NA	0	0
BTBD3	22903	37	20	11903450	11903450	Silent	SNP	C	T	NA	KYSE140_OESOPHAGUS	ENST00000405977	0.1	p.F235F	NA	NA	07:49:00	14:45:00	NA	NA	3.295e-05	0
RBL1	5933	37	20	35668680	35668680	Silent	SNP	G	A	NA	KYSE140_OESOPHAGUS	ENST00000373664	0.3	p.F593F	NA	NA	15:27:00	1 day, 5:29:00		NA	0	0
KRTAP10-2	386679	37	21	45971204	45971204	Silent	SNP	G	A	NA	KYSE140_OESOPHAGUS	ENST00000391621	0.1	p.V46V	NA	NA		1 day, 0:30:00	NA	NA	0	0
KRTAP10-3	386682	37	21	45978053	45978053	Silent	SNP	G	T	NA	KYSE140_OESOPHAGUS	ENST00000391620	0.1	p.S182S	NA	NA		05:28:00	NA	NA	0	0
KRTAP10-4	386672	37	21	45994586	45994586	Silent	SNP	C	T	NA	KYSE140_OESOPHAGUS	ENST00000400374	0.3	p.C317C	NA	NA		7 days, 2:00:00	NA	NA	0	0
CLTCL1	8218	37	22	19197986	19197986	Silent	SNP	G	A	NA	KYSE140_OESOPHAGUS	ENST00000263200	0.1	p.I1033I	NA	NA		1.05139	07:58:00	NA	0	0
GGT5	2687	37	22	24621542	24621542	Silent	SNP	G	A	NA	KYSE140_OESOPHAGUS	ENST00000327365	0.4	p.P436P	NA	NA		10:28:00	NA	NA	0	0
TFIP11	24144	37	22	26890121	26890121	Silent	SNP	C	A	NA	KYSE140_OESOPHAGUS	ENST00000407690	0.1	p.A714A	NA	NA	81:254	0.546528	NA	NA	0	0
PRR14L	253143	37	22	32111437	32111437	Silent	SNP	G	A	NA	KYSE140_OESOPHAGUS	ENST00000327423	0.6	p.S796S	NA	NA	16:18:00	76:255	NA	NA	0	0
MYH9	4627	37	22	36692999	36692999	Silent	SNP	C	T	NA	KYSE140_OESOPHAGUS	ENST00000216181	0.5	p.E1054E	NA	NA	266:579	21:34:00	16:42:00	NA	0	0
MCHR1	2847	37	22	41077557	41077557	Silent	SNP	G	A	NA	KYSE140_OESOPHAGUS	ENST00000249016	0.4	p.V298V	NA	NA		27:100	NA	NA	0	0
CELSR1	9620	37	22	46786343	46786343	Silent	SNP	C	T	NA	KYSE140_OESOPHAGUS	ENST00000262738	0.3	p.L2097L	NA	NA	45:84	07:12:00	NA	NA	0	0
ARSA	410	37	22	51063885	51063885	Silent	SNP	G	A	NA	KYSE140_OESOPHAGUS	ENST00000547307	0.1	p.A404A	NA	NA	14:47:00	14:38:00	NA	NA	0	0
NBEAL2	23218	37	3	47042883	47042883	Silent	SNP	C	T	NA	KYSE140_OESOPHAGUS	ENST00000450053	0.3	p.F1533F	NA	NA	16:15:00	15:08:00	NA	NA	0	0
BSN	8927	37	3	49691120	49691120	Silent	SNP	C	T	NA	KYSE140_OESOPHAGUS	ENST00000296452	0.4	p.G1377G	NA	NA		1 day, 7:29:00	NA	NA	0	0
STAB1	23166	37	3	52539770	52539770	Silent	SNP	C	T	NA	KYSE140_OESOPHAGUS	ENST00000321725	0.6	p.D556D	NA	NA		06:32:00	NA	NA	2.471e-05	0
EPHA6	285220	37	3	97198189	97198189	Silent	SNP	C	T	NA	KYSE140_OESOPHAGUS	ENST00000514100	0.1	p.N77N	NA	NA		24:141	12:46:00	NA	0	0
KALRN	8997	37	3	124281851	124281851	Silent	SNP	G	A	NA	KYSE140_OESOPHAGUS	ENST00000393496	0.1	p.L70L	NA	NA		0.713194	11:45:00	NA	0	0
MCM2	4171	37	3	127335859	127335859	Silent	SNP	G	A	NA	KYSE140_OESOPHAGUS	ENST00000265056	0.7	p.T557T	NA	NA	28 days, 12:01:00	5 days, 14:00:00	NA	NA	2.471e-05	0
SLCO2A1	6578	37	3	133670145	133670145	Silent	SNP	G	A	NA	KYSE140_OESOPHAGUS	ENST00000310926	0.4	p.A256A	NA	NA	12:35:00	31:113	NA	NA	0	0
CLSTN2	64084	37	3	140284927	140284927	Silent	SNP	G	A	NA	KYSE140_OESOPHAGUS	ENST00000458420	0.3	p.E900E	NA	NA		15:48:00	NA	NA	0	0
MBNL1	4154	37	3	152174138	152174138	Silent	SNP	C	T	NA	KYSE140_OESOPHAGUS	ENST00000463374	0.1	p.A366A	NA	NA	70:241	121:257	NA	NA	0	0
SI	6476	37	3	164776820	164776820	Silent	SNP	G	T	NA	KYSE140_OESOPHAGUS	ENST00000264382	0.3	p.T443T	NA	NA		1 day, 21:49:00	NA	NA	0	0
TNIK	23043	37	3	170828609	170828609	Silent	SNP	G	A	NA	KYSE140_OESOPHAGUS	ENST00000436636	0.2	p.S726S	NA	NA	05:14:00	0.46875		NA	0	0
CPN2	1370	37	3	194061974	194061974	Silent	SNP	G	C	NA	KYSE140_OESOPHAGUS	ENST00000323830	0.3	p.P486P	NA	NA		0.472222	NA	NA	0	0
RNF168	165918	37	3	196214417	196214417	Silent	SNP	T	C	NA	KYSE140_OESOPHAGUS	ENST00000318037	0.3	p.E137E	NA	NA	88:74	147:84	NA	NA	0	0
NRROS	375387	37	3	196387076	196387076	Silent	SNP	C	T	NA	KYSE140_OESOPHAGUS	ENST00000328557	0.4	p.L188L	NA	NA		15:43:00	NA	NA	0	0
PDE6B	5158	37	4	657996	657996	Silent	SNP	G	A	NA	KYSE140_OESOPHAGUS	ENST00000496514	0.1	p.R705R	NA	NA		1 day, 17:15:00	NA	NA	4.943e-05	0
SLIT2	9353	37	4	20541082	20541082	Silent	SNP	A	T	NA	KYSE140_OESOPHAGUS	ENST00000504154	0.1	p.R617R	NA	NA	12:16:00	1 day, 1:44:00	NA	NA	0	0
METAP1	23173	37	4	99955478	99955478	Silent	SNP	A	G	NA	KYSE140_OESOPHAGUS	ENST00000296411	0.6	p.R88R	NA	NA	118:99	1 day, 17:37:00	NA	NA	0	0
GUCY1A3	2982	37	4	156651242	156651242	Silent	SNP	A	G	NA	KYSE140_OESOPHAGUS	ENST00000296518	0.7	p.P644P	NA	NA		2 days, 5:47:00	NA	NA	8.237e-06	0
ADAM29	11086	37	4	175899082	175899082	Silent	SNP	C	T	NA	KYSE140_OESOPHAGUS	ENST00000359240	0.3	p.S802S	NA	NA		1 day, 1:21:00		NA	0	0
VEGFC	7424	37	4	177632712	177632712	Silent	SNP	C	A	NA	KYSE140_OESOPHAGUS	ENST00000280193	0.2	p.L215L	NA	NA		1 day, 20:00:00	1 day, 4:00:00	NA	0	0
TENM3	55714	37	4	183245185	183245185	Silent	SNP	A	G	NA	KYSE140_OESOPHAGUS	ENST00000511685	0.1	p.K4K	NA	NA		3 days, 15:45:00	NA	NA	4.961e-05	0
CTNND2	1501	37	5	11412178	11412178	Silent	SNP	T	G	NA	KYSE140_OESOPHAGUS	ENST00000304623	0.8	p.S97S	NA	NA		53:152	NA	NA	0	0
DNAH5	1767	37	5	13780958	13780958	Silent	SNP	G	A	NA	KYSE140_OESOPHAGUS	ENST00000265104	0.4	p.S2977S	NA	NA		18:58:00	NA	NA	0	0
CDH12	1010	37	5	21975405	21975405	Silent	SNP	G	T	NA	KYSE140_OESOPHAGUS	ENST00000382254	0.1	p.T107T	NA	NA		96:131	NA	NA	0	0
PRDM9	56979	37	5	23523405	23523405	Silent	SNP	C	T	NA	KYSE140_OESOPHAGUS	ENST00000296682	0.3	p.T296T	NA	NA		36:183	NA	NA	0	0
EMB	133418	37	5	49706730	49706730	Silent	SNP	C	T	NA	KYSE140_OESOPHAGUS	ENST00000303221	0.5	p.R151R	NA	NA		23:33:00	NA	NA	0	0
PCSK1	5122	37	5	95759140	95759140	Silent	SNP	G	A	NA	KYSE140_OESOPHAGUS	ENST00000311106	0.3	p.A140A	NA	NA		1 day, 10:01:00	NA	NA	0	0
KIF20A	10112	37	5	137519952	137519952	Silent	SNP	C	T	NA	KYSE140_OESOPHAGUS	ENST00000394894	0.3	p.F459F	NA	NA		45:319	NA	NA	0	0
PCDHGA12	26025	37	5	140811520	140811520	Silent	SNP	C	T	NA	KYSE140_OESOPHAGUS	ENST00000252085	0.3	p.Y398Y	NA	NA		3 days, 1:00:00	NA	NA	8.236e-06	0
MSX2	4488	37	5	174156238	174156238	Silent	SNP	C	T	NA	KYSE140_OESOPHAGUS	ENST00000239243	0.6	p.S152S	NA	NA	1 day, 10:24:00	1 day, 10:27:00	NA	NA	0	0
BPHL	670	37	6	3140660	3140660	Silent	SNP	C	T	NA	KYSE140_OESOPHAGUS	ENST00000380379	0.5	p.P235P	NA	NA	1 day, 8:56:00	69:143	NA	NA	4.942e-05	0
BMP6	654	37	6	7845503	7845503	Silent	SNP	G	A	NA	KYSE140_OESOPHAGUS	ENST00000283147	0.6	p.G265G	NA	NA	07:07:00	29:73	NA	NA	0	0
GNL1	2794	37	6	30522361	30522361	Silent	SNP	G	A	NA	KYSE140_OESOPHAGUS	ENST00000376621	0.3	p.I197I	NA	NA	60:276	29:91	NA	NA	0	0
DDR1	780	37	6	30863263	30863263	Silent	SNP	C	T	NA	KYSE140_OESOPHAGUS	ENST00000324771	0.8	p.P532P	NA	NA	245:387	0.918056	45:98	NA	0	0
DDR1	780	37	6	30865214	30865214	Silent	SNP	C	A	NA	KYSE140_OESOPHAGUS	ENST00000324771	0.8	p.R686R	NA	NA		05:29:00		NA	8.236e-06	0
BAG6	7917	37	6	31616463	31616463	Silent	SNP	G	A	NA	KYSE140_OESOPHAGUS	ENST00000375964	0.6	p.S181S	NA	NA	161:271	60:129	05:09:00	NA	0	0
GRM4	2914	37	6	34101109	34101109	Silent	SNP	G	A	NA	KYSE140_OESOPHAGUS	ENST00000538487	0.2	p.F55F	NA	NA		12:30:00	NA	NA	0	0
TDRD6	221400	37	6	46657101	46657101	Silent	SNP	T	C	NA	KYSE140_OESOPHAGUS	ENST00000316081	0.6	p.Y412Y	NA	NA		49:86	NA	NA	0	0
SNAP91	9892	37	6	84315420	84315420	Silent	SNP	T	A	NA	KYSE140_OESOPHAGUS	ENST00000439399	0.2	p.G375G	NA	NA		13:15:00	NA	NA	0	0
RRAGD	58528	37	6	90082232	90082232	Silent	SNP	G	A	NA	KYSE140_OESOPHAGUS	ENST00000369415	0.4	p.T325T	NA	NA	19:27:00	22:25:00	NA	NA	1.647e-05	0
PRDM13	59336	37	6	100056619	100056619	Silent	SNP	G	A	NA	KYSE140_OESOPHAGUS	ENST00000369215	0.4	p.V49V	NA	NA		15:14:00	NA	NA	4.135e-05	0
TMEM244	253582	37	6	130152515	130152515	Silent	SNP	G	A	NA	KYSE140_OESOPHAGUS	ENST00000368143	0.1	p.P112P	NA	NA		27:70	NA	NA	0	0
CNKSR3	154043	37	6	154744079	154744079	Silent	SNP	G	A	NA	KYSE140_OESOPHAGUS	ENST00000607772	0.1	p.D256D	NA	NA		1 day, 1:38:00	NA	NA	8.236e-06	0
MAS1	4142	37	6	160328593	160328593	Silent	SNP	C	T	NA	KYSE140_OESOPHAGUS	ENST00000252660	0.4	p.L202L	NA	NA		16:52:00	NA	NA	0	0
CCR6	1235	37	6	167549754	167549754	Silent	SNP	C	T	NA	KYSE140_OESOPHAGUS	ENST00000341935	0.5	p.F12F	NA	NA		50:120	NA	NA	0	0
DACT2	168002	37	6	168708121	168708121	Silent	SNP	G	A	NA	KYSE140_OESOPHAGUS	ENST00000366795	0.3	p.T772T	NA	NA		05:31:00	NA	NA	0	0
CARD11	84433	37	7	2983849	2983849	Silent	SNP	G	A	NA	KYSE140_OESOPHAGUS	ENST00000396946	0.4	p.L227L	NA	NA		0.941667	57:264	NA	0	0
GRID2IP	392862	37	7	6541678	6541678	Silent	SNP	G	A	NA	KYSE140_OESOPHAGUS	ENST00000457091	0.2	p.H1074H	NA	NA	02:07:00	0.754861	NA	NA	0	0
C7orf26	79034	37	7	6639665	6639665	Silent	SNP	A	G	NA	KYSE140_OESOPHAGUS	ENST00000344417	0.5	p.L262L	NA	NA	45:250	24:131	NA	NA	0	0
DNAH11	8701	37	7	21847631	21847631	Silent	SNP	G	A	NA	KYSE140_OESOPHAGUS	ENST00000409508	0.3	p.L3432L	NA	NA		0.700694	NA	NA	0	0
HOXA6	3203	37	7	27187000	27187000	Silent	SNP	G	A	NA	KYSE140_OESOPHAGUS	ENST00000222728	0.3	p.L123L	NA	NA		27:203	NA	NA	0	0
NEUROD6	63974	37	7	31378400	31378400	Silent	SNP	G	A	NA	KYSE140_OESOPHAGUS	ENST00000297142	0.3	p.F161F	NA	NA		1.05139	NA	NA	0	0
POLD2	5425	37	7	44154395	44154395	Silent	SNP	G	A	NA	KYSE140_OESOPHAGUS	ENST00000406581	0.2	p.L467L	NA	NA	105:306	13:24:00	NA	NA	0	0
ACN9	57001	37	7	96747071	96747071	Silent	SNP	G	A	NA	KYSE140_OESOPHAGUS	ENST00000360382	0.4	p.L12L	NA	NA	86:364	0.848611	NA	NA	0	0
LRWD1	222229	37	7	102110243	102110243	Silent	SNP	C	T	NA	KYSE140_OESOPHAGUS	ENST00000292616	0.5	p.A452A	NA	NA	59:241	23:49:00	NA	NA	0	0
SLC26A5	375611	37	7	103014885	103014885	Silent	SNP	G	A	NA	KYSE140_OESOPHAGUS	ENST00000306312	0.3	p.D732D	NA	NA		12:49:00	NA	NA	0	0
ANKRD7	56311	37	7	117876880	117876880	Silent	SNP	A	T	NA	KYSE140_OESOPHAGUS	ENST00000265224	0.4	p.P204P	NA	NA		42:173	NA	NA	0	0
TRIM24	8805	37	7	138200055	138200055	Silent	SNP	A	G	NA	KYSE140_OESOPHAGUS	ENST00000343526	0.4	p.V194V	NA	NA		0.910417		NA	0	0
TAS2R3	50831	37	7	141464030	141464030	Silent	SNP	T	C	NA	KYSE140_OESOPHAGUS	ENST00000247879	0.2	p.N24N	NA	NA		60:104	NA	NA	0	0
ZNF775	285971	37	7	150094148	150094148	Silent	SNP	C	T	NA	KYSE140_OESOPHAGUS	ENST00000329630	0.5	p.C193C	NA	NA	06:03:00	06:02:00	NA	NA	3.393e-05	0
PRKAG2	51422	37	7	151372599	151372599	Silent	SNP	G	A	NA	KYSE140_OESOPHAGUS	ENST00000287878	0.4	p.P197P	NA	NA	08:01:00	1 day, 10:09:00	NA	NA	1.647e-05	0
WDR60	55112	37	7	158719124	158719124	Silent	SNP	C	T	NA	KYSE140_OESOPHAGUS	ENST00000407559	0.3	p.S801S	NA	NA	13:44:00	39:80	NA	NA	0	0
CSMD1	64478	37	8	3216708	3216708	Silent	SNP	G	A	NA	KYSE140_OESOPHAGUS	ENST00000520002	0.1	p.R1091R	NA	NA		1 day, 10:39:00	NA	NA	0	0
RP1L1	94137	37	8	10465296	10465296	Silent	SNP	T	C	NA	KYSE140_OESOPHAGUS	ENST00000382483	0.3	p.P2104P	NA	NA		6 days, 17:00:00	NA	NA	0	0
SLC20A2	6575	37	8	42275471	42275471	Silent	SNP	C	G	NA	KYSE140_OESOPHAGUS	ENST00000342228	0.3	p.V603V	NA	NA	73:176		NA	NA	0	0
SNTG1	54212	37	8	51449312	51449312	Silent	SNP	G	T	NA	KYSE140_OESOPHAGUS	ENST00000522124	0.1	p.L208L	NA	NA		59:291	NA	NA	0	0
SOX17	64321	37	8	55372348	55372348	Silent	SNP	G	A	NA	KYSE140_OESOPHAGUS	ENST00000297316	0.4	p.T346T	NA	NA		07:06:00	NA	NA	0	0
ZNF572	137209	37	8	125989818	125989818	Silent	SNP	A	T	NA	KYSE140_OESOPHAGUS	ENST00000319286	0.5	p.G436G	NA	NA		70:219	NA	NA	0	0
MTAP	4507	37	9	21859340	21859340	Silent	SNP	C	T	NA	KYSE140_OESOPHAGUS	ENST00000460874	0.2	p.N260N	NA	NA	29 days, 10:00:00	10 days, 19:01:00	NA	NA	2.471e-05	0
ACO1	48	37	9	32407351	32407351	Silent	SNP	C	T	NA	KYSE140_OESOPHAGUS	ENST00000309951	0.6	p.L64L	NA	NA	12:31:00	44:113	NA	NA	0	0
SPATA31D1	389763	37	9	84605937	84605937	Silent	SNP	A	C	NA	KYSE140_OESOPHAGUS	ENST00000344803	0.2	p.L184L	NA	NA		151:150	NA	NA	0	0
ZNF462	58499	37	9	109691032	109691032	Silent	SNP	G	A	NA	KYSE140_OESOPHAGUS	ENST00000277225	0.5	p.P1613P	NA	NA	26:62	31:91	NA	NA	3.295e-05	0
ACTL7A	10881	37	9	111625658	111625658	Silent	SNP	G	A	NA	KYSE140_OESOPHAGUS	ENST00000333999	0.3	p.R352R	NA	NA		25:112	NA	NA	0	0
COL27A1	85301	37	9	116940583	116940583	Silent	SNP	C	T	NA	KYSE140_OESOPHAGUS	ENST00000356083	0.3	p.L641L	NA	NA	0.763194	19:57:00	NA	NA	0	0
BRINP1	1620	37	9	121929968	121929968	Silent	SNP	G	A	NA	KYSE140_OESOPHAGUS	ENST00000265922	0.3	p.F560F	NA	NA		15:52:00	NA	NA	0	0
COL5A1	1289	37	9	137658851	137658851	Silent	SNP	C	T	NA	KYSE140_OESOPHAGUS	ENST00000371817	0.3	p.P713P	NA	NA	42:75	08:12:00	NA	NA	0	0
KCNT1	57582	37	9	138641989	138641989	Silent	SNP	G	C	NA	KYSE140_OESOPHAGUS	ENST00000263604	0.3	p.R81R	NA	NA		05:41:00	NA	NA	0	0
NOTCH1	4851	37	9	139401797	139401797	Silent	SNP	G	A	NA	KYSE140_OESOPHAGUS	ENST00000277541	0.6	p.L1201L	NA	NA	31:69	09:18:00		NA	0	0
PNPLA7	375775	37	9	140416133	140416133	Silent	SNP	C	T	NA	KYSE140_OESOPHAGUS	ENST00000277531	0.4	p.L279L	NA	NA		2 days, 8:01:00	NA	NA	8.237e-06	0
ZNF275	10838	37	0	152612965	152612965	Silent	SNP	C	T	NA	KYSE140_OESOPHAGUS	ENST00000421401	0.3	p.F274F	NA	NA	04:18:00	16:24:00	NA	NA	0	0
L1CAM	3897	37	0	153134370	153134370	Silent	SNP	C	T	NA	KYSE140_OESOPHAGUS	ENST00000370060	0.1	p.T435T	NA	NA	18:01:00	2 days, 3:00:00	NA	NA	4.118e-05	0
SLC10A3	8273	37	0	153715930	153715930	Silent	SNP	G	A	NA	KYSE140_OESOPHAGUS	ENST00000393587	0.4	p.F450F	NA	NA	77:96	04:13:00	NA	NA	0	0
MIB2	142678	37	1	1565904	1565904	Silent	SNP	C	T	NA	KYSE140_OESOPHAGUS	ENST00000357210	0.4	p.F1012F	NA	NA	10:52:00	04:06:00	NA	NA	0	0
MEGF6	1953	37	1	3422008	3422008	Silent	SNP	G	A	NA	KYSE140_OESOPHAGUS	ENST00000356575	0.4	p.F677F	NA	NA	16:42:00	05:11:00	NA	NA	0	0
KIAA1614	57710	37	1	180885512	180885512	Silent	SNP	G	A	NA	KYSE140_OESOPHAGUS	ENST00000367588	0.4	p.K91K	NA	NA		14:35:00	NA	NA	0	0
HDLBP	3069	37	2	242174956	242174956	Silent	SNP	G	A	NA	KYSE140_OESOPHAGUS	ENST00000391975	0.1	p.Y986Y	NA	NA		0.420139		NA	8.236e-06	0
MUC4	4585	37	3	195515091	195515091	Silent	SNP	A	C	NA	KYSE140_OESOPHAGUS	ENST00000463781	0.3	p.P1120P	NA	NA		337:559	NA	NA	0	0
GUCY1B3	2983	37	4	156696147	156696147	Silent	SNP	A	G	NA	KYSE140_OESOPHAGUS	ENST00000264424	0.8	p.G35G	NA	NA	19:30:00	78:88	NA	NA	4.967e-05	0
UIMC1	51720	37	5	176332343	176332343	Silent	SNP	A	G	NA	KYSE140_OESOPHAGUS	ENST00000377227	0.4	p.T700T	NA	NA	5 days, 8:02:00	3 days, 8:00:00	NA	NA	4.942e-05	0
NUTM2G	441457	37	9	99694395	99694395	Silent	SNP	C	T	NA	KYSE140_OESOPHAGUS	ENST00000372322	0.3	p.T136T	NA	NA		07:57:00	NA	NA	0	0
GPR144	347088	37	9	127230011	127230011	Silent	SNP	G	A	NA	KYSE140_OESOPHAGUS	ENST00000334810	0.1	p.E653E	NA	NA		03:06:00	NA	NA	0	0
AL133481.1	0	37	10	81267091	81267091	Silent	SNP	C	T	NA	KYSE140_OESOPHAGUS	ENST00000538322	0.1	p.R162R	NA	NA		06:44:00	NA	NA	0	0
MS4A14	84689	37	11	60183572	60183572	Silent	SNP	C	T	NA	KYSE140_OESOPHAGUS	ENST00000300187	0.6	p.S377S	NA	NA		08:09:00	NA	NA	0	0
KCTD21	283219	37	11	77885349	77885349	Silent	SNP	G	A	NA	KYSE140_OESOPHAGUS	ENST00000340067	0.3	p.A84A	NA	NA	21:26:00	1 day, 6:17:00	NA	NA	1.647e-05	0
IRS2	8660	37	13	110436559	110436559	Silent	SNP	C	T	NA	KYSE140_OESOPHAGUS	ENST00000375856	0.3	p.P614P	NA	NA		21:00:00		NA	8.366e-06	0
OR11H12	440153	37	14	19378098	19378098	Silent	SNP	C	T	NA	KYSE140_OESOPHAGUS	ENST00000550708	0.1	p.L169L	NA	NA		53:338	NA	NA	0	0
AKAP6	9472	37	14	33290769	33290769	Silent	SNP	G	A	NA	KYSE140_OESOPHAGUS	ENST00000280979	0.4	p.K1250K	NA	NA		24:210	53:468	NA	0	0
SMAD6	4091	37	15	67073726	67073726	Silent	SNP	C	T	NA	KYSE140_OESOPHAGUS	ENST00000288840	0.5	p.H448H	NA	NA	04:28:00	03:13:00	NA	NA	0	0
ARRDC4	91947	37	15	98504247	98504247	Silent	SNP	G	C	NA	KYSE140_OESOPHAGUS	ENST00000268042	0.6	p.L52L	NA	NA	04:09:00	02:02:00	NA	NA	0	0
TPSD1	23430	37	16	1306299	1306299	Silent	SNP	C	T	NA	KYSE140_OESOPHAGUS	ENST00000211076	0.3	p.P6P	NA	NA		07:28:00	NA	NA	0	0
GSE1	23199	37	16	85690012	85690012	Silent	SNP	T	C	NA	KYSE140_OESOPHAGUS	ENST00000253458	0.7	p.R351R	NA	NA		05:02:00	NA	NA	2.505e-05	0
MED16	10025	37	19	885989	885989	Silent	SNP	G	A	NA	KYSE140_OESOPHAGUS	ENST00000589119	0.1	p.F220F	NA	NA	1 day, 8:50:00	08:12:00	NA	NA	0	0
GDF15	9518	37	19	18499181	18499181	Silent	SNP	C	T	NA	KYSE140_OESOPHAGUS	ENST00000252809	0.3	p.H121H	NA	NA	36:83	04:20:00	NA	NA	0	0
NPAS1	4861	37	19	47544372	47544372	Silent	SNP	C	T	NA	KYSE140_OESOPHAGUS	ENST00000602212	0.1	p.S402S	NA	NA		04:01:00	NA	NA	8.281e-06	0
SCARF2	91179	37	22	20779782	20779782	Silent	SNP	C	T	NA	KYSE140_OESOPHAGUS	ENST00000266214	0.5	p.A832A	NA	NA	07:13:00	06:09:00	NA	NA	0	0
GGT5	2687	37	22	24627358	24627358	Silent	SNP	G	A	NA	KYSE140_OESOPHAGUS	ENST00000327365	0.4	p.L299L	NA	NA		10:00:00	NA	NA	0	0
CLDN2	9075	37	0	106171944	106171944	Silent	SNP	G	A	NA	KYSE140_OESOPHAGUS	ENST00000541806	0.1	p.E162E	NA	NA		0.611806	NA	NA	0	0
MT-ND1	4535	37	0	4248	4248	Silent	SNP	T	C	NA	KYSE140_OESOPHAGUS	ENST00000361390	0.2	p.I314I	NA	NA	23 days, 6:03:00	1 day, 13:00:00		NA	0	0
MT-CO3	4514	37	0	9711	9711	Silent	SNP	C	T	NA	KYSE140_OESOPHAGUS	ENST00000362079	0.2	p.L169L	NA	NA		2 days, 8:00:00		NA	0	0
MT-ND5	4540	37	0	13140	13140	Silent	SNP	A	G	NA	KYSE140_OESOPHAGUS	ENST00000361567	0.2	p.E268E	NA	NA		3 days, 6:00:00		NA	0	0
MT-ND5	4540	37	0	13737	13737	Silent	SNP	C	T	NA	KYSE140_OESOPHAGUS	ENST00000361567	0.2	p.L467L	NA	NA	35 days, 5:03:00	2 days, 20:00:00		NA	0	0
MT-ND6	4541	37	0	14239	14239	Silent	SNP	C	T	NA	KYSE140_OESOPHAGUS	ENST00000361681	0.2	p.L145L	NA	NA		3 days, 11:00:00		NA	0	0
NIPAL3	57185	37	1	24779966	24779966	Silent	SNP	C	T	NA	KYSE140_OESOPHAGUS	ENST00000374399	0.4	p.V203V	NA	NA	0.793056		NA	NA	1.647e-05	0
NBPF10	100132406	37	1	145303920	145303920	Silent	SNP	C	T	NA	KYSE140_OESOPHAGUS	ENST00000369339	0.3	p.N168N	NA	NA	02:11:00		NA	NA	1.652e-05	0
IQGAP3	128239	37	1	156500014	156500014	Silent	SNP	G	A	NA	KYSE140_OESOPHAGUS	ENST00000361170	0.2	p.S1429S	NA	NA	27:164		NA	NA	0	0
HEATR1	55127	37	1	236734723	236734723	Silent	SNP	G	A	NA	KYSE140_OESOPHAGUS	ENST00000366582	0.3	p.I1292I	NA	NA	29:105		NA	NA	0	0
UXS1	80146	37	2	106717556	106717556	Silent	SNP	G	C	NA	KYSE140_OESOPHAGUS	ENST00000409501	0.3	p.L309L	NA	NA	63:263		NA	NA	0	0
ZNF142	7701	37	2	219503392	219503392	Silent	SNP	G	A	NA	KYSE140_OESOPHAGUS	ENST00000449707	0.1	p.F1578F	NA	NA	07:38:00		NA	NA	0	0
ZIC4	84107	37	3	147113706	147113706	Silent	SNP	A	G	NA	KYSE140_OESOPHAGUS	ENST00000383075	0.3	p.P207P	NA	NA	03:05:00		NA	NA	0	0
ZIC4	84107	37	3	147113712	147113712	Silent	SNP	A	G	NA	KYSE140_OESOPHAGUS	ENST00000383075	0.3	p.P205P	NA	NA	02:03:00		NA	NA	0	0
ZSCAN16	80345	37	6	28097554	28097554	Silent	SNP	C	T	NA	KYSE140_OESOPHAGUS	ENST00000340487	0.4	p.P291P	NA	NA	02:09:00		NA	NA	0	0
ATF6B	1388	37	6	32088821	32088821	Silent	SNP	G	A	NA	KYSE140_OESOPHAGUS	ENST00000375203	0.3	p.A215A	NA	NA	38:235		NA	NA	0	0
FIS1	51024	37	7	100884132	100884132	Silent	SNP	G	A	NA	KYSE140_OESOPHAGUS	ENST00000223136	0.4	p.A78A	NA	NA	61:413		NA	NA	0	0
GSN	2934	37	9	124086874	124086874	Silent	SNP	C	T	NA	KYSE140_OESOPHAGUS	ENST00000373818	0.4	p.A507A	NA	NA	87:635		NA	NA	0	0
LGR4	55366	37	11	27406985	27406985	Silent	SNP	G	A	NA	KYSE140_OESOPHAGUS	ENST00000379214	0.4	p.V144V	NA	NA	0.989583		NA	NA	0	0
ATN1	1822	37	12	7050104	7050104	Silent	SNP	C	T	NA	KYSE140_OESOPHAGUS	ENST00000356654	0.4	p.I1092I	NA	NA	98:593		NA	NA	0	0
KRT75	9119	37	12	52827639	52827639	Silent	SNP	G	A	NA	KYSE140_OESOPHAGUS	ENST00000252245	0.5	p.R150R	NA	NA	2 days, 19:29:00		NA	NA	1.647e-05	0
KRT6C	286887	37	12	52865864	52865864	Silent	SNP	C	T	NA	KYSE140_OESOPHAGUS	ENST00000252250	0.6	p.E247E	NA	NA	06:15:00		NA	NA	0	0
PKD1	5310	37	16	2166090	2166090	Silent	SNP	G	A	NA	KYSE140_OESOPHAGUS	ENST00000262304	0.4	p.S584S	NA	NA	05:22:00		NA	NA	0	0
DDX19A	55308	37	16	70400160	70400160	Silent	SNP	C	T	NA	KYSE140_OESOPHAGUS	ENST00000302243	0.7	p.I259I	NA	NA	32:208		NA	NA	0	0
DSG2	1829	37	18	29102065	29102065	Silent	SNP	C	T	NA	KYSE140_OESOPHAGUS	ENST00000261590	0.8	p.I181I	NA	NA	64:437		NA	NA	0	0
RTCB	51493	37	22	32795632	32795632	Silent	SNP	G	A	NA	KYSE140_OESOPHAGUS	ENST00000216038	0.5	p.P204P	NA	NA	102:752		NA	NA	0	0
SLC45A3	85414	37	1	205632115	205632115	Silent	SNP	G	A	NA	KYSE140_OESOPHAGUS	ENST00000367145	0.3	p.P268P	NA	NA			03:19:00	NA	0	0
CTLA4	1493	37	2	204737436	204737436	Silent	SNP	G	A	NA	KYSE140_OESOPHAGUS	ENST00000302823	0.3	p.K191K	NA	NA			10:34:00	NA	0	0
