# Supplementary material for: Heterogeneity Analysis of Esophageal Squamous Cell Carcinoma in Cell Lines, Tumor Tissues and Patient-Derived Xenografts
Source: J Cancer. 2021 May 10;12(13):3930–44. doi: 10.7150/jca.52286 (PMC8176252; doi:10.7150/jca.52286)
Supplement: Supplementary file 1 — Supplementary figures and tables. [file jcav12p3930s1.zip › Supplementary materials/Mutations files of 12 ESCC cell lines /KYSE180_OESOPHAGUS Mutations.xlsm]

## Sheet: KYSE180_OESOPHAGUS Mutations
Hugo Symbol	Entrez Gene Id	Ncbi Build	Chr	Start Position	End Position	Variant Classification	Variant Type	Reference Allele	Tumor Seq Allele	dbSNP ID	Tumor Sample Barcode	Annotation Tran	script	Protein Change	CCLE WES alt:ref	CCLE WGS alt:ref	CCLE RNAseq alt:ref	Sanger WES alt:ref	CCLE HC1650 alt:ref	CCLE Raindance alt:ref	ExAC Allelic Fraction	TCGA Hotspot Count			Gene stable ID	523
NSUN6	221078	37	10	18940513	18940513	De_novo_Start_OutOfFrame	SNP	T	C	NA	KYSE180_OESOPHAGUS	ENST00000377304	0.4		NA	17:18:00	1 day, 0:14:00		NA	NA	0	0		ENST00000377304	ENSG00000022567	SLC45A4
BRF1	2972	37	14	105779268	105779268	De_novo_Start_OutOfFrame	SNP	T	C	NA	KYSE180_OESOPHAGUS	ENST00000546474	0.1		NA	3 days, 18:00:00			NA	NA	0	0		ENST00000546474	ENSG00000186847	KRT14
ZNF578	147660	37	19	52994596	52994596	De_novo_Start_OutOfFrame	SNP	G	A	NA	KYSE180_OESOPHAGUS	ENST00000421239	0.2		NA	1 day, 2:05:00		07:07:00	NA	NA	0	0		ENST00000421239	ENSG00000079999	KEAP1
ZNF816	125893	37	19	53445809	53445809	De_novo_Start_OutOfFrame	SNP	G	A	NA	KYSE180_OESOPHAGUS	ENST00000549216	0.1		NA	23:12:00			NA	NA	0	0		ENST00000549216	ENSG00000064300	NGFR
LRRC53	100144878	37	1	74946261	74946261	Frame_Shift_Del	DEL	C	-	NA	KYSE180_OESOPHAGUS	ENST00000294635	0.4	p.R160fs	NA	1 day, 13:06:00		2 days, 6:10:00	NA	NA	0	0		ENST00000294635	ENSG00000183091	NEB
GRK7	131890	37	3	141497729	141497729	Frame_Shift_Del	DEL	T	-	NA	KYSE180_OESOPHAGUS	ENST00000264952	0.2	p.G201fs	NA	1 day, 22:46:00		87:91	165:117	NA	0.0002636	0		ENST00000264952	ENSG00000069696	DRD4
PCDHGA6	56109	37	5	140755049	140755049	Frame_Shift_Del	DEL	A	-	NA	KYSE180_OESOPHAGUS	ENST00000517434	0.1	p.R467fs	NA	13:42:00		89:240	NA	NA	0.001983	0		ENST00000517434	ENSG00000065883	CDK13
ZNF184	7738	37	6	27419973	27419973	Frame_Shift_Del	DEL	A	-	NA	KYSE180_OESOPHAGUS	ENST00000211936	0.6	p.F455fs	NA	09:41:00	13:35:00	34:78	NA	NA	0	0		ENST00000211936	ENSG00000159885	ZNF222
ANKIB1	54467	37	7	92028102	92028102	Frame_Shift_Del	DEL	A	-	NA	KYSE180_OESOPHAGUS	ENST00000265742	0.3	p.I1037fs	NA	20:31:00	44:170	25:86	NA	NA	0	0		ENST00000265742	ENSG00000086827	ZW10
TAS2R10	50839	37	12	10978289	10978289	Frame_Shift_Del	DEL	T	-	NA	KYSE180_OESOPHAGUS	ENST00000240619	0.2	p.I194fs	NA	15:30:00		56:112	NA	NA	0.002751	0		ENST00000240619	ENSG00000197183	NOL4L
EDC3	80153	37	15	74925102	74925108	Frame_Shift_Del	DEL	CCAGTGA	-	NA	KYSE180_OESOPHAGUS	ENST00000315127	0.4	p.SLA458fs	NA	13:16:00	29:68		NA	NA	0	0		ENST00000315127	ENSG00000091262	ABCC6
DNAI2	64446	37	17	72277865	72277865	Frame_Shift_Del	DEL	G	-	NA	KYSE180_OESOPHAGUS	ENST00000579490	0.1	p.W27fs	NA	1 day, 6:24:00			NA	NA	0.001015	0		ENST00000579490	ENSG00000092094	OSGEP
DNMT1	1786	37	19	10273397	10273397	Frame_Shift_Del	DEL	T	-	NA	KYSE180_OESOPHAGUS	ENST00000340748	0.4	p.K302fs	NA	1 day, 9:18:00	100:333	2 days, 8:53:00	2 days, 7:25:00	NA	0	0		ENST00000340748	ENSG00000187758	ADH1A
CCDC160	347475	37	0	133379684	133379684	Frame_Shift_Del	DEL	T	-	NA	KYSE180_OESOPHAGUS	ENST00000517294	0.1	p.L285fs	NA	13:00:00		2 days, 17:08:00	NA	NA	0.0002981	0		ENST00000517294	ENSG00000096654	ZNF184
PTPN3	5774	37	9	112200423	112200424	Frame_Shift_Del	DEL	TG	-	NA	KYSE180_OESOPHAGUS	ENST00000374541	0.2	p.T186fs	NA		04:36:00		NA	NA	0	0		ENST00000374541	ENSG00000100239	PPP6R2
LUZP1	7798	37	1	23418850	23418851	Frame_Shift_Ins	INS	-	A	NA	KYSE180_OESOPHAGUS	ENST00000302291	0.4	p.M635fs	NA	1 day, 15:02:00	2 days, 5:00:00	5 days, 18:17:00	NA	NA	0	0		ENST00000302291	ENSG00000129465	RIPK3
TSSK3	81629	37	1	32828383	32828384	Frame_Shift_Ins	INS	-	T	NA	KYSE180_OESOPHAGUS	ENST00000373534	0.3	p.F28fs	NA	1 day, 19:08:00	16:00:00	3 days, 5:20:00	3 days, 13:17:00	NA	4.118e-05	0		ENST00000373534	ENSG00000100485	SOS2
AP001888.1	0	37	11	69587349	69587350	Frame_Shift_Ins	INS	-	A	NA	KYSE180_OESOPHAGUS	ENST00000602104	0.1	p.G124fs	NA	40:139			NA	NA	0.0005181	0		ENST00000602104	ENSG00000103056	SMPD3
CRYM	1428	37	16	21289420	21289421	Frame_Shift_Ins	INS	-	GT	NA	KYSE180_OESOPHAGUS	ENST00000219599	0.3	p.P51fs	NA	1 day, 5:22:00			NA	NA	0	0		ENST00000219599	ENSG00000103313	MEFV
WWOX	51741	37	16	79245998	79245999	Frame_Shift_Ins	INS	-	TTCTC	NA	KYSE180_OESOPHAGUS	ENST00000402655	0.2	p.-303fs	NA	1 day, 13:19:00			NA	NA	0.0003175	0		ENST00000402655	ENSG00000103316	CRYM
ZNF737	100129842	37	19	20728107	20728108	Frame_Shift_Ins	INS	-	T	NA	KYSE180_OESOPHAGUS	ENST00000427401	0.4	p.T301fs	NA	17:13:00		117:80	NA	NA	0.00142	0		ENST00000427401	ENSG00000104866	PPP1R37
EIF2AK3	9451	37	2	88892826	88892827	Frame_Shift_Ins	INS	-	T	NA	KYSE180_OESOPHAGUS	ENST00000303236	0.3	p.T244fs	NA		06:30:00			NA	0	0		ENST00000303236	ENSG00000105738	SIPA1L3
MRPL47	57129	37	3	179320465	179320466	Frame_Shift_Ins	INS	-	T	NA	KYSE180_OESOPHAGUS	ENST00000476781	0.1	p.N73fs	NA		29:192		NA	NA	0	0		ENST00000476781	ENSG00000107736	CDH23
PWWP2A	114825	37	5	159520564	159520565	Frame_Shift_Ins	INS	-	T	NA	KYSE180_OESOPHAGUS	ENST00000307063	0.7	p.L365fs	NA		0.65		NA	NA	0	0		ENST00000307063	ENSG00000108591	DRG2
ECHDC1	55862	37	6	127648201	127648202	Frame_Shift_Ins	INS	-	T	NA	KYSE180_OESOPHAGUS	ENST00000531967	0.1	p.N109fs	NA		40:296		NA	NA	0	0		ENST00000531967	ENSG00000108821	COL1A1
PTPN3	5774	37	9	112200427	112200428	Frame_Shift_Ins	INS	-	AC	NA	KYSE180_OESOPHAGUS	ENST00000374541	0.2	p.L185fs	NA		04:35:00		NA	NA	0	0		ENST00000374541	ENSG00000109061	MYH1
AKR1C1	1645	37	10	5014829	5014830	Frame_Shift_Ins	INS	-	A	NA	KYSE180_OESOPHAGUS	ENST00000380872	0.4	p.AK245fs	NA		31:215		NA	NA	0	0		ENST00000380872	ENSG00000075415	SLC25A3
NHLRC2	374354	37	10	115663308	115663309	Frame_Shift_Ins	INS	-	A	NA	KYSE180_OESOPHAGUS	ENST00000369301	0.3	p.TK506fs	NA		0.604861		NA	NA	0	0		ENST00000369301	ENSG00000111087	GLI1
CPSF2	53981	37	14	92621595	92621596	Frame_Shift_Ins	INS	-	A	NA	KYSE180_OESOPHAGUS	ENST00000298875	0.4	p.AK457fs	NA		45:336		NA	NA	0	0		ENST00000298875	ENSG00000111241	FGF6
ZNF609	23060	37	15	64967246	64967247	Frame_Shift_Ins	INS	-	A	NA	KYSE180_OESOPHAGUS	ENST00000326648	0.3	p.K732fs	NA		08:42:00		NA	NA	0	0		ENST00000326648	ENSG00000111644	ACRBP
EFCC1	79825	37	3	128721009	128721011	In_Frame_Del	DEL	CGC	-	NA	KYSE180_OESOPHAGUS	ENST00000480450	0.1	p.R184del	NA	1 day, 23:23:00			NA	NA	0.0002633	0		ENST00000480450	ENSG00000112041	TULP1
AMZ1	155185	37	7	2752437	2752439	In_Frame_Del	DEL	GAG	-	NA	KYSE180_OESOPHAGUS	ENST00000312371	0.4	p.R476del	NA	2 days, 8:27:00		1 day, 15:16:00	NA	NA	1.655e-05	0		ENST00000312371	ENSG00000113790	EHHADH
AUTS2	26053	37	7	70249963	70249965	In_Frame_Del	DEL	CCT	-	NA	KYSE180_OESOPHAGUS	ENST00000342771	0.4	p.P729del	NA	20:17:00	2 days, 3:36:00	1 day, 9:28:00	NA	NA	0.0001071	0		ENST00000342771	ENSG00000117507	FMO6P
MASTL	84930	37	10	27447580	27447582	In_Frame_Del	DEL	TAT	-	NA	KYSE180_OESOPHAGUS	ENST00000375946	0.4	p.Y98del	NA	11:14:00	29:73	41:80	1 day, 5:26:00	NA	0	0		ENST00000375946	ENSG00000119699	TGFB3
RBM20	282996	37	10	112581123	112581125	In_Frame_Del	DEL	GAA	-	NA	KYSE180_OESOPHAGUS	ENST00000369519	0.3	p.E918del	NA	14:45:00		41:129	NA	NA	0	0		ENST00000369519	ENSG00000121318	TAS2R10
PCNX	22990	37	14	71435750	71435752	In_Frame_Del	DEL	CTG	-	NA	KYSE180_OESOPHAGUS	ENST00000304743	0.2	p.A177del	NA	12:31:00	0.977083	49:243	NA	NA	0	0		ENST00000304743	ENSG00000160145	KALRN
PPP1R12A	4659	37	12	80192295	80192309	In_Frame_Del	DEL	TCTTGCTTGTCTAGA	-	NA	KYSE180_OESOPHAGUS	ENST00000450142	0.2	p.SRQAR686del	NA		28:112		NA	NA	0	0		ENST00000450142	ENSG00000106336	FBXO24
SLC22A23	63027	37	6	3273370	3273372	In_Frame_Del	DEL	GTC	-	NA	KYSE180_OESOPHAGUS	ENST00000406686	0.3	p.D660del	NA		1 day, 0:12:00	1 day, 19:39:00	NA	NA	2.471e-05	0		ENST00000406686	ENSG00000122375	OPN4
HLX	3142	37	1	221053600	221053601	In_Frame_Ins	INS	-	GCAGCAACAGCCGCC	NA	KYSE180_OESOPHAGUS	ENST00000366903	0.6	p.135_136insQQPPQ	NA	1 day, 7:00:00			NA	NA	0.01	0		ENST00000366903	ENSG00000122691	TWIST1
PHGR1	644844	37	15	40648365	40648366	In_Frame_Ins	INS	-	CCATGGCCCAGGGCCCTGCGGGCCACCCCCCCA	NA	KYSE180_OESOPHAGUS	ENST00000448599	0.2	p.37_38HH>HHGPGPCGPPPHH	NA	11:19:00			NA	NA	0	0		ENST00000448599	ENSG00000123144	TRIR
SAAL1	113174	37	11	18127530	18127531	In_Frame_Ins	INS	-	CCT	NA	KYSE180_OESOPHAGUS	ENST00000524803	0.1	p.19_20insE	NA	1 day, 10:10:00	6 days, 1:02:00	10:07:00	NA	NA	0	0		ENST00000524803	ENSG00000123810	B9D2
PRG4	10216	37	1	186276478	186276479	In_Frame_Ins	INS	-	AGG	NA	KYSE180_OESOPHAGUS	ENST00000445192	0.2	p.543_544insE	NA			10:51:00	NA	NA	0	0		ENST00000445192	ENSG00000124541	RRP36
KRT16	3868	37	17	39768709	39768710	In_Frame_Ins	INS	-	GCT	NA	KYSE180_OESOPHAGUS	ENST00000301653	0.4	p.77_78insS	NA		0.838889		NA	NA	0	0		ENST00000301653	ENSG00000124657	OR2B6
TP53	7157	37	17	7578265	7578265	Missense_Mutation	SNP	A	G	NA	KYSE180_OESOPHAGUS	ENST00000269305	0.4	p.I195T	NA	2 days, 2:00:00	24 days, 15:00:00	1 day, 20:00:00	4 days, 18:01:00		8.236e-06	45		ENST00000269305	ENSG00000126562	WNK4
OR4A16	81327	37	11	55110792	55110792	Missense_Mutation	SNP	G	A	NA	KYSE180_OESOPHAGUS	ENST00000314721	0.2	p.G39E	NA	18:17:00		1 day, 15:39:00	NA	NA	0	5		ENST00000314721	ENSG00000105671	DDX49
KCNH5	27133	37	14	63174447	63174447	Missense_Mutation	SNP	C	T	NA	KYSE180_OESOPHAGUS	ENST00000322893	0.7	p.E916K	NA	10:41:00		50:184	NA	NA	8.236e-06	5		ENST00000322893	ENSG00000127515	OR7A10
NFE2L2	4780	37	2	178098815	178098815	Missense_Mutation	SNP	T	A	NA	KYSE180_OESOPHAGUS	ENST00000397062	0.3	p.D77V	NA	1 day, 20:00:00	21 days, 5:03:00	2 days, 19:01:00	NA	NA	0	4		ENST00000397062	ENSG00000127561	SYNGR3
MECOM	2122	37	3	168838897	168838897	Missense_Mutation	SNP	G	A	NA	KYSE180_OESOPHAGUS	ENST00000464456	0.1	p.S172L	NA	0.479861	13:41:00	0.860417	0.421528	NA	8.236e-06	4		ENST00000464456	ENSG00000165782	PIP4P1
FANCM	57697	37	14	45633577	45633577	Missense_Mutation	SNP	C	T	NA	KYSE180_OESOPHAGUS	ENST00000267430	0.5	p.R533C	NA	09:59:00			04:53:00	NA	0.0003789	4		ENST00000267430	ENSG00000102452	NALCN
KALRN	8997	37	3	123987692	123987692	Missense_Mutation	SNP	G	A	NA	KYSE180_OESOPHAGUS	ENST00000240874	0.3	p.E185K	NA	1 day, 6:34:00		40:74	61:81	NA	1.647e-05	3		ENST00000240874	ENSG00000262246	CORO7
PDZD2	23037	37	5	31983413	31983413	Missense_Mutation	SNP	C	T	NA	KYSE180_OESOPHAGUS	ENST00000438447	0.1	p.A210V	NA	2 days, 13:18:00	04:04:00	4 days, 2:40:00	NA	NA	8.236e-06	3		ENST00000438447	ENSG00000130054	FAM155B
SLC13A4	26266	37	7	135366342	135366342	Missense_Mutation	SNP	G	A	NA	KYSE180_OESOPHAGUS	ENST00000354042	0.4	p.A617V	NA	1 day, 13:00:00	02:00:00	2 days, 3:00:00	NA	NA	2.471e-05	3		ENST00000354042	ENSG00000130528	HRC
FBXO18	84893	37	10	5978452	5978452	Missense_Mutation	SNP	G	A	NA	KYSE180_OESOPHAGUS	ENST00000362091	0.4	p.V955I	NA	14:26:00	185:181	1 day, 8:37:00	NA	NA	6.589e-05	3		ENST00000362091	ENSG00000130711	PRDM12
SSH3	54961	37	11	67079350	67079350	Missense_Mutation	SNP	G	A	NA	KYSE180_OESOPHAGUS	ENST00000308127	0.4	p.E658K	NA	27:132	77:231	0.8875	NA	NA	8.237e-06	3		ENST00000308127	ENSG00000132463	GRSF1
EPB41L2	2037	37	6	131211548	131211548	Missense_Mutation	SNP	G	A	NA	KYSE180_OESOPHAGUS	ENST00000337057	0.3	p.R516C	NA		49:111	0.408333	NA	NA	0	3		ENST00000337057	ENSG00000133055	MYBPH
DFFA	1676	37	1	10521576	10521576	Missense_Mutation	SNP	G	A	NA	KYSE180_OESOPHAGUS	ENST00000377038	0.3	p.P323S	NA	1 day, 0:18:00	190:182	12:15:00	1 day, 0:30:00	NA	0	0		ENST00000377038	ENSG00000134160	TRPM1
PLA2G2C	391013	37	1	20501558	20501558	Missense_Mutation	SNP	C	T	NA	KYSE180_OESOPHAGUS	ENST00000429261	0.2	p.G41R	NA	11:12:00		66:75	NA	NA	8.271e-06	0		ENST00000429261	ENSG00000135406	PRPH
ALPL	249	37	1	21900211	21900211	Missense_Mutation	SNP	G	A	NA	KYSE180_OESOPHAGUS	ENST00000374840	0.3	p.D306N	NA	12:09:00	19:04:00	15:15:00	NA	NA	0	0		ENST00000374840	ENSG00000135763	URB2
AGO4	192670	37	1	36297033	36297033	Missense_Mutation	SNP	C	T	NA	KYSE180_OESOPHAGUS	ENST00000373210	0.3	p.P285L	NA	12:14:00	17:11:00	1 day, 21:43:00	NA	NA	0	0		ENST00000373210	ENSG00000136573	BLK
SH3D21	79729	37	1	36785346	36785346	Missense_Mutation	SNP	C	A	NA	KYSE180_OESOPHAGUS	ENST00000426732	0.2	p.T245N	NA	1 day, 15:00:00	1 day, 0:00:00	1 day, 3:00:00	NA	NA	0	0		ENST00000426732	ENSG00000137547	MRPL15
MANEAL	149175	37	1	38265429	38265429	Missense_Mutation	SNP	C	T	NA	KYSE180_OESOPHAGUS	ENST00000373045	0.6	p.H310Y	NA	18:17:00	62:71	1 day, 14:23:00	NA	NA	0	0		ENST00000373045	ENSG00000149305	HTR3B
MACF1	23499	37	1	39549952	39549952	Missense_Mutation	SNP	G	A	NA	KYSE180_OESOPHAGUS	ENST00000372915	0.3	p.R21Q	NA	20:44:00		24:60	NA	NA	0	0		ENST00000372915	ENSG00000111713	GYS2
MACF1	23499	37	1	39816611	39816611	Missense_Mutation	SNP	C	T	NA	KYSE180_OESOPHAGUS	ENST00000372915	0.3	p.A3712V	NA	1 day, 12:00:00	2 days, 20:03:00	2 days, 22:01:00	NA	NA	1.647e-05	0		ENST00000372915	ENSG00000127329	PTPRB
BMP8A	353500	37	1	39988694	39988694	Missense_Mutation	SNP	C	T	NA	KYSE180_OESOPHAGUS	ENST00000331593	0.5	p.P322S	NA	13:44:00	07:04:00	54:135	NA	NA	0	0		ENST00000331593	ENSG00000078177	N4BP2
HIVEP3	59269	37	1	42048347	42048347	Missense_Mutation	SNP	C	T	NA	KYSE180_OESOPHAGUS	ENST00000372583	0.1	p.E708K	NA	15:29:00	09:18:00	1 day, 0:40:00	NA	NA	0	0		ENST00000372583	ENSG00000124422	USP22
TMEM53	79639	37	1	45125905	45125905	Missense_Mutation	SNP	C	T	NA	KYSE180_OESOPHAGUS	ENST00000372237	0.3	p.G42S	NA	23:38:00	09:04:00	26:76	NA	NA	0	0		ENST00000372237	ENSG00000128731	HERC2
BEND5	79656	37	1	49242308	49242308	Missense_Mutation	SNP	G	C	NA	KYSE180_OESOPHAGUS	ENST00000371833	0.3	p.L66V	NA	08:16:00			NA	NA	0	0		ENST00000371833	ENSG00000085415	SEH1L
MROH7	374977	37	1	55139752	55139752	Missense_Mutation	SNP	C	T	NA	KYSE180_OESOPHAGUS	ENST00000421030	0.2	p.P622S	NA	21:35:00		28:93	NA	NA	0	0		ENST00000421030	ENSG00000105383	CD33
C8A	731	37	1	57373679	57373679	Missense_Mutation	SNP	G	A	NA	KYSE180_OESOPHAGUS	ENST00000361249	0.3	p.G425S	NA	06:27:00		21:45:00	NA	NA	0	0		ENST00000361249	ENSG00000062716	VMP1
NEXN	91624	37	1	78395148	78395148	Missense_Mutation	SNP	G	A	NA	KYSE180_OESOPHAGUS	ENST00000334785	0.7	p.E338K	NA	14:35:00	1 day, 0:53:00	39:72	NA	NA	0	0		ENST00000334785	ENSG00000120071	KANSL1
LRRC8D	55144	37	1	90400539	90400539	Missense_Mutation	SNP	G	A	NA	KYSE180_OESOPHAGUS	ENST00000337338	0.5	p.A638T	NA	06:51:00		25:77	NA	NA	0	0		ENST00000337338	ENSG00000075275	CELSR1
HIPK1	204851	37	1	114511087	114511087	Missense_Mutation	SNP	C	T	NA	KYSE180_OESOPHAGUS	ENST00000369558	0.1	p.S863F	NA	15:37:00	63:132	51:91	1 day, 3:41:00	NA	0	0		ENST00000369558	ENSG00000109458	GAB1
PPIAL4G	644591	37	1	143767796	143767796	Missense_Mutation	SNP	C	T	NA	KYSE180_OESOPHAGUS	ENST00000419275	0.1	p.G18D	NA	0.599306			NA	NA	8.238e-06	0		ENST00000419275	ENSG00000074660	SCARF1
TCHH	7062	37	1	152082220	152082220	Missense_Mutation	SNP	G	C	NA	KYSE180_OESOPHAGUS	ENST00000368804	0.1	p.P1158R	NA	2 days, 9:00:00	5 days, 15:02:00	6 days, 4:00:00	NA	NA	0	0		ENST00000368804	ENSG00000100084	HIRA
GATAD2B	57459	37	1	153788973	153788973	Missense_Mutation	SNP	C	T	NA	KYSE180_OESOPHAGUS	ENST00000368655	0.4	p.R331K	NA	17:47:00	41:90	17:30:00	NA	NA	0	0		ENST00000368655	ENSG00000105464	GRIN2D
IQGAP3	128239	37	1	156521807	156521807	Missense_Mutation	SNP	G	A	NA	KYSE180_OESOPHAGUS	ENST00000361170	0.2	p.T510I	NA	18:32:00	37:75	1 day, 7:53:00	NA	NA	0	0		ENST00000361170	ENSG00000039537	C6
OR10K2	391107	37	1	158389875	158389875	Missense_Mutation	SNP	C	A	NA	KYSE180_OESOPHAGUS	ENST00000314902	0.2	p.R261M	NA	09:25:00		53:82	NA	NA	0	0		ENST00000314902	ENSG00000084234	APLP2
OR10K2	391107	37	1	158390296	158390296	Missense_Mutation	SNP	C	T	NA	KYSE180_OESOPHAGUS	ENST00000314902	0.2	p.D121N	NA	11:25:00		40:82	NA	NA	0	0		ENST00000314902	ENSG00000174175	SELP
OR6Y1	391112	37	1	158517372	158517372	Missense_Mutation	SNP	C	G	NA	KYSE180_OESOPHAGUS	ENST00000302617	0.3	p.G175A	NA	08:30:00			NA	NA	0	0		ENST00000302617	ENSG00000110395	CBL
AIM2	9447	37	1	159043123	159043123	Missense_Mutation	SNP	G	T	NA	KYSE180_OESOPHAGUS	ENST00000368130	0.4	p.A56D	NA	09:41:00		0.375694	NA	NA	0	0		ENST00000368130	ENSG00000066248	NGEF
SELP	6403	37	1	169586556	169586556	Missense_Mutation	SNP	T	C	NA	KYSE180_OESOPHAGUS	ENST00000263686	0.6	p.Y64C	NA	06:49:00			NA	NA	0	0		ENST00000263686	ENSG00000090402	SI
MROH9	80133	37	1	170964546	170964546	Missense_Mutation	SNP	G	A	NA	KYSE180_OESOPHAGUS	ENST00000367758	0.3	p.C404Y	NA	14:29:00		35:72	NA	NA	0	0		ENST00000367758	ENSG00000070047	PHRF1
FMO6P	388714	37	1	171118802	171118802	Missense_Mutation	SNP	G	A	NA	KYSE180_OESOPHAGUS	ENST00000236166	0.3	p.R244Q	NA	2 days, 10:00:00		7 days, 6:00:00	NA	NA	0	0		ENST00000236166	ENSG00000114124	GRK7
PRG4	10216	37	1	186276481	186276481	Missense_Mutation	SNP	T	C	NA	KYSE180_OESOPHAGUS	ENST00000445192	0.2	p.S544P	NA	04:00:00			NA	NA	0	0		ENST00000445192	ENSG00000073111	MCM2
IGFN1	91156	37	1	201184261	201184261	Missense_Mutation	SNP	G	A	NA	KYSE180_OESOPHAGUS	ENST00000335211	0.4	p.E2992K	NA	09:49:00			NA	NA	0	0		ENST00000335211	ENSG00000039139	DNAH5
MYBPH	4608	37	1	203140259	203140259	Missense_Mutation	SNP	G	A	NA	KYSE180_OESOPHAGUS	ENST00000255416	0.4	p.T288M	NA	14:29:00		34:63	NA	NA	2.471e-05	0		ENST00000255416	ENSG00000138802	SEC24B
SLC41A1	254428	37	1	205768142	205768142	Missense_Mutation	SNP	C	T	NA	KYSE180_OESOPHAGUS	ENST00000367137	0.3	p.A214T	NA	2 days, 0:00:00	6 days, 14:00:00	2 days, 23:00:00	NA	NA	2.471e-05	0		ENST00000367137	ENSG00000041802	LSG1
AVPR1B	553	37	1	206230906	206230906	Missense_Mutation	SNP	C	T	NA	KYSE180_OESOPHAGUS	ENST00000367126	0.4	p.P347S	NA	22:39:00		10:16:00	NA	NA	0	0		ENST00000367126	ENSG00000001629	ANKIB1
USH2A	7399	37	1	216040396	216040396	Missense_Mutation	SNP	G	T	NA	KYSE180_OESOPHAGUS	ENST00000307340	0.3	p.A2933E	NA	04:19:00			NA	NA	8.236e-06	0		ENST00000307340	ENSG00000110723	EXPH5
USH2A	7399	37	1	216143998	216143998	Missense_Mutation	SNP	C	T	NA	KYSE180_OESOPHAGUS	ENST00000307340	0.3	p.C2309Y	NA	08:39:00			NA	NA	0	0		ENST00000307340	ENSG00000187790	FANCM
CAPN8	388743	37	1	223722809	223722809	Missense_Mutation	SNP	C	T	NA	KYSE180_OESOPHAGUS	ENST00000366872	0.5	p.G528E	NA	12:18:00			NA	NA	0	0		ENST00000366872	ENSG00000139971	C14orf37
URB2	9816	37	1	229772611	229772611	Missense_Mutation	SNP	A	G	NA	KYSE180_OESOPHAGUS	ENST00000258243	0.2	p.I751V	NA	19:32:00		57:126	69:132	NA	8.237e-06	0		ENST00000258243	ENSG00000140450	ARRDC4
OR2T10	127069	37	1	248756637	248756637	Missense_Mutation	SNP	C	T	NA	KYSE180_OESOPHAGUS	ENST00000330500	0.2	p.A145T	NA	13:33:00		47:128	NA	NA	0	0		ENST00000330500	ENSG00000129993	CBFA2T3
HADHA	3030	37	2	26416491	26416491	Missense_Mutation	SNP	C	T	NA	KYSE180_OESOPHAGUS	ENST00000380649	0.3	p.G614R	NA	17:33:00	224:534	74:164	NA	NA	0	0		ENST00000380649	ENSG00000141012	GALNS
GPR113	165082	37	2	26533834	26533834	Missense_Mutation	SNP	C	T	NA	KYSE180_OESOPHAGUS	ENST00000311519	0.1	p.G921E	NA	1 day, 1:44:00		1 day, 1:58:00	NA	NA	0	0		ENST00000311519	ENSG00000141127	PRPSAP2
ABHD1	84696	37	2	27351820	27351820	Missense_Mutation	SNP	C	T	NA	KYSE180_OESOPHAGUS	ENST00000316470	0.4	p.L95F	NA	09:36:00		1 day, 6:57:00	NA	NA	0	0		ENST00000316470	ENSG00000141431	ASXL3
SOCS5	9655	37	2	46986192	46986192	Missense_Mutation	SNP	C	T	NA	KYSE180_OESOPHAGUS	ENST00000306503	0.5	p.R175C	NA	1 day, 0:33:00	31:107	49:66	NA	NA	1.648e-05	0		ENST00000306503	ENSG00000141510	TP53
EXOC6B	23233	37	2	72740287	72740287	Missense_Mutation	SNP	T	A	NA	KYSE180_OESOPHAGUS	ENST00000272427	0.6	p.T381S	NA	14:24:00	91:196	28:103	NA	NA	0	0		ENST00000272427	ENSG00000141577	CEP131
TMEM185B	79134	37	2	120980130	120980130	Missense_Mutation	SNP	C	A	NA	KYSE180_OESOPHAGUS	ENST00000426077	0.2	p.E141D	NA	16:12:00	192:167		NA	NA	0	0		ENST00000426077	ENSG00000141744	PNMT
ZEB2	9839	37	2	145147170	145147170	Missense_Mutation	SNP	C	T	NA	KYSE180_OESOPHAGUS	ENST00000558170	0.2	p.E1165K	NA	15:32:00			NA	NA	0	0		ENST00000558170	ENSG00000141753	IGFBP4
LYPD6	130574	37	2	150325272	150325272	Missense_Mutation	SNP	G	A	NA	KYSE180_OESOPHAGUS	ENST00000334166	0.4	p.E111K	NA	1 day, 5:00:00	1 day, 17:00:00	7 days, 10:00:00	NA	NA	3.295e-05	0		ENST00000334166	ENSG00000063245	EPN1
NBEAL1	65065	37	2	203992579	203992579	Missense_Mutation	SNP	A	T	NA	KYSE180_OESOPHAGUS	ENST00000449802	0.1	p.K1079N	NA	1 day, 3:00:00	06:00:00	2 days, 19:00:00	NA	NA	0	0		ENST00000449802	ENSG00000143486	EIF2D
ZDBF2	57683	37	2	207169925	207169925	Missense_Mutation	SNP	G	C	NA	KYSE180_OESOPHAGUS	ENST00000374423	0.3	p.E225Q	NA	14:20:00	07:15:00	115:132	NA	NA	0	0		ENST00000374423	ENSG00000144036	EXOC6B
MOGAT1	116255	37	2	223574531	223574531	Missense_Mutation	SNP	G	A	NA	KYSE180_OESOPHAGUS	ENST00000446656	0.3	p.M310I	NA	1 day, 1:00:00		9 days, 5:02:00	NA	NA	0	0		ENST00000446656	ENSG00000144677	CTDSPL
FAM132B	151176	37	2	239070277	239070277	Missense_Mutation	SNP	G	T	NA	KYSE180_OESOPHAGUS	ENST00000546354	0.1	p.A81S	NA	1 day, 10:00:00	10:00:00		NA	NA	4.466e-05	0		ENST00000546354	ENSG00000147488	ST18
ITPR1	3708	37	3	4752021	4752021	Missense_Mutation	SNP	G	A	NA	KYSE180_OESOPHAGUS	ENST00000443694	0.2	p.A1604T	NA	1 day, 4:00:00		1 day, 8:00:00		NA	8.352e-06	0		ENST00000443694	ENSG00000147650	LRP12
ATP2B2	491	37	3	10400395	10400395	Missense_Mutation	SNP	C	T	NA	KYSE180_OESOPHAGUS	ENST00000352432	0.4	p.E706K	NA	14:16:00		04:08:00	NA	NA	0	0		ENST00000352432	ENSG00000149256	TENM4
EOMES	8320	37	3	27760294	27760294	Missense_Mutation	SNP	A	T	NA	KYSE180_OESOPHAGUS	ENST00000295743	0.4	p.S417T	NA	15:09:00	05:10:00	1 day, 7:43:00	NA	NA	0	0		ENST00000295743	ENSG00000124920	MYRF
SCN5A	6331	37	3	38647594	38647594	Missense_Mutation	SNP	C	G	NA	KYSE180_OESOPHAGUS	ENST00000333535	0.4	p.V396L	NA	17:22:00		1 day, 8:35:00	NA	NA	0	0		ENST00000333535	ENSG00000151422	FER
ELP6	54859	37	3	47551715	47551715	Missense_Mutation	SNP	T	G	NA	KYSE180_OESOPHAGUS	ENST00000296149	0.4	p.I55L	NA	1 day, 1:00:00	9 days, 23:01:00	3 days, 9:00:00	NA	NA	0	0		ENST00000296149	ENSG00000128849	CGNL1
IP6K2	51447	37	3	48727096	48727096	Missense_Mutation	SNP	G	A	NA	KYSE180_OESOPHAGUS	ENST00000328631	0.5	p.L219F	NA	1 day, 1:20:00	123:110	1 day, 1:22:00	NA	NA	0	0		ENST00000328631	ENSG00000164190	NIPBL
USP19	10869	37	3	49149129	49149129	Missense_Mutation	SNP	C	G	NA	KYSE180_OESOPHAGUS	ENST00000398888	0.2	p.E904D	NA	2 days, 12:00:00	8 days, 5:00:00	1 day, 1:00:00	NA	NA	0	0		ENST00000398888	ENSG00000152936	LMNTD1
RAD54L2	23132	37	3	51696508	51696508	Missense_Mutation	SNP	C	T	NA	KYSE180_OESOPHAGUS	ENST00000409535	0.2	p.P1159L	NA	13:17:00	19:13:00	2 days, 12:51:00	NA	NA	0	0		ENST00000409535	ENSG00000153395	LPCAT1
DNAH1	25981	37	3	52404589	52404589	Missense_Mutation	SNP	G	A	NA	KYSE180_OESOPHAGUS	ENST00000420323	0.2	p.G2119R	NA	1 day, 7:11:00		20:17:00	NA	NA	0	0		ENST00000420323	ENSG00000154328	NEIL2
NISCH	11188	37	3	52522197	52522197	Missense_Mutation	SNP	C	A	NA	KYSE180_OESOPHAGUS	ENST00000479054	0.1	p.P897T	NA	04:31:00	08:49:00	11:16:00	NA	NA	0	0		ENST00000479054	ENSG00000154646	TMPRSS15
TMF1	7110	37	3	69087760	69087760	Missense_Mutation	SNP	C	A	NA	KYSE180_OESOPHAGUS	ENST00000398559	0.2	p.K702N	NA	16:11:00	2 days, 3:59:00	1 day, 22:58:00	NA	NA	0	0		ENST00000398559	ENSG00000154803	FLCN
ZNF717	100131827	37	3	75787225	75787225	Missense_Mutation	SNP	G	A	NA	KYSE180_OESOPHAGUS	ENST00000478296	0.1	p.R467C	NA	06:02:00			NA	NA	0	0		ENST00000478296	ENSG00000155304	HSPA13
FBXO40	51725	37	3	121340506	121340506	Missense_Mutation	SNP	C	G	NA	KYSE180_OESOPHAGUS	ENST00000338040	0.4	p.S77C	NA	13:50:00		1.03056	NA	NA	0	0		ENST00000338040	ENSG00000156194	PPEF2
KALRN	8997	37	3	123813737	123813737	Missense_Mutation	SNP	G	A	NA	KYSE180_OESOPHAGUS	ENST00000240874	0.3	p.R18Q	NA	22:55:00		0.627778		NA	0	0		ENST00000240874	ENSG00000156469	MTERF3
MCM2	4171	37	3	127323579	127323579	Missense_Mutation	SNP	G	A	NA	KYSE180_OESOPHAGUS	ENST00000265056	0.7	p.R122Q	NA	0.422917			NA	NA	4.131e-05	0		ENST00000265056	ENSG00000157764	BRAF
KY	339855	37	3	134323095	134323095	Missense_Mutation	SNP	C	G	NA	KYSE180_OESOPHAGUS	ENST00000423778	0.2	p.V438L	NA	0.507639		08:57:00	NA	NA	0	0		ENST00000423778	ENSG00000158373	HIST1H2BD
CLSTN2	64084	37	3	140284900	140284900	Missense_Mutation	SNP	T	G	NA	KYSE180_OESOPHAGUS	ENST00000458420	0.3	p.H891Q	NA	2 days, 0:35:00		1 day, 15:29:00	NA	NA	3.295e-05	0		ENST00000458420	ENSG00000159337	PLA2G4D
AC107021.1	0	37	3	145782443	145782443	Missense_Mutation	SNP	G	A	NA	KYSE180_OESOPHAGUS	ENST00000422482	0.1	p.V22I	NA	2 days, 2:25:00			NA	NA	0	0		ENST00000422482	ENSG00000187664	HAPLN4
IQCJ-SCHIP1	100505385	37	3	159584060	159584060	Missense_Mutation	SNP	C	T	NA	KYSE180_OESOPHAGUS	ENST00000460298	0.1	p.L250F	NA	13:43:00	138:579	48:284	NA	NA	0	0		ENST00000460298	ENSG00000106246	PTCD1
FNDC3B	64778	37	3	172064193	172064193	Missense_Mutation	SNP	C	T	NA	KYSE180_OESOPHAGUS	ENST00000336824	0.4	p.S776F	NA	0.378472	31:243	36:188	NA	NA	0	0		ENST00000336824	ENSG00000161618	ALDH16A1
NLGN1	22871	37	3	173996965	173996965	Missense_Mutation	SNP	G	A	NA	KYSE180_OESOPHAGUS	ENST00000457714	0.1	p.G392R	NA	0.838889		44:253	NA	NA	0	0		ENST00000457714	ENSG00000161664	ASB16
ABCC5	10057	37	3	183669767	183669767	Missense_Mutation	SNP	C	T	NA	KYSE180_OESOPHAGUS	ENST00000334444	0.6	p.E898K	NA	1 day, 2:53:00		54:128	NA	NA	8.261e-06	0		ENST00000334444	ENSG00000188827	SLX4
VPS8	23355	37	3	184682319	184682319	Missense_Mutation	SNP	C	T	NA	KYSE180_OESOPHAGUS	ENST00000437079	0.3	p.H1083Y	NA	10:45:00	0.963194	0.870833	NA	NA	0	0		ENST00000437079	ENSG00000162227	TAF6L
TRA2B	6434	37	3	185636180	185636180	Missense_Mutation	SNP	G	A	NA	KYSE180_OESOPHAGUS	ENST00000453386	0.2	p.R277C	NA	0.636806	135:808	43:295	NA	NA	0	0		ENST00000453386	ENSG00000162621	LRRC53
CRYGS	1427	37	3	186256669	186256669	Missense_Mutation	SNP	A	T	NA	KYSE180_OESOPHAGUS	ENST00000392499	0.2	p.I118N	NA	2 days, 16:56:00	09:04:00	98:88	NA	NA	0	0		ENST00000392499	ENSG00000163508	EOMES
LPP	4026	37	3	188327223	188327223	Missense_Mutation	SNP	T	A	NA	KYSE180_OESOPHAGUS	ENST00000312675	0.4	p.M235K	NA	0.767361		0.963194	38:162	NA	0	0		ENST00000312675	ENSG00000163735	CXCL5
HRASLS	57110	37	3	192980851	192980851	Missense_Mutation	SNP	G	A	NA	KYSE180_OESOPHAGUS	ENST00000602513	0.1	p.D78N	NA	0.835417		57:340	NA	NA	0	0		ENST00000602513	ENSG00000163832	ELP6
LSG1	55341	37	3	194369518	194369518	Missense_Mutation	SNP	G	A	NA	KYSE180_OESOPHAGUS	ENST00000265245	0.5	p.P479S	NA	0.335417			NA	NA	0	0		ENST00000265245	ENSG00000145016	RUBCN
MUC4	4585	37	3	195508276	195508276	Missense_Mutation	SNP	G	A	NA	KYSE180_OESOPHAGUS	ENST00000463781	0.3	p.P3392L	NA	31:165		295:1592	NA	NA	0	0		ENST00000463781	ENSG00000164128	NPY1R
KIAA0226	9711	37	3	197427916	197427916	Missense_Mutation	SNP	G	A	NA	KYSE180_OESOPHAGUS	ENST00000296343	0.5	p.P277S	NA	0.511806	0.636111	28:137	NA	NA	0	0		ENST00000296343	ENSG00000164944	VIRMA
ADD1	118	37	4	2883757	2883757	Missense_Mutation	SNP	C	T	NA	KYSE180_OESOPHAGUS	ENST00000398129	0.1	p.P110S	NA	17:18:00	169:176	66:71	NA	NA	0	0		ENST00000398129	ENSG00000165325	DEUP1
ADD1	118	37	4	2883758	2883758	Missense_Mutation	SNP	C	T	NA	KYSE180_OESOPHAGUS	ENST00000398129	0.1	p.P110L	NA	17:18:00		67:72	NA	NA	8.236e-06	0		ENST00000398129	ENSG00000122203	KIAA1191
JAKMIP1	152789	37	4	6051593	6051593	Missense_Mutation	SNP	T	C	NA	KYSE180_OESOPHAGUS	ENST00000409021	0.3	p.N639D	NA	14:19:00		55:89	NA	NA	0	0		ENST00000409021	ENSG00000165895	ARHGAP42
SLIT2	9353	37	4	20541128	20541128	Missense_Mutation	SNP	C	T	NA	KYSE180_OESOPHAGUS	ENST00000504154	0.1	p.R633C	NA	11:00:00		1 day, 16:00:00	NA	NA	0	0		ENST00000504154	ENSG00000165934	CPSF2
N4BP2	55728	37	4	40123039	40123039	Missense_Mutation	SNP	C	T	NA	KYSE180_OESOPHAGUS	ENST00000261435	0.6	p.S1103L	NA	08:15:00		1 day, 18:50:00	1 day, 3:26:00	NA	8.238e-06	0		ENST00000261435	ENSG00000166682	TMPRSS5
TMEM33	55161	37	4	41941223	41941223	Missense_Mutation	SNP	G	A	NA	KYSE180_OESOPHAGUS	ENST00000504986	0.1	p.A51T	NA	12:16:00	413:518	1 day, 18:32:00	NA	NA	0	0		ENST00000504986	ENSG00000166825	ANPEP
BEND4	389206	37	4	42154065	42154065	Missense_Mutation	SNP	G	C	NA	KYSE180_OESOPHAGUS	ENST00000502486	0.1	p.S32R	NA	10:06:00			NA	NA	0	0		ENST00000502486	ENSG00000166928	MS4A14
TMEM165	55858	37	4	56262436	56262436	Missense_Mutation	SNP	C	T	NA	KYSE180_OESOPHAGUS	ENST00000381334	0.5	p.A27V	NA	05:21:00	0.8375		NA	NA	0	0		ENST00000381334	ENSG00000166963	MAP1A
TMEM165	55858	37	4	56277848	56277848	Missense_Mutation	SNP	G	T	NA	KYSE180_OESOPHAGUS	ENST00000381334	0.5	p.G92V	NA	12:07:00	92:129	23:28:00	NA	NA	0	0		ENST00000381334	ENSG00000196867	ZFP28
CSN3	1448	37	4	71114818	71114818	Missense_Mutation	SNP	A	T	NA	KYSE180_OESOPHAGUS	ENST00000304954	0.3	p.Q64L	NA	08:04:00		1 day, 6:27:00	NA	NA	0	0		ENST00000304954	ENSG00000167702	KIFC2
GRSF1	2926	37	4	71705447	71705447	Missense_Mutation	SNP	T	G	NA	KYSE180_OESOPHAGUS	ENST00000254799	0.6	p.Y33S	NA	04:03:00	18:15:00		NA	NA	0	0		ENST00000254799	ENSG00000186832	KRT16
CXCL5	6374	37	4	74863927	74863927	Missense_Mutation	SNP	C	G	NA	KYSE180_OESOPHAGUS	ENST00000296027	0.4	p.V80L	NA	14:18:00		1 day, 9:36:00	NA	NA	0	0		ENST00000296027	ENSG00000168065	SLC22A11
PPEF2	5470	37	4	76797505	76797505	Missense_Mutation	SNP	A	C	NA	KYSE180_OESOPHAGUS	ENST00000286719	0.7	p.S419A	NA	11:19:00		1 day, 3:42:00	NA	NA	1.647e-05	0		ENST00000286719	ENSG00000169641	LUZP1
SEC24B	10427	37	4	110415909	110415909	Missense_Mutation	SNP	G	T	NA	KYSE180_OESOPHAGUS	ENST00000265175	0.5	p.G462V	NA	05:15:00	35:141		NA	NA	0	0		ENST00000265175	ENSG00000197532	OR6Y1
C4orf21	0	37	4	113539388	113539388	Missense_Mutation	SNP	G	A	NA	KYSE180_OESOPHAGUS	ENST00000505019	0.1	p.P604S	NA	10:15:00	18:18:00	1 day, 22:52:00	NA	NA	0	0		ENST00000505019	ENSG00000172349	IL16
GAB1	2549	37	4	144359367	144359367	Missense_Mutation	SNP	T	C	NA	KYSE180_OESOPHAGUS	ENST00000262994	0.4	p.L270S	NA	15:16:00	13:15:00	19:22:00	1 day, 14:45:00	NA	0	0		ENST00000262994	ENSG00000170091	NSG2
NPY1R	4886	37	4	164247270	164247270	Missense_Mutation	SNP	C	T	NA	KYSE180_OESOPHAGUS	ENST00000296533	0.2	p.R146Q	NA	20:12:00		1 day, 7:39:00	NA	NA	8.236e-06	0		ENST00000296533	ENSG00000172354	GNB2
TRIML1	339976	37	4	189068270	189068270	Missense_Mutation	SNP	G	A	NA	KYSE180_OESOPHAGUS	ENST00000332517	0.3	p.G384E	NA	15:15:00		1 day, 22:55:00	NA	NA	0	0		ENST00000332517	ENSG00000172071	EIF2AK3
LRRC14B	389257	37	5	194969	194969	Missense_Mutation	SNP	C	T	NA	KYSE180_OESOPHAGUS	ENST00000328278	0.3	p.S349L	NA	15:43:00			NA	NA	4.143e-05	0		ENST00000328278	ENSG00000168096	ANKS3
LPCAT1	79888	37	5	1474115	1474115	Missense_Mutation	SNP	G	A	NA	KYSE180_OESOPHAGUS	ENST00000283415	0.3	p.P379L	NA	13:25:00	146:428	0.588889	NA	NA	0	0		ENST00000283415	ENSG00000170537	TMC7
IRX4	50805	37	5	1879678	1879678	Missense_Mutation	SNP	C	T	NA	KYSE180_OESOPHAGUS	ENST00000505790	0.1	p.E226K	NA	19:48:00		14:34:00	NA	NA	0	0		ENST00000505790	ENSG00000168542	COL3A1
DNAH5	1767	37	5	13865823	13865823	Missense_Mutation	SNP	C	A	NA	KYSE180_OESOPHAGUS	ENST00000265104	0.4	p.V1437L	NA	1 day, 13:14:00		3 days, 2:37:00	NA	NA	0	0		ENST00000265104	ENSG00000100731	PCNX1
NIPBL	25836	37	5	37052538	37052538	Missense_Mutation	SNP	C	T	NA	KYSE180_OESOPHAGUS	ENST00000282516	0.8	p.P2378L	NA	07:18:00	80:197	34:118	0.875	NA	0	0		ENST00000282516	ENSG00000171209	CSN3
C5orf42	65250	37	5	37201706	37201706	Missense_Mutation	SNP	G	A	NA	KYSE180_OESOPHAGUS	ENST00000508244	0.1	p.A1165V	NA	17:36:00		56:172	NA	NA	8.236e-06	0		ENST00000508244	ENSG00000170430	MGMT
C7	730	37	5	40958288	40958288	Missense_Mutation	SNP	C	T	NA	KYSE180_OESOPHAGUS	ENST00000313164	0.9	p.H472Y	NA	15:42:00		100:296	NA	NA	0	0		ENST00000313164	ENSG00000105186	ANKRD27
BDP1	55814	37	5	70805452	70805452	Missense_Mutation	SNP	G	A	NA	KYSE180_OESOPHAGUS	ENST00000358731	0.4	p.A845T	NA	16:14:00	1 day, 12:37:00	68:67	NA	NA	0	0		ENST00000358731	ENSG00000168916	ZNF608
GPR98	84059	37	5	89940639	89940639	Missense_Mutation	SNP	G	A	NA	KYSE180_OESOPHAGUS	ENST00000405460	0.2	p.D951N	NA	13:10:00		133:118	NA	NA	0	0		ENST00000405460	ENSG00000171150	SOCS5
PGGT1B	5229	37	5	114577296	114577296	Missense_Mutation	SNP	A	T	NA	KYSE180_OESOPHAGUS	ENST00000419445	0.1	p.N89K	NA	10:16:00	111:102	18:17:00	04:04:00	NA	0	0		ENST00000419445	ENSG00000169857	AVEN
ZNF608	57507	37	5	123983760	123983760	Missense_Mutation	SNP	T	C	NA	KYSE180_OESOPHAGUS	ENST00000306315	0.5	p.T773A	NA	10:10:00		1 day, 15:28:00	2 days, 9:58:00	NA	8.236e-06	0		ENST00000306315	ENSG00000168539	CHRM1
SLC23A1	9963	37	5	138715412	138715412	Missense_Mutation	SNP	C	T	NA	KYSE180_OESOPHAGUS	ENST00000348729	0.3	p.G294S	NA	21:21:00		14:13:00	NA	NA	0	0		ENST00000348729	ENSG00000170234	PWWP2A
PROB1	389333	37	5	138730536	138730536	Missense_Mutation	SNP	G	A	NA	KYSE180_OESOPHAGUS	ENST00000434752	0.2	p.R79C	NA	22:19:00	14:18:00		NA	NA	0	0		ENST00000434752	ENSG00000042781	USH2A
PCDHA11	56138	37	5	140250724	140250724	Missense_Mutation	SNP	C	T	NA	KYSE180_OESOPHAGUS	ENST00000398640	0.2	p.S679F	NA	16:31:00		20:52:00	NA	NA	8.241e-06	0		ENST00000398640	ENSG00000172830	SSH3
PCDHB17	54661	37	5	140536388	140536388	Missense_Mutation	SNP	A	G	NA	KYSE180_OESOPHAGUS	ENST00000539533	0.1	p.D271G	NA	22:40:00	07:01:00		NA	NA	0	0		ENST00000539533	ENSG00000122194	PLG
PCDHGA4	56111	37	5	140735279	140735279	Missense_Mutation	SNP	A	G	NA	KYSE180_OESOPHAGUS	ENST00000571252	0.1	p.Q171R	NA	1 day, 16:27:00	03:01:00	1 day, 10:23:00	NA	NA	0	0		ENST00000571252	ENSG00000173546	CSPG4
PCDHGB3	56102	37	5	140751054	140751054	Missense_Mutation	SNP	G	A	NA	KYSE180_OESOPHAGUS	ENST00000576222	0.1	p.A365T	NA	18:42:00		51:150	NA	NA	0	0		ENST00000576222	ENSG00000173020	GRK2
SLC36A2	153201	37	5	150701672	150701672	Missense_Mutation	SNP	C	T	NA	KYSE180_OESOPHAGUS	ENST00000335244	0.4	p.R372Q	NA	1 day, 1:38:00		22:51:00	NA	NA	3.295e-05	0		ENST00000335244	ENSG00000010671	BTK
GLRA1	2741	37	5	151208597	151208597	Missense_Mutation	SNP	A	T	NA	KYSE180_OESOPHAGUS	ENST00000455880	0.2	p.M315K	NA	19:47:00		60:110	NA	NA	0	0		ENST00000455880	ENSG00000203880	PCMTD2
CNOT8	9337	37	5	154250312	154250312	Missense_Mutation	SNP	C	A	NA	KYSE180_OESOPHAGUS	ENST00000517876	0.1	p.H135N	NA	15:34:00	152:262	43:110	NA	NA	0	0		ENST00000517876	ENSG00000130270	ATP8B3
CYFIP2	26999	37	5	156747704	156747704	Missense_Mutation	SNP	G	A	NA	KYSE180_OESOPHAGUS	ENST00000521420	0.1	p.G496E	NA	12:44:00		32:79	NA	NA	0	0		ENST00000521420	ENSG00000140798	ABCC12
NIPAL4	348938	37	5	156899614	156899614	Missense_Mutation	SNP	C	A	NA	KYSE180_OESOPHAGUS	ENST00000311946	0.7	p.D349E	NA	18:33:00		70:158	NA	NA	0	0		ENST00000311946	ENSG00000173567	ADGRF3
KCNIP1	30820	37	5	170145766	170145766	Missense_Mutation	SNP	G	T	NA	KYSE180_OESOPHAGUS	ENST00000411494	0.1	p.K33N	NA	21:30:00		11:27:00	NA	NA	8.236e-06	0		ENST00000411494	ENSG00000175595	ERCC4
RANBP17	64901	37	5	170341179	170341179	Missense_Mutation	SNP	G	A	NA	KYSE180_OESOPHAGUS	ENST00000523189	0.1	p.E257K	NA	17:28:00		0.960417	07:12:00	NA	0	0		ENST00000523189	ENSG00000172548	NIPAL4
UBTD2	92181	37	5	171638898	171638898	Missense_Mutation	SNP	T	C	NA	KYSE180_OESOPHAGUS	ENST00000393792	0.2	p.K214R	NA	21:39:00	63:148	32:67	NA	NA	0	0		ENST00000393792	ENSG00000174937	OR5M3
NSG2	0	37	5	173534339	173534339	Missense_Mutation	SNP	C	T	NA	KYSE180_OESOPHAGUS	ENST00000303177	0.3	p.S116F	NA	11:27:00		28:68	NA	NA	0	0		ENST00000303177	ENSG00000174945	AMZ1
KIAA1191	57179	37	5	175782642	175782642	Missense_Mutation	SNP	G	A	NA	KYSE180_OESOPHAGUS	ENST00000298569	0.4	p.P47S	NA	11:25:00	195:328	37:94	NA	NA	0	0		ENST00000298569	ENSG00000112936	C7
UNC5A	90249	37	5	176306351	176306351	Missense_Mutation	SNP	C	T	NA	KYSE180_OESOPHAGUS	ENST00000329542	0.4	p.A742V	NA	16:38:00		53:94	NA	NA	4.118e-05	0		ENST00000329542	ENSG00000166441	RPL27A
GRM6	2916	37	5	178417599	178417599	Missense_Mutation	SNP	T	C	NA	KYSE180_OESOPHAGUS	ENST00000517717	0.1	p.I336V	NA	1 day, 17:17:00		18:09:00	NA	NA	8.241e-06	0		ENST00000517717	ENSG00000253729	PRKDC
ZNF879	345462	37	5	178460312	178460312	Missense_Mutation	SNP	C	T	NA	KYSE180_OESOPHAGUS	ENST00000444149	0.2	p.P455S	NA	12:37:00		06:13:00	NA	NA	8.366e-06	0		ENST00000444149	ENSG00000179455	MKRN3
ZNF879	345462	37	5	178460313	178460313	Missense_Mutation	SNP	C	T	NA	KYSE180_OESOPHAGUS	ENST00000444149	0.2	p.P455L	NA	13:37:00	03:05:00	06:12:00	NA	NA	0	0		ENST00000444149	ENSG00000178921	PFAS
SMIM13	221710	37	6	11134719	11134719	Missense_Mutation	SNP	G	A	NA	KYSE180_OESOPHAGUS	ENST00000416247	0.2	p.D54N	NA	10:18:00	101:169		NA	NA	0	0		ENST00000416247	ENSG00000181961	OR4A16
HDGFL1	154150	37	6	22570034	22570034	Missense_Mutation	SNP	C	A	NA	KYSE180_OESOPHAGUS	ENST00000230012	0.3	p.A77E	NA	18:27:00		08:11:00	NA	NA	0	0		ENST00000230012	ENSG00000176454	LPCAT4
HIST1H1T	3010	37	6	26108272	26108272	Missense_Mutation	SNP	A	C	NA	KYSE180_OESOPHAGUS	ENST00000338379	0.4	p.M17R	NA	13:20:00		0.882639	NA	NA	1.647e-05	0		ENST00000338379	ENSG00000180708	OR10K2
HIST1H2BD	3017	37	6	26158737	26158737	Missense_Mutation	SNP	G	C	NA	KYSE180_OESOPHAGUS	ENST00000289316	0.2	p.E114Q	NA	13:30:00	40:173	41:96	NA	NA	0	0		ENST00000289316	ENSG00000179151	EDC3
OR2B6	26212	37	6	27925619	27925619	Missense_Mutation	SNP	C	T	NA	KYSE180_OESOPHAGUS	ENST00000244623	0.1	p.L201F	NA	17:38:00		60:132	NA	NA	0	0		ENST00000244623	ENSG00000176281	OR4K5
GRM4	2914	37	6	34101154	34101154	Missense_Mutation	SNP	C	T	NA	KYSE180_OESOPHAGUS	ENST00000538487	0.2	p.M40I	NA	08:49:00			NA	NA	0	0		ENST00000538487	ENSG00000215853	RPTN
TULP1	7287	37	6	35473835	35473835	Missense_Mutation	SNP	C	T	NA	KYSE180_OESOPHAGUS	ENST00000229771	0.6	p.G315D	NA	15:33:00		30:74	NA	NA	0	0		ENST00000229771	ENSG00000143994	ABHD1
HSP90AB1	3326	37	6	44221067	44221067	Missense_Mutation	SNP	C	T	NA	KYSE180_OESOPHAGUS	ENST00000371554	0.1	p.P673S	NA	21:58:00		175:387	46:111	NA	0	0		ENST00000371554	ENSG00000130224	LRCH2
RUNX2	860	37	6	45630987	45630987	Missense_Mutation	SNP	C	T	NA	KYSE180_OESOPHAGUS	ENST00000576263	0.1	p.P386L	NA	19:23:00			NA	NA	0	0		ENST00000576263	ENSG00000128789	PSMG2
GLYATL3	389396	37	6	49494428	49494428	Missense_Mutation	SNP	G	A	NA	KYSE180_OESOPHAGUS	ENST00000371197	0.4	p.R223K	NA	1 day, 1:23:00		20:39:00	NA	NA	0	0		ENST00000371197	ENSG00000166938	DIS3L
DST	667	37	6	56371299	56371299	Missense_Mutation	SNP	C	T	NA	KYSE180_OESOPHAGUS	ENST00000361203	0.3	p.R6149Q	NA	18:31:00	34:95	84:170	36:74	NA	1.656e-05	0		ENST00000361203	ENSG00000108387	SEPT4
COL9A1	1297	37	6	70966482	70966482	Missense_Mutation	SNP	G	A	NA	KYSE180_OESOPHAGUS	ENST00000357250	0.6	p.P498S	NA	09:09:00		23:30:00	NA	NA	0	0		ENST00000357250	ENSG00000185015	CA13
COL12A1	1303	37	6	75836133	75836133	Missense_Mutation	SNP	A	C	NA	KYSE180_OESOPHAGUS	ENST00000322507	0.8	p.F2132V	NA	05:26:00	0.815278		NA	NA	0	0		ENST00000322507	ENSG00000171634	BPTF
ANKRD6	22881	37	6	90333135	90333135	Missense_Mutation	SNP	G	A	NA	KYSE180_OESOPHAGUS	ENST00000522441	0.1	p.V302I	NA	1 day, 2:00:00	1 day, 10:00:00	1 day, 7:00:00	NA	NA	0	0		ENST00000522441	ENSG00000105568	PPP2R1A
MDN1	23195	37	6	90382300	90382300	Missense_Mutation	SNP	C	A	NA	KYSE180_OESOPHAGUS	ENST00000369393	0.3	p.E4532D	NA	15:14:00	70:67	1 day, 7:40:00	NA	NA	0	0		ENST00000369393	ENSG00000176182	MYPOP
PTPRK	5796	37	6	128302412	128302412	Missense_Mutation	SNP	C	T	NA	KYSE180_OESOPHAGUS	ENST00000368215	0.3	p.R1186Q	NA	1 day, 11:00:00	18 days, 9:03:00	23:00:00	NA	NA	3.295e-05	0		ENST00000368215	ENSG00000111799	COL12A1
MED23	9439	37	6	131917788	131917788	Missense_Mutation	SNP	T	C	NA	KYSE180_OESOPHAGUS	ENST00000368068	0.3	p.Y883C	NA	06:19:00			NA	NA	0	0		ENST00000368068	ENSG00000140015	KCNH5
MED23	9439	37	6	131944585	131944585	Missense_Mutation	SNP	A	T	NA	KYSE180_OESOPHAGUS	ENST00000368068	0.3	p.L101Q	NA	07:19:00	10:58:00	0.560417	NA	NA	0	0		ENST00000368068	ENSG00000177599	ZNF491
ADGB	79747	37	6	147012399	147012399	Missense_Mutation	SNP	G	A	NA	KYSE180_OESOPHAGUS	ENST00000397944	0.3	p.E487K	NA	06:08:00		2 days, 19:57:00	NA	NA	0	0		ENST00000397944	ENSG00000179698	WDR97
ADGB	79747	37	6	147014038	147014038	Missense_Mutation	SNP	A	G	NA	KYSE180_OESOPHAGUS	ENST00000397944	0.3	p.I522V	NA	22:00:00		2 days, 3:00:00	NA	NA	0	0		ENST00000397944	ENSG00000179583	CIITA
C6orf211	79624	37	6	151779473	151779473	Missense_Mutation	SNP	A	T	NA	KYSE180_OESOPHAGUS	ENST00000367294	0.3	p.E53V	NA	06:11:00	91:111	3 days, 7:56:00	NA	NA	0	0		ENST00000367294	ENSG00000107249	GLIS3
SYNE1	23345	37	6	152497566	152497566	Missense_Mutation	SNP	C	T	NA	KYSE180_OESOPHAGUS	ENST00000367255	0.5	p.D7864N	NA	04:23:00		112:126	NA	NA	4.942e-05	0		ENST00000367255	ENSG00000165300	SLITRK5
SNX9	51429	37	6	158331034	158331034	Missense_Mutation	SNP	C	G	NA	KYSE180_OESOPHAGUS	ENST00000392185	0.3	p.S309C	NA	07:39:00	39:169	1 day, 4:41:00	NA	NA	0	0		ENST00000392185	ENSG00000151650	VENTX
SLC22A1	6580	37	6	160543101	160543101	Missense_Mutation	SNP	C	T	NA	KYSE180_OESOPHAGUS	ENST00000366963	0.4	p.T45I	NA	1 day, 19:00:00		3 days, 15:01:00	NA	NA	8.236e-06	0		ENST00000366963	ENSG00000179919	OR10A7
PLG	5340	37	6	161162407	161162407	Missense_Mutation	SNP	G	A	NA	KYSE180_OESOPHAGUS	ENST00000308192	0.9	p.D695N	NA	1 day, 12:00:00		2 days, 2:01:00	NA	NA	8.236e-06	0		ENST00000308192	ENSG00000180357	ZNF609
MAP3K4	4216	37	6	161455338	161455338	Missense_Mutation	SNP	A	T	NA	KYSE180_OESOPHAGUS	ENST00000392142	0.4	p.D67V	NA	22:00:00	2 days, 10:00:00	3 days, 13:00:00	17:00:00		2.471e-05	0		ENST00000392142	ENSG00000182771	GRID1
RADIL	55698	37	7	4874263	4874263	Missense_Mutation	SNP	G	C	NA	KYSE180_OESOPHAGUS	ENST00000399583	0.3	p.A464G	NA	10:40:00	05:26:00		NA	NA	0	0		ENST00000399583	ENSG00000185028	LRRC14B
ICA1	3382	37	7	8257995	8257995	Missense_Mutation	SNP	C	T	NA	KYSE180_OESOPHAGUS	ENST00000402384	0.3	p.M173I	NA	21:50:00		58:175	NA	NA	0	0		ENST00000402384	ENSG00000182261	NLRP10
TWIST1	7291	37	7	19156875	19156875	Missense_Mutation	SNP	G	C	NA	KYSE180_OESOPHAGUS	ENST00000242261	0.5	p.P24A	NA	19:09:00			NA	NA	2.469e-05	0		ENST00000242261	ENSG00000068745	IP6K2
MACC1	346389	37	7	20198221	20198221	Missense_Mutation	SNP	G	C	NA	KYSE180_OESOPHAGUS	ENST00000400331	0.5	p.A588G	NA	12:50:00	36:73	66:196	NA	NA	0	0		ENST00000400331	ENSG00000146757	ZNF92
ABCB5	340273	37	7	20784957	20784957	Missense_Mutation	SNP	G	C	NA	KYSE180_OESOPHAGUS	ENST00000404938	0.2	p.E1109Q	NA	12:43:00		50:136	NA	NA	0	0		ENST00000404938	ENSG00000183035	CYLC1
NPSR1	387129	37	7	34724213	34724213	Missense_Mutation	SNP	G	A	NA	KYSE180_OESOPHAGUS	ENST00000360581	0.1	p.G66E	NA	11:45:00		46:138	NA	NA	8.236e-06	0		ENST00000360581	ENSG00000113763	UNC5A
AMPH	273	37	7	38514981	38514981	Missense_Mutation	SNP	A	C	NA	KYSE180_OESOPHAGUS	ENST00000356264	0.2	p.F180L	NA	11:27:00		0.836111	NA	NA	0	0		ENST00000356264	ENSG00000166090	IL25
CDK13	8621	37	7	40134253	40134253	Missense_Mutation	SNP	G	A	NA	KYSE180_OESOPHAGUS	ENST00000181839	0.4	p.A1405T	NA	13:43:00	62:153	48:154	80:177	NA	0	0		ENST00000181839	ENSG00000184022	OR2T10
HECW1	23072	37	7	43484129	43484129	Missense_Mutation	SNP	C	T	NA	KYSE180_OESOPHAGUS	ENST00000395891	0.2	p.P453L	NA	09:52:00	06:02:00	08:15:00	07:19:00	NA	0	0		ENST00000395891	ENSG00000197147	LRRC8B
AC004899.1	0	37	7	48887810	48887810	Missense_Mutation	SNP	C	T	NA	KYSE180_OESOPHAGUS	ENST00000596947	0.1	p.R104W	NA	05:28:00			NA	NA	0	0		ENST00000596947	ENSG00000185291	IL3RA
RUNDC3B	154661	37	7	87407172	87407172	Missense_Mutation	SNP	A	G	NA	KYSE180_OESOPHAGUS	ENST00000338056	0.3	p.Q303R	NA	13:12:00		1 day, 3:55:00	NA	NA	0	0		ENST00000338056	ENSG00000185787	MORF4L1
C7orf63	0	37	7	89936366	89936366	Missense_Mutation	SNP	G	A	NA	KYSE180_OESOPHAGUS	ENST00000389297	0.4	p.S806N	NA	11:22:00		0.961111	NA	NA	0	0		ENST00000389297	ENSG00000183682	BMP8A
PPP1R9A	55607	37	7	94540812	94540812	Missense_Mutation	SNP	C	T	NA	KYSE180_OESOPHAGUS	ENST00000433881	0.1	p.P463S	NA	12:26:00		21:38:00	NA	NA	0	0		ENST00000433881	ENSG00000185069	KRT76
PTCD1	26024	37	7	99022659	99022659	Missense_Mutation	SNP	G	A	NA	KYSE180_OESOPHAGUS	ENST00000292478	0.4	p.S499F	NA	0.583333	40:164		NA	NA	0	0		ENST00000292478	ENSG00000184108	TRIML1
ZNF394	84124	37	7	99097367	99097367	Missense_Mutation	SNP	G	A	NA	KYSE180_OESOPHAGUS	ENST00000337673	0.6	p.P117L	NA	1 day, 3:56:00	56:148	43:167	NA	NA	0	0		ENST00000337673	ENSG00000221890	NPTXR
RELN	5649	37	7	103141285	103141285	Missense_Mutation	SNP	G	T	NA	KYSE180_OESOPHAGUS	ENST00000428762	0.1	p.D2858E	NA	07:44:00		59:198	NA	NA	0	0		ENST00000428762	ENSG00000183873	SCN5A
LRRN3	54674	37	7	110763658	110763658	Missense_Mutation	SNP	G	C	NA	KYSE180_OESOPHAGUS	ENST00000422987	0.3	p.R277T	NA	04:13:00		0.633333	NA	NA	0	0		ENST00000422987	ENSG00000187123	LYPD6
AKR1B15	441282	37	7	134249432	134249432	Missense_Mutation	SNP	G	A	NA	KYSE180_OESOPHAGUS	ENST00000457545	0.2	p.D21N	NA	22:20:00			NA	NA	0	0		ENST00000457545	ENSG00000189079	ARID2
BRAF	673	37	7	140500166	140500166	Missense_Mutation	SNP	T	C	NA	KYSE180_OESOPHAGUS	ENST00000288602	0.6	p.I326V	NA	1 day, 15:00:00		3 days, 4:01:00	1 day, 10:00:00		9.06e-05	0		ENST00000288602	ENSG00000186103	ARGFX
ZNF783	100289678	37	7	148964229	148964229	Missense_Mutation	SNP	A	T	NA	KYSE180_OESOPHAGUS	ENST00000434415	0.1	p.R197W	NA	1 day, 8:00:00	3 days, 1:01:00	3 days, 16:02:00	NA	NA	0	0		ENST00000434415	ENSG00000114770	ABCC5
NEIL2	252969	37	8	11637279	11637279	Missense_Mutation	SNP	C	G	NA	KYSE180_OESOPHAGUS	ENST00000284503	0.6	p.S104C	NA	12:11:00	1 day, 12:38:00	1 day, 0:23:00	NA	NA	0	0		ENST00000284503	ENSG00000162614	NEXN
ADRA1A	148	37	8	26722404	26722404	Missense_Mutation	SNP	A	C	NA	KYSE180_OESOPHAGUS	ENST00000519229	0.1	p.L28R	NA	14:13:00		110:113	NA	NA	0	0		ENST00000519229	ENSG00000163395	IGFN1
PRKDC	5591	37	8	48746831	48746831	Missense_Mutation	SNP	A	C	NA	KYSE180_OESOPHAGUS	ENST00000314191	0.2	p.L2692W	NA	2 days, 13:13:00	682:269	504:185	7 days, 14:47:00	NA	1.652e-05	0		ENST00000314191	ENSG00000186335	SLC36A2
ST18	9705	37	8	53084732	53084732	Missense_Mutation	SNP	A	G	NA	KYSE180_OESOPHAGUS	ENST00000276480	0.7	p.L230P	NA	13:33:00		1 day, 1:52:00	NA	NA	8.236e-06	0		ENST00000276480	ENSG00000176473	WDR25
MRPL15	29088	37	8	55049836	55049836	Missense_Mutation	SNP	G	A	NA	KYSE180_OESOPHAGUS	ENST00000260102	0.4	p.R91H	NA	1 day, 6:15:00		2 days, 6:43:00	NA	NA	8.236e-06	0		ENST00000260102	ENSG00000185974	GRK1
ZFHX4	79776	37	8	77767189	77767189	Missense_Mutation	SNP	C	T	NA	KYSE180_OESOPHAGUS	ENST00000521891	0.2	p.P2678S	NA	14:24:00		35:79	NA	NA	0	0		ENST00000521891	ENSG00000147905	ZCCHC7
CA13	377677	37	8	86180836	86180836	Missense_Mutation	SNP	A	G	NA	KYSE180_OESOPHAGUS	ENST00000321764	0.3	p.I217V	NA	23:38:00		28:81	NA	NA	0	0		ENST00000321764	ENSG00000075420	FNDC3B
KIAA1429	25962	37	8	95527173	95527173	Missense_Mutation	SNP	C	T	NA	KYSE180_OESOPHAGUS	ENST00000297591	0.5	p.G892D	NA	04:14:00	54:393		NA	NA	0	0		ENST00000297591	ENSG00000079819	EPB41L2
MTERFD1	0	37	8	97256273	97256273	Missense_Mutation	SNP	T	A	NA	KYSE180_OESOPHAGUS	ENST00000287025	0.3	p.E311D	NA	16:38:00	167:500	27:82	NA	NA	0	0		ENST00000287025	ENSG00000171492	LRRC8D
RIMS2	9699	37	8	104831767	104831767	Missense_Mutation	SNP	A	G	NA	KYSE180_OESOPHAGUS	ENST00000507740	0.1	p.N11S	NA	08:33:00		41:138	07:20:00	NA	0	0		ENST00000507740	ENSG00000160908	ZNF394
LRP12	29967	37	8	105503055	105503055	Missense_Mutation	SNP	G	A	NA	KYSE180_OESOPHAGUS	ENST00000276654	0.5	p.P809L	NA	15:30:00	50:183	32:102	NA	NA	0	0		ENST00000276654	ENSG00000213213	CCDC183
SYBU	55638	37	8	110631262	110631262	Missense_Mutation	SNP	G	A	NA	KYSE180_OESOPHAGUS	ENST00000422135	0.1	p.T79I	NA	14:37:00	28:89	18:49:00	NA	NA	0	0		ENST00000422135	ENSG00000163833	FBXO40
HHLA1	10086	37	8	133092067	133092067	Missense_Mutation	SNP	G	A	NA	KYSE180_OESOPHAGUS	ENST00000414222	0.1	p.P275S	NA	0.599306		0.795139	NA	NA	0	0		ENST00000414222	ENSG00000105784	RUNDC3B
SLC45A4	57210	37	8	142222510	142222510	Missense_Mutation	SNP	G	A	NA	KYSE180_OESOPHAGUS	ENST00000024061	0.3	p.P645L	NA	09:24:00	19:39:00	16:41:00	NA	NA	0	0		ENST00000024061	ENSG00000180917	CMTR2
MROH6	642475	37	8	144649976	144649976	Missense_Mutation	SNP	C	T	NA	KYSE180_OESOPHAGUS	ENST00000398882	0.3	p.R616Q	NA	16:31:00		05:16:00	NA	NA	0	0		ENST00000398882	ENSG00000187475	HIST1H1T
KIAA1875	340390	37	8	145166334	145166334	Missense_Mutation	SNP	C	G	NA	KYSE180_OESOPHAGUS	ENST00000323662	0.8	p.A811G	NA	1 day, 1:35:00			NA	NA	0	0		ENST00000323662	ENSG00000173275	ZNF449
CPSF1	29894	37	8	145626616	145626616	Missense_Mutation	SNP	G	C	NA	KYSE180_OESOPHAGUS	ENST00000349769	0.3	p.P126A	NA	16:27:00	95:171		NA	NA	1.077e-05	0		ENST00000349769	ENSG00000154258	ABCA9
KIFC2	90990	37	8	145698451	145698451	Missense_Mutation	SNP	G	A	NA	KYSE180_OESOPHAGUS	ENST00000301332	0.2	p.G712E	NA	05:36:00			NA	NA	0	0		ENST00000301332	ENSG00000166347	CYB5A
GLIS3	169792	37	9	4118870	4118870	Missense_Mutation	SNP	G	A	NA	KYSE180_OESOPHAGUS	ENST00000324333	0.1	p.S48L	NA	09:18:00		11:16:00	NA	NA	0	0		ENST00000324333	ENSG00000130816	DNMT1
ZCCHC7	84186	37	9	37126485	37126485	Missense_Mutation	SNP	A	T	NA	KYSE180_OESOPHAGUS	ENST00000336755	0.5	p.E52D	NA	16:21:00	86:64	77:78	NA	NA	0	0		ENST00000336755	ENSG00000187918	OR51I2
MAMDC2	256691	37	9	72785521	72785521	Missense_Mutation	SNP	C	T	NA	KYSE180_OESOPHAGUS	ENST00000377182	0.4	p.P542L	NA	03:25:00			NA	NA	0	0		ENST00000377182	ENSG00000170099	SERPINA6
RASEF	158158	37	9	85637293	85637293	Missense_Mutation	SNP	C	T	NA	KYSE180_OESOPHAGUS	ENST00000376447	0.3	p.M209I	NA	12:14:00		1 day, 8:51:00	NA	NA	0	0		ENST00000376447	ENSG00000158321	AUTS2
AAED1	195827	37	9	99417458	99417458	Missense_Mutation	SNP	C	T	NA	KYSE180_OESOPHAGUS	ENST00000375234	0.3	p.E36K	NA	09:10:00			NA	NA	0	0		ENST00000375234	ENSG00000105708	ZNF14
MSANTD3	91283	37	9	103213189	103213189	Missense_Mutation	SNP	A	C	NA	KYSE180_OESOPHAGUS	ENST00000395067	0.2	p.T257P	NA	05:32:00			NA	NA	0	0		ENST00000395067	ENSG00000165533	TTC8
GARNL3	84253	37	9	130104530	130104530	Missense_Mutation	SNP	C	T	NA	KYSE180_OESOPHAGUS	ENST00000373387	0.4	p.P390S	NA	1 day, 8:37:00	12:20:00	134:233	NA	NA	0	0		ENST00000373387	ENSG00000137812	KNL1
PRDM12	59335	37	9	133543584	133543584	Missense_Mutation	SNP	G	T	NA	KYSE180_OESOPHAGUS	ENST00000253008	0.2	p.A152S	NA	09:48:00			NA	NA	0	0		ENST00000253008	ENSG00000137860	SLC28A2
FCN1	2219	37	9	137808304	137808304	Missense_Mutation	SNP	A	G	NA	KYSE180_OESOPHAGUS	ENST00000371806	0.3	p.V36A	NA	1 day, 19:30:00		47:68	NA	NA	0	0		ENST00000371806	ENSG00000170482	SLC23A1
FCN1	2219	37	9	137808305	137808305	Missense_Mutation	SNP	C	A	NA	KYSE180_OESOPHAGUS	ENST00000371806	0.3	p.V36L	NA	1 day, 19:30:00		43:66	NA	NA	0	0		ENST00000371806	ENSG00000148702	HABP2
NOTCH1	4851	37	9	139400270	139400270	Missense_Mutation	SNP	C	T	NA	KYSE180_OESOPHAGUS	ENST00000277541	0.6	p.G1360S	NA	3 days, 1:00:00		16:01:00	14:00:00		8.569e-06	0		ENST00000277541	ENSG00000157087	ATP2B2
KIAA1984	0	37	9	139702033	139702033	Missense_Mutation	SNP	A	G	NA	KYSE180_OESOPHAGUS	ENST00000338005	0.6	p.Q499R	NA	2 days, 3:00:00	09:00:00	20:00:00	NA	NA	0	0		ENST00000338005	ENSG00000164707	SLC13A4
ARL5B	221079	37	10	18955536	18955536	Missense_Mutation	SNP	G	A	NA	KYSE180_OESOPHAGUS	ENST00000377275	0.3	p.A27T	NA	10:13:00	2 days, 4:49:00	1 day, 12:54:00	NA	NA	0	0		ENST00000377275	ENSG00000104044	OCA2
FZD8	8325	37	10	35929352	35929352	Missense_Mutation	SNP	C	T	NA	KYSE180_OESOPHAGUS	ENST00000374694	0.1	p.E336K	NA	09:00:00		04:00:00	NA	NA	0	0		ENST00000374694	ENSG00000141503	MINK1
BMS1	9790	37	10	43325850	43325850	Missense_Mutation	SNP	C	T	NA	KYSE180_OESOPHAGUS	ENST00000374518	0.5	p.R1200C	NA	17:09:00		1 day, 9:34:00	NA	NA	1.647e-05	0		ENST00000374518	ENSG00000187720	THSD4
CDH23	64072	37	10	73375330	73375330	Missense_Mutation	SNP	G	A	NA	KYSE180_OESOPHAGUS	ENST00000224721	0.6	p.R306Q	NA	1 day, 0:24:00		1 day, 1:22:00	NA	NA	1.654e-05	0		ENST00000224721	ENSG00000182534	MXRA7
GRID1	2894	37	10	87407077	87407077	Missense_Mutation	SNP	C	T	NA	KYSE180_OESOPHAGUS	ENST00000327946	0.7	p.R692Q	NA	17:11:00	02:03:00	107:120	NA	NA	1.647e-05	0		ENST00000327946	ENSG00000078053	AMPH
GRID1	2894	37	10	87482771	87482771	Missense_Mutation	SNP	G	T	NA	KYSE180_OESOPHAGUS	ENST00000327946	0.7	p.D662E	NA	16:11:00		09:07:00	NA	NA	0	0		ENST00000327946	ENSG00000197863	ZNF790
LGI1	9211	37	10	95552640	95552640	Missense_Mutation	SNP	C	T	NA	KYSE180_OESOPHAGUS	ENST00000371418	0.4	p.S215F	NA	16:10:00		93:83	NA	NA	0	0		ENST00000371418	ENSG00000122986	HVCN1
PLCE1	51196	37	10	96066392	96066392	Missense_Mutation	SNP	A	G	NA	KYSE180_OESOPHAGUS	ENST00000371380	0.3	p.N1944S	NA	20:24:00	04:07:00	1 day, 21:28:00	NA	NA	0	0		ENST00000371380	ENSG00000182141	ZNF708
ABCC2	1244	37	10	101578556	101578556	Missense_Mutation	SNP	C	A	NA	KYSE180_OESOPHAGUS	ENST00000370449	0.4	p.L761I	NA	19:10:00	1 day, 6:21:00	1 day, 4:30:00	NA	NA	0	0		ENST00000370449	ENSG00000112280	COL9A1
C10orf76	79591	37	10	103766317	103766317	Missense_Mutation	SNP	G	C	NA	KYSE180_OESOPHAGUS	ENST00000370033	0.4	p.T343S	NA	11:10:00	1 day, 12:30:00	1 day, 15:46:00	NA	NA	0	0		ENST00000370033	ENSG00000197487	GALP
HABP2	3026	37	10	115337896	115337896	Missense_Mutation	SNP	G	C	NA	KYSE180_OESOPHAGUS	ENST00000351270	0.3	p.C187S	NA	18:39:00			NA	NA	0	0		ENST00000351270	ENSG00000188324	OR6C6
MGMT	4255	37	10	131506228	131506228	Missense_Mutation	SNP	G	C	NA	KYSE180_OESOPHAGUS	ENST00000306010	0.7	p.W96C	NA	20:20:00		38:74	NA	NA	8.236e-06	0		ENST00000306010	ENSG00000145734	BDP1
VENTX	27287	37	10	135053548	135053548	Missense_Mutation	SNP	C	T	NA	KYSE180_OESOPHAGUS	ENST00000325980	0.9	p.T172M	NA	1 day, 10:10:00		1 day, 14:24:00	NA	NA	1.647e-05	0		ENST00000325980	ENSG00000198053	SIRPA
DRD4	1815	37	11	640431	640431	Missense_Mutation	SNP	T	A	NA	KYSE180_OESOPHAGUS	ENST00000176183	0.5	p.F363Y	NA	18:15:00	04:03:00	06:07:00	NA	NA	0	0		ENST00000176183	ENSG00000006283	CACNA1G
OR51I2	390064	37	11	5474886	5474886	Missense_Mutation	SNP	T	A	NA	KYSE180_OESOPHAGUS	ENST00000341449	0.2	p.H56Q	NA	12:16:00		1 day, 2:19:00	NA	NA	0	0		ENST00000341449	ENSG00000177575	CD163
NLRP10	338322	37	11	7981454	7981454	Missense_Mutation	SNP	C	T	NA	KYSE180_OESOPHAGUS	ENST00000328600	0.2	p.E569K	NA	16:22:00		1 day, 3:42:00	1 day, 13:35:00	NA	0	0		ENST00000328600	ENSG00000124721	DNAH8
RPL27A	6157	37	11	8706285	8706285	Missense_Mutation	SNP	A	G	NA	KYSE180_OESOPHAGUS	ENST00000314138	0.6	p.K55R	NA	19:19:00		2 days, 5:56:00	NA	NA	0	0		ENST00000314138	ENSG00000188869	TMC3
OTOG	340990	37	11	17615193	17615193	Missense_Mutation	SNP	C	T	NA	KYSE180_OESOPHAGUS	ENST00000399391	0.2	p.H1072Y	NA	1 day, 7:00:00		09:00:00	NA	NA	0	0		ENST00000399391	ENSG00000182871	COL18A1
LRP4	4038	37	11	46907926	46907926	Missense_Mutation	SNP	C	T	NA	KYSE180_OESOPHAGUS	ENST00000378623	0.1	p.V792I	NA	2 days, 23:00:00	3 days, 9:00:00	23:00:00	NA	NA	3.296e-05	0		ENST00000378623	ENSG00000197093	GAL3ST4
MYBPC3	4607	37	11	47372799	47372799	Missense_Mutation	SNP	T	G	NA	KYSE180_OESOPHAGUS	ENST00000545968	0.1	p.I95L	NA	2 days, 10:00:00		18:01:00	NA	NA	8.444e-06	0		ENST00000545968	ENSG00000197102	DYNC1H1
OR5M3	219482	37	11	56237264	56237264	Missense_Mutation	SNP	G	A	NA	KYSE180_OESOPHAGUS	ENST00000312240	0.2	p.S237F	NA	11:26:00			NA	NA	0	0		ENST00000312240	ENSG00000187258	NPSR1
MPEG1	219972	37	11	58978952	58978952	Missense_Mutation	SNP	A	G	NA	KYSE180_OESOPHAGUS	ENST00000361050	0.3	p.F463L	NA	13:32:00		33:89	NA	NA	0	0		ENST00000361050	ENSG00000197629	MPEG1
MPEG1	219972	37	11	58979902	58979902	Missense_Mutation	SNP	A	G	NA	KYSE180_OESOPHAGUS	ENST00000361050	0.3	p.I146T	NA	15:22:00		27:82	NA	NA	0	0		ENST00000361050	ENSG00000183856	IQGAP3
MS4A4E	643680	37	11	59997492	59997492	Missense_Mutation	SNP	C	A	NA	KYSE180_OESOPHAGUS	ENST00000528394	0.1	p.G13W	NA	21:32:00		41:92	NA	NA	0	0		ENST00000528394	ENSG00000151914	DST
MYRF	745	37	11	61537820	61537820	Missense_Mutation	SNP	C	T	NA	KYSE180_OESOPHAGUS	ENST00000278836	0.5	p.P188L	NA	21:19:00		03:02:00	NA	NA	0	0		ENST00000278836	ENSG00000198840	MT-ND3
TAF6L	10629	37	11	62549388	62549388	Missense_Mutation	SNP	C	T	NA	KYSE180_OESOPHAGUS	ENST00000294168	0.3	p.T185M	NA	15:34:00	62:145	24:64	NA	NA	4.942e-05	0		ENST00000294168	ENSG00000198752	CDC42BPB
CHRM1	1128	37	11	62677633	62677633	Missense_Mutation	SNP	G	T	NA	KYSE180_OESOPHAGUS	ENST00000306960	0.3	p.P314T	NA	17:32:00		1 day, 2:56:00	NA	NA	8.237e-06	0		ENST00000306960	ENSG00000157131	C8A
SLC22A11	55867	37	11	64323577	64323577	Missense_Mutation	SNP	C	A	NA	KYSE180_OESOPHAGUS	ENST00000301891	0.4	p.L36I	NA	1 day, 4:32:00		26:66	NA	NA	0	0		ENST00000301891	ENSG00000198888	MT-ND1
NRXN2	9379	37	11	64457900	64457900	Missense_Mutation	SNP	C	T	NA	KYSE180_OESOPHAGUS	ENST00000377551	0.1	p.G276D	NA	21:31:00		10:19:00	NA	NA	0	0		ENST00000377551	ENSG00000198786	MT-ND5
CDC42EP2	10435	37	11	65088401	65088401	Missense_Mutation	SNP	G	A	NA	KYSE180_OESOPHAGUS	ENST00000544348	0.1	p.R11H	NA	0.798611	41:138	10:39:00	NA	NA	3.295e-05	0		ENST00000544348	ENSG00000198712	MT-CO2
SPTBN2	6712	37	11	66472843	66472843	Missense_Mutation	SNP	G	A	NA	KYSE180_OESOPHAGUS	ENST00000533211	0.1	p.A635V	NA	2 days, 14:15:00		1 day, 22:17:00	NA	NA	8.257e-06	0		ENST00000533211	ENSG00000134452	FBXO18
ADRBK1	156	37	11	67049397	67049397	Missense_Mutation	SNP	C	T	NA	KYSE180_OESOPHAGUS	ENST00000308595	0.5	p.R311C	NA	7 days, 0:51:00		6 days, 1:50:00	2 days, 2:14:00	NA	8.237e-06	0		ENST00000308595	ENSG00000143653	SCCPDH
KRTAP5-9	3846	37	11	71259906	71259906	Missense_Mutation	SNP	C	T	NA	KYSE180_OESOPHAGUS	ENST00000528743	0.2	p.S68F	NA	19:23:00		0.765972	NA	NA	0	0		ENST00000528743	ENSG00000203697	CAPN8
TENM4	26011	37	11	78369339	78369339	Missense_Mutation	SNP	C	T	NA	KYSE180_OESOPHAGUS	ENST00000278550	0.7	p.E2692K	NA	19:14:00		14:14:00	NA	NA	0	0		ENST00000278550	ENSG00000136630	HLX
PICALM	8301	37	11	85694971	85694971	Missense_Mutation	SNP	A	G	NA	KYSE180_OESOPHAGUS	ENST00000393346	0.3	p.L485P	NA	11:13:00	242:258	1 day, 3:33:00	04:03:00	NA	0	0		ENST00000393346	ENSG00000175003	SLC22A1
CCDC67	159989	37	11	93127677	93127677	Missense_Mutation	SNP	G	A	NA	KYSE180_OESOPHAGUS	ENST00000298050	0.3	p.R365K	NA	09:50:00		33:217	NA	NA	0	0		ENST00000298050	ENSG00000198049	AVPR1B
EXPH5	23086	37	11	108384978	108384978	Missense_Mutation	SNP	T	C	NA	KYSE180_OESOPHAGUS	ENST00000265843	0.4	p.H419R	NA	18:33:00	13:29:00	58:139	NA	NA	0	0		ENST00000265843	ENSG00000133065	SLC41A1
TMPRSS5	80975	37	11	113567620	113567620	Missense_Mutation	SNP	G	A	NA	KYSE180_OESOPHAGUS	ENST00000299882	0.5	p.P180S	NA	1 day, 7:00:00		2 days, 22:01:00	NA	NA	1.669e-05	0		ENST00000299882	ENSG00000131018	SYNE1
HTR3B	9177	37	11	113802116	113802116	Missense_Mutation	SNP	A	C	NA	KYSE180_OESOPHAGUS	ENST00000260191	0.2	p.N75T	NA	14:10:00		1 day, 6:31:00	NA	NA	0	0		ENST00000260191	ENSG00000146476	ARMT1
CBL	867	37	11	119144628	119144628	Missense_Mutation	SNP	C	T	NA	KYSE180_OESOPHAGUS	ENST00000264033	0.4	p.P214L	NA	09:44:00	63:151	28:87	1.01389	NA	0	0		ENST00000264033	ENSG00000143278	F13B
ACRV1	56	37	11	125542609	125542609	Missense_Mutation	SNP	C	T	NA	KYSE180_OESOPHAGUS	ENST00000533904	0.1	p.G226E	NA	19:23:00		1 day, 14:43:00	NA	NA	0	0		ENST00000533904	ENSG00000117501	MROH9
APLP2	334	37	11	129939970	129939970	Missense_Mutation	SNP	A	C	NA	KYSE180_OESOPHAGUS	ENST00000263574	0.5	p.Y33S	NA	21:00:00	27 days, 1:04:00		NA	NA	2.755e-05	0		ENST00000263574	ENSG00000112282	MED23
ACRBP	84519	37	12	6753454	6753454	Missense_Mutation	SNP	G	A	NA	KYSE180_OESOPHAGUS	ENST00000229243	0.2	p.P265S	NA	09:40:00			NA	NA	0	0		ENST00000229243	ENSG00000163568	AIM2
TMEM52B	120939	37	12	10339132	10339132	Missense_Mutation	SNP	G	C	NA	KYSE180_OESOPHAGUS	ENST00000381923	0.2	p.C84S	NA	14:19:00		27:61	NA	NA	2.471e-05	0		ENST00000381923	ENSG00000152894	PTPRK
PIK3C2G	5288	37	12	18762561	18762561	Missense_Mutation	SNP	A	C	NA	KYSE180_OESOPHAGUS	ENST00000266497	0.5	p.I1353L	NA	13:25:00		31:79	05:11:00	NA	3.406e-05	0		ENST00000266497	ENSG00000143614	GATAD2B
GYS2	2998	37	12	21713333	21713333	Missense_Mutation	SNP	G	C	NA	KYSE180_OESOPHAGUS	ENST00000261195	0.2	p.R386G	NA	14:22:00		47:119	NA	NA	0	0		ENST00000261195	ENSG00000159450	TCHH
IFLTD1	0	37	12	25672898	25672898	Missense_Mutation	SNP	A	T	NA	KYSE180_OESOPHAGUS	ENST00000282881	0.6	p.F283I	NA	15:03:00		3 days, 4:38:00	NA	NA	2.471e-05	0		ENST00000282881	ENSG00000151929	BAG3
ARID2	196528	37	12	46230745	46230745	Missense_Mutation	SNP	C	T	NA	KYSE180_OESOPHAGUS	ENST00000334344	0.6	p.L332F	NA	18:20:00	15:45:00	47:116	NA	NA	0	0		ENST00000334344	ENSG00000196865	NHLRC2
SCAF11	9169	37	12	46320987	46320987	Missense_Mutation	SNP	G	A	NA	KYSE180_OESOPHAGUS	ENST00000369367	0.3	p.P833S	NA	14:34:00	105:262	51:105	NA	NA	0	0		ENST00000369367	ENSG00000139218	SCAF11
PRPH	5630	37	12	49691752	49691752	Missense_Mutation	SNP	G	C	NA	KYSE180_OESOPHAGUS	ENST00000257860	0.4	p.E427Q	NA	1 day, 9:00:00	06:00:00	1 day, 6:00:00	NA	NA	0	0		ENST00000257860	ENSG00000112159	MDN1
KRT76	51350	37	12	53164879	53164879	Missense_Mutation	SNP	C	T	NA	KYSE180_OESOPHAGUS	ENST00000332411	0.2	p.R463Q	NA	1 day, 18:00:00			NA	NA	8.236e-06	0		ENST00000332411	ENSG00000203867	RBM20
OR10A7	121364	37	12	55615668	55615668	Missense_Mutation	SNP	C	T	NA	KYSE180_OESOPHAGUS	ENST00000326258	0.1	p.P287L	NA	15:10:00		1 day, 2:32:00	NA	NA	0	0		ENST00000326258	ENSG00000163349	HIPK1
OR6C6	283365	37	12	55688211	55688211	Missense_Mutation	SNP	G	A	NA	KYSE180_OESOPHAGUS	ENST00000358433	0.2	p.S269F	NA	12:20:00			NA	NA	0	0		ENST00000358433	ENSG00000120029	C10orf76
NACA	4666	37	12	57113369	57113369	Missense_Mutation	SNP	G	A	NA	KYSE180_OESOPHAGUS	ENST00000454682	0.1	p.P649S	NA	19:21:00	06:05:00	1 day, 2:22:00	63:73	NA	0	0		ENST00000454682	ENSG00000101204	CHRNA4
GLI1	2735	37	12	57865078	57865078	Missense_Mutation	SNP	C	T	NA	KYSE180_OESOPHAGUS	ENST00000228682	0.2	p.P852L	NA	17:19:00		1 day, 7:26:00	2 days, 7:46:00	NA	0	0		ENST00000228682	ENSG00000124203	ZNF831
PTPRB	5787	37	12	70918257	70918257	Missense_Mutation	SNP	G	A	NA	KYSE180_OESOPHAGUS	ENST00000261266	0.5	p.H1989Y	NA	17:17:00		107:124	NA	NA	0	0		ENST00000261266	ENSG00000124256	ZBP1
SLC25A3	5250	37	12	98987763	98987763	Missense_Mutation	SNP	T	A	NA	KYSE180_OESOPHAGUS	ENST00000228318	0.3	p.S3T	NA	18:33:00	326:624	08:28:00	NA	NA	0	0		ENST00000228318	ENSG00000203972	GLYATL3
HVCN1	84329	37	12	111099087	111099087	Missense_Mutation	SNP	G	A	NA	KYSE180_OESOPHAGUS	ENST00000356742	0.5	p.S63L	NA	17:28:00		19:33:00	NA	NA	0	0		ENST00000356742	ENSG00000138193	PLCE1
SDSL	113675	37	12	113875751	113875751	Missense_Mutation	SNP	G	A	NA	KYSE180_OESOPHAGUS	ENST00000403593	0.4	p.G286D	NA	20:35:00		98:208	NA	NA	0	0		ENST00000403593	ENSG00000108231	LGI1
MAP1LC3B2	643246	37	12	117013859	117013859	Missense_Mutation	SNP	T	C	NA	KYSE180_OESOPHAGUS	ENST00000556529	0.1	p.Y38H	NA	16:29:00		67:144	NA	NA	3.295e-05	0		ENST00000556529	ENSG00000096384	HSP90AB1
DNAH10	196385	37	12	124323133	124323133	Missense_Mutation	SNP	C	T	NA	KYSE180_OESOPHAGUS	ENST00000409039	0.3	p.S1560L	NA	14:22:00		82:97	NA	NA	0	0		ENST00000409039	ENSG00000085265	FCN1
GALNT9	50614	37	12	132811464	132811464	Missense_Mutation	SNP	G	A	NA	KYSE180_OESOPHAGUS	ENST00000535228	0.1	p.P75L	NA	16:18:00			NA	NA	0	0		ENST00000535228	ENSG00000162373	BEND5
MTUS2	23281	37	13	29601023	29601023	Missense_Mutation	SNP	G	A	NA	KYSE180_OESOPHAGUS	ENST00000431530	0.3	p.E740K	NA	15:15:00		2 days, 16:49:00	1 day, 13:33:00	NA	0	0		ENST00000431530	ENSG00000124126	PREX1
FRY	10129	37	13	32811862	32811862	Missense_Mutation	SNP	G	A	NA	KYSE180_OESOPHAGUS	ENST00000380250	0.3	p.E2053K	NA	19:20:00		10:19:00	NA	NA	0	0		ENST00000380250	ENSG00000126106	TMEM53
CSNK1A1L	122011	37	13	37678395	37678395	Missense_Mutation	SNP	A	T	NA	KYSE180_OESOPHAGUS	ENST00000379800	0.3	p.N333K	NA	10:18:00		1 day, 20:37:00	2 days, 9:54:00	NA	0	0		ENST00000379800	ENSG00000127124	HIVEP3
TSC22D1	8848	37	13	45148757	45148757	Missense_Mutation	SNP	C	G	NA	KYSE180_OESOPHAGUS	ENST00000458659	0.2	p.G485A	NA	1 day, 7:00:00	2 days, 13:00:00	3 days, 11:00:00	NA	NA	0	0		ENST00000458659	ENSG00000197694	SPTAN1
NEK3	4752	37	13	52725365	52725365	Missense_Mutation	SNP	G	A	NA	KYSE180_OESOPHAGUS	ENST00000400357	0.2	p.P155L	NA	17:19:00		1 day, 6:40:00	22:24:00	NA	8.28e-06	0		ENST00000400357	ENSG00000127603	MACF1
DACH1	1602	37	13	72131265	72131265	Missense_Mutation	SNP	C	T	NA	KYSE180_OESOPHAGUS	ENST00000359684	0.2	p.M541I	NA	06:29:00		37:102	13:37:00	NA	0	0		ENST00000359684	ENSG00000185090	MANEAL
MYCBP2	23077	37	13	77743757	77743757	Missense_Mutation	SNP	T	A	NA	KYSE180_OESOPHAGUS	ENST00000544440	0.2	p.I1925F	NA	12:05:00	1 day, 21:21:00	6 days, 6:49:00	NA	NA	1.647e-05	0		ENST00000544440	ENSG00000102271	KLHL4
SLITRK5	26050	37	13	88327758	88327758	Missense_Mutation	SNP	G	A	NA	KYSE180_OESOPHAGUS	ENST00000325089	0.6	p.E39K	NA	10:39:00	07:23:00	50:157	NA	NA	0	0		ENST00000325089	ENSG00000134698	AGO4
GPR180	160897	37	13	95278253	95278253	Missense_Mutation	SNP	C	G	NA	KYSE180_OESOPHAGUS	ENST00000376958	0.4	p.L374V	NA	19:14:00	208:155	103:75	NA	NA	0	0		ENST00000376958	ENSG00000136895	GARNL3
MBNL2	10150	37	13	97995315	97995315	Missense_Mutation	SNP	A	G	NA	KYSE180_OESOPHAGUS	ENST00000376673	0.3	p.S129G	NA	1 day, 10:19:00	116:69	3 days, 0:46:00	NA	NA	2.471e-05	0		ENST00000376673	ENSG00000162526	TSSK3
CLYBL	171425	37	13	100517084	100517084	Missense_Mutation	SNP	G	A	NA	KYSE180_OESOPHAGUS	ENST00000376360	0.1	p.E185K	NA	12:58:00		83:396	NA	NA	0	0		ENST00000376360	ENSG00000184634	MED12
TMTC4	84899	37	13	101278112	101278112	Missense_Mutation	SNP	G	C	NA	KYSE180_OESOPHAGUS	ENST00000376234	0.3	p.L522V	NA	0.543056	24:96	32:112	NA	NA	0	0		ENST00000376234	ENSG00000125998	FAM83C
KDELC1	79070	37	13	103443309	103443309	Missense_Mutation	SNP	T	C	NA	KYSE180_OESOPHAGUS	ENST00000376004	0.4	p.H342R	NA	1 day, 12:58:00	189:240	55:83	NA	NA	2.471e-05	0		ENST00000376004	ENSG00000204186	ZDBF2
GRK1	6011	37	13	114426062	114426062	Missense_Mutation	SNP	C	G	NA	KYSE180_OESOPHAGUS	ENST00000335678	0.6	p.S334C	NA	0.500694			NA	NA	0	0		ENST00000335678	ENSG00000165733	BMS1
OR4K5	79317	37	14	20388811	20388811	Missense_Mutation	SNP	G	A	NA	KYSE180_OESOPHAGUS	ENST00000315915	0.4	p.G16R	NA	0.459722		35:139	NA	NA	0	0		ENST00000315915	ENSG00000070159	PTPN3
IL25	64806	37	14	23842416	23842416	Missense_Mutation	SNP	C	A	NA	KYSE180_OESOPHAGUS	ENST00000329715	0.2	p.T30N	NA	3 days, 3:37:00		2 days, 10:37:00	NA	NA	0	0		ENST00000329715	ENSG00000158813	EDA
RIPK3	11035	37	14	24806468	24806468	Missense_Mutation	SNP	T	A	NA	KYSE180_OESOPHAGUS	ENST00000216274	0.5	p.S367C	NA	0.515972		44:238	51:277	NA	0	0		ENST00000216274	ENSG00000177283	FZD8
SOS2	6655	37	14	50626727	50626727	Missense_Mutation	SNP	T	C	NA	KYSE180_OESOPHAGUS	ENST00000216373	0.5	p.K425R	NA	12:43:00	26:70	46:133	NA	NA	0	0		ENST00000216373	ENSG00000162551	ALPL
C14orf37	145407	37	14	58563523	58563523	Missense_Mutation	SNP	C	T	NA	KYSE180_OESOPHAGUS	ENST00000267485	0.7	p.E670K	NA	15:37:00		27:64	NA	NA	0	0		ENST00000267485	ENSG00000158122	AAED1
TGFB3	7043	37	14	76447049	76447049	Missense_Mutation	SNP	G	T	NA	KYSE180_OESOPHAGUS	ENST00000238682	0.3	p.T63N	NA	2 days, 23:00:00	1 day, 0:00:00	6 days, 20:00:00	11 days, 14:05:00	NA	4.118e-05	0		ENST00000238682	ENSG00000204410	MSH5
TTC8	123016	37	14	89307250	89307250	Missense_Mutation	SNP	G	A	NA	KYSE180_OESOPHAGUS	ENST00000345383	0.5	p.G93R	NA	17:32:00	46:114	24:105	NA	NA	0	0		ENST00000345383	ENSG00000120539	MASTL
SERPINA6	866	37	14	94780448	94780448	Missense_Mutation	SNP	C	T	NA	KYSE180_OESOPHAGUS	ENST00000341584	0.3	p.G180R	NA	21:32:00		40:74	NA	NA	0	0		ENST00000341584	ENSG00000134901	KDELC1
WDR25	79446	37	14	100996188	100996188	Missense_Mutation	SNP	C	T	NA	KYSE180_OESOPHAGUS	ENST00000335290	0.6	p.S482F	NA	08:52:00		08:19:00	NA	NA	0	0		ENST00000335290	ENSG00000125247	TMTC4
DYNC1H1	1778	37	14	102506644	102506644	Missense_Mutation	SNP	C	T	NA	KYSE180_OESOPHAGUS	ENST00000360184	0.4	p.T3921I	NA	09:36:00	278:515	28:87	NA	NA	0	0		ENST00000360184	ENSG00000204560	DHX16
CDC42BPB	9578	37	14	103434688	103434688	Missense_Mutation	SNP	C	T	NA	KYSE180_OESOPHAGUS	ENST00000361246	0.2	p.E750K	NA	15:23:00	83:153	62:112	43:64	NA	0	0		ENST00000361246	ENSG00000165105	RASEF
TDRD9	122402	37	14	104473036	104473036	Missense_Mutation	SNP	G	A	NA	KYSE180_OESOPHAGUS	ENST00000409874	0.4	p.D645N	NA	17:51:00		67:224	NA	NA	0	0		ENST00000409874	ENSG00000139793	MBNL2
MKRN3	7681	37	15	23811330	23811330	Missense_Mutation	SNP	C	T	NA	KYSE180_OESOPHAGUS	ENST00000314520	0.3	p.P134L	NA	1 day, 2:40:00	22:40:00	09:41:00	52:112	NA	1.647e-05	0		ENST00000314520	ENSG00000152749	GPR180
HERC2	8924	37	15	28501243	28501243	Missense_Mutation	SNP	G	A	NA	KYSE180_OESOPHAGUS	ENST00000261609	0.7	p.P913L	NA	04:32:00	14:38:00			NA	0	0		ENST00000261609	ENSG00000160049	DFFA
MTMR10	54893	37	15	31234035	31234035	Missense_Mutation	SNP	T	C	NA	KYSE180_OESOPHAGUS	ENST00000435680	0.1	p.K658E	NA	1 day, 1:44:00	56:145	22:50:00	NA	NA	0	0		ENST00000435680	ENSG00000165072	MAMDC2
TRPM1	4308	37	15	31334205	31334205	Missense_Mutation	SNP	G	A	NA	KYSE180_OESOPHAGUS	ENST00000256552	0.6	p.S679F	NA	20:45:00		27:75	NA	NA	0	0		ENST00000256552	ENSG00000165997	ARL5B
AC135983.2	0	37	15	32777191	32777191	Missense_Mutation	SNP	G	A	NA	KYSE180_OESOPHAGUS	ENST00000593303	0.1	p.A104T	NA	16:15:00			NA	NA	0	0		ENST00000593303	ENSG00000241058	NSUN6
LPCAT4	254531	37	15	34651440	34651440	Missense_Mutation	SNP	C	T	NA	KYSE180_OESOPHAGUS	ENST00000314891	0.6	p.R488H	NA	22:12:00	370:197	06:02:00	NA	NA	4.177e-05	0		ENST00000314891	ENSG00000136111	TBC1D4
CASC5	57082	37	15	40921489	40921489	Missense_Mutation	SNP	A	G	NA	KYSE180_OESOPHAGUS	ENST00000346991	0.5	p.I1894V	NA	1 day, 0:09:00	166:68	1 day, 23:44:00	17:11:00	NA	3.311e-05	0		ENST00000346991	ENSG00000147050	KDM6A
PLA2G4D	283748	37	15	42362146	42362146	Missense_Mutation	SNP	G	A	NA	KYSE180_OESOPHAGUS	ENST00000290472	0.3	p.P731S	NA	14:32:00			NA	NA	2.647e-05	0		ENST00000290472	ENSG00000101333	PLCB4
PLA2G4D	283748	37	15	42363446	42363446	Missense_Mutation	SNP	G	A	NA	KYSE180_OESOPHAGUS	ENST00000290472	0.3	p.A584V	NA	14:30:00		03:09:00	NA	NA	2.471e-05	0		ENST00000290472	ENSG00000154099	DNAAF1
SLC28A2	9153	37	15	45557311	45557311	Missense_Mutation	SNP	G	A	NA	KYSE180_OESOPHAGUS	ENST00000347644	0.3	p.G243S	NA	1 day, 1:39:00		34:88	NA	NA	4.118e-05	0		ENST00000347644	ENSG00000134569	LRP4
CGNL1	84952	37	15	57730859	57730859	Missense_Mutation	SNP	C	T	NA	KYSE180_OESOPHAGUS	ENST00000281282	0.5	p.S221F	NA	17:11:00		91:84	NA	NA	0	0		ENST00000281282	ENSG00000102174	PHEX
CGNL1	84952	37	15	57731360	57731360	Missense_Mutation	SNP	G	A	NA	KYSE180_OESOPHAGUS	ENST00000281282	0.5	p.S388N	NA	21:21:00		66:76	NA	NA	0	0		ENST00000281282	ENSG00000180138	CSNK1A1L
ANKDD1A	348094	37	15	65223092	65223092	Missense_Mutation	SNP	G	A	NA	KYSE180_OESOPHAGUS	ENST00000380230	0.3	p.G215R	NA	1 day, 4:15:00	03:06:00	14:12:00	NA	NA	0	0		ENST00000380230	ENSG00000168743	NPNT
THSD4	79875	37	15	71507509	71507509	Missense_Mutation	SNP	C	T	NA	KYSE180_OESOPHAGUS	ENST00000355327	0.3	p.P79S	NA	03:02:00			NA	NA	0	0		ENST00000355327	ENSG00000073910	FRY
THSD4	79875	37	15	71507510	71507510	Missense_Mutation	SNP	C	T	NA	KYSE180_OESOPHAGUS	ENST00000355327	0.3	p.P79L	NA	03:02:00			NA	NA	0	0		ENST00000355327	ENSG00000084754	HADHA
CSPG4	1464	37	15	75969326	75969326	Missense_Mutation	SNP	C	T	NA	KYSE180_OESOPHAGUS	ENST00000308508	0.5	p.R1845Q	NA	23:29:00	07:01:00			NA	2.751e-05	0		ENST00000308508	ENSG00000187134	AKR1C1
MORF4L1	10933	37	15	79178529	79178529	Missense_Mutation	SNP	A	G	NA	KYSE180_OESOPHAGUS	ENST00000331268	0.5	p.T107A	NA	20:22:00	437:545	1 day, 11:58:00	NA	NA	0	0		ENST00000331268	ENSG00000134851	TMEM165
IL16	3603	37	15	81552193	81552193	Missense_Mutation	SNP	C	G	NA	KYSE180_OESOPHAGUS	ENST00000302987	0.4	p.C131W	NA	18:13:00		2 days, 0:39:00	NA	NA	8.275e-06	0		ENST00000302987	ENSG00000125780	TGM3
TMC3	342125	37	15	81636349	81636349	Missense_Mutation	SNP	G	A	NA	KYSE180_OESOPHAGUS	ENST00000359440	0.5	p.T519I	NA	17:18:00		1 day, 23:45:00	NA	NA	0	0		ENST00000359440	ENSG00000165685	TMEM52B
ANPEP	290	37	15	90342528	90342528	Missense_Mutation	SNP	G	A	NA	KYSE180_OESOPHAGUS	ENST00000300060	0.6	p.R658W	NA	22:21:00		1 day, 1:12:00	NA	NA	0	0		ENST00000300060	ENSG00000205856	C22orf42
ARRDC4	91947	37	15	98504353	98504353	Missense_Mutation	SNP	G	A	NA	KYSE180_OESOPHAGUS	ENST00000268042	0.6	p.V88M	NA	08:10:00			NA	NA	0	0		ENST00000268042	ENSG00000174963	ZIC4
ARRDC4	91947	37	15	98504354	98504354	Missense_Mutation	SNP	T	G	NA	KYSE180_OESOPHAGUS	ENST00000268042	0.6	p.V88G	NA	08:10:00			NA	NA	1.641e-05	0		ENST00000268042	ENSG00000166960	CCDC178
UNKL	64718	37	16	1447199	1447199	Missense_Mutation	SNP	C	T	NA	KYSE180_OESOPHAGUS	ENST00000389221	0.4	p.E278K	NA	22:40:00			NA	NA	0	0		ENST00000389221	ENSG00000059145	UNKL
SYNGR3	9143	37	16	2042659	2042659	Missense_Mutation	SNP	C	G	NA	KYSE180_OESOPHAGUS	ENST00000248121	0.2	p.F120L	NA	19:22:00		06:19:00	NA	NA	0	0		ENST00000248121	ENSG00000105792	CFAP69
FLYWCH2	114984	37	16	2946661	2946661	Missense_Mutation	SNP	C	T	NA	KYSE180_OESOPHAGUS	ENST00000396958	0.3	p.P71S	NA	10:42:00	63:128	20:36:00	NA	NA	0	0		ENST00000396958	ENSG00000213996	TM6SF2
MEFV	4210	37	16	3304518	3304518	Missense_Mutation	SNP	C	T	NA	KYSE180_OESOPHAGUS	ENST00000219596	0.1	p.G184S	NA	19:25:00		04:05:00	NA	NA	0	0		ENST00000219596	ENSG00000168702	LRP1B
SLX4	84464	37	16	3640248	3640248	Missense_Mutation	SNP	G	A	NA	KYSE180_OESOPHAGUS	ENST00000294008	0.3	p.P1131S	NA	10:41:00	13:52:00	30:65	NA	NA	0	0		ENST00000294008	ENSG00000101680	LAMA1
ANKS3	124401	37	16	4755179	4755179	Missense_Mutation	SNP	C	A	NA	KYSE180_OESOPHAGUS	ENST00000304283	0.4	p.G262V	NA	1 day, 9:11:00		2 days, 22:46:00	NA	NA	8.236e-06	0		ENST00000304283	ENSG00000080224	EPHA6
CIITA	4261	37	16	11001906	11001906	Missense_Mutation	SNP	G	A	NA	KYSE180_OESOPHAGUS	ENST00000324288	0.8	p.E853K	NA	14:18:00		08:16:00		NA	1.648e-05	0		ENST00000324288	ENSG00000196169	KIF19
ERCC4	2072	37	16	14015919	14015919	Missense_Mutation	SNP	G	A	NA	KYSE180_OESOPHAGUS	ENST00000311895	0.7	p.G80E	NA	05:17:00		17:52:00	11:19:00	NA	8.236e-06	0		ENST00000311895	ENSG00000085511	MAP3K4
ABCC6	368	37	16	16297467	16297467	Missense_Mutation	SNP	G	C	NA	KYSE180_OESOPHAGUS	ENST00000205557	0.7	p.H266Q	NA	18:31:00		14:44:00	NA	NA	0	0		ENST00000205557	ENSG00000130340	SNX9
SMG1	23049	37	16	18875383	18875383	Missense_Mutation	SNP	G	A	NA	KYSE180_OESOPHAGUS	ENST00000446231	0.2	p.S1145L	NA	06:12:00		44:121		NA	1.47e-05	0		ENST00000446231	ENSG00000169727	GPS1
TMC7	79905	37	16	19020626	19020626	Missense_Mutation	SNP	T	G	NA	KYSE180_OESOPHAGUS	ENST00000304381	0.5	p.L67R	NA	17:30:00	16:13:00	34:61	NA	NA	0	0		ENST00000304381	ENSG00000213139	CRYGS
KCTD13	253980	37	16	29937311	29937311	Missense_Mutation	SNP	G	A	NA	KYSE180_OESOPHAGUS	ENST00000568000	0.1	p.S15F	NA	12:13:00	12:17:00		NA	NA	0	0		ENST00000568000	ENSG00000172530	BANP
KAT8	84148	37	16	31138664	31138664	Missense_Mutation	SNP	G	A	NA	KYSE180_OESOPHAGUS	ENST00000543774	0.2	p.R224H	NA	1 day, 7:19:00	179:81	4 days, 0:48:00	NA	NA	0	0		ENST00000543774	ENSG00000073921	PICALM
ABCC12	94160	37	16	48180244	48180244	Missense_Mutation	SNP	G	A	NA	KYSE180_OESOPHAGUS	ENST00000311303	0.3	p.T31I	NA	14:37:00		28:65	NA	NA	2.471e-05	0		ENST00000311303	ENSG00000157423	HYDIN
SMPD3	55512	37	16	68405418	68405418	Missense_Mutation	SNP	C	T	NA	KYSE180_OESOPHAGUS	ENST00000219334	0.5	p.E223K	NA	14:52:00		08:27:00	NA	NA	8.269e-06	0		ENST00000219334	ENSG00000168246	UBTD2
HYDIN	54768	37	16	70954610	70954610	Missense_Mutation	SNP	C	T	NA	KYSE180_OESOPHAGUS	ENST00000393567	0.2	p.E2557K	NA	1 day, 16:28:00		15:02:00	NA	NA	4.965e-05	0		ENST00000393567	ENSG00000172123	SLFN12
CMTR2	55783	37	16	71319247	71319247	Missense_Mutation	SNP	T	C	NA	KYSE180_OESOPHAGUS	ENST00000338099	0.5	p.I193V	NA	1 day, 0:43:00	36:111	48:118	NA	NA	2.471e-05	0		ENST00000338099	ENSG00000066697	MSANTD3
DNAAF1	123872	37	16	84189298	84189298	Missense_Mutation	SNP	C	T	NA	KYSE180_OESOPHAGUS	ENST00000378553	0.5	p.H229Y	NA	18:39:00			NA	NA	0	0		ENST00000378553	ENSG00000147724	FAM135B
KLHL36	79786	37	16	84695603	84695603	Missense_Mutation	SNP	C	T	NA	KYSE180_OESOPHAGUS	ENST00000564996	0.1	p.A572V	NA	0.918056	35:78		NA	NA	0	0		ENST00000564996	ENSG00000079974	RABL2B
ZNF469	84627	37	16	88494144	88494144	Missense_Mutation	SNP	A	G	NA	KYSE180_OESOPHAGUS	ENST00000437464	0.1	p.K89R	NA	2 days, 23:19:00			NA	NA	0	0		ENST00000437464	ENSG00000073712	FERMT2
ZNF469	84627	37	16	88503662	88503662	Missense_Mutation	SNP	G	T	NA	KYSE180_OESOPHAGUS	ENST00000437464	0.1	p.A3234S	NA	17:59:00			NA	NA	0	0		ENST00000437464	ENSG00000073150	PANX2
GALNS	2588	37	16	88889087	88889087	Missense_Mutation	SNP	G	A	NA	KYSE180_OESOPHAGUS	ENST00000268695	0.5	p.S425L	NA	0.542361	25:134		NA	NA	0	0		ENST00000268695	ENSG00000002746	HECW1
CBFA2T3	863	37	16	88947860	88947860	Missense_Mutation	SNP	C	T	NA	KYSE180_OESOPHAGUS	ENST00000268679	0.4	p.R414Q	NA	22:59:00			37:89	NA	8.342e-06	0		ENST00000268679	ENSG00000198963	RORB
MYO1C	4641	37	17	1377962	1377962	Missense_Mutation	SNP	G	A	NA	KYSE180_OESOPHAGUS	ENST00000575158	0.1	p.P545L	NA	15:49:00	159:599	37:126	NA	NA	0	0		ENST00000575158	ENSG00000162076	FLYWCH2
MYO1C	4641	37	17	1377963	1377963	Missense_Mutation	SNP	G	A	NA	KYSE180_OESOPHAGUS	ENST00000575158	0.1	p.P545S	NA	15:49:00		37:125	NA	NA	8.237e-06	0		ENST00000575158	ENSG00000116044	NFE2L2
MINK1	50488	37	17	4797329	4797329	Missense_Mutation	SNP	G	C	NA	KYSE180_OESOPHAGUS	ENST00000355280	0.6	p.V871L	NA	3 days, 0:00:00	12 days, 19:00:00	2 days, 20:00:00	21:00:00	NA	4.961e-05	0		ENST00000355280	ENSG00000181143	MUC16
PFAS	5198	37	17	8170401	8170401	Missense_Mutation	SNP	G	A	NA	KYSE180_OESOPHAGUS	ENST00000314666	0.6	p.R1008Q	NA	1 day, 11:16:00	265:136	14:09:00	NA	NA	4.942e-05	0		ENST00000314666	ENSG00000118492	ADGB
MYH1	4619	37	17	10411686	10411686	Missense_Mutation	SNP	C	T	NA	KYSE180_OESOPHAGUS	ENST00000226207	0.5	p.E631K	NA	07:15:00		57:68	1 day, 2:13:00	NA	0	0		ENST00000226207	ENSG00000087274	ADD1
FLCN	201163	37	17	17119807	17119807	Missense_Mutation	SNP	G	A	NA	KYSE180_OESOPHAGUS	ENST00000285071	0.4	p.P396L	NA	08:32:00					0	0		ENST00000285071	ENSG00000099991	CABIN1
DRG2	1819	37	17	18002973	18002973	Missense_Mutation	SNP	G	A	NA	KYSE180_OESOPHAGUS	ENST00000225729	0.3	p.A135T	NA	1 day, 19:00:00		08:00:00	NA	NA	8.247e-06	0		ENST00000225729	ENSG00000177200	CHD9
MYO15A	51168	37	17	18022212	18022212	Missense_Mutation	SNP	C	T	NA	KYSE180_OESOPHAGUS	ENST00000205890	0.5	p.T33M	NA	2 days, 15:00:00		20:00:00	NA	NA	0	0		ENST00000205890	ENSG00000144747	TMF1
PRPSAP2	5636	37	17	18793159	18793159	Missense_Mutation	SNP	A	G	NA	KYSE180_OESOPHAGUS	ENST00000268835	0.2	p.I185V	NA	21:00:00	10 days, 18:01:00	3 days, 7:00:00	NA	NA	0	0		ENST00000268835	ENSG00000249158	PCDHA11
SLFN12	55106	37	17	33749848	33749848	Missense_Mutation	SNP	T	A	NA	KYSE180_OESOPHAGUS	ENST00000394562	0.1	p.D67V	NA	11:40:00		75:145	NA	NA	0	0		ENST00000394562	ENSG00000204839	MROH6
RASL10B	91608	37	17	34062267	34062267	Missense_Mutation	SNP	C	T	NA	KYSE180_OESOPHAGUS	ENST00000268864	0.3	p.R22C	NA	09:20:00	09:39:00	12:20:00	NA	NA	0	0		ENST00000268864	ENSG00000172046	USP19
SRCIN1	80725	37	17	36718008	36718008	Missense_Mutation	SNP	T	A	NA	KYSE180_OESOPHAGUS	ENST00000264659	0.7	p.D464V	NA	06:23:00			NA	NA	0	0		ENST00000264659	ENSG00000188162	OTOG
PNMT	5409	37	17	37826034	37826034	Missense_Mutation	SNP	G	A	NA	KYSE180_OESOPHAGUS	ENST00000269582	0.2	p.G119R	NA	1 day, 14:19:00		17:12:00	12:06:00	NA	0	0		ENST00000269582	ENSG00000157927	RADIL
KRT14	3861	37	17	39740619	39740619	Missense_Mutation	SNP	T	A	NA	KYSE180_OESOPHAGUS	ENST00000167586	0.6	p.N219Y	NA	17:55:00		32:149	NA	NA	0	0		ENST00000167586	ENSG00000170262	MRAP
WNK4	65266	37	17	40946823	40946823	Missense_Mutation	SNP	G	C	NA	KYSE180_OESOPHAGUS	ENST00000246914	0.5	p.R795T	NA	1 day, 4:19:00	06:11:00	1 day, 19:21:00	106:61	NA	1.647e-05	0		ENST00000246914	ENSG00000183742	MACC1
ASB16	92591	37	17	42249495	42249495	Missense_Mutation	SNP	G	A	NA	KYSE180_OESOPHAGUS	ENST00000293414	0.1	p.R128Q	NA	21:31:00		15:43:00	NA	NA	3.295e-05	0		ENST00000293414	ENSG00000101353	MROH8
PLCD3	113026	37	17	43198308	43198308	Missense_Mutation	SNP	G	A	NA	KYSE180_OESOPHAGUS	ENST00000322765	0.5	p.A172V	NA	21:33:00	39:87		NA	NA	0	0		ENST00000322765	ENSG00000003147	ICA1
NGFR	4804	37	17	47587887	47587887	Missense_Mutation	SNP	G	A	NA	KYSE180_OESOPHAGUS	ENST00000172229	0.3	p.V228M	NA	15:34:00		15:33:00	07:10:00	NA	0	0		ENST00000172229	ENSG00000186153	WWOX
COL1A1	1277	37	17	48270020	48270020	Missense_Mutation	SNP	G	C	NA	KYSE180_OESOPHAGUS	ENST00000225964	0.5	p.A637G	NA	20:32:00	15:45:00	47:92	25:77	NA	0	0		ENST00000225964	ENSG00000181588	MEX3D
CACNA1G	8913	37	17	48669313	48669313	Missense_Mutation	SNP	G	A	NA	KYSE180_OESOPHAGUS	ENST00000359106	0.5	p.D924N	NA	13:42:00			NA	NA	0	0		ENST00000359106	ENSG00000139410	SDSL
C17orf47	284083	37	17	56620571	56620571	Missense_Mutation	SNP	C	T	NA	KYSE180_OESOPHAGUS	ENST00000321691	0.3	p.R326Q	NA	1 day, 11:19:00		2 days, 9:21:00	NA	NA	2.471e-05	0		ENST00000321691	ENSG00000004846	ABCB5
VMP1	81671	37	17	57812806	57812806	Missense_Mutation	SNP	C	T	NA	KYSE180_OESOPHAGUS	ENST00000262291	0.4	p.L62F	NA	07:35:00	103:539		NA	NA	0	0		ENST00000262291	ENSG00000164199	ADGRV1
RP11-15E18.4	0	37	17	58654600	58654600	Missense_Mutation	SNP	T	G	NA	KYSE180_OESOPHAGUS	ENST00000592917	0.1	p.Y33D	NA	1 day, 6:10:00			NA	NA	0	0		ENST00000592917	ENSG00000137266	SLC22A23
BPTF	2186	37	17	65905815	65905815	Missense_Mutation	SNP	C	T	NA	KYSE180_OESOPHAGUS	ENST00000321892	0.4	p.A1103V	NA	15:25:00	60:104	40:63	NA	NA	0	0		ENST00000321892	ENSG00000152969	JAKMIP1
KIF19	124602	37	17	72349654	72349654	Missense_Mutation	SNP	G	A	NA	KYSE180_OESOPHAGUS	ENST00000389916	0.4	p.G748S	NA	19:34:00		1.00625	NA	NA	0	0		ENST00000389916	ENSG00000197653	DNAH10
SPHK1	8877	37	17	74383437	74383437	Missense_Mutation	SNP	G	A	NA	KYSE180_OESOPHAGUS	ENST00000545180	0.1	p.G309S	NA	18:37:00	94:181	11:17:00	NA	NA	0	0		ENST00000545180	ENSG00000138385	SSB
MXRA7	439921	37	17	74673745	74673745	Missense_Mutation	SNP	C	T	NA	KYSE180_OESOPHAGUS	ENST00000355797	0.3	p.M180I	NA	13:40:00	06:18:00	47:103	NA	NA	0	0		ENST00000355797	ENSG00000164080	RAD54L2
AC087645.1	0	37	17	76220568	76220568	Missense_Mutation	SNP	G	A	NA	KYSE180_OESOPHAGUS	ENST00000600484	0.1	p.R57C	NA	22:53:00	202:715		NA	NA	0	0		ENST00000600484	ENSG00000156414	TDRD9
USP36	57602	37	17	76802310	76802310	Missense_Mutation	SNP	G	A	NA	KYSE180_OESOPHAGUS	ENST00000542802	0.3	p.S715F	NA	16:47:00	74:197	0.822917	NA	NA	0	0		ENST00000542802	ENSG00000182132	KCNIP1
AZI1	0	37	17	79164831	79164831	Missense_Mutation	SNP	G	A	NA	KYSE180_OESOPHAGUS	ENST00000269392	0.4	p.S943L	NA	23:50:00	42:216	1.00833	NA	NA	2.471e-05	0		ENST00000269392	ENSG00000132297	HHLA1
LAMA1	284217	37	18	6950912	6950912	Missense_Mutation	SNP	C	A	NA	KYSE180_OESOPHAGUS	ENST00000389658	0.3	p.A2756S	NA	18:20:00		16:35:00	07:17:00	NA	0	0		ENST00000389658	ENSG00000224531	SMIM13
PSMG2	56984	37	18	12720645	12720645	Missense_Mutation	SNP	C	T	NA	KYSE180_OESOPHAGUS	ENST00000317615	0.6	p.P182S	NA	21:28:00	333:632	15:34:00	NA	NA	0	0		ENST00000317615	ENSG00000236334	PPIAL4G
SEH1L	81929	37	18	12978800	12978800	Missense_Mutation	SNP	G	A	NA	KYSE180_OESOPHAGUS	ENST00000262124	0.11	p.D224N	NA	25:64		100:144	NA	NA	0	0		ENST00000262124	ENSG00000164219	PGGT1B
ASXL3	80816	37	18	31250662	31250662	Missense_Mutation	SNP	G	A	NA	KYSE180_OESOPHAGUS	ENST00000269197	0.5	p.R168K	NA	04:09:00		03:03:00	NA	NA	0	0		ENST00000269197	ENSG00000114841	DNAH1
CYB5A	1528	37	18	71959104	71959104	Missense_Mutation	SNP	C	G	NA	KYSE180_OESOPHAGUS	ENST00000340533	0.4	p.E3Q	NA	17:00:00	13 days, 13:03:00	1 day, 19:00:00	NA	NA	3.295e-05	0		ENST00000340533	ENSG00000184313	MROH7
C18orf63	644041	37	18	72010875	72010875	Missense_Mutation	SNP	C	T	NA	KYSE180_OESOPHAGUS	ENST00000579455	0.1	p.P306S	NA	06:03:00		3 days, 14:03:00	NA	NA	0	0		ENST00000579455	ENSG00000258405	ZNF578
MEX3D	399664	37	19	1555677	1555677	Missense_Mutation	SNP	G	A	NA	KYSE180_OESOPHAGUS	ENST00000402693	0.4	p.P614L	NA	05:18:00	1 day, 4:47:00	03:07:00	NA	NA	0	0		ENST00000402693	ENSG00000167110	GOLGA2
MEX3D	399664	37	19	1555678	1555678	Missense_Mutation	SNP	G	A	NA	KYSE180_OESOPHAGUS	ENST00000402693	0.4	p.P614S	NA	05:17:00	1 day, 4:47:00	03:06:00	NA	NA	0	0		ENST00000402693	ENSG00000147642	SYBU
ATP8B3	148229	37	19	1789425	1789425	Missense_Mutation	SNP	T	C	NA	KYSE180_OESOPHAGUS	ENST00000310127	0.6	p.K927R	NA	05:38:00			NA	NA	0	0		ENST00000310127	ENSG00000173114	LRRN3
TJP3	27134	37	19	3735886	3735886	Missense_Mutation	SNP	C	A	NA	KYSE180_OESOPHAGUS	ENST00000541714	0.2	p.S360R	NA	11:36:00			NA	NA	0	0		ENST00000541714	ENSG00000206069	TMEM211
PTPRS	5802	37	19	5286069	5286069	Missense_Mutation	SNP	G	A	NA	KYSE180_OESOPHAGUS	ENST00000587303	0.1	p.A28V	NA	2 days, 7:00:00	4 days, 10:00:00	1 day, 0:00:00	NA	NA	0	0		ENST00000587303	ENSG00000174611	KY
CTD-3193O13.9	0	37	19	7935459	7935459	Missense_Mutation	SNP	G	C	NA	KYSE180_OESOPHAGUS	ENST00000539422	0.1	p.P891A	NA	10:00:00			NA	NA	0	0		ENST00000539422	ENSG00000226479	TMEM185B
CTD-3193O13.9	0	37	19	7937001	7937001	Missense_Mutation	SNP	G	A	NA	KYSE180_OESOPHAGUS	ENST00000539422	0.1	p.P377S	NA	10:25:00			NA	NA	0	0		ENST00000539422	ENSG00000237440	ZNF737
MUC16	94025	37	19	9046233	9046233	Missense_Mutation	SNP	C	T	NA	KYSE180_OESOPHAGUS	ENST00000397910	0.4	p.A11800T	NA	04:35:00		82:100	NA	NA	0	0		ENST00000397910	ENSG00000189056	RELN
MUC16	94025	37	19	9066964	9066964	Missense_Mutation	SNP	G	A	NA	KYSE180_OESOPHAGUS	ENST00000397910	0.4	p.P6828S	NA	1 day, 2:11:00		127:155	NA	NA	8.261e-06	0		ENST00000397910	ENSG00000187980	PLA2G2C
KEAP1	9817	37	19	10602745	10602745	Missense_Mutation	SNP	G	T	NA	KYSE180_OESOPHAGUS	ENST00000171111	0.5	p.P278Q	NA	22:38:00	242:670	17:34:00	NA	NA	0	0		ENST00000171111	ENSG00000168016	TRANK1
PRKCSH	5589	37	19	11558539	11558539	Missense_Mutation	SNP	C	T	NA	KYSE180_OESOPHAGUS	ENST00000589838	0.1	p.P347L	NA	20:30:00	293:646		NA	NA	4.957e-05	0		ENST00000589838	ENSG00000196466	ZNF799
ZNF491	126069	37	19	11918065	11918065	Missense_Mutation	SNP	C	T	NA	KYSE180_OESOPHAGUS	ENST00000323169	0.5	p.H433Y	NA	13:06:00		2 days, 0:19:00	NA	NA	0	0		ENST00000323169	ENSG00000166025	AMOTL1
ZNF799	90576	37	19	12501737	12501737	Missense_Mutation	SNP	G	C	NA	KYSE180_OESOPHAGUS	ENST00000430385	0.3	p.S492C	NA	21:38:00		86:238	NA	NA	0	0		ENST00000430385	ENSG00000158528	PPP1R9A
C19orf43	79002	37	19	12845439	12845439	Missense_Mutation	SNP	C	A	NA	KYSE180_OESOPHAGUS	ENST00000242784	0.4	p.Q11H	NA	16:26:00	335:551		NA	NA	0	0		ENST00000242784	ENSG00000204946	ZNF783
OR7A10	390892	37	19	14952592	14952592	Missense_Mutation	SNP	G	C	NA	KYSE180_OESOPHAGUS	ENST00000248058	0.1	p.S33C	NA	15:15:00		77:173	NA	NA	0	0		ENST00000248058	ENSG00000228672	PROB1
DDX49	54555	37	19	19038789	19038789	Missense_Mutation	SNP	C	A	NA	KYSE180_OESOPHAGUS	ENST00000247003	0.4	p.H403N	NA	15:33:00		37:109	NA	NA	8.236e-06	0		ENST00000247003	ENSG00000166912	MTMR10
HAPLN4	404037	37	19	19371658	19371658	Missense_Mutation	SNP	C	T	NA	KYSE180_OESOPHAGUS	ENST00000291481	0.7	p.E150K	NA	12:49:00		29:74	NA	NA	0	0		ENST00000291481	ENSG00000179869	ABCA13
TM6SF2	53345	37	19	19378803	19378803	Missense_Mutation	SNP	G	A	NA	KYSE180_OESOPHAGUS	ENST00000389363	0.4	p.R235W	NA	14:26:00		23:48:00	NA	NA	2.479e-05	0		ENST00000389363	ENSG00000225614	ZNF469
ZNF708	7562	37	19	21493347	21493347	Missense_Mutation	SNP	T	C	NA	KYSE180_OESOPHAGUS	ENST00000356929	0.3	p.Y29C	NA	14:08:00		182:120	NA	NA	0	0		ENST00000356929	ENSG00000133401	PDZD2
SIPA1L3	23094	37	19	38643532	38643532	Missense_Mutation	SNP	G	A	NA	KYSE180_OESOPHAGUS	ENST00000222345	0.6	p.D1196N	NA	1 day, 1:18:00	1 day, 15:26:00	4 days, 4:49:00	NA	NA	0	0		ENST00000222345	ENSG00000243156	MICAL3
FCGBP	8857	37	19	40370452	40370452	Missense_Mutation	SNP	C	T	NA	KYSE180_OESOPHAGUS	ENST00000221347	0.6	p.E4072K	NA	09:31:00			NA	NA	9.537e-06	0		ENST00000221347	ENSG00000150995	ITPR1
ZNF222	7673	37	19	44531196	44531196	Missense_Mutation	SNP	G	T	NA	KYSE180_OESOPHAGUS	ENST00000187879	0.8	p.V13L	NA	1 day, 4:22:00	20:08:00	160:97	NA	NA	0	0		ENST00000187879	ENSG00000234284	ZNF879
ZNF285	26974	37	19	44891905	44891905	Missense_Mutation	SNP	C	T	NA	KYSE180_OESOPHAGUS	ENST00000330997	0.4	p.G168R	NA	07:31:00		28:106	NA	NA	0	0		ENST00000330997	ENSG00000116690	PRG4
PPP1R37	284352	37	19	45649668	45649668	Missense_Mutation	SNP	G	A	NA	KYSE180_OESOPHAGUS	ENST00000221462	0.4	p.E672K	NA	19:35:00	39:87	07:19:00	NA	NA	0	0		ENST00000221462	ENSG00000157106	SMG1
MYPOP	339344	37	19	46394390	46394390	Missense_Mutation	SNP	G	A	NA	KYSE180_OESOPHAGUS	ENST00000322217	0.5	p.P231S	NA	04:06:00	07:09:00		NA	NA	0	0		ENST00000322217	ENSG00000124003	MOGAT1
PNMAL2	57469	37	19	46998506	46998506	Missense_Mutation	SNP	C	T	NA	KYSE180_OESOPHAGUS	ENST00000377655	0.2	p.V73I	NA	17:39:00			NA	NA	0	0		ENST00000377655	ENSG00000233041	PHGR1
GRIN2D	2906	37	19	48945905	48945905	Missense_Mutation	SNP	C	G	NA	KYSE180_OESOPHAGUS	ENST00000263269	0.3	p.P908A	NA	06:04:00	05:06:00		NA	NA	0	0		ENST00000263269	ENSG00000144426	NBEAL1
ALDH16A1	126133	37	19	49973567	49973567	Missense_Mutation	SNP	C	T	NA	KYSE180_OESOPHAGUS	ENST00000293350	0.4	p.S751F	NA	20:53:00	68:158	34:72	NA	NA	0	0		ENST00000293350	ENSG00000058272	PPP1R12A
CD33	945	37	19	51728397	51728397	Missense_Mutation	SNP	C	T	NA	KYSE180_OESOPHAGUS	ENST00000262262	0.4	p.P8L	NA	23:40:00		15:21:00	NA	NA	0	0		ENST00000262262	ENSG00000189186	DCAF8L2
PPP2R1A	5518	37	19	52715995	52715995	Missense_Mutation	SNP	C	T	NA	KYSE180_OESOPHAGUS	ENST00000322088	0.6	p.S187F	NA	14:30:00	236:574	33:62	NA	NA	0	0		ENST00000322088	ENSG00000232125	DYTN
EPN1	29924	37	19	56200691	56200691	Missense_Mutation	SNP	C	T	NA	KYSE180_OESOPHAGUS	ENST00000270460	0.6	p.A211V	NA	11:29:00	230:410	14:20:00	NA	NA	0	0		ENST00000270460	ENSG00000136527	TRA2B
ZFP28	140612	37	19	57066120	57066120	Missense_Mutation	SNP	C	A	NA	KYSE180_OESOPHAGUS	ENST00000301318	0.3	p.Q656K	NA	16:31:00		34:88	NA	NA	0	0		ENST00000301318	ENSG00000161133	USP41
TGM3	7053	37	20	2290832	2290832	Missense_Mutation	SNP	C	T	NA	KYSE180_OESOPHAGUS	ENST00000381458	0.5	p.P64S	NA	18:23:00	03:03:00	1 day, 16:42:00	NA	NA	0	0		ENST00000381458	ENSG00000196531	NACA
PLCB4	5332	37	20	9318695	9318695	Missense_Mutation	SNP	G	T	NA	KYSE180_OESOPHAGUS	ENST00000378493	0.1	p.R69L	NA	03:23:00			NA	NA	0	0		ENST00000378493	ENSG00000145888	GLRA1
C20orf112	0	37	20	31115673	31115673	Missense_Mutation	SNP	C	T	NA	KYSE180_OESOPHAGUS	ENST00000201961	0.2	p.R28Q	NA	15:45:00		1 day, 5:45:00	NA	NA	0	0		ENST00000201961	ENSG00000227471	AKR1B15
FAM83C	128876	37	20	33875216	33875216	Missense_Mutation	SNP	G	A	NA	KYSE180_OESOPHAGUS	ENST00000374408	0.3	p.H456Y	NA	11:55:00		12:25:00	NA	NA	0	0		ENST00000374408	ENSG00000169760	NLGN1
MROH8	140699	37	20	35752159	35752159	Missense_Mutation	SNP	C	T	NA	KYSE180_OESOPHAGUS	ENST00000400441	0.3	p.R610Q	NA	20:35:00		70:127	NA	NA	0	0		ENST00000400441	ENSG00000158258	CLSTN2
FAM83D	81610	37	20	37555060	37555060	Missense_Mutation	SNP	G	C	NA	KYSE180_OESOPHAGUS	ENST00000217429	0.4	p.R22P	NA	1 day, 14:14:00		20:10:00	NA	NA	4.971e-05	0		ENST00000217429	ENSG00000102804	TSC22D1
ZBP1	81030	37	20	56188338	56188338	Missense_Mutation	SNP	T	C	NA	KYSE180_OESOPHAGUS	ENST00000371173	0.3	p.N184S	NA	1 day, 11:40:00	10:00:00	114:98	NA	NA	3.295e-05	0		ENST00000371173	ENSG00000283154	IQCJ-SCHIP1
ZNF831	128611	37	20	57766679	57766679	Missense_Mutation	SNP	T	C	NA	KYSE180_OESOPHAGUS	ENST00000371030	0.2	p.L202P	NA	1 day, 12:12:00		2 days, 7:27:00	NA	NA	1.656e-05	0		ENST00000371030	ENSG00000145113	MUC4
PCMTD2	55251	37	20	62904720	62904720	Missense_Mutation	SNP	C	T	NA	KYSE180_OESOPHAGUS	ENST00000308824	0.6	p.R285C	NA	12:22:00	35:109	68:161	NA	NA	2.471e-05	0		ENST00000308824	ENSG00000085276	MECOM
HSPA13	6782	37	21	15746270	15746270	Missense_Mutation	SNP	C	G	NA	KYSE180_OESOPHAGUS	ENST00000285667	0.3	p.E362Q	NA	13:16:00	116:132	2 days, 9:57:00	NA	NA	0	0		ENST00000285667	ENSG00000144893	MED12L
TMPRSS15	5651	37	21	19687539	19687539	Missense_Mutation	SNP	A	C	NA	KYSE180_OESOPHAGUS	ENST00000284885	0.3	p.N652K	NA	13:07:00		2 days, 2:43:00	NA	NA	0	0		ENST00000284885	ENSG00000150722	PPP1R1C
COL18A1	80781	37	21	46888291	46888291	Missense_Mutation	SNP	G	A	NA	KYSE180_OESOPHAGUS	ENST00000359759	0.4	p.R496Q	NA	1 day, 13:00:00	3 days, 17:00:00	4 days, 2:01:00	1 day, 21:00:00	NA	4.132e-05	0		ENST00000359759	ENSG00000136522	MRPL47
MICAL3	57553	37	22	18301292	18301292	Missense_Mutation	SNP	G	A	NA	KYSE180_OESOPHAGUS	ENST00000441493	0.2	p.L1379F	NA	03:23:00		44:91	NA	NA	0	0		ENST00000441493	ENSG00000227124	ZNF717
MICAL3	57553	37	22	18301293	18301293	Missense_Mutation	SNP	G	T	NA	KYSE180_OESOPHAGUS	ENST00000441493	0.2	p.H1378Q	NA	03:23:00		43:88	NA	NA	0	0		ENST00000441493	ENSG00000010322	NISCH
HIRA	7290	37	22	19341561	19341561	Missense_Mutation	SNP	A	G	NA	KYSE180_OESOPHAGUS	ENST00000263208	0.5	p.L881P	NA	19:18:00	126:96	07:12:00	NA	NA	0	0		ENST00000263208	ENSG00000188848	BEND4
USP41	373856	37	22	20724433	20724433	Missense_Mutation	SNP	C	T	NA	KYSE180_OESOPHAGUS	ENST00000454608	0.2	p.D153N	NA	09:17:00		66:89	NA	NA	8.236e-06	0		ENST00000454608	ENSG00000145147	SLIT2
CABIN1	23523	37	22	24515582	24515582	Missense_Mutation	SNP	C	T	NA	KYSE180_OESOPHAGUS	ENST00000398319	0.2	p.R1517C	NA	17:15:00	1 day, 18:46:00	45:64	NA	NA	4.942e-05	0		ENST00000398319	ENSG00000151388	ADAMTS12
TMEM211	255349	37	22	25331364	25331364	Missense_Mutation	SNP	C	T	NA	KYSE180_OESOPHAGUS	ENST00000423535	0.1	p.G180E	NA	12:16:00		1 day, 20:32:00	NA	NA	0	0		ENST00000423535	ENSG00000109133	TMEM33
NPTXR	23467	37	22	39219153	39219153	Missense_Mutation	SNP	C	T	NA	KYSE180_OESOPHAGUS	ENST00000333039	0.2	p.G405S	NA	10:34:00			NA	NA	8.236e-06	0		ENST00000333039	ENSG00000138658	ZGRF1
CELSR1	9620	37	22	46930444	46930444	Missense_Mutation	SNP	G	A	NA	KYSE180_OESOPHAGUS	ENST00000262738	0.3	p.T875I	NA	23:31:00	33:75	21:40:00	NA	NA	4.118e-05	0		ENST00000262738	ENSG00000113430	IRX4
PANX2	56666	37	22	50616453	50616453	Missense_Mutation	SNP	C	T	NA	KYSE180_OESOPHAGUS	ENST00000395842	0.2	p.P438S	NA	21:41:00	05:25:00		NA	NA	0	0		ENST00000395842	ENSG00000176406	RIMS2
PPP6R2	9701	37	22	50876696	50876696	Missense_Mutation	SNP	C	T	NA	KYSE180_OESOPHAGUS	ENST00000216061	0.5	p.R645C	NA	14:32:00		32:73	NA	NA	8.237e-06	0		ENST00000216061	ENSG00000197603	C5orf42
DCAF8L2	347442	37	0	27765364	27765364	Missense_Mutation	SNP	G	A	NA	KYSE180_OESOPHAGUS	ENST00000451261	0.2	p.E118K	NA	05:00:00			NA	NA	0	0		ENST00000451261	ENSG00000203952	CCDC160
FAM155B	27112	37	0	68725364	68725364	Missense_Mutation	SNP	C	T	NA	KYSE180_OESOPHAGUS	ENST00000252338	0.4	p.P80L	NA	06:02:00			NA	NA	0	0		ENST00000252338	ENSG00000253731	PCDHGA6
EDA	1896	37	0	69249378	69249378	Missense_Mutation	SNP	G	A	NA	KYSE180_OESOPHAGUS	ENST00000374552	0.4	p.R244Q	NA	03:25:00			NA	NA	0	0		ENST00000374552	ENSG00000113262	GRM6
MED12	9968	37	0	70340003	70340003	Missense_Mutation	SNP	A	T	NA	KYSE180_OESOPHAGUS	ENST00000374080	0.3	p.H179L	NA	14:27:00	2 days, 15:59:00	1 day, 21:45:00	NA	NA	0	0		ENST00000374080	ENSG00000155508	CNOT8
CYLC1	1538	37	0	83129521	83129521	Missense_Mutation	SNP	C	T	NA	KYSE180_OESOPHAGUS	ENST00000329312	0.4	p.P602L	NA	08:15:00		1 day, 8:33:00	NA	NA	0	0		ENST00000329312	ENSG00000120907	ADRA1A
BTK	695	37	0	100626685	100626685	Missense_Mutation	SNP	C	T	NA	KYSE180_OESOPHAGUS	ENST00000308731	0.7	p.R82K	NA	11:19:00		74:61		NA	8.237e-06	0		ENST00000308731	ENSG00000164756	SLC30A8
LRCH2	57631	37	0	114468295	114468295	Missense_Mutation	SNP	G	A	NA	KYSE180_OESOPHAGUS	ENST00000317135	0.8	p.P104S	NA	17:08:00		07:06:00	NA	NA	0	0		ENST00000317135	ENSG00000055163	CYFIP2
ZNF449	203523	37	0	134494906	134494906	Missense_Mutation	SNP	G	A	NA	KYSE180_OESOPHAGUS	ENST00000339249	0.4	p.E488K	NA	14:00:00	14:00:00	5 days, 9:00:00	NA	NA	0	0		ENST00000339249	ENSG00000135299	ANKRD6
RPTN	126638	37	1	152127677	152127677	Missense_Mutation	SNP	C	T	NA	KYSE180_OESOPHAGUS	ENST00000316073	0.3	p.G633E	NA			29:95	NA	NA	0	0		ENST00000316073	ENSG00000204764	RANBP17
EIF2D	1939	37	1	206767046	206767046	Missense_Mutation	SNP	G	A	NA	KYSE180_OESOPHAGUS	ENST00000271764	0.2	p.P536S	NA			22:39:00	NA	NA	0	0		ENST00000271764	ENSG00000166788	SAAL1
PHRF1	57661	37	11	610606	610606	Missense_Mutation	SNP	C	T	NA	KYSE180_OESOPHAGUS	ENST00000264555	0.5	p.P1508S	NA			06:17:00	NA	NA	0	0		ENST00000264555	ENSG00000214787	MS4A4E
PHRF1	57661	37	11	610607	610607	Missense_Mutation	SNP	C	T	NA	KYSE180_OESOPHAGUS	ENST00000264555	0.5	p.P1508L	NA			07:17:00	NA	NA	0	0		ENST00000264555	ENSG00000254997	KRTAP5-9
MS4A14	84689	37	11	60184125	60184125	Missense_Mutation	SNP	C	T	NA	KYSE180_OESOPHAGUS	ENST00000300187	0.6	p.P562S	NA			0.940972	NA	NA	0	0		ENST00000300187	ENSG00000093144	ECHDC1
FAT3	120114	37	11	92085561	92085561	Missense_Mutation	SNP	G	C	NA	KYSE180_OESOPHAGUS	ENST00000298047	0.6	p.E95Q	NA			65:525	NA	NA	0	0		ENST00000298047	ENSG00000173898	SPTBN2
AMOTL1	154810	37	11	94592714	94592714	Missense_Mutation	SNP	A	G	NA	KYSE180_OESOPHAGUS	ENST00000433060	0.2	p.N657D	NA			36:120	NA	NA	0	0		ENST00000433060	ENSG00000134940	ACRV1
ARHGAP42	143872	37	11	100814596	100814596	Missense_Mutation	SNP	A	C	NA	KYSE180_OESOPHAGUS	ENST00000298815	0.8	p.E347A	NA		04:14:00	0.786806	NA	NA	0	0		ENST00000298815	ENSG00000124493	GRM4
ZW10	9183	37	11	113631062	113631062	Missense_Mutation	SNP	G	A	NA	KYSE180_OESOPHAGUS	ENST00000200135	0.3	p.S150F	NA			1 day, 4:50:00	NA	NA	0	0		ENST00000200135	ENSG00000255622	PCDHB17P
FGF6	2251	37	12	4554547	4554547	Missense_Mutation	SNP	C	T	NA	KYSE180_OESOPHAGUS	ENST00000228837	0.2	p.G64R	NA			27:86	NA	NA	0	0		ENST00000228837	ENSG00000105289	TJP3
FERMT2	10979	37	14	53331306	53331306	Missense_Mutation	SNP	C	T	NA	KYSE180_OESOPHAGUS	ENST00000395631	0.2	p.R472K	NA			36:189	NA	NA	0	0		ENST00000395631	ENSG00000055483	USP36
OCA2	4948	37	15	28202758	28202758	Missense_Mutation	SNP	G	A	NA	KYSE180_OESOPHAGUS	ENST00000354638	0.3	p.A587V	NA			10:39:00	NA	NA	0	0		ENST00000354638	ENSG00000103510	KAT8
AVEN	57099	37	15	34163174	34163174	Missense_Mutation	SNP	G	C	NA	KYSE180_OESOPHAGUS	ENST00000306730	0.3	p.L192V	NA		125:208	12:33:00	NA	NA	0	0		ENST00000306730	ENSG00000005810	MYCBP2
MAP1A	4130	37	15	43820542	43820542	Missense_Mutation	SNP	C	T	NA	KYSE180_OESOPHAGUS	ENST00000300231	0.5	p.P2291S	NA			10:49:00	NA	NA	0	0		ENST00000300231	ENSG00000176170	SPHK1
CHD9	80205	37	16	53265692	53265692	Missense_Mutation	SNP	G	A	NA	KYSE180_OESOPHAGUS	ENST00000398510	0.3	p.R836H	NA		18:38:00	105:260	04:07:00	NA	0	0		ENST00000398510	ENSG00000134571	MYBPC3
SCARF1	8578	37	17	1543008	1543008	Missense_Mutation	SNP	G	A	NA	KYSE180_OESOPHAGUS	ENST00000263071	0.4	p.H390Y	NA			04:16:00	NA	NA	0	0		ENST00000263071	ENSG00000178752	ERFE
KANSL1	284058	37	17	44248641	44248641	Missense_Mutation	SNP	C	T	NA	KYSE180_OESOPHAGUS	ENST00000262419	0.6	p.R290Q	NA			14:52:00	NA	NA	2.471e-05	0		ENST00000262419	ENSG00000185046	ANKS1B
PRKAR1A	5573	37	17	66520204	66520204	Missense_Mutation	SNP	C	T	NA	KYSE180_OESOPHAGUS	ENST00000589228	0.1	p.T163I	NA			47:126		NA	0	0		ENST00000589228	ENSG00000258102	MAP1LC3B2
ANKRD27	84079	37	19	33122319	33122319	Missense_Mutation	SNP	A	C	NA	KYSE180_OESOPHAGUS	ENST00000306065	0.4	p.C400G	NA			27:107	NA	NA	0	0		ENST00000306065	ENSG00000169554	ZEB2
ZNF790	388536	37	19	37309875	37309875	Missense_Mutation	SNP	C	G	NA	KYSE180_OESOPHAGUS	ENST00000356725	0.4	p.K457N	NA			38:76	NA	NA	0	0		ENST00000356725	ENSG00000135686	KLHL36
DYTN	391475	37	2	207570519	207570519	Missense_Mutation	SNP	T	A	NA	KYSE180_OESOPHAGUS	ENST00000452335	0.2	p.K125N	NA			08:56:00	NA	NA	0	0		ENST00000452335	ENSG00000174943	KCTD13
NGEF	25791	37	2	233839462	233839462	Missense_Mutation	SNP	C	T	NA	KYSE180_OESOPHAGUS	ENST00000264051	0.3	p.D47N	NA			44:74	NA	NA	0	0		ENST00000264051	ENSG00000262576	PCDHGA4
LZTR1	8216	37	22	21348556	21348556	Missense_Mutation	SNP	A	T	NA	KYSE180_OESOPHAGUS	ENST00000215739	0.8	p.K538I	NA			05:12:00		NA	0	0		ENST00000215739	ENSG00000091592	NLRP1
TRANK1	9881	37	3	36897435	36897435	Missense_Mutation	SNP	G	A	NA	KYSE180_OESOPHAGUS	ENST00000429976	0.2	p.P1216S	NA			31:180	NA	NA	0	0		ENST00000429976	ENSG00000197879	MYO1C
SI	6476	37	3	164785237	164785237	Missense_Mutation	SNP	A	G	NA	KYSE180_OESOPHAGUS	ENST00000264382	0.3	p.Y176H	NA			59:420	NA	NA	0	0		ENST00000264382	ENSG00000262209	PCDHGB3
SI	6476	37	3	164793796	164793796	Missense_Mutation	SNP	G	A	NA	KYSE180_OESOPHAGUS	ENST00000264382	0.3	p.A2V	NA			26:208	NA	NA	0	0		ENST00000264382	ENSG00000124813	RUNX2
HIST1H2BD	3017	37	6	26158515	26158515	Missense_Mutation	SNP	G	T	NA	KYSE180_OESOPHAGUS	ENST00000289316	0.2	p.V40L	NA			64:240	NA	NA	8.237e-06	0		ENST00000289316	ENSG00000206043	C18orf63
DNAH8	1769	37	6	38980353	38980353	Missense_Mutation	SNP	A	G	NA	KYSE180_OESOPHAGUS	ENST00000359357	0.3	p.T4335A	NA			83:201		NA	8.236e-06	0		ENST00000359357	ENSG00000171595	DNAI2
ABCA13	154664	37	7	48314859	48314859	Missense_Mutation	SNP	C	T	NA	KYSE180_OESOPHAGUS	ENST00000435803	0.1	p.P1866S	NA			71:278	NA	NA	0	0		ENST00000435803	ENSG00000105426	PTPRS
ZNF92	168374	37	7	64863638	64863638	Missense_Mutation	SNP	A	T	NA	KYSE180_OESOPHAGUS	ENST00000328747	0.7	p.E204V	NA			26:131	NA	NA	0	0		ENST00000328747	ENSG00000108946	PRKAR1A
GAL3ST4	79690	37	7	99758525	99758525	Missense_Mutation	SNP	C	T	NA	KYSE180_OESOPHAGUS	ENST00000360039	0.4	p.A163T	NA		02:08:00	0.905556	NA	NA	0	0		ENST00000360039	ENSG00000130175	PRKCSH
BLK	640	37	8	11400807	11400807	Missense_Mutation	SNP	C	T	NA	KYSE180_OESOPHAGUS	ENST00000259089	0.4	p.P25L	NA			18:23:00		NA	0	0		ENST00000259089	ENSG00000267772	LINC01999
KLHL4	56062	37	0	86873073	86873073	Missense_Mutation	SNP	C	T	NA	KYSE180_OESOPHAGUS	ENST00000373119	0.4	p.S289L	NA			1 day, 15:58:00	NA	NA	0	0		ENST00000373119
RORB	6096	37	9	77257410	77257410	Missense_Mutation	SNP	G	A	NA	KYSE180_OESOPHAGUS	ENST00000396204	0.2	p.E117K	NA			09:49:00	NA	NA	0	0		ENST00000396204
GOLGA2	2801	37	9	131020815	131020815	Missense_Mutation	SNP	C	A	NA	KYSE180_OESOPHAGUS	ENST00000421699	0.2	p.E709D	NA			09:16:00	NA	NA	0	0		ENST00000421699
CHRNA4	1137	37	20	61981606	61981606	Missense_Mutation	SNP	G	A	NA	KYSE180_OESOPHAGUS	ENST00000370263	0.4	p.P386L	NA			06:11:00	NA	NA	0	0		ENST00000370263
MT-ND1	4535	37	0	4048	4048	Missense_Mutation	SNP	G	A	NA	KYSE180_OESOPHAGUS	ENST00000361390	0.2	p.D248N	NA			17:00:00			0	0		ENST00000361390
MT-ND1	4535	37	0	4164	4164	Missense_Mutation	SNP	A	G	NA	KYSE180_OESOPHAGUS	ENST00000361390	0.2	p.I286M	NA		448:381	1 day, 8:00:00			0	0		ENST00000361390
MT-CO2	4513	37	0	7853	7853	Missense_Mutation	SNP	G	A	NA	KYSE180_OESOPHAGUS	ENST00000361739	0.1	p.V90I	NA			2 days, 23:02:00			0	0		ENST00000361739
MT-ND5	4540	37	0	12811	12811	Missense_Mutation	SNP	T	C	NA	KYSE180_OESOPHAGUS	ENST00000361567	0.2	p.Y159H	NA			2 days, 11:01:00			0	0		ENST00000361567
ZIC4	84107	37	3	147113866	147113866	Missense_Mutation	SNP	A	G	NA	KYSE180_OESOPHAGUS	ENST00000383075	0.3	p.L154P	NA		05:03:00		NA	NA	0	0		ENST00000383075
AKR1B15	441282	37	7	134254189	134254189	Missense_Mutation	SNP	C	T	NA	KYSE180_OESOPHAGUS	ENST00000457545	0.2	p.P115S	NA		19:00:00		NA	NA	0	0		ENST00000457545
AL591684.1	0	37	10	48277970	48277970	Missense_Mutation	SNP	G	A	NA	KYSE180_OESOPHAGUS	ENST00000374258	0.3	p.A155T	NA		36:62		NA	NA	0	0		ENST00000374258
TMEM55B	90809	37	14	20929462	20929462	Missense_Mutation	SNP	G	A	NA	KYSE180_OESOPHAGUS	ENST00000250489	0.4	p.S8F	NA		0.829167		NA	NA	0	0		ENST00000250489
FKSG63	0	37	16	70258312	70258312	Missense_Mutation	SNP	G	T	NA	KYSE180_OESOPHAGUS	ENST00000594734	0.1	p.A18S	NA		09:21:00		NA	NA	0	0		ENST00000594734
FKSG63	0	37	16	70258378	70258378	Missense_Mutation	SNP	A	G	NA	KYSE180_OESOPHAGUS	ENST00000594734	0.1	p.R40G	NA		13:06:00		NA	NA	0	0		ENST00000594734
NLRP1	22861	37	17	5462886	5462886	Missense_Mutation	SNP	A	T	NA	KYSE180_OESOPHAGUS	ENST00000572272	0.1	p.V377E	NA		06:04:00			NA	0	0		ENST00000572272
KRT16	3868	37	17	39768659	39768659	Missense_Mutation	SNP	G	C	NA	KYSE180_OESOPHAGUS	ENST00000301653	0.4	p.F94L	NA		37:85		NA	NA	2.472e-05	0		ENST00000301653
RABL2B	11158	37	22	51207471	51207471	Missense_Mutation	SNP	C	T	NA	KYSE180_OESOPHAGUS	ENST00000395598	0.3	p.E196K	NA		29:77		NA	NA	0	0		ENST00000395598
CT45A6	541465	37	0	134965275	134965275	Missense_Mutation	SNP	C	T	NA	KYSE180_OESOPHAGUS	ENST00000491002	0.2	p.S101N	NA		1 day, 16:00:00		NA	NA	0	0		ENST00000491002
MT-ND3	4537	37	0	10345	10345	Missense_Mutation	SNP	T	C	NA	KYSE180_OESOPHAGUS	ENST00000361227	0.2	p.I96T	NA		4 days, 9:02:00				0	0		ENST00000361227
ZNF14	7561	37	19	19822955	19822955	Nonsense_Mutation	SNP	G	A	NA	KYSE180_OESOPHAGUS	ENST00000344099	0.3	p.R379*	NA	03:45:00	03:20:00	28:98	NA	NA	0.0002059	3		ENST00000344099
LRRC8B	23507	37	1	90048345	90048345	Nonsense_Mutation	SNP	C	T	NA	KYSE180_OESOPHAGUS	ENST00000330947	0.2	p.Q46*	NA	05:40:00	07:36:00		NA	NA	0	0		ENST00000330947
SCCPDH	51097	37	1	246923262	246923262	Nonsense_Mutation	SNP	C	T	NA	KYSE180_OESOPHAGUS	ENST00000366510	0.3	p.Q273*	NA	08:16:00		49:100	NA	NA	0	0		ENST00000366510
LRP1B	53353	37	2	141665523	141665523	Nonsense_Mutation	SNP	G	T	NA	KYSE180_OESOPHAGUS	ENST00000389484	0.3	p.S1148*	NA	06:13:00		08:49:00	14:27:00	NA	0	0		ENST00000389484
SSB	6741	37	2	170662245	170662245	Nonsense_Mutation	SNP	G	T	NA	KYSE180_OESOPHAGUS	ENST00000409333	0.1	p.E81*	NA	15:16:00		1 day, 14:43:00	NA	NA	0	0		ENST00000409333
CTDSPL	10217	37	3	38009371	38009371	Nonsense_Mutation	SNP	C	T	NA	KYSE180_OESOPHAGUS	ENST00000273179	0.5	p.Q142*	NA	13:05:00		1 day, 8:34:00	03:05:00	NA	0	0		ENST00000273179
EPHA6	285220	37	3	96945127	96945127	Nonsense_Mutation	SNP	T	A	NA	KYSE180_OESOPHAGUS	ENST00000389672	0.5	p.Y378*	NA	07:08:00		109:115	19:17:00	NA	0	0		ENST00000389672
MED12L	116931	37	3	151134163	151134163	Nonsense_Mutation	SNP	C	T	NA	KYSE180_OESOPHAGUS	ENST00000474524	0.1	p.Q2086*	NA	09:37:00		26:105	NA	NA	0	0		ENST00000474524
EHHADH	1962	37	3	184910076	184910076	Nonsense_Mutation	SNP	G	A	NA	KYSE180_OESOPHAGUS	ENST00000231887	0.3	p.Q704*	NA	0.609722		37:205	NA	NA	0	0		ENST00000231887
NPNT	255743	37	4	106861357	106861357	Nonsense_Mutation	SNP	C	T	NA	KYSE180_OESOPHAGUS	ENST00000379987	0.2	p.Q211*	NA	17:15:00		1 day, 21:40:00	NA	NA	0	0		ENST00000379987
ADAMTS12	81792	37	5	33648977	33648977	Nonsense_Mutation	SNP	G	A	NA	KYSE180_OESOPHAGUS	ENST00000504830	0.1	p.Q477*	NA	1 day, 5:42:00		43:119	NA	NA	0	0		ENST00000504830
FER	2241	37	5	108295017	108295017	Nonsense_Mutation	SNP	C	A	NA	KYSE180_OESOPHAGUS	ENST00000281092	0.4	p.S542*	NA	10:08:00	02:06:00	1 day, 18:43:00		NA	0	0		ENST00000281092
DHX16	8449	37	6	30638859	30638859	Nonsense_Mutation	SNP	C	A	NA	KYSE180_OESOPHAGUS	ENST00000376442	0.3	p.E134*	NA	1 day, 0:49:00		52:91	NA	NA	0	0		ENST00000376442
RRP36	88745	37	6	42996907	42996907	Nonsense_Mutation	SNP	C	T	NA	KYSE180_OESOPHAGUS	ENST00000244496	0.5	p.R241*	NA	18:39:00		99:170	NA	NA	8.236e-06	0		ENST00000244496
FBXO24	26261	37	7	100193312	100193312	Nonsense_Mutation	SNP	C	T	NA	KYSE180_OESOPHAGUS	ENST00000241071	0.6	p.R397*	NA	1 day, 8:34:00		58:77	NA	NA	0	0		ENST00000241071
C8orf34	116328	37	8	69688682	69688682	Nonsense_Mutation	SNP	G	T	NA	KYSE180_OESOPHAGUS	ENST00000539993	0.1	p.E399*	NA	06:14:00		32:91	NA	NA	0	0		ENST00000539993
BAG3	9531	37	10	121436144	121436144	Nonsense_Mutation	SNP	G	T	NA	KYSE180_OESOPHAGUS	ENST00000369085	0.3	p.E360*	NA	21:31:00	140:476	84:188	NA	NA	0	0		ENST00000369085
CD163	9332	37	12	7647903	7647903	Nonsense_Mutation	SNP	A	T	NA	KYSE180_OESOPHAGUS	ENST00000359156	0.4	p.C398*	NA	1 day, 1:12:00		2 days, 19:46:00	NA	NA	0	0		ENST00000359156
ANKS1B	56899	37	12	99548111	99548111	Nonsense_Mutation	SNP	C	A	NA	KYSE180_OESOPHAGUS	ENST00000547776	0.2	p.E828*	NA	06:51:00		26:117	NA	NA	0	0		ENST00000547776
OSGEP	55644	37	14	20916129	20916129	Nonsense_Mutation	SNP	C	A	NA	KYSE180_OESOPHAGUS	ENST00000206542	0.4	p.E243*	NA	0.834028		61:218	NA	NA	0	0		ENST00000206542
DIS3L	115752	37	15	66604125	66604125	Nonsense_Mutation	SNP	C	T	NA	KYSE180_OESOPHAGUS	ENST00000319212	0.4	p.Q208*	NA	16:15:00		64:61	NA	NA	0	0		ENST00000319212
BANP	54971	37	16	88017749	88017749	Nonsense_Mutation	SNP	T	A	NA	KYSE180_OESOPHAGUS	ENST00000393207	0.1	p.C74*	NA	10:44:00	33:213	09:25:00	NA	NA	0	0		ENST00000393207
USP22	23326	37	17	20908275	20908275	Nonsense_Mutation	SNP	G	A	NA	KYSE180_OESOPHAGUS	ENST00000261497	0.4	p.Q451*	NA	1 day, 17:00:00	3 days, 23:04:00	4 days, 20:02:00	NA	NA	0	0		ENST00000261497
B9D2	80776	37	19	41860842	41860842	Nonsense_Mutation	SNP	G	T	NA	KYSE180_OESOPHAGUS	ENST00000243578	0.3	p.C97*	NA	15:35:00	18:27:00	11:25:00	NA	NA	0	0		ENST00000243578
HRC	3270	37	19	49657369	49657369	Nonsense_Mutation	SNP	C	A	NA	KYSE180_OESOPHAGUS	ENST00000252825	0.4	p.E376*	NA	21:43:00		26:61	NA	NA	3.295e-05	0		ENST00000252825
SIRPA	140885	37	20	1903006	1903006	Nonsense_Mutation	SNP	C	T	NA	KYSE180_OESOPHAGUS	ENST00000358771	0.4	p.Q268*	NA	17:17:00		1 day, 14:35:00	NA	NA	0	0		ENST00000358771
MRAP	56246	37	21	33678973	33678973	Nonsense_Mutation	SNP	G	A	NA	KYSE180_OESOPHAGUS	ENST00000399784	0.2	p.W43*	NA	17:16:00		21:20:00	NA	NA	0	0		ENST00000399784
KDM6A	7403	37	0	44918514	44918514	Nonsense_Mutation	SNP	C	T	NA	KYSE180_OESOPHAGUS	ENST00000377967	0.4	p.Q333*	NA	15:00:00	22:00:00	22:00:00	08:00:00		0	0		ENST00000377967
ARGFX	503582	37	3	121305253	121305253	Nonsense_Mutation	SNP	C	T	NA	KYSE180_OESOPHAGUS	ENST00000334384	0.3	p.Q252*	NA			42:199	NA	NA	0	0		ENST00000334384
PHEX	5251	37	0	22266059	22266059	Nonsense_Mutation	SNP	C	T	NA	KYSE180_OESOPHAGUS	ENST00000379374	0.4	p.R747*	NA			04:22:00	NA	NA	0	0		ENST00000379374
IL3RA	3563	37	0	1484126	1484126	Nonsense_Mutation	SNP	G	A	NA	KYSE180_OESOPHAGUS	ENST00000331035	0.4	p.W285*	NA			2 days, 0:14:00	NA	NA	8.296e-06	0		ENST00000331035
NEB	4703	37	2	152410539	152410539	Splice_Site	SNP	G	A	NA	KYSE180_OESOPHAGUS	ENST00000172853	0.1	p.R4776C	NA	03:18:00		67:117	NA	NA	1.655e-05	0		ENST00000172853
PPP1R1C	151242	37	2	182839992	182839992	Splice_Site	SNP	G	A	NA	KYSE180_OESOPHAGUS	ENST00000475249	0.1		NA	07:16:00			NA	NA	0	0		ENST00000475249
ADH1A	124	37	4	100203502	100203502	Splice_Site	SNP	C	A	NA	KYSE180_OESOPHAGUS	ENST00000209668	0.2		NA	12:11:00		84:98	NA	NA	0	0		ENST00000209668
C6	729	37	5	41155074	41155074	Splice_Site	SNP	G	A	NA	KYSE180_OESOPHAGUS	ENST00000263413	0.3	p.R701W	NA	18:32:00		30:84	NA	NA	9.06e-05	0		ENST00000263413
MSH5	4439	37	6	31710946	31710946	Splice_Site	SNP	T	C	NA	KYSE180_OESOPHAGUS	ENST00000375755	0.3	p.F138F	NA	15:38:00		34:101		NA	0	0		ENST00000375755
GNB2	2783	37	7	100275376	100275376	Splice_Site	SNP	G	T	NA	KYSE180_OESOPHAGUS	ENST00000303210	0.4	p.G144G	NA	1 day, 17:35:00			NA	NA	0	0		ENST00000303210
SLC30A8	169026	37	8	117962626	117962626	Splice_Site	SNP	T	C	NA	KYSE180_OESOPHAGUS	ENST00000521243	0.1		NA	15:47:00			NA	NA	0	0		ENST00000521243
NEK3	4752	37	13	52725366	52725366	Splice_Site	SNP	G	A	NA	KYSE180_OESOPHAGUS	ENST00000400357	0.2	p.P155S	NA	17:19:00		1 day, 5:41:00	21:24:00	NA	8.28e-06	0		ENST00000400357
TBC1D4	9882	37	13	75884077	75884077	Splice_Site	SNP	C	G	NA	KYSE180_OESOPHAGUS	ENST00000377636	0.3		NA	11:31:00	1 day, 21:00:00	0.835417	NA	NA	0	0		ENST00000377636
CORO7	79585	37	16	4414277	4414277	Splice_Site	SNP	G	A	NA	KYSE180_OESOPHAGUS	ENST00000251166	0.4	p.S425S	NA	15:25:00	09:42:00	05:07:00	NA	NA	3.319e-05	0		ENST00000251166
IGFBP4	3487	37	17	38610181	38610181	Splice_Site	SNP	C	T	NA	KYSE180_OESOPHAGUS	ENST00000269593	0.4	p.P170L	NA	20:41:00		1 day, 3:41:00	NA	NA	0	0		ENST00000269593
ABCA9	10350	37	17	67041313	67041313	Splice_Site	SNP	C	A	NA	KYSE180_OESOPHAGUS	ENST00000340001	0.4	p.A157S	NA	10:14:00		20:44:00	NA	NA	0	0		ENST00000340001
CCDC178	374864	37	18	30518055	30518055	Splice_Site	SNP	C	T	NA	KYSE180_OESOPHAGUS	ENST00000383096	0.3	p.E842K	NA	20:22:00		12:25:00	NA	NA	8.237e-06	0		ENST00000383096
ATP1A3	478	37	19	42479948	42479948	Splice_Site	SNP	C	T	NA	KYSE180_OESOPHAGUS	ENST00000302102	0.5	p.G699D	NA	16:40:00		25:86	NA	NA	0	0		ENST00000302102
GALP	85569	37	19	56696584	56696584	Splice_Site	SNP	A	G	NA	KYSE180_OESOPHAGUS	ENST00000357330	0.2	p.D99G	NA	1 day, 1:38:00		1 day, 2:49:00	NA	NA	0	0		ENST00000357330
PREX1	57580	37	20	47361562	47361562	Splice_Site	SNP	G	A	NA	KYSE180_OESOPHAGUS	ENST00000371941	0.3	p.F138F	NA	1 day, 10:18:00		117:167	NA	NA	8.236e-06	0		ENST00000371941
F13B	2165	37	1	197009651	197009651	Splice_Site	SNP	C	T	NA	KYSE180_OESOPHAGUS	ENST00000367412	0.1		NA			23:59:00	NA	NA	0	0		ENST00000367412
OPN4	94233	37	10	88418443	88418443	Splice_Site	SNP	G	A	NA	KYSE180_OESOPHAGUS	ENST00000241891	0.5	p.W209*	NA			10:21:00	NA	NA	0	0		ENST00000241891
NALCN	259232	37	13	101828650	101828650	Splice_Site	SNP	C	T	NA	KYSE180_OESOPHAGUS	ENST00000251127	0.6		NA			0.911111	NA	NA	0	0		ENST00000251127
COL3A1	1281	37	2	189873949	189873949	Splice_Site	SNP	T	A	NA	KYSE180_OESOPHAGUS	ENST00000304636	0.3		NA			07:55:00		NA	0	0		ENST00000304636
C22orf42	150297	37	22	32548054	32548054	Splice_Site	SNP	G	A	NA	KYSE180_OESOPHAGUS	ENST00000382097	0.3	p.R134C	NA			28:61	NA	NA	1.647e-05	0		ENST00000382097
RELN	5649	37	7	103205723	103205723	Splice_Site	SNP	A	T	NA	KYSE180_OESOPHAGUS	ENST00000428762	0.1		NA			27:117	NA	NA	0	0		ENST00000428762
FAM135B	51059	37	8	139263257	139263257	Splice_Site	SNP	C	A	NA	KYSE180_OESOPHAGUS	ENST00000395297	0.1	p.Q123H	NA			0.544444	NA	NA	0	0		ENST00000395297
GPS1	2873	37	17	80014504	80014519	Splice_Site	DEL	GTATTTCAGCCCCTAC	-	NA	KYSE180_OESOPHAGUS	ENST00000392358	0.2	p.QYFSPY412fs	NA	18:29:00			NA	NA	0	0		ENST00000392358
SPTAN1	6709	37	9	131337094	131337095	Splice_Site	INS	-	TAA	NA	KYSE180_OESOPHAGUS	ENST00000372731	0.4	p.169_169E>DK	NA		9 days, 15:44:00			NA	0	0		ENST00000372731
CHST8	64377	37	19	34263626	34263626	Silent	SNP	C	T	NA	KYSE180_OESOPHAGUS	ENST00000262622	0.4	p.F311F	NA	04:53:00			NA	NA	8.237e-06	7
ACTRT2	140625	37	1	2939042	2939042	Silent	SNP	C	T	NA	KYSE180_OESOPHAGUS	ENST00000378404	0.2	p.F264F	NA	15:09:00		1 day, 0:29:00	NA	NA	4.946e-05	6
KCNJ12	3768	37	17	21319155	21319155	Silent	SNP	C	T	NA	KYSE180_OESOPHAGUS	ENST00000583088	0.1	p.I167I	NA			08:55:00	NA	NA	4.942e-05	4
CTH	1491	37	1	70900840	70900840	Silent	SNP	C	T	NA	KYSE180_OESOPHAGUS	ENST00000370938	0.3	p.F344F	NA	1 day, 6:08:00	1 day, 13:14:00	1 day, 17:24:00	NA	NA	4.118e-05	3
OR2L2	26246	37	1	248201602	248201602	Silent	SNP	C	T	NA	KYSE180_OESOPHAGUS	ENST00000366479	0.2	p.F11F	NA	09:15:00		61:129	NA	NA	0	3
LRRIQ4	344657	37	3	169539796	169539796	Silent	SNP	C	T	NA	KYSE180_OESOPHAGUS	ENST00000340806	0.6	p.F29F	NA	0.647917		88:528	NA	NA	0	3
CDH8	1006	37	16	61851532	61851532	Silent	SNP	C	T	NA	KYSE180_OESOPHAGUS	ENST00000577390	0.1	p.A376A	NA	12:22:00		26:68	NA	NA	8.236e-06	3
DHX35	60625	37	20	37653908	37653908	Silent	SNP	C	T	NA	KYSE180_OESOPHAGUS	ENST00000252011	0.3	p.F569F	NA	05:44:00	0.8375	111:276	NA	NA	0	3
GNB1	2782	37	1	1724734	1724734	Silent	SNP	G	A	NA	KYSE180_OESOPHAGUS	ENST00000378609	0.4	p.C149C	NA	16:13:00	427:524	12:12:00	NA	NA	0	0
APITD1	378708	37	1	10493988	10493988	Silent	SNP	T	C	NA	KYSE180_OESOPHAGUS	ENST00000309048	0.3	p.I47I	NA	1 day, 17:00:00	15 days, 19:00:00	5 days, 11:02:00	NA	NA	4.118e-05	0
FBLIM1	54751	37	1	16094046	16094046	Silent	SNP	G	A	NA	KYSE180_OESOPHAGUS	ENST00000375766	0.3	p.P142P	NA	15:00:00	1 day, 8:01:00	06:00:00	NA	NA	0	0
SDHB	6390	37	1	17349208	17349208	Silent	SNP	A	T	NA	KYSE180_OESOPHAGUS	ENST00000375499	0.3	p.I220I	NA	1 day, 8:00:00	39 days, 18:01:00	1 day, 8:01:00	1 day, 15:01:00	NA	0	0
C1QA	712	37	1	22965792	22965792	Silent	SNP	G	A	NA	KYSE180_OESOPHAGUS	ENST00000374642	0.3	p.Q210Q	NA	2 days, 2:00:00		1 day, 18:01:00	NA	NA	0	0
ZMYM1	79830	37	1	35577434	35577434	Silent	SNP	G	A	NA	KYSE180_OESOPHAGUS	ENST00000373330	0.1	p.T341T	NA	20:00:00	4 days, 16:00:00	2 days, 10:00:00	NA	NA	3.311e-05	0
COL8A2	1296	37	1	36564742	36564742	Silent	SNP	C	T	NA	KYSE180_OESOPHAGUS	ENST00000397799	0.1	p.V180V	NA	1 day, 11:00:00	05:00:00	05:00:00	NA	NA	0	0
RNF220	55182	37	1	45091975	45091975	Silent	SNP	C	T	NA	KYSE180_OESOPHAGUS	ENST00000355387	0.2	p.L271L	NA	1 day, 20:18:00	14:10:00	1 day, 12:24:00	NA	NA	0	0
C1orf228	339541	37	1	45189873	45189873	Silent	SNP	G	A	NA	KYSE180_OESOPHAGUS	ENST00000458657	0.2	p.P268P	NA	2 days, 10:00:00		05:00:00	NA	NA	0	0
NFIA	4774	37	1	61824921	61824921	Silent	SNP	A	C	NA	KYSE180_OESOPHAGUS	ENST00000403491	0.3	p.S307S	NA	13:37:00	14:24:00		08:33:00	NA	0	0
GTF2B	2959	37	1	89353005	89353005	Silent	SNP	C	T	NA	KYSE180_OESOPHAGUS	ENST00000370500	0.5	p.A21A	NA	1 day, 21:00:00	18 days, 17:00:00	29 days, 13:03:00	NA	NA	0	0
CRNN	49860	37	1	152382382	152382382	Silent	SNP	G	A	NA	KYSE180_OESOPHAGUS	ENST00000271835	0.3	p.N392N	NA	2 days, 9:00:00		3 days, 20:03:00	NA	NA	0	0
ARHGEF11	9826	37	1	156910048	156910048	Silent	SNP	G	A	NA	KYSE180_OESOPHAGUS	ENST00000361409	0.2	p.F1188F	NA	07:47:00	25:99		NA	NA	0	0
RABGAP1L	9910	37	1	174221651	174221651	Silent	SNP	C	T	NA	KYSE180_OESOPHAGUS	ENST00000251507	0.4	p.F303F	NA	07:26:00	28:81	77:182	NA	NA	0	0
TNR	7143	37	1	175324669	175324669	Silent	SNP	C	T	NA	KYSE180_OESOPHAGUS	ENST00000367674	0.2	p.L1073L	NA	17:36:00		27:76	NA	NA	0	0
MFSD4	148808	37	1	205538218	205538218	Silent	SNP	G	A	NA	KYSE180_OESOPHAGUS	ENST00000367147	0.4	p.V7V	NA	15:00:00				NA	0	0
SRGAP2	23380	37	1	206611402	206611402	Silent	SNP	C	T	NA	KYSE180_OESOPHAGUS	ENST00000414007	0.1	p.H434H	NA	20:29:00	46:90	47:99	NA	NA	0	0
OBSCN	84033	37	1	228528529	228528529	Silent	SNP	C	T	NA	KYSE180_OESOPHAGUS	ENST00000422127	0.1	p.H5879H	NA	2 days, 7:00:00	1 day, 15:00:00	1 day, 0:00:00	2 days, 23:03:00	NA	1.657e-05	0
OR2L8	391190	37	1	248113068	248113068	Silent	SNP	G	T	NA	KYSE180_OESOPHAGUS	ENST00000357191	0.3	p.V303V	NA	04:28:00		0.910417	NA	NA	0	0
OR2M5	127059	37	1	248309190	248309190	Silent	SNP	G	T	NA	KYSE180_OESOPHAGUS	ENST00000366476	0.1	p.V247V	NA	12:28:00		91:220	NA	NA	0	0
SNTG2	54221	37	2	1371145	1371145	Silent	SNP	C	T	NA	KYSE180_OESOPHAGUS	ENST00000308624	0.5	p.L507L	NA	15:26:00		36:85	NA	NA	0	0
FBXO41	150726	37	2	73487955	73487955	Silent	SNP	G	A	NA	KYSE180_OESOPHAGUS	ENST00000521871	0.1	p.L735L	NA	11:39:00	14:41:00		NA	NA	0	0
TMEM194B	100131211	37	2	191373975	191373975	Silent	SNP	C	T	NA	KYSE180_OESOPHAGUS	ENST00000409150	0.3	p.E398E	NA	1 day, 4:00:00	5 days, 11:00:00	4 days, 3:00:00	NA	NA	3.994e-05	0
ZDBF2	57683	37	2	207172825	207172825	Silent	SNP	C	T	NA	KYSE180_OESOPHAGUS	ENST00000374423	0.3	p.H1191H	NA	1 day, 1:00:00	17:00:00	9 days, 15:01:00	NA	NA	0	0
NEU2	4759	37	2	233897561	233897561	Silent	SNP	C	T	NA	KYSE180_OESOPHAGUS	ENST00000233840	0.3	p.D60D	NA	20:13:00		05:04:00	NA	NA	4.126e-05	0
MROH2A	339766	37	2	234712120	234712120	Silent	SNP	C	T	NA	KYSE180_OESOPHAGUS	ENST00000389758	0.3	p.L579L	NA	1 day, 22:00:00			NA	NA	4.481e-05	0
CHL1	10752	37	3	391081	391081	Silent	SNP	C	T	NA	KYSE180_OESOPHAGUS	ENST00000256509	0.2	p.D296D	NA	18:00:00		18:00:00	08:00:00	NA	0	0
GOLGA4	2803	37	3	37367055	37367055	Silent	SNP	C	T	NA	KYSE180_OESOPHAGUS	ENST00000361924	0.2	p.A1226A	NA	03:24:00		1 day, 5:40:00	NA	NA	0	0
ITGA9	3680	37	3	37523082	37523082	Silent	SNP	G	A	NA	KYSE180_OESOPHAGUS	ENST00000264741	0.5	p.L176L	NA	1 day, 1:19:00		1 day, 12:36:00	NA	NA	0	0
HHATL	57467	37	3	42734609	42734609	Silent	SNP	G	A	NA	KYSE180_OESOPHAGUS	ENST00000441594	0.1	p.L450L	NA	05:31:00			NA	NA	0	0
TREX1	11277	37	3	48508648	48508648	Silent	SNP	G	A	NA	KYSE180_OESOPHAGUS	ENST00000422277	0.2	p.E253E	NA	06:35:00	15:36:00		NA	NA	0	0
ITIH4	3700	37	3	52848068	52848068	Silent	SNP	C	A	NA	KYSE180_OESOPHAGUS	ENST00000266041	0.4	p.V882V	NA	21:21:00		09:05:00	NA	NA	0	0
POLQ	10721	37	3	121202425	121202425	Silent	SNP	A	G	NA	KYSE180_OESOPHAGUS	ENST00000264233	0.5	p.I1926I	NA	09:12:00	136:109		NA	NA	0	0
CPNE4	131034	37	3	131261497	131261497	Silent	SNP	C	T	NA	KYSE180_OESOPHAGUS	ENST00000512055	0.1	p.Q481Q	NA	0.715278		1.06111	NA	NA	0	0
ARMC8	25852	37	3	137956210	137956210	Silent	SNP	G	A	NA	KYSE180_OESOPHAGUS	ENST00000469044	0.1	p.S223S	NA	08:46:00	110:404	46:204	NA	NA	0	0
PCOLCE2	26577	37	3	142537255	142537255	Silent	SNP	G	A	NA	KYSE180_OESOPHAGUS	ENST00000295992	0.3	p.I390I	NA	12:44:00	47:187	38:169	NA	NA	0	0
MED12L	116931	37	3	151134162	151134162	Silent	SNP	C	T	NA	KYSE180_OESOPHAGUS	ENST00000474524	0.1	p.S2085S	NA	09:37:00		26:105	NA	NA	0	0
MCF2L2	23101	37	3	183056597	183056597	Silent	SNP	C	T	NA	KYSE180_OESOPHAGUS	ENST00000328913	0.3	p.T159T	NA	45:91		46:98	NA	NA	2.471e-05	0
ADRA2C	152	37	4	3768738	3768738	Silent	SNP	C	T	NA	KYSE180_OESOPHAGUS	ENST00000330055	0.5	p.C135C	NA	17:16:00		16:13:00	NA	NA	8.241e-06	0
PHOX2B	8929	37	4	41748283	41748283	Silent	SNP	G	A	NA	KYSE180_OESOPHAGUS	ENST00000226382	0.2	p.A162A	NA	06:09:00		10:12:00		NA	2.488e-05	0
FRYL	285527	37	4	48542788	48542788	Silent	SNP	T	A	NA	KYSE180_OESOPHAGUS	ENST00000503238	0.1	p.T1959T	NA	19:19:00		1 day, 7:36:00	NA	NA	8.277e-06	0
KIAA1211	57482	37	4	57180952	57180952	Silent	SNP	G	A	NA	KYSE180_OESOPHAGUS	ENST00000504228	0.1	p.E428E	NA	15:23:00		07:08:00	NA	NA	8.296e-06	0
TRPC3	7222	37	4	122846269	122846269	Silent	SNP	C	T	NA	KYSE180_OESOPHAGUS	ENST00000379645	0.3	p.L360L	NA	16:15:00		1 day, 17:52:00	NA	NA	0	0
INTU	27152	37	4	128584610	128584610	Silent	SNP	C	T	NA	KYSE180_OESOPHAGUS	ENST00000335251	0.6	p.S281S	NA	03:26:00		1 day, 1:52:00	NA	NA	0	0
SFRP2	6423	37	4	154709577	154709577	Silent	SNP	G	A	NA	KYSE180_OESOPHAGUS	ENST00000274063	0.4	p.P137P	NA	14:26:00		23:30:00	NA	NA	1.647e-05	0
FSTL5	56884	37	4	162508692	162508692	Silent	SNP	C	T	NA	KYSE180_OESOPHAGUS	ENST00000306100	0.5	p.K310K	NA	04:08:00		1 day, 21:50:00	NA	NA	0	0
WDR17	116966	37	4	177046346	177046346	Silent	SNP	A	C	NA	KYSE180_OESOPHAGUS	ENST00000280190	0.4	p.L234L	NA	09:12:00		2 days, 11:53:00	NA	NA	0	0
ADAMTS16	170690	37	5	5190230	5190230	Silent	SNP	C	A	NA	KYSE180_OESOPHAGUS	ENST00000274181	0.7	p.P398P	NA	12:38:00		26:117	NA	NA	0	0
CTNND2	1501	37	5	10973652	10973652	Silent	SNP	G	A	NA	KYSE180_OESOPHAGUS	ENST00000304623	0.8	p.Y1197Y	NA	05:27:00		17:57:00	NA	NA	1.647e-05	0
NUP155	9631	37	5	37351334	37351334	Silent	SNP	G	A	NA	KYSE180_OESOPHAGUS	ENST00000231498	0.3	p.F227F	NA	05:20:00	118:397	1.03681	NA	NA	0	0
DAB2	1601	37	5	39376192	39376192	Silent	SNP	A	T	NA	KYSE180_OESOPHAGUS	ENST00000320816	0.6	p.A718A	NA	12:23:00		40:118	NA	NA	0	0
GPX8	493869	37	5	54456179	54456179	Silent	SNP	G	A	NA	KYSE180_OESOPHAGUS	ENST00000503787	0.1	p.K53K	NA	15:16:00	91:130	1 day, 5:30:00	NA	NA	0	0
FAM169A	26049	37	5	74077531	74077531	Silent	SNP	A	G	NA	KYSE180_OESOPHAGUS	ENST00000389156	0.4	p.S589S	NA	1 day, 2:17:00	60:86	1 day, 4:26:00	NA	NA	0	0
KIAA0825	285600	37	5	93727258	93727258	Silent	SNP	G	A	NA	KYSE180_OESOPHAGUS	ENST00000513200	0.3	p.H1146H	NA	15:20:00		1 day, 22:50:00	NA	NA	0	0
AQPEP	0	37	5	115298645	115298645	Silent	SNP	C	T	NA	KYSE180_OESOPHAGUS	ENST00000357872	0.4	p.L111L	NA	18:15:00		19:19:00	NA	NA	0	0
ADAMTS19	171019	37	5	128797336	128797336	Silent	SNP	G	A	NA	KYSE180_OESOPHAGUS	ENST00000274487	0.4	p.G205G	NA	10:09:00		10:02:00		NA	0	0
CATSPER3	347732	37	5	134347310	134347310	Silent	SNP	G	A	NA	KYSE180_OESOPHAGUS	ENST00000282611	0.6	p.K398K	NA	07:33:00			NA	NA	0	0
KDM3B	51780	37	5	137722190	137722190	Silent	SNP	C	T	NA	KYSE180_OESOPHAGUS	ENST00000314358	0.5	p.S420S	NA	07:08:00	50:78	1 day, 11:32:00	NA	NA	2.471e-05	0
PDGFRB	5159	37	5	149503865	149503865	Silent	SNP	G	A	NA	KYSE180_OESOPHAGUS	ENST00000261799	0.4	p.H657H	NA	1 day, 11:25:00		1 day, 1:15:00	04:03:00		4.118e-05	0
MYOZ3	91977	37	5	150056425	150056425	Silent	SNP	C	G	NA	KYSE180_OESOPHAGUS	ENST00000297130	0.4	p.S248S	NA	15:30:00		0.960417	NA	NA	0	0
GALNT10	55568	37	5	153755991	153755991	Silent	SNP	A	G	NA	KYSE180_OESOPHAGUS	ENST00000297107	0.6	p.E241E	NA	1 day, 17:23:00	4 days, 1:54:00	1 day, 19:28:00	NA	NA	0	0
RPP40	10799	37	6	4999026	4999026	Silent	SNP	C	T	NA	KYSE180_OESOPHAGUS	ENST00000380051	0.2	p.K161K	NA	15:12:00	69:132	1 day, 6:18:00	NA	NA	0	0
TFAP2A	7020	37	6	10410140	10410140	Silent	SNP	C	T	NA	KYSE180_OESOPHAGUS	ENST00000482890	0.1	p.E158E	NA	1 day, 7:08:00			NA	NA	9.987e-06	0
GABBR1	2550	37	6	29581203	29581203	Silent	SNP	T	C	NA	KYSE180_OESOPHAGUS	ENST00000377034	0.4	p.T461T	NA	19:36:00	07:27:00	59:103	NA	NA	0	0
PEX6	5190	37	6	42942756	42942756	Silent	SNP	G	A	NA	KYSE180_OESOPHAGUS	ENST00000304611	0.8	p.I301I	NA	1 day, 3:19:00	3 days, 7:30:00	104:65	NA	NA	2.471e-05	0
TCTE1	202500	37	6	44254075	44254075	Silent	SNP	G	T	NA	KYSE180_OESOPHAGUS	ENST00000371505	0.4	p.R158R	NA	16:47:00		12:37:00	NA	NA	0	0
PLA2G7	7941	37	6	46684212	46684212	Silent	SNP	G	A	NA	KYSE180_OESOPHAGUS	ENST00000274793	0.7	p.T95T	NA	13:34:00		42:87	NA	NA	0	0
SNAP91	9892	37	6	84265884	84265884	Silent	SNP	C	T	NA	KYSE180_OESOPHAGUS	ENST00000439399	0.2	p.K904K	NA	04:08:00		17:21:00	NA	NA	0	0
FBXO30	84085	37	6	146125790	146125790	Silent	SNP	C	T	NA	KYSE180_OESOPHAGUS	ENST00000237281	0.4	p.L584L	NA	18:11:00	93:80	1 day, 3:45:00	NA	NA	0	0
FBXL18	80028	37	7	5540484	5540484	Silent	SNP	G	A	NA	KYSE180_OESOPHAGUS	ENST00000382368	0.3	p.S472S	NA	2 days, 4:14:00	2 days, 3:15:00	22:02:00	NA	NA	2.504e-05	0
DNAH11	8701	37	7	21892213	21892213	Silent	SNP	G	A	NA	KYSE180_OESOPHAGUS	ENST00000409508	0.3	p.E3675E	NA	13:36:00		60:249	NA	NA	0	0
STK31	56164	37	7	23809370	23809370	Silent	SNP	C	T	NA	KYSE180_OESOPHAGUS	ENST00000355870	0.3	p.L570L	NA	19:50:00		77:297	08:25:00	NA	0	0
C7orf71	285941	37	7	26686051	26686051	Silent	SNP	C	A	NA	KYSE180_OESOPHAGUS	ENST00000409974	0.3	p.S134S	NA	18:46:00		68:203	NA	NA	0	0
NOD1	10392	37	7	30492391	30492391	Silent	SNP	C	T	NA	KYSE180_OESOPHAGUS	ENST00000222823	0.4	p.R214R	NA	2 days, 0:18:00	1 day, 4:08:00	2 days, 22:39:00	NA	NA	2.471e-05	0
NME8	51314	37	7	37934120	37934120	Silent	SNP	G	A	NA	KYSE180_OESOPHAGUS	ENST00000199447	0.4	p.K484K	NA	07:33:00		0.965278	NA	NA	0	0
CAMK2B	816	37	7	44281847	44281847	Silent	SNP	G	A	NA	KYSE180_OESOPHAGUS	ENST00000395749	0.2	p.A263A	NA	11:59:00		28:86	09:33:00	NA	0	0
NPC1L1	29881	37	7	44579693	44579693	Silent	SNP	C	T	NA	KYSE180_OESOPHAGUS	ENST00000289547	0.4	p.A101A	NA	1 day, 20:08:00		1 day, 8:13:00	NA	NA	3.295e-05	0
CLIP2	7461	37	7	73753145	73753145	Silent	SNP	G	A	NA	KYSE180_OESOPHAGUS	ENST00000395060	0.1	p.S163S	NA	1 day, 5:25:00		19:08:00	NA	NA	8.247e-06	0
PCLO	27445	37	7	82585889	82585889	Silent	SNP	T	C	NA	KYSE180_OESOPHAGUS	ENST00000333891	0.9	p.E1460E	NA	18:29:00		96:260	NA	NA	0	0
AZGP1	563	37	7	99569625	99569625	Silent	SNP	A	C	NA	KYSE180_OESOPHAGUS	ENST00000292401	0.4	p.R27R	NA	22:36:00		62:66	NA	NA	0	0
SRPK2	6733	37	7	104782609	104782609	Silent	SNP	C	T	NA	KYSE180_OESOPHAGUS	ENST00000393651	0.3	p.E463E	NA	11:48:00		46:112		NA	8.236e-06	0
WDR60	55112	37	7	158706943	158706943	Silent	SNP	C	T	NA	KYSE180_OESOPHAGUS	ENST00000407559	0.3	p.T574T	NA	1 day, 8:00:00	1 day, 19:00:00	3 days, 18:00:00	NA	NA	0	0
PCM1	5108	37	8	17793173	17793173	Silent	SNP	A	C	NA	KYSE180_OESOPHAGUS	ENST00000519253	0.1	p.P18P	NA	22:13:00	92:93	91:103	08:05:00	NA	2.482e-05	0
MATN2	4147	37	8	99044487	99044487	Silent	SNP	C	T	NA	KYSE180_OESOPHAGUS	ENST00000520016	0.1	p.S841S	NA	19:42:00		75:179	NA	NA	8.276e-06	0
UBR5	51366	37	8	103359317	103359317	Silent	SNP	G	A	NA	KYSE180_OESOPHAGUS	ENST00000520539	0.1	p.S130S	NA	08:57:00	1.07569		0.514583	NA	0	0
KCNQ3	3786	37	8	133198343	133198343	Silent	SNP	A	G	NA	KYSE180_OESOPHAGUS	ENST00000388996	0.4	p.L158L	NA	0.804861		24:146	NA	NA	0	0
FAM135B	51059	37	8	139180181	139180181	Silent	SNP	C	A	NA	KYSE180_OESOPHAGUS	ENST00000395297	0.1	p.L405L	NA	11:36:00		39:91	NA	NA	0	0
COL22A1	169044	37	8	139674297	139674297	Silent	SNP	G	A	NA	KYSE180_OESOPHAGUS	ENST00000303045	0.6	p.G1072G	NA	12:34:00			NA	NA	0	0
SLC45A4	57210	37	8	142222509	142222509	Silent	SNP	G	A	NA	KYSE180_OESOPHAGUS	ENST00000024061	0.3	p.P645P	NA	09:22:00	19:39:00	16:42:00	NA	NA	0	0
PLEC	5339	37	8	144994575	144994575	Silent	SNP	C	G	NA	KYSE180_OESOPHAGUS	ENST00000322810	0.4	p.L3275L	NA	19:42:00	188:517		NA	NA	2.49e-05	0
PARP10	84875	37	8	145057363	145057363	Silent	SNP	G	A	NA	KYSE180_OESOPHAGUS	ENST00000313028	0.7	p.A798A	NA	08:31:00			NA	NA	0	0
KIAA0020	9933	37	9	2829918	2829918	Silent	SNP	T	C	NA	KYSE180_OESOPHAGUS	ENST00000397885	0.2	p.R236R	NA	23:20:00	299:315	1 day, 20:51:00	NA	NA	0	0
CYLC2	1539	37	9	105767345	105767345	Silent	SNP	C	A	NA	KYSE180_OESOPHAGUS	ENST00000374798	0.3	p.G144G	NA	07:33:00			NA	NA	0	0
ACTL7A	10881	37	9	111625265	111625265	Silent	SNP	T	C	NA	KYSE180_OESOPHAGUS	ENST00000333999	0.3	p.H221H	NA	2 days, 6:00:00		2 days, 9:01:00	NA	NA	4.118e-05	0
GARNL3	84253	37	9	130104529	130104529	Silent	SNP	C	T	NA	KYSE180_OESOPHAGUS	ENST00000373387	0.4	p.T389T	NA	1 day, 9:39:00	12:20:00	135:231	NA	NA	0	0
SOHLH1	402381	37	9	138588639	138588639	Silent	SNP	C	T	NA	KYSE180_OESOPHAGUS	ENST00000298466	0.5	p.V160V	NA	23:50:00		13:33:00	NA	NA	0	0
NET1	10276	37	10	5498660	5498660	Silent	SNP	G	A	NA	KYSE180_OESOPHAGUS	ENST00000355029	0.4	p.A498A	NA	13:21:00	342:333	2 days, 13:43:00	NA	NA	4.942e-05	0
KIN	22944	37	10	7825100	7825100	Silent	SNP	C	T	NA	KYSE180_OESOPHAGUS	ENST00000379562	0.4	p.Q51Q	NA	05:06:00	91:92	20:24:00	NA	NA	0	0
MPP7	143098	37	10	28345433	28345433	Silent	SNP	G	A	NA	KYSE180_OESOPHAGUS	ENST00000375732	0.1	p.D509D	NA	12:10:00	08:12:00	2 days, 16:47:00	NA	NA	0	0
HNRNPH3	3189	37	10	70097727	70097727	Silent	SNP	G	A	NA	KYSE180_OESOPHAGUS	ENST00000265866	0.7	p.G75G	NA	09:11:00	666:301	50:69	NA	NA	0	0
MICU1	10367	37	10	74326498	74326498	Silent	SNP	T	C	NA	KYSE180_OESOPHAGUS	ENST00000361114	0.5	p.R18R	NA	17:21:00	86:136	81:81	NA	NA	1.655e-05	0
LRIT1	26103	37	10	85997328	85997328	Silent	SNP	G	A	NA	KYSE180_OESOPHAGUS	ENST00000372105	0.3	p.F79F	NA	12:19:00		07:06:00	NA	NA	8.314e-06	0
C10orf2	56652	37	10	102750638	102750638	Silent	SNP	A	G	NA	KYSE180_OESOPHAGUS	ENST00000311916	0.2	p.Q535Q	NA	09:15:00	106:134	27:100	NA	NA	0	0
LZTS2	84445	37	10	102765457	102765457	Silent	SNP	G	A	NA	KYSE180_OESOPHAGUS	ENST00000370220	0.1	p.E437E	NA	18:18:00	1 day, 23:57:00	04:08:00	NA	NA	0	0
CNNM2	54805	37	10	104816634	104816634	Silent	SNP	G	A	NA	KYSE180_OESOPHAGUS	ENST00000369878	0.4	p.L662L	NA	16:10:00	17:17:00	179:182	NA	NA	0	0
LYVE1	10894	37	11	10582160	10582160	Silent	SNP	C	T	NA	KYSE180_OESOPHAGUS	ENST00000256178	0.3	p.R195R	NA	16:17:00		1 day, 1:28:00	NA	NA	0	0
SOX6	55553	37	11	16068219	16068219	Silent	SNP	G	A	NA	KYSE180_OESOPHAGUS	ENST00000352083	0.6	p.A488A	NA	04:19:00			NA	NA	0	0
ACCSL	390110	37	11	44069955	44069955	Silent	SNP	G	A	NA	KYSE180_OESOPHAGUS	ENST00000378832	0.1	p.L123L	NA	21:32:00		34:67	NA	NA	0	0
SLC43A1	8501	37	11	57268297	57268297	Silent	SNP	G	A	NA	KYSE180_OESOPHAGUS	ENST00000278426	0.3	p.S140S	NA	17:46:00		14:47:00	NA	NA	8.236e-06	0
TTC9C	283237	37	11	62505815	62505815	Silent	SNP	T	C	NA	KYSE180_OESOPHAGUS	ENST00000316461	0.4	p.H159H	NA	20:30:00	74:123	13:48:00	NA	NA	2.471e-05	0
BAD	572	37	11	64039208	64039208	Silent	SNP	C	A	NA	KYSE180_OESOPHAGUS	ENST00000394532	0.3	p.G85G	NA	13:29:00	91:205	03:06:00	1 day, 2:28:00	NA	0	0
ATG2A	23130	37	11	64674216	64674216	Silent	SNP	G	A	NA	KYSE180_OESOPHAGUS	ENST00000377264	0.3	p.F968F	NA	0.84375		0.679861	NA	NA	8.237e-06	0
GAL3ST3	89792	37	11	65810260	65810260	Silent	SNP	G	A	NA	KYSE180_OESOPHAGUS	ENST00000312006	0.4	p.D338D	NA	1 day, 3:17:00			NA	NA	0	0
IGHMBP2	3508	37	11	68679056	68679056	Silent	SNP	G	T	NA	KYSE180_OESOPHAGUS	ENST00000255078	0.3	p.V232V	NA	7 days, 19:41:00	349:68	235:67	NA	NA	4.942e-05	0
DYNC2H1	79659	37	11	103018561	103018561	Silent	SNP	T	C	NA	KYSE180_OESOPHAGUS	ENST00000375735	0.2	p.D921D	NA	04:25:00	19:32:00	50:83	NA	NA	0	0
USP2	9099	37	11	119244014	119244014	Silent	SNP	G	A	NA	KYSE180_OESOPHAGUS	ENST00000260187	0.2	p.F59F	NA	13:38:00		24:68	NA	NA	8.237e-06	0
ESAM	90952	37	11	124623833	124623833	Silent	SNP	G	A	NA	KYSE180_OESOPHAGUS	ENST00000278927	0.5	p.T294T	NA	15:11:00	07:03:00	08:09:00	NA	NA	0	0
KCNA6	3742	37	12	4920539	4920539	Silent	SNP	C	T	NA	KYSE180_OESOPHAGUS	ENST00000280684	0.3	p.I444I	NA	11:39:00		16:46:00	NA	NA	1.647e-05	0
ANO6	196527	37	12	45782035	45782035	Silent	SNP	A	C	NA	KYSE180_OESOPHAGUS	ENST00000320560	0.8	p.R419R	NA	1 day, 5:12:00			NA	NA	4.942e-05	0
RPAP3	79657	37	12	48084350	48084350	Silent	SNP	T	C	NA	KYSE180_OESOPHAGUS	ENST00000005386	0.3	p.R206R	NA	22:00:00	14 days, 17:01:00	8 days, 12:02:00	NA	NA	0	0
NCKAP5L	57701	37	12	50186283	50186283	Silent	SNP	C	T	NA	KYSE180_OESOPHAGUS	ENST00000335999	0.6	p.S1246S	NA	1 day, 8:00:00		2 days, 0:00:00	NA	NA	8.275e-06	0
KRT3	3850	37	12	53189446	53189446	Silent	SNP	C	T	NA	KYSE180_OESOPHAGUS	ENST00000417996	0.2	p.G127G	NA	04:04:00			NA	NA	0	0
OR6C68	403284	37	12	55886626	55886626	Silent	SNP	C	A	NA	KYSE180_OESOPHAGUS	ENST00000548615	0.1	p.L155L	NA	06:27:00		1 day, 2:29:00	NA	NA	0	0
BAZ2A	11176	37	12	57009201	57009201	Silent	SNP	G	A	NA	KYSE180_OESOPHAGUS	ENST00000551812	0.1	p.P111P	NA	1 day, 0:24:00	65:68	2 days, 0:48:00	NA	NA	0	0
C12orf55	0	37	12	96974703	96974703	Silent	SNP	A	G	NA	KYSE180_OESOPHAGUS	ENST00000524981	0.4	p.P965P	NA	18:08:00			NA	NA	0	0
TMEM116	89894	37	12	112370440	112370440	Silent	SNP	G	A	NA	KYSE180_OESOPHAGUS	ENST00000550831	0.3	p.L161L	NA	08:29:00	1 day, 0:44:00	1 day, 2:41:00	NA	NA	0	0
RPH3A	22895	37	12	113306264	113306264	Silent	SNP	C	T	NA	KYSE180_OESOPHAGUS	ENST00000389385	0.4	p.F158F	NA	22:44:00		1 day, 0:37:00	NA	NA	0	0
FBXO21	23014	37	12	117603401	117603401	Silent	SNP	G	A	NA	KYSE180_OESOPHAGUS	ENST00000330622	0.5	p.Y405Y	NA	1 day, 6:12:00	314:153	3 days, 22:36:00	NA	NA	0	0
SLC15A4	121260	37	12	129307955	129307955	Silent	SNP	G	A	NA	KYSE180_OESOPHAGUS	ENST00000266771	0.5	p.F178F	NA	12:23:00	11:22:00		NA	NA	0	0
OR4N2	390429	37	14	20296507	20296507	Silent	SNP	G	A	NA	KYSE180_OESOPHAGUS	ENST00000315947	0.1	p.K300K	NA	10:46:00		0.802778	NA	NA	0	0
CDH24	64403	37	14	23524790	23524790	Silent	SNP	G	A	NA	KYSE180_OESOPHAGUS	ENST00000267383	0.5	p.F51F	NA	5 days, 4:00:00	7 days, 16:00:00	4 days, 11:00:00	NA	NA	4.942e-05	0
FUT8	2530	37	14	66208870	66208870	Silent	SNP	C	T	NA	KYSE180_OESOPHAGUS	ENST00000360689	0.5	p.F490F	NA	11:47:00	97:250	67:171	NA	NA	0	0
ZFYVE26	23503	37	14	68228212	68228212	Silent	SNP	T	C	NA	KYSE180_OESOPHAGUS	ENST00000347230	0.4	p.K2153K	NA	20:43:00	40:99	13:51:00	NA	NA	0	0
BCL11B	64919	37	14	99723827	99723827	Silent	SNP	G	A	NA	KYSE180_OESOPHAGUS	ENST00000357195	0.3	p.P136P	NA	19:28:00	03:08:00	40:111	64:115	NA	0	0
HHIPL1	84439	37	14	100141747	100141747	Silent	SNP	C	T	NA	KYSE180_OESOPHAGUS	ENST00000330710	0.5	p.V711V	NA	11:21:00		03:01:00	NA	NA	0	0
AKT1	207	37	14	105258972	105258972	Silent	SNP	G	A	NA	KYSE180_OESOPHAGUS	ENST00000554581	0.1	p.D3D	NA	2 days, 11:00:00	17 days, 7:00:00	5 days, 22:01:00	4 days, 20:01:00		4.945e-05	0
CEP170B	283638	37	14	105353453	105353453	Silent	SNP	C	T	NA	KYSE180_OESOPHAGUS	ENST00000414716	0.3	p.A959A	NA	2 days, 19:00:00	11 days, 4:00:00	2 days, 8:00:00	NA	NA	0	0
AHNAK2	113146	37	14	105415656	105415656	Silent	SNP	G	A	NA	KYSE180_OESOPHAGUS	ENST00000333244	0.5	p.D2044D	NA	3 days, 2:00:00		17 days, 5:00:00	NA	NA	2.585e-05	0
NIPA2	81614	37	15	23021307	23021307	Silent	SNP	G	A	NA	KYSE180_OESOPHAGUS	ENST00000337451	0.3	p.F10F	NA	11:26:00	175:655		NA	NA	0	0
OCA2	4948	37	15	28202823	28202823	Silent	SNP	G	A	NA	KYSE180_OESOPHAGUS	ENST00000354638	0.3	p.S565S	NA	14:30:00		10:23:00	NA	NA	0	0
GOLGA8O	728047	37	15	32743507	32743507	Silent	SNP	G	A	NA	KYSE180_OESOPHAGUS	ENST00000509311	0.2	p.A127A	NA	14:26:00			NA	NA	0	0
AQR	9716	37	15	35222534	35222534	Silent	SNP	A	G	NA	KYSE180_OESOPHAGUS	ENST00000156471	0.5	p.I313I	NA	17:14:00			NA	NA	4.968e-05	0
DISP2	85455	37	15	40660959	40660959	Silent	SNP	A	G	NA	KYSE180_OESOPHAGUS	ENST00000267889	0.3	p.Q882Q	NA	2 days, 10:26:00	04:05:00	22:16:00	NA	NA	0	0
DLL4	54567	37	15	41228880	41228880	Silent	SNP	G	A	NA	KYSE180_OESOPHAGUS	ENST00000249749	0.5	p.R565R	NA	1 day, 7:17:00		2 days, 16:36:00	17:07:00	NA	4.957e-05	0
TRPM7	54822	37	15	50866661	50866661	Silent	SNP	G	A	NA	KYSE180_OESOPHAGUS	ENST00000313478	0.7	p.F1706F	NA	10:12:00	34:190	14:42:00	14:29:00	NA	0	0
SLTM	79811	37	15	59181658	59181658	Silent	SNP	G	A	NA	KYSE180_OESOPHAGUS	ENST00000380516	0.2	p.S725S	NA	16:17:00	271:306	1 day, 5:38:00	NA	NA	2.471e-05	0
FANCI	55215	37	15	89824417	89824417	Silent	SNP	C	T	NA	KYSE180_OESOPHAGUS	ENST00000310775	0.7	p.I466I	NA	13:14:00	124:158	3 days, 14:53:00	14:15:00	NA	3.295e-05	0
GSG1L	146395	37	16	27856321	27856321	Silent	SNP	G	A	NA	KYSE180_OESOPHAGUS	ENST00000447459	0.2	p.L204L	NA	1 day, 13:12:00		20:12:00	NA	NA	4.942e-05	0
TRIM72	493829	37	16	31234241	31234241	Silent	SNP	G	A	NA	KYSE180_OESOPHAGUS	ENST00000322122	0.3	p.R278R	NA	15:27:00		1 day, 8:56:00	NA	NA	0	0
SLC5A2	6524	37	16	31499385	31499385	Silent	SNP	G	A	NA	KYSE180_OESOPHAGUS	ENST00000330498	0.3	p.G304G	NA	20:31:00		36:65	NA	NA	8.236e-06	0
RP11-105C20.2	0	37	16	59772061	59772061	Silent	SNP	C	T	NA	KYSE180_OESOPHAGUS	ENST00000564533	0.1	p.E57E	NA	06:21:00			NA	NA	0	0
ZNF23	7571	37	16	71483463	71483463	Silent	SNP	G	A	NA	KYSE180_OESOPHAGUS	ENST00000393539	0.2	p.L155L	NA	14:45:00	09:50:00	41:128	NA	NA	4.942e-05	0
IST1	9798	37	16	71956553	71956553	Silent	SNP	G	A	NA	KYSE180_OESOPHAGUS	ENST00000378799	0.6	p.T243T	NA	10:28:00	212:717	32:95	NA	NA	3.295e-05	0
C16orf46	123775	37	16	81095138	81095138	Silent	SNP	G	A	NA	KYSE180_OESOPHAGUS	ENST00000299578	0.5	p.H272H	NA	05:45:00			NA	NA	0	0
PIEZO1	9780	37	16	88788024	88788024	Silent	SNP	G	T	NA	KYSE180_OESOPHAGUS	ENST00000301015	0.9	p.G1775G	NA	11:52:00	65:181	06:27:00	NA	NA	0	0
SPATA33	124045	37	16	89724798	89724798	Silent	SNP	C	A	NA	KYSE180_OESOPHAGUS	ENST00000301031	0.4	p.A59A	NA	1 day, 2:31:00	2 days, 7:48:00	17:17:00	NA	NA	0	0
WDR81	124997	37	17	1635631	1635631	Silent	SNP	G	A	NA	KYSE180_OESOPHAGUS	ENST00000409644	0.1	p.G1390G	NA	15:40:00	29:79	31:118	NA	NA	0	0
TMEM256-PLSCR3	100529211	37	17	7296679	7296679	Silent	SNP	G	A	NA	KYSE180_OESOPHAGUS	ENST00000576362	0.1	p.F97F	NA	17:22:00	81:156	42:93	NA	NA	0	0
RAI1	10743	37	17	17699697	17699697	Silent	SNP	C	T	NA	KYSE180_OESOPHAGUS	ENST00000353383	0.1	p.I1145I	NA	17:17:00	67:64	1 day, 9:27:00	NA	NA	0	0
SPECC1	92521	37	17	20149329	20149329	Silent	SNP	A	G	NA	KYSE180_OESOPHAGUS	ENST00000261503	0.5	p.P814P	NA	1 day, 12:00:00			NA	NA	4.118e-05	0
LGALS9	3965	37	17	25969302	25969302	Silent	SNP	C	T	NA	KYSE180_OESOPHAGUS	ENST00000395473	0.2	p.H124H	NA	19:43:00		15:30:00	NA	NA	0	0
PGAP3	93210	37	17	37844121	37844121	Silent	SNP	G	A	NA	KYSE180_OESOPHAGUS	ENST00000300658	0.4	p.F49F	NA	11:26:00	15:12:00	04:04:00		NA	0	0
KRT28	162605	37	17	38955771	38955771	Silent	SNP	G	A	NA	KYSE180_OESOPHAGUS	ENST00000306658	0.7	p.Y125Y	NA	09:32:00		69:166	NA	NA	1.647e-05	0
KRT14	3861	37	17	39742835	39742835	Silent	SNP	A	G	NA	KYSE180_OESOPHAGUS	ENST00000167586	0.6	p.F84F	NA	1 day, 9:13:00	80:118	1 day, 10:13:00	NA	NA	1.648e-05	0
SNX11	29916	37	17	46190722	46190722	Silent	SNP	C	T	NA	KYSE180_OESOPHAGUS	ENST00000393405	0.2	p.F63F	NA	15:40:00	35:98	60:138	NA	NA	0	0
CACNA1G	8913	37	17	48697079	48697079	Silent	SNP	C	A	NA	KYSE180_OESOPHAGUS	ENST00000359106	0.5	p.I1939I	NA	16:46:00		09:25:00	NA	NA	0	0
MBTD1	54799	37	17	49297769	49297769	Silent	SNP	T	C	NA	KYSE180_OESOPHAGUS	ENST00000586178	0.1	p.T70T	NA	1 day, 8:14:00	1 day, 21:31:00	115:71	NA	NA	4.025e-05	0
BRIP1	83990	37	17	59761161	59761161	Silent	SNP	G	A	NA	KYSE180_OESOPHAGUS	ENST00000259008	0.2	p.T1082T	NA	17:45:00	0.877778	73:156	35:80	NA	0	0
MAP3K3	4215	37	17	61769119	61769119	Silent	SNP	T	C	NA	KYSE180_OESOPHAGUS	ENST00000361733	0.3	p.A457A	NA	14:37:00	27:63	55:124			0	0
LRRC37A3	374819	37	17	62855869	62855869	Silent	SNP	C	T	NA	KYSE180_OESOPHAGUS	ENST00000584306	0.1	p.L1465L	NA	22:27:00		116:242	NA	NA	0	0
2019-09-09	10801	37	17	75398439	75398439	Silent	SNP	C	T	NA	KYSE180_OESOPHAGUS	ENST00000427177	0.1	p.I125I	NA	13:51:00	106:467	11:42:00	35:76	NA	4.143e-05	0
SOCS3	9021	37	17	76354631	76354631	Silent	SNP	G	C	NA	KYSE180_OESOPHAGUS	ENST00000330871	0.2	p.L182L	NA	0.752778	17:53:00	0.727778	10:22:00	NA	0	0
USP36	57602	37	17	76802309	76802309	Silent	SNP	G	A	NA	KYSE180_OESOPHAGUS	ENST00000542802	0.3	p.S715S	NA	16:48:00	74:203	0.824306	NA	NA	0	0
RNF213	57674	37	17	78321927	78321927	Silent	SNP	C	T	NA	KYSE180_OESOPHAGUS	ENST00000582970	0.1	p.P3264P	NA	1 day, 4:55:00		0.629861	NA	NA	8.236e-06	0
LAMA3	3909	37	18	21533057	21533057	Silent	SNP	C	T	NA	KYSE180_OESOPHAGUS	ENST00000313654	0.9	p.H3280H	NA	17:21:00	395:392	2 days, 5:44:00	NA	NA	1.647e-05	0
DTNA	1837	37	18	32386249	32386249	Silent	SNP	G	A	NA	KYSE180_OESOPHAGUS	ENST00000399113	0.3	p.K143K	NA	17:16:00		13:12:00	NA	NA	0	0
TCEB3B	51224	37	18	44560823	44560823	Silent	SNP	G	A	NA	KYSE180_OESOPHAGUS	ENST00000332567	0.4	p.A271A	NA	1 day, 21:00:00		4 days, 0:00:00	NA	NA	0	0
BCL2	596	37	18	60985822	60985822	Silent	SNP	C	T	NA	KYSE180_OESOPHAGUS	ENST00000398117	0.1	p.R26R	NA	14:00:00	02:02:00	1 day, 16:00:00		NA	0	0
NFATC1	4772	37	18	77246387	77246387	Silent	SNP	C	T	NA	KYSE180_OESOPHAGUS	ENST00000427363	0.2	p.L744L	NA	03:20:00		55:84		NA	0	0
ATP8B3	148229	37	19	1789424	1789424	Silent	SNP	C	T	NA	KYSE180_OESOPHAGUS	ENST00000310127	0.6	p.K927K	NA	05:39:00			NA	NA	8.302e-06	0
C3	718	37	19	6694455	6694455	Silent	SNP	C	T	NA	KYSE180_OESOPHAGUS	ENST00000245907	0.6	p.E1047E	NA	2 days, 11:00:00		3 days, 0:00:00	NA	NA	4.118e-05	0
ARHGEF18	23370	37	19	7518408	7518408	Silent	SNP	C	T	NA	KYSE180_OESOPHAGUS	ENST00000359920	0.6	p.I449I	NA	23:29:00	50:102	33:76	NA	NA	0	0
XAB2	56949	37	19	7685915	7685915	Silent	SNP	G	A	NA	KYSE180_OESOPHAGUS	ENST00000358368	0.4	p.Y596Y	NA	13:40:00	176:309		NA	NA	0	0
TGFBR3L	100507588	37	19	7981416	7981416	Silent	SNP	C	T	NA	KYSE180_OESOPHAGUS	ENST00000565886	0.1	p.R88R	NA	04:35:00			NA	NA	0	0
MUC16	94025	37	19	9085272	9085272	Silent	SNP	C	T	NA	KYSE180_OESOPHAGUS	ENST00000397910	0.4	p.R2181R	NA	19:12:00		80:68	NA	NA	0	0
ATG4D	84971	37	19	10662940	10662940	Silent	SNP	C	T	NA	KYSE180_OESOPHAGUS	ENST00000309469	0.4	p.T394T	NA	20:32:00	100:222	1 day, 3:44:00	NA	NA	3.295e-05	0
ILF3	3609	37	19	10790584	10790584	Silent	SNP	G	A	NA	KYSE180_OESOPHAGUS	ENST00000590261	0.1	p.A280A	NA	1 day, 10:23:00	613:301	22:07:00	NA	NA	0	0
LDLR	3949	37	19	11215900	11215900	Silent	SNP	C	G	NA	KYSE180_OESOPHAGUS	ENST00000558518	0.1	p.P106P	NA	17:48:00	84:255	37:93		NA	0	0
ZNF653	115950	37	19	11598603	11598603	Silent	SNP	C	T	NA	KYSE180_OESOPHAGUS	ENST00000293771	0.5	p.A225A	NA	06:12:00	07:11:00	13:24:00	NA	NA	4.277e-05	0
ZNF844	284391	37	19	12187582	12187582	Silent	SNP	C	T	NA	KYSE180_OESOPHAGUS	ENST00000439326	0.3	p.F549F	NA	12:38:00		52:110	NA	NA	8.366e-06	0
ZNF254	9534	37	19	24309399	24309399	Silent	SNP	A	G	NA	KYSE180_OESOPHAGUS	ENST00000357002	0.4	p.Q199Q	NA	1 day, 5:10:00		154:85	NA	NA	4.943e-05	0
ZNF568	374900	37	19	37482678	37482678	Silent	SNP	G	A	NA	KYSE180_OESOPHAGUS	ENST00000455427	0.2	p.V121V	NA	13:36:00		19:47:00	NA	NA	0	0
WDR87	83889	37	19	38379037	38379037	Silent	SNP	C	T	NA	KYSE180_OESOPHAGUS	ENST00000303868	0.5	p.E1719E	NA	14:34:00		64:141	NA	NA	0	0
SIPA1L3	23094	37	19	38572790	38572790	Silent	SNP	G	A	NA	KYSE180_OESOPHAGUS	ENST00000222345	0.6	p.A195A	NA	19:31:00	14:25:00	16:28:00	NA	NA	0	0
ARHGEF1	9138	37	19	42402678	42402678	Silent	SNP	C	G	NA	KYSE180_OESOPHAGUS	ENST00000354532	0.3	p.P403P	NA	1 day, 6:12:00		07:03:00	NA	NA	8.393e-06	0
SNRNP70	6625	37	19	49611361	49611361	Silent	SNP	G	A	NA	KYSE180_OESOPHAGUS	ENST00000598441	0.1	p.A325A	NA	1 day, 5:16:00	496:244		NA	NA	2.745e-05	0
BCL2L12	83596	37	19	50173718	50173718	Silent	SNP	G	A	NA	KYSE180_OESOPHAGUS	ENST00000246785	0.3	p.T309T	NA	11:46:00	95:235		NA	NA	0	0
AC018755.1	0	37	19	52096065	52096065	Silent	SNP	G	A	NA	KYSE180_OESOPHAGUS	ENST00000301439	0.3	p.L205L	NA	18:28:00		1 day, 0:29:00	NA	NA	0	0
ZNF616	90317	37	19	52619778	52619778	Silent	SNP	G	A	NA	KYSE180_OESOPHAGUS	ENST00000600228	0.1	p.Y213Y	NA	1 day, 8:12:00	15:13:00	128:73	NA	NA	0	0
ZNF415	55786	37	19	53611681	53611681	Silent	SNP	G	C	NA	KYSE180_OESOPHAGUS	ENST00000500065	0.4	p.L539L	NA	12:27:00		75:159	NA	NA	0	0
ZNF765	91661	37	19	53912317	53912317	Silent	SNP	C	T	NA	KYSE180_OESOPHAGUS	ENST00000396408	0.3	p.F503F	NA	08:38:00	17:48:00		NA	NA	0	0
ZNF579	163033	37	19	56090490	56090490	Silent	SNP	C	T	NA	KYSE180_OESOPHAGUS	ENST00000325421	0.4	p.E172E	NA	1 day, 4:21:00	1 day, 6:16:00		NA	NA	0	0
EPN1	29924	37	19	56200692	56200692	Silent	SNP	C	T	NA	KYSE180_OESOPHAGUS	ENST00000270460	0.6	p.A211A	NA	11:30:00	231:408	14:21:00	NA	NA	0	0
ZNF667	63934	37	19	56953110	56953110	Silent	SNP	C	T	NA	KYSE180_OESOPHAGUS	ENST00000504904	0.3	p.K418K	NA	13:32:00		25:70	NA	NA	0	0
DZANK1	55184	37	20	18414325	18414325	Silent	SNP	G	A	NA	KYSE180_OESOPHAGUS	ENST00000358866	0.6	p.L278L	NA	22:14:00		37:63	NA	NA	0	0
MYH7B	57644	37	20	33576035	33576035	Silent	SNP	C	T	NA	KYSE180_OESOPHAGUS	ENST00000262873	0.7	p.D561D	NA	15:43:00		10:32:00	NA	NA	0	0
MYH7B	57644	37	20	33576036	33576036	Silent	SNP	C	T	NA	KYSE180_OESOPHAGUS	ENST00000262873	0.7	p.L562L	NA	15:43:00		10:32:00	NA	NA	0	0
JPH2	57158	37	20	42788299	42788299	Silent	SNP	G	A	NA	KYSE180_OESOPHAGUS	ENST00000372980	0.3	p.A376A	NA	15:26:00		07:14:00	NA	NA	2.471e-05	0
SLC2A10	81031	37	20	45353987	45353987	Silent	SNP	C	T	NA	KYSE180_OESOPHAGUS	ENST00000359271	0.2	p.G104G	NA	12:29:00		22:29:00	NA	NA	0	0
ZBTB46	140685	37	20	62378496	62378496	Silent	SNP	G	A	NA	KYSE180_OESOPHAGUS	ENST00000245663	0.4	p.G519G	NA	1 day, 8:05:00	03:02:00	08:10:00	NA	NA	3.361e-05	0
NPBWR2	2832	37	20	62737363	62737363	Silent	SNP	C	T	NA	KYSE180_OESOPHAGUS	ENST00000369768	0.1	p.T274T	NA	11:32:00		10:12:00	NA	NA	0	0
KRTAP10-3	386682	37	21	45978017	45978017	Silent	SNP	G	A	NA	KYSE180_OESOPHAGUS	ENST00000391620	0.1	p.C194C	NA	05:27:00			NA	NA	3.298e-05	0
PCBP3	54039	37	21	47330914	47330914	Silent	SNP	C	T	NA	KYSE180_OESOPHAGUS	ENST00000400314	0.1	p.C190C	NA	1 day, 21:00:00		1 day, 15:00:00	NA	NA	8.249e-06	0
GGT5	2687	37	22	24627358	24627358	Silent	SNP	G	A	NA	KYSE180_OESOPHAGUS	ENST00000327365	0.4	p.L299L	NA	08:07:00		04:00:00	NA	NA	0	0
THOC5	8563	37	22	29916048	29916048	Silent	SNP	A	G	NA	KYSE180_OESOPHAGUS	ENST00000490103	0.1	p.Y441Y	NA	1 day, 4:14:00	161:172	21:17:00	NA	NA	0	0
LARGE	9215	37	22	33960957	33960957	Silent	SNP	G	A	NA	KYSE180_OESOPHAGUS	ENST00000354992	0.2	p.L222L	NA	12:11:00		2 days, 0:42:00	NA	NA	0	0
SGSM3	27352	37	22	40798151	40798151	Silent	SNP	G	A	NA	KYSE180_OESOPHAGUS	ENST00000248929	0.9	p.E33E	NA	22:25:00		17:23:00	NA	NA	8.236e-06	0
PKDREJ	10343	37	22	46655587	46655587	Silent	SNP	G	A	NA	KYSE180_OESOPHAGUS	ENST00000253255	0.5	p.D1211D	NA	18:31:00		45:133	NA	NA	0	0
CSF2RA	1438	37	0	1404801	1404801	Silent	SNP	C	T	NA	KYSE180_OESOPHAGUS	ENST00000381524	0.3	p.V69V	NA	16:00:00		2 days, 19:00:00	NA	NA	0	0
USP51	158880	37	0	55515154	55515154	Silent	SNP	C	T	NA	KYSE180_OESOPHAGUS	ENST00000500968	0.3	p.T73T	NA	04:00:00		09:00:00	NA	NA	3.305e-05	0
FAM155B	27112	37	0	68725365	68725365	Silent	SNP	C	T	NA	KYSE180_OESOPHAGUS	ENST00000252338	0.4	p.P80P	NA	06:02:00			NA	NA	0	0
FAM133A	286499	37	0	92964652	92964652	Silent	SNP	G	A	NA	KYSE180_OESOPHAGUS	ENST00000355813	0.5	p.E78E	NA	13:12:00		1 day, 3:41:00	NA	NA	0	0
PCDH19	57526	37	0	99661673	99661673	Silent	SNP	G	A	NA	KYSE180_OESOPHAGUS	ENST00000373034	0.4	p.I641I	NA	08:07:00	05:02:00	15:13:00	NA	NA	0	0
LRCH2	57631	37	0	114468296	114468296	Silent	SNP	G	A	NA	KYSE180_OESOPHAGUS	ENST00000317135	0.8	p.F103F	NA	17:09:00		07:06:00	NA	NA	0	0
ESPN	83715	37	1	6504678	6504678	Silent	SNP	C	T	NA	KYSE180_OESOPHAGUS	ENST00000377828	0.1	p.T376T	NA			0.470139	NA	NA	0	0
ZNF438	220929	37	10	31139157	31139157	Silent	SNP	A	C	NA	KYSE180_OESOPHAGUS	ENST00000361310	0.3	p.S59S	NA			51:67	NA	NA	0	0
TPH2	121278	37	12	72416250	72416250	Silent	SNP	C	T	NA	KYSE180_OESOPHAGUS	ENST00000333850	0.3	p.L380L	NA			17:58:00	NA	NA	1.647e-05	0
TPP2	7174	37	13	103330630	103330630	Silent	SNP	C	G	NA	KYSE180_OESOPHAGUS	ENST00000376065	0.4	p.L1238L	NA		109:485	50:207	NA	NA	0	0
TUBB6	84617	37	18	12325832	12325832	Silent	SNP	C	T	NA	KYSE180_OESOPHAGUS	ENST00000317702	0.5	p.N348N	NA			27:198	NA	NA	8.236e-06	0
POLI	11201	37	18	51813747	51813747	Silent	SNP	T	C	NA	KYSE180_OESOPHAGUS	ENST00000579534	0.1	p.P388P	NA			22:44:00	NA	NA	0	0
ZNF431	170959	37	19	21366258	21366258	Silent	SNP	C	A	NA	KYSE180_OESOPHAGUS	ENST00000311048	0.7	p.S384S	NA			34:114	NA	NA	0	0
KMT2B	9757	37	19	36217199	36217199	Silent	SNP	C	T	NA	KYSE180_OESOPHAGUS	ENST00000222270	0.7	p.V1316V	NA			0.586111	NA	NA	0	0
MYO18B	84700	37	22	26270261	26270261	Silent	SNP	C	T	NA	KYSE180_OESOPHAGUS	ENST00000407587	0.2	p.L1321L	NA			43:73	05:31:00	NA	0	0
CWC27	10283	37	5	64100140	64100140	Silent	SNP	T	C	NA	KYSE180_OESOPHAGUS	ENST00000381070	0.3	p.L289L	NA			0.376389	NA	NA	0	0
TNXB	7148	37	6	32029358	32029358	Silent	SNP	G	A	NA	KYSE180_OESOPHAGUS	ENST00000375244	0.3	p.G2436G	NA			31:66	NA	NA	0	0
TINAG	27283	37	6	54173489	54173489	Silent	SNP	C	T	NA	KYSE180_OESOPHAGUS	ENST00000259782	0.4	p.F47F	NA			39:124	NA	NA	0	0
MYO6	4646	37	6	76618274	76618274	Silent	SNP	T	C	NA	KYSE180_OESOPHAGUS	ENST00000369977	0.3	p.A1114A	NA			32:139	NA	NA	0	0
RPS6KA2	6196	37	6	166912077	166912077	Silent	SNP	C	T	NA	KYSE180_OESOPHAGUS	ENST00000265678	0.4	p.T222T	NA			08:48:00		NA	8.236e-06	0
AEBP1	165	37	7	44146353	44146353	Silent	SNP	A	G	NA	KYSE180_OESOPHAGUS	ENST00000223357	0.3	p.K154K	NA			05:29:00	NA	NA	0	0
TNC	3371	37	9	117849491	117849491	Silent	SNP	G	A	NA	KYSE180_OESOPHAGUS	ENST00000350763	0.4	p.G173G	NA			25:77	NA	NA	0	0
GLT6D1	360203	37	9	138516192	138516192	Silent	SNP	G	A	NA	KYSE180_OESOPHAGUS	ENST00000371763	0.1	p.L194L	NA			32:128	NA	NA	0	0
SSX5	6758	37	0	48047076	48047076	Silent	SNP	A	G	NA	KYSE180_OESOPHAGUS	ENST00000376923	0.1	p.D186D	NA			1 day, 8:00:00	NA	NA	3.295e-05	0
SSX5	6758	37	0	48047082	48047082	Silent	SNP	C	T	NA	KYSE180_OESOPHAGUS	ENST00000376923	0.1	p.Q184Q	NA			18:00:00	NA	NA	2.471e-05	0
NXF3	56000	37	0	102334958	102334958	Silent	SNP	G	A	NA	KYSE180_OESOPHAGUS	ENST00000395065	0.3	p.V345V	NA			104:183	NA	NA	8.237e-06	0
KLHL13	90293	37	0	117043976	117043976	Silent	SNP	G	A	NA	KYSE180_OESOPHAGUS	ENST00000262820	0.3	p.F218F	NA			0.5125	NA	NA	0	0
DACH1	1602	37	13	72440467	72440467	Silent	SNP	A	G	NA	KYSE180_OESOPHAGUS	ENST00000359684	0.2	p.S147S	NA			04:09:00	12:42:00	NA	0	0
DACH1	1602	37	13	72440470	72440470	Silent	SNP	G	A	NA	KYSE180_OESOPHAGUS	ENST00000359684	0.2	p.S146S	NA			03:08:00	09:44:00	NA	0	0
MT-ND1	4535	37	0	4071	4071	Silent	SNP	C	T	NA	KYSE180_OESOPHAGUS	ENST00000361390	0.2	p.Y255Y	NA			1 day, 4:00:00			0	0
MT-CO1	4512	37	0	6455	6455	Silent	SNP	C	T	NA	KYSE180_OESOPHAGUS	ENST00000361624	0.2	p.F184F	NA			2 days, 20:00:00			0	0
MT-CO1	4512	37	0	6680	6680	Silent	SNP	T	C	NA	KYSE180_OESOPHAGUS	ENST00000361624	0.2	p.T259T	NA			2 days, 8:01:00			0	0
MT-CO2	4513	37	0	7684	7684	Silent	SNP	T	C	NA	KYSE180_OESOPHAGUS	ENST00000361739	0.1	p.L33L	NA			2 days, 12:00:00			0	0
MT-CO3	4514	37	0	9824	9824	Silent	SNP	T	C	NA	KYSE180_OESOPHAGUS	ENST00000362079	0.2	p.L206L	NA			2 days, 9:02:00			0	0
MT-ND5	4540	37	0	12405	12405	Silent	SNP	C	T	NA	KYSE180_OESOPHAGUS	ENST00000361567	0.2	p.L23L	NA			2 days, 8:02:00			0	0
MT-ND5	4540	37	0	13635	13635	Silent	SNP	T	C	NA	KYSE180_OESOPHAGUS	ENST00000361567	0.2	p.G433G	NA			3 days, 6:02:00			0	0
NRD1	4898	37	1	52289340	52289340	Silent	SNP	G	A	NA	KYSE180_OESOPHAGUS	ENST00000354831	0.7	p.S453S	NA		134:773		NA	NA	0	0
TUBA1A	7846	37	12	49580425	49580425	Silent	SNP	T	A	NA	KYSE180_OESOPHAGUS	ENST00000295766	0.5	p.A65A	NA		08:53:00		NA	NA	0	0
TUBA1A	7846	37	12	49580437	49580437	Silent	SNP	A	G	NA	KYSE180_OESOPHAGUS	ENST00000295766	0.5	p.H61H	NA		06:45:00		NA	NA	1.647e-05	0
KRT6B	3854	37	12	52843575	52843575	Silent	SNP	A	G	NA	KYSE180_OESOPHAGUS	ENST00000252252	0.3	p.D293D	NA		1 day, 4:55:00		NA	NA	1.647e-05	0
KRT2	3849	37	12	53042029	53042029	Silent	SNP	G	A	NA	KYSE180_OESOPHAGUS	ENST00000309680	0.3	p.A350A	NA		14:00:00		NA	NA	1.647e-05	0
COL4A2	1284	37	13	111160301	111160301	Silent	SNP	G	A	NA	KYSE180_OESOPHAGUS	ENST00000360467	0.5	p.L1538L	NA		113:653		NA	NA	0	0
TBC1D3F	84218	37	17	36290684	36290684	Silent	SNP	C	T	NA	KYSE180_OESOPHAGUS	ENST00000327454	0.6	p.A215A	NA		05:03:00		NA	NA	0	0
DACH1	1602	37	13	72440443	72440443	Silent	SNP	A	G	NA	KYSE180_OESOPHAGUS	ENST00000359684	0.2	p.S155S	NA				07:59:00	NA	0	0
