# Supplementary material for: Heterogeneity Analysis of Esophageal Squamous Cell Carcinoma in Cell Lines, Tumor Tissues and Patient-Derived Xenografts
Source: J Cancer. 2021 May 10;12(13):3930–44. doi: 10.7150/jca.52286 (PMC8176252; doi:10.7150/jca.52286)
Supplement: Supplementary file 1 — Supplementary figures and tables. [file jcav12p3930s1.zip › Supplementary materials/Mutations files of 12 ESCC cell lines /KYSE520_OESOPHAGUS Mutations.xlsm]

## Sheet: KYSE520_OESOPHAGUS Mutations
Hugo Symbol	Entrez Gene Id	Ncbi Build	Chr	Start Position	End Position	Variant Classification	Variant Type	Reference Allele	Tumor Seq Allele	dbSNP ID	Tumor Sample Barcode	Annotation Tran	script	Protein Change	CCLE WES alt:ref	CCLE WGS alt:ref	CCLE RNAseq alt:ref	Sanger WES alt:ref	CCLE HC1650 alt:ref	CCLE Raindance alt:ref	ExAC Allelic Fraction	TCGA Hotspot Count		490	Gene stable ID	442
MAD1L1	8379	37	7	2272521	2272521	De_novo_Start_OutOfFrame	SNP	G	T	NA	KYSE520_OESOPHAGUS	ENST00000399654	0.2		NA	08:31:00	21:52:00		NA	NA	0	0		ENST00000399654	ENSG00000050344	NFE2L3
RAB19	401409	37	7	140103948	140103948	De_novo_Start_OutOfFrame	SNP	G	A	NA	KYSE520_OESOPHAGUS	ENST00000537763	0.1		NA	04:20:00			NA	NA	0	0		ENST00000537763	ENSG00000076662	ICAM3
AL450307.1	0	37	10	133608390	133608390	De_novo_Start_OutOfFrame	SNP	C	A	NA	KYSE520_OESOPHAGUS	ENST00000341866	0.3		NA	1 day, 17:00:00			NA	NA	0	0		ENST00000341866	ENSG00000183091	NEB
KCNJ1	3758	37	11	128712365	128712365	De_novo_Start_OutOfFrame	SNP	G	C	NA	KYSE520_OESOPHAGUS	ENST00000392664	0.2		NA	11:00:00		19:01:00	NA	NA	0	0		ENST00000392664	ENSG00000075089	ACTR6
CLEC2B	9976	37	12	10022435	10022435	De_novo_Start_OutOfFrame	SNP	C	T	NA	KYSE520_OESOPHAGUS	ENST00000228438	0.2		NA	21:08:00			NA	NA	0	0		ENST00000228438	ENSG00000099326	MZF1
CENPJ	55835	37	13	25496930	25496930	De_novo_Start_OutOfFrame	SNP	C	T	NA	KYSE520_OESOPHAGUS	ENST00000381884	0.4		NA	1 day, 4:00:00	2 days, 5:00:00		NA	NA	0	0		ENST00000381884	ENSG00000100162	CENPM
CRIP2	1397	37	14	105940580	105940580	De_novo_Start_OutOfFrame	SNP	A	T	NA	KYSE520_OESOPHAGUS	ENST00000329146	0.4		NA	17:22:00			NA	NA	0	0		ENST00000329146	ENSG00000100345	MYH9
C2orf62	0	37	2	219221884	219221884	Frame_Shift_Del	DEL	A	-	NA	KYSE520_OESOPHAGUS	ENST00000289388	0.3	p.E31fs	NA	04:15:00			NA	NA	0	0		ENST00000289388	ENSG00000100889	PCK2
DRD3	1814	37	3	113849986	113849986	Frame_Shift_Del	DEL	G	-	NA	KYSE520_OESOPHAGUS	ENST00000460779	0.1	p.Q329fs	NA	06:41:00			NA	NA	0	0		ENST00000460779	ENSG00000103197	TSC2
SAMD9	54809	37	7	92733252	92733252	Frame_Shift_Del	DEL	T	-	NA	KYSE520_OESOPHAGUS	ENST00000379958	0.2	p.N720fs	NA	19:14:00	3 days, 18:49:00	176:149	NA	NA	1.647e-05	0		ENST00000379958	ENSG00000042832	TG
OR4A15	81328	37	11	55136352	55136352	Frame_Shift_Del	DEL	T	-	NA	KYSE520_OESOPHAGUS	ENST00000314706	0.3	p.S331fs	NA	1 day, 7:27:00		117:162	NA	NA	0	0		ENST00000314706	ENSG00000104237	RP1
AKAP13	11214	37	15	86212979	86212983	Frame_Shift_Del	DEL	ATTTA	-	NA	KYSE520_OESOPHAGUS	ENST00000394518	0.2	p.FN1674fs	NA	1 day, 1:28:00	25:67	31:73	NA	NA	0	0		ENST00000394518	ENSG00000104722	NEFM
DHX34	9704	37	19	47858549	47858549	Frame_Shift_Del	DEL	C	-	NA	KYSE520_OESOPHAGUS	ENST00000328771	0.4	p.S321fs	NA	1 day, 8:17:00	2 days, 1:43:00	99:70	NA	NA	0	0		ENST00000328771	ENSG00000105825	TFPI2
NLRP4	147945	37	19	56369079	56369101	Frame_Shift_Del	DEL	TCAGCCGCTTATGGTCCAGCAAG	-	NA	KYSE520_OESOPHAGUS	ENST00000301295	0.6	p.FSRLWSSK107fs	NA	06:42:00			NA	NA	0	0		ENST00000301295	ENSG00000005381	MPO
SPATA2	9825	37	20	48522257	48522257	Frame_Shift_Del	DEL	G	-	NA	KYSE520_OESOPHAGUS	ENST00000422556	0.1	p.H488fs	NA	0.591667	27:146		NA	NA	0	0		ENST00000422556	ENSG00000110852	CLEC2B
CLDN14	23562	37	21	37833826	37833827	Frame_Shift_Del	DEL	CC	-	NA	KYSE520_OESOPHAGUS	ENST00000399137	0.1	p.W56fs	NA	20:04:00			NA	NA	8.237e-06	0		ENST00000399137	ENSG00000111087	GLI1
C14orf37	145407	37	14	58605105	58605105	Frame_Shift_Del	DEL	C	-	NA	KYSE520_OESOPHAGUS	ENST00000267485	0.7	p.R324fs	NA			32:183	NA	NA	0	0		ENST00000267485	ENSG00000111276	CDKN1B
TFPI2	7980	37	7	93519628	93519628	Frame_Shift_Del	DEL	T	-	NA	KYSE520_OESOPHAGUS	ENST00000222543	0.5	p.N32fs	NA			15:45:00	NA	NA	0.0001647	0		ENST00000222543	ENSG00000112309	B3GAT2
METTL7B	196410	37	12	56075648	56075651	Frame_Shift_Del	DEL	CCTA	-	NA	KYSE520_OESOPHAGUS	ENST00000394252	0.3	p.PY37fs	NA		09:00:00	1 day, 9:15:00	NA	NA	5.774e-05	0		ENST00000394252	ENSG00000116741	RGS2
KLC3	147700	37	19	45853920	45853921	Frame_Shift_Del	DEL	CT	-	NA	KYSE520_OESOPHAGUS	ENST00000391946	0.2	p.L432fs	NA		73:75	13:06:00	NA	NA	0.0006619	0		ENST00000391946	ENSG00000117479	SLC19A2
LRP8	7804	37	1	53793514	53793514	Frame_Shift_Del	DEL	A	-	NA	KYSE520_OESOPHAGUS	ENST00000306052	0.6	p.L24fs	NA		11:10:00		NA	NA	0	0		ENST00000306052	ENSG00000120322	PCDHB8
RRP8	23378	37	11	6623340	6623341	Frame_Shift_Del	DEL	CC	-	NA	KYSE520_OESOPHAGUS	ENST00000254605	0.6	p.EE68fs	NA		04:29:00		NA	NA	0	0		ENST00000254605	ENSG00000122733	PHF24
EPN3	55040	37	17	48614123	48614124	Frame_Shift_Del	DEL	AG	-	NA	KYSE520_OESOPHAGUS	ENST00000268933	0.3	p.K69fs	NA		05:30:00		NA	NA	0	0		ENST00000268933	ENSG00000123200	ZC3H13
INVS	27130	37	9	103062934	103062935	Frame_Shift_Ins	INS	-	A	NA	KYSE520_OESOPHAGUS	ENST00000262457	0.2	p.PK1059fs	NA		10:56:00		NA	NA	0.0001977	6		ENST00000262457	ENSG00000123358	NR4A1
FAM193B	54540	37	5	176966139	176966140	Frame_Shift_Ins	INS	-	G	NA	KYSE520_OESOPHAGUS	ENST00000514747	0.1	p.A74fs	NA	1 day, 15:03:00	04:00:00	07:02:00	NA	NA	7.739e-05	4		ENST00000514747	ENSG00000125730	C3
NOTCH2	4853	37	1	120529611	120529612	Frame_Shift_Ins	INS	-	T	NA	KYSE520_OESOPHAGUS	ENST00000256646	0.2	p.Y282fs	NA	1 day, 2:21:00	23:45:00	1 day, 20:34:00	187:109		0	0		ENST00000256646	ENSG00000126266	FFAR1
RGS2	5997	37	1	192780124	192780125	Frame_Shift_Ins	INS	-	T	NA	KYSE520_OESOPHAGUS	ENST00000235382	0.5	p.F97fs	NA	13:18:00	12:05:00	123:111	NA	NA	0	0		ENST00000235382	ENSG00000087116	ADAMTS2
THADA	63892	37	2	43458186	43458187	Frame_Shift_Ins	INS	-	A	NA	KYSE520_OESOPHAGUS	ENST00000405006	0.4	p.L1921fs	NA	12:33:00	1 day, 3:45:00	51:155	NA	NA	0	0		ENST00000405006	ENSG00000130758	MAP3K10
HELQ	113510	37	4	84374709	84374710	Frame_Shift_Ins	INS	-	T	NA	KYSE520_OESOPHAGUS	ENST00000510985	0.1	p.N229fs	NA	1 day, 2:00:00	1 day, 15:00:00	4 days, 6:14:00	NA	NA	0	0		ENST00000510985	ENSG00000130812	ANGPTL6
CXorf57	55086	37	0	105881026	105881027	Frame_Shift_Ins	INS	-	A	NA	KYSE520_OESOPHAGUS	ENST00000372548	0.4	p.VK482fs	NA	21:00:00		3 days, 4:16:00	NA	NA	0	0		ENST00000372548	ENSG00000132003	ZSWIM4
CHRNB3	1142	37	8	42591757	42591758	Frame_Shift_Ins	INS	-	CATC	NA	KYSE520_OESOPHAGUS	ENST00000289957	0.2	p.*459fs	NA			4 days, 0:12:00	NA	NA	0.0006425	0		ENST00000289957	ENSG00000132275	RRP8
C11orf21	29125	37	11	2320865	2320866	Frame_Shift_Ins	INS	-	G	NA	KYSE520_OESOPHAGUS	ENST00000381153	0.3	p.T74fs	NA			13:02:00	NA	NA	0.00141	0		ENST00000381153	ENSG00000132357	CARD6
NBPF1	55672	37	1	16890674	16890675	Frame_Shift_Ins	INS	-	T	NA	KYSE520_OESOPHAGUS	ENST00000430580	0.2	p.G1062fs	NA		0.859028		NA	NA	0	0		ENST00000430580	ENSG00000132429	POPDC3
TMEM81	388730	37	1	205052948	205052949	Frame_Shift_Ins	INS	-	T	NA	KYSE520_OESOPHAGUS	ENST00000367167	0.3	p.N167fs	NA		06:17:00		NA	NA	0	0		ENST00000367167	ENSG00000112983	BRD8
ZFP36L2	678	37	2	43452645	43452646	Frame_Shift_Ins	INS	-	GC	NA	KYSE520_OESOPHAGUS	ENST00000282388	0.3	p.T100fs	NA		57:125		NA	NA	0	0		ENST00000282388	ENSG00000132837	DMGDH
KIF15	56992	37	3	44879831	44879832	Frame_Shift_Ins	INS	-	A	NA	KYSE520_OESOPHAGUS	ENST00000326047	0.4	p.SK1079fs	NA		0.636111		NA	NA	0	0		ENST00000326047	ENSG00000134250	NOTCH2
STIM2	57620	37	4	27010053	27010054	Frame_Shift_Ins	INS	-	A	NA	KYSE520_OESOPHAGUS	ENST00000467011	0.1	p.E385fs	NA		10:37:00		NA	NA	0	0		ENST00000467011	ENSG00000134343	ANO3
ZNF292	23036	37	6	87969620	87969621	Frame_Shift_Ins	INS	-	A	NA	KYSE520_OESOPHAGUS	ENST00000369577	0.3	p.K2092fs	NA		10:53:00		NA	NA	0	0		ENST00000369577	ENSG00000161850	KRT82
KIAA2026	158358	37	9	5969018	5969019	Frame_Shift_Ins	INS	-	A	NA	KYSE520_OESOPHAGUS	ENST00000399933	0.3	p.K405fs	NA		05:08:00		NA	NA	0	0		ENST00000399933	ENSG00000137745	MMP13
FAS	355	37	10	90774093	90774094	Frame_Shift_Ins	INS	-	A	NA	KYSE520_OESOPHAGUS	ENST00000355740	0.2	p.K299fs	NA		06:25:00			NA	0	0		ENST00000355740	ENSG00000137941	TTLL7
OAS2	4939	37	12	113442829	113442830	Frame_Shift_Ins	INS	-	A	NA	KYSE520_OESOPHAGUS	ENST00000342315	0.4	p.Q424fs	NA		07:23:00		NA	NA	0	0		ENST00000342315	ENSG00000138031	ADCY3
LONP2	83752	37	16	48295433	48295434	Frame_Shift_Ins	INS	-	A	NA	KYSE520_OESOPHAGUS	ENST00000285737	0.4	p.K275fs	NA		36:231		NA	NA	0	0		ENST00000285737	ENSG00000138083	SIX3
BCAS3	54828	37	17	59465991	59465992	Frame_Shift_Ins	INS	-	A	NA	KYSE520_OESOPHAGUS	ENST00000589222	0.1	p.GK891fs	NA		15:14:00		NA	NA	0	0		ENST00000589222	ENSG00000090376	IRAK3
ZNF687	57592	37	1	151259900	151259902	In_Frame_Del	DEL	CTA	-	NA	KYSE520_OESOPHAGUS	ENST00000368879	0.2	p.T379del	NA	18:32:00	29:80	1 day, 3:59:00	NA	NA	4.942e-05	0		ENST00000368879	ENSG00000046604	DSG2
CCDC136	64753	37	7	128434431	128434436	In_Frame_Del	DEL	GAGGAA	-	NA	KYSE520_OESOPHAGUS	ENST00000297788	0.4	p.EE24del	NA		20:08:00	10:19:00	NA	NA	0.0008318	0		ENST00000297788	ENSG00000128833	MYO5C
FRG1B	284802	37	20	29623249	29623251	In_Frame_Del	DEL	AAG	-	NA	KYSE520_OESOPHAGUS	ENST00000278882	0.3	p.K22del	NA			122:950	NA	NA	0.492	0		ENST00000278882	ENSG00000138622	HCN4
ZNF703	80139	37	8	37555934	37555942	In_Frame_Del	DEL	CGCCGCCGC	-	NA	KYSE520_OESOPHAGUS	ENST00000331569	0.4	p.AAA512del	NA		16:00:00		NA	NA	0	0		ENST00000331569	ENSG00000119681	LTBP2
TSPYL2	64061	37	0	53111759	53111767	In_Frame_Del	DEL	CCGCCGCCG	-	NA	KYSE520_OESOPHAGUS	ENST00000375442	0.4	p.PPP30del	NA		20:00:00		NA	NA	0.0002354	0		ENST00000375442	ENSG00000124789	NUP153
CHD6	0	37	20	40044211	40044212	In_Frame_Ins	INS	-	GAG	NA	KYSE520_OESOPHAGUS	ENST00000373233	0.3	p.2185_2185V>AL	NA	2 days, 20:03:00	5 days, 8:00:00	6 days, 4:33:00	NA	NA	0	0		ENST00000373233	ENSG00000105497	ZNF175
FREM3	166752	37	4	144621404	144621405	In_Frame_Ins	INS	-	GCAGCA	NA	KYSE520_OESOPHAGUS	ENST00000329798	0.5	p.141_142insLL	NA			08:11:00	NA	NA	0.001399	0		ENST00000329798	ENSG00000004939	SLC4A1
CRH	1392	37	8	67089558	67089559	In_Frame_Ins	INS	-	GCG	NA	KYSE520_OESOPHAGUS	ENST00000276571	0.3	p.51_52insP	NA			04:04:00	NA	NA	0.001052	0		ENST00000276571	ENSG00000119509	INVS
C2orf71	388939	37	2	29297043	29297043	Missense_Mutation	SNP	G	A	NA	KYSE520_OESOPHAGUS	ENST00000331664	0.5	p.R29W	NA	16:27:00		1 day, 2:56:00	NA	NA	0.0002647	6		ENST00000331664	ENSG00000129646	QRICH2
NFE2L2	4780	37	2	178098806	178098806	Missense_Mutation	SNP	G	A	NA	KYSE520_OESOPHAGUS	ENST00000397062	0.3	p.T80I	NA	1 day, 18:07:00	502:100	4 days, 19:05:00	NA	NA	0	6		ENST00000397062	ENSG00000116353	MECR
OR4A15	81328	37	11	55136144	55136144	Missense_Mutation	SNP	G	A	NA	KYSE520_OESOPHAGUS	ENST00000314706	0.3	p.R262Q	NA	13:32:00		36:184	NA	NA	3.295e-05	6		ENST00000314706	ENSG00000109920	FNBP4
SIPA1L2	57568	37	1	232581285	232581285	Missense_Mutation	SNP	C	T	NA	KYSE520_OESOPHAGUS	ENST00000366630	0.1	p.D1115N	NA	1 day, 1:07:00	04:03:00	1 day, 4:13:00	NA	NA	3.307e-05	4		ENST00000366630	ENSG00000011347	SYT7
NADSYN1	55191	37	11	71209557	71209557	Missense_Mutation	SNP	C	T	NA	KYSE520_OESOPHAGUS	ENST00000319023	0.2	p.R685W	NA	20:34:00	33:143	43:124	NA	NA	1.647e-05	3		ENST00000319023	ENSG00000053501	USE1
ERP27	121506	37	12	15067707	15067707	Missense_Mutation	SNP	G	A	NA	KYSE520_OESOPHAGUS	ENST00000266397	0.2	p.R262C	NA	07:27:00		21:41:00	NA	NA	8.236e-06	3		ENST00000266397	ENSG00000081320	STK17B
ANKLE2	23141	37	12	133312025	133312025	Missense_Mutation	SNP	G	A	NA	KYSE520_OESOPHAGUS	ENST00000357997	0.5	p.S556L	NA	1 day, 0:12:00	190:63	3 days, 18:17:00	NA	NA	0.0001405	3		ENST00000357997	ENSG00000110375	UPK2
OR5AU1	390445	37	14	21623524	21623524	Missense_Mutation	SNP	C	T	NA	KYSE520_OESOPHAGUS	ENST00000304418	0.3	p.G221S	NA	19:11:00		13:22:00	NA	NA	0.0001977	3		ENST00000304418	ENSG00000138653	NDST4
KIRREL2	84063	37	19	36351226	36351226	Missense_Mutation	SNP	C	T	NA	KYSE520_OESOPHAGUS	ENST00000360202	0.5	p.S234L	NA			06:51:00	NA	NA	1.647e-05	3		ENST00000360202	ENSG00000109819	PPARGC1A
ANKRD65	441869	37	1	1355904	1355904	Missense_Mutation	SNP	A	C	NA	KYSE520_OESOPHAGUS	ENST00000537107	0.1	p.L93R	NA	06:07:00			NA	NA	0	0		ENST00000537107	ENSG00000039139	DNAH5
ANKRD65	441869	37	1	1355905	1355905	Missense_Mutation	SNP	G	T	NA	KYSE520_OESOPHAGUS	ENST00000537107	0.1	p.L93M	NA	05:06:00			NA	NA	0	0		ENST00000537107	ENSG00000091009	RBM27
CDK11A	728642	37	1	1653110	1653110	Missense_Mutation	SNP	C	T	NA	KYSE520_OESOPHAGUS	ENST00000378633	0.1	p.G51E	NA	20:14:00	138:176	2 days, 9:35:00	97:64	NA	0	0		ENST00000378633	ENSG00000088727	KIF9
EXOSC10	5394	37	1	11132156	11132156	Missense_Mutation	SNP	C	T	NA	KYSE520_OESOPHAGUS	ENST00000376936	0.4	p.A744T	NA	04:19:00	117:226	45:110	NA	NA	0	0		ENST00000376936	ENSG00000114316	USP4
HSPG2	3339	37	1	22186164	22186164	Missense_Mutation	SNP	C	T	NA	KYSE520_OESOPHAGUS	ENST00000374695	0.3	p.E1730K	NA	18:26:00	67:126	04:06:00	NA	NA	0	0		ENST00000374695	ENSG00000004864	SLC25A13
ZSCAN20	7579	37	1	33956731	33956731	Missense_Mutation	SNP	C	A	NA	KYSE520_OESOPHAGUS	ENST00000361328	0.3	p.S291R	NA	17:25:00	09:14:00	38:77	NA	NA	0	0		ENST00000361328	ENSG00000139055	ERP27
ZMYM6	9204	37	1	35476522	35476522	Missense_Mutation	SNP	G	T	NA	KYSE520_OESOPHAGUS	ENST00000357182	0.4	p.T393N	NA	16:37:00	1 day, 2:37:00	1 day, 8:38:00	NA	NA	0	0		ENST00000357182	ENSG00000139278	GLIPR1
RLF	6018	37	1	40705952	40705952	Missense_Mutation	SNP	C	A	NA	KYSE520_OESOPHAGUS	ENST00000372771	0.4	p.L1860M	NA	19:28:00	1 day, 15:58:00	42:81	NA	NA	1.647e-05	0		ENST00000372771	ENSG00000139352	ASCL1
YBX1	4904	37	1	43162890	43162890	Missense_Mutation	SNP	G	T	NA	KYSE520_OESOPHAGUS	ENST00000321358	0.7	p.V233L	NA	15:38:00	279:673	42:70	NA	NA	0	0		ENST00000321358	ENSG00000139899	CBLN3
CYP4A22	284541	37	1	47611755	47611755	Missense_Mutation	SNP	G	C	NA	KYSE520_OESOPHAGUS	ENST00000371891	0.3	p.D432H	NA	1 day, 3:23:00		160:270	NA	NA	8.236e-06	0		ENST00000371891	ENSG00000139971	C14orf37
ORC1	4998	37	1	52838942	52838942	Missense_Mutation	SNP	G	A	NA	KYSE520_OESOPHAGUS	ENST00000371568	0.3	p.L833F	NA	1 day, 0:14:00		3 days, 11:38:00	NA	NA	8.236e-06	0		ENST00000371568	ENSG00000140876	NUDT7
LRRC53	100144878	37	1	74937680	74937680	Missense_Mutation	SNP	C	G	NA	KYSE520_OESOPHAGUS	ENST00000294635	0.4	p.K542N	NA	10:28:00			NA	NA	0	0		ENST00000294635	ENSG00000140995	DEF8
TTLL7	79739	37	1	84369821	84369821	Missense_Mutation	SNP	G	A	NA	KYSE520_OESOPHAGUS	ENST00000260505	0.8	p.H717Y	NA	05:39:00			NA	NA	0	0		ENST00000260505	ENSG00000049283	EPN3
GSTM4	2948	37	1	110201694	110201694	Missense_Mutation	SNP	G	A	NA	KYSE520_OESOPHAGUS	ENST00000369836	0.4	p.A177T	NA	19:01:00	4 days, 5:01:00	18 days, 10:11:00	NA	NA	2.471e-05	0		ENST00000369836	ENSG00000141510	TP53
NOTCH2	4853	37	1	120510798	120510798	Missense_Mutation	SNP	A	G	NA	KYSE520_OESOPHAGUS	ENST00000256646	0.2	p.L389P	NA	05:31:00		20:38:00	29:192		0	0		ENST00000256646	ENSG00000143442	POGZ
TXNIP	10628	37	1	145440499	145440499	Missense_Mutation	SNP	A	G	NA	KYSE520_OESOPHAGUS	ENST00000369317	0.4	p.I269V	NA	07:26:00		55:130	NA	NA	8.236e-06	0		ENST00000369317	ENSG00000144837	PLA1A
TMOD4	29765	37	1	151146992	151146992	Missense_Mutation	SNP	C	T	NA	KYSE520_OESOPHAGUS	ENST00000416280	0.2	p.R52H	NA	04:31:00			NA	NA	0	0		ENST00000416280	ENSG00000145536	ADAMTS16
POGZ	23126	37	1	151378926	151378926	Missense_Mutation	SNP	C	T	NA	KYSE520_OESOPHAGUS	ENST00000271715	0.2	p.R862H	NA	11:25:00		20:34:00	NA	NA	8.246e-06	0		ENST00000271715	ENSG00000147571	CRH
RORC	6097	37	1	151786074	151786074	Missense_Mutation	SNP	C	T	NA	KYSE520_OESOPHAGUS	ENST00000318247	0.6	p.R319Q	NA	09:17:00		08:29:00	NA	NA	0	0		ENST00000318247	ENSG00000048828	FAM120A
TCHH	7062	37	1	152084845	152084845	Missense_Mutation	SNP	C	T	NA	KYSE520_OESOPHAGUS	ENST00000368804	0.1	p.R283Q	NA	22:17:00		3 days, 12:53:00	NA	NA	0	0		ENST00000368804	ENSG00000149531	FRG1BP
FLAD1	80308	37	1	154960965	154960965	Missense_Mutation	SNP	C	G	NA	KYSE520_OESOPHAGUS	ENST00000292180	0.3	p.L253V	NA	18:09:00	150:82	1 day, 7:18:00	NA	NA	0	0		ENST00000292180	ENSG00000149823	VPS51
RXFP4	339403	37	1	155911951	155911951	Missense_Mutation	SNP	A	C	NA	KYSE520_OESOPHAGUS	ENST00000368318	0.3	p.T151P	NA	04:34:00			NA	NA	0	0		ENST00000368318	ENSG00000150527	CTAGE5
FCRL1	115350	37	1	157771972	157771972	Missense_Mutation	SNP	G	A	NA	KYSE520_OESOPHAGUS	ENST00000368176	0.3	p.R207C	NA	10:47:00		17:41:00	NA	NA	1.647e-05	0		ENST00000368176	ENSG00000151065	DCP1B
USF1	7391	37	1	161011623	161011623	Missense_Mutation	SNP	C	T	NA	KYSE520_OESOPHAGUS	ENST00000368021	0.3	p.G97D	NA	11:23:00	75:155	30:74	NA	NA	0	0		ENST00000368021	ENSG00000152034	MCHR2
OLFML2B	25903	37	1	161976199	161976199	Missense_Mutation	SNP	G	T	NA	KYSE520_OESOPHAGUS	ENST00000294794	0.3	p.T204N	NA	17:30:00	02:03:00	44:82	NA	NA	0	0		ENST00000294794	ENSG00000152154	TMEM178A
SLC19A2	10560	37	1	169435199	169435199	Missense_Mutation	SNP	C	T	NA	KYSE520_OESOPHAGUS	ENST00000236137	0.5	p.S461N	NA	1 day, 1:10:00	12:09:00	2 days, 6:44:00	NA	NA	0	0		ENST00000236137	ENSG00000152315	KCNK13
KCNT2	343450	37	1	196227533	196227533	Missense_Mutation	SNP	G	C	NA	KYSE520_OESOPHAGUS	ENST00000294725	0.9	p.S1001C	NA	13:20:00		32:78	NA	NA	0	0		ENST00000294725	ENSG00000152518	ZFP36L2
IGFN1	91156	37	1	201178486	201178486	Missense_Mutation	SNP	G	A	NA	KYSE520_OESOPHAGUS	ENST00000335211	0.4	p.G1489R	NA	10:33:00	04:03:00		NA	NA	0	0		ENST00000335211	ENSG00000152527	PLEKHH2
IGFN1	91156	37	1	201178487	201178487	Missense_Mutation	SNP	G	A	NA	KYSE520_OESOPHAGUS	ENST00000335211	0.4	p.G1489E	NA	10:33:00	04:03:00		NA	NA	0	0		ENST00000335211	ENSG00000153246	PLA2R1
PPFIA4	8497	37	1	203033046	203033046	Missense_Mutation	SNP	G	A	NA	KYSE520_OESOPHAGUS	ENST00000447715	0.2	p.E967K	NA	20:25:00	11:23:00	30:81	NA	NA	0	0		ENST00000447715	ENSG00000115221	ITGB6
C1orf147	574431	37	1	206665973	206665973	Missense_Mutation	SNP	G	T	NA	KYSE520_OESOPHAGUS	ENST00000367119	0.1	p.F187L	NA	12:21:00			NA	NA	0	0		ENST00000367119	ENSG00000155313	USP25
CR1	1378	37	1	207787829	207787829	Missense_Mutation	SNP	G	T	NA	KYSE520_OESOPHAGUS	ENST00000367049	0.4	p.C2219F	NA	15:26:00		71:184	NA	NA	0	0		ENST00000367049	ENSG00000102910	LONP2
CR1L	1379	37	1	207850851	207850851	Missense_Mutation	SNP	G	C	NA	KYSE520_OESOPHAGUS	ENST00000508064	0.2	p.R72T	NA	22:19:00		349:204	NA	NA	0	0		ENST00000508064	ENSG00000156103	MMP16
SERTAD4	56256	37	1	210411469	210411469	Missense_Mutation	SNP	C	T	NA	KYSE520_OESOPHAGUS	ENST00000367012	0.3	p.P55L	NA	13:24:00	07:11:00	22:30:00	NA	NA	1.647e-05	0		ENST00000367012	ENSG00000158352	SHROOM4
TP53BP2	7159	37	1	223990466	223990466	Missense_Mutation	SNP	C	G	NA	KYSE520_OESOPHAGUS	ENST00000343537	0.7	p.K321N	NA	1 day, 1:06:00	4 days, 8:43:00	5 days, 7:56:00	NA	NA	0	0		ENST00000343537	ENSG00000158373	HIST1H2BD
EPHX1	2052	37	1	226027043	226027043	Missense_Mutation	SNP	C	T	NA	KYSE520_OESOPHAGUS	ENST00000366837	0.4	p.P240S	NA	10:25:00	316:534	23:54:00	NA	NA	0	0		ENST00000366837	ENSG00000158428	CATIP
CDC42BPA	8476	37	1	227182606	227182606	Missense_Mutation	SNP	A	G	NA	KYSE520_OESOPHAGUS	ENST00000366769	0.3	p.M1649T	NA	23:08:00	2 days, 19:19:00	3 days, 5:48:00	1 day, 13:29:00	NA	0	0		ENST00000366769	ENSG00000147432	CHRNB3
CDC42BPA	8476	37	1	227268651	227268651	Missense_Mutation	SNP	G	A	NA	KYSE520_OESOPHAGUS	ENST00000366769	0.3	p.A808V	NA	12:26:00	21:49:00	32:75	104:274	NA	1.647e-05	0		ENST00000366769	ENSG00000160051	IQCC
LYST	1130	37	1	235973082	235973082	Missense_Mutation	SNP	G	T	NA	KYSE520_OESOPHAGUS	ENST00000389794	0.3	p.P346T	NA	11:19:00	04:15:00	0.926389	NA	NA	0	0		ENST00000389794	ENSG00000241945	PWP2
FH	2271	37	1	241669354	241669354	Missense_Mutation	SNP	T	C	NA	KYSE520_OESOPHAGUS	ENST00000366560	0.3	p.T285A	NA	16:22:00	160:250	41:74	158:317	NA	0	0		ENST00000366560	ENSG00000160688	FLAD1
CEP170	9859	37	1	243289857	243289857	Missense_Mutation	SNP	G	A	NA	KYSE520_OESOPHAGUS	ENST00000366542	0.1	p.S1550L	NA	06:34:00			NA	NA	0	0		ENST00000366542	ENSG00000160961	ZNF333
CEP170	9859	37	1	243349184	243349184	Missense_Mutation	SNP	G	A	NA	KYSE520_OESOPHAGUS	ENST00000366542	0.1	p.S488F	NA	1 day, 2:10:00		229:100	NA	NA	0	0		ENST00000366542	ENSG00000176024	ZNF613
CEP170	9859	37	1	243349647	243349647	Missense_Mutation	SNP	G	A	NA	KYSE520_OESOPHAGUS	ENST00000366542	0.1	p.L396F	NA	1 day, 4:10:00	0.509722	113:124	NA	NA	0	0		ENST00000366542	ENSG00000162227	TAF6L
CEP170	9859	37	1	243349674	243349674	Missense_Mutation	SNP	G	C	NA	KYSE520_OESOPHAGUS	ENST00000366542	0.1	p.H387D	NA	1 day, 4:10:00	0.591667	128:104	NA	NA	0	0		ENST00000366542	ENSG00000162621	LRRC53
SDCCAG8	10806	37	1	243468031	243468031	Missense_Mutation	SNP	C	T	NA	KYSE520_OESOPHAGUS	ENST00000366541	0.3	p.T231I	NA	18:00:00	21:01:00	1 day, 15:00:00	NA	NA	0	0		ENST00000366541	ENSG00000162687	KCNT2
OR2L2	26246	37	1	248202230	248202230	Missense_Mutation	SNP	C	T	NA	KYSE520_OESOPHAGUS	ENST00000366479	0.2	p.L221F	NA	19:24:00		66:167	NA	NA	0	0		ENST00000366479	ENSG00000162745	OLFML2B
OR2L2	26246	37	1	248202348	248202348	Missense_Mutation	SNP	G	A	NA	KYSE520_OESOPHAGUS	ENST00000366479	0.2	p.R260H	NA	08:13:00		96:176	NA	NA	4.942e-05	0		ENST00000366479	ENSG00000163810	TGM4
TDRD15	100129278	37	2	21364083	21364083	Missense_Mutation	SNP	C	A	NA	KYSE520_OESOPHAGUS	ENST00000405799	0.1	p.N1248K	NA	03:21:00			NA	NA	0	0		ENST00000405799	ENSG00000164113	ADAD1
NCOA1	8648	37	2	24980874	24980874	Missense_Mutation	SNP	C	T	NA	KYSE520_OESOPHAGUS	ENST00000406961	0.1	p.T1305M	NA	13:24:00		15:26:00	1 day, 7:51:00	NA	2.471e-05	0		ENST00000406961	ENSG00000164122	ASB5
ADCY3	109	37	2	25053657	25053657	Missense_Mutation	SNP	A	G	NA	KYSE520_OESOPHAGUS	ENST00000260600	0.5	p.I698T	NA	1 day, 18:08:00	132:94	1 day, 23:29:00	NA	NA	1.647e-05	0		ENST00000260600	ENSG00000164742	ADCY1
SLC5A6	8884	37	2	27428245	27428245	Missense_Mutation	SNP	G	A	NA	KYSE520_OESOPHAGUS	ENST00000310574	0.3	p.S236F	NA	04:31:00	0.427778		NA	NA	0	0		ENST00000310574	ENSG00000164778	EN2
BIRC6	57448	37	2	32836627	32836627	Missense_Mutation	SNP	C	A	NA	KYSE520_OESOPHAGUS	ENST00000421745	0.2	p.S4791Y	NA	23:17:00	126:76	163:93	2 days, 11:20:00	NA	0	0		ENST00000421745	ENSG00000128596	CCDC136
TMEM178A	130733	37	2	39893319	39893319	Missense_Mutation	SNP	G	A	NA	KYSE520_OESOPHAGUS	ENST00000281961	0.2	p.D69N	NA	1 day, 1:12:00		03:01:00	NA	NA	0	0		ENST00000281961	ENSG00000165370	GPR101
PLEKHH2	130271	37	2	43986055	43986055	Missense_Mutation	SNP	C	A	NA	KYSE520_OESOPHAGUS	ENST00000282406	0.4	p.L1320I	NA	1 day, 6:19:00		1 day, 12:27:00	NA	NA	8.237e-06	0		ENST00000282406	ENSG00000165501	LRR1
SIX3	6496	37	2	45169352	45169352	Missense_Mutation	SNP	G	A	NA	KYSE520_OESOPHAGUS	ENST00000260653	0.3	p.G37S	NA	07:05:00		1 day, 19:21:00	NA	NA	0	0		ENST00000260653	ENSG00000188385	JAKMIP3
ANTXR1	84168	37	2	69472558	69472558	Missense_Mutation	SNP	G	A	NA	KYSE520_OESOPHAGUS	ENST00000303714	0.4	p.A546T	NA	08:13:00	14:38:00	10:26:00	NA	NA	0	0		ENST00000303714	ENSG00000165934	CPSF2
CTNNA2	1496	37	2	80808918	80808918	Missense_Mutation	SNP	C	G	NA	KYSE520_OESOPHAGUS	ENST00000402739	0.4	p.Q661E	NA	08:27:00		17:42:00	15:27:00	NA	0	0		ENST00000402739	ENSG00000166848	TERF2IP
ANAPC1	64682	37	2	112583366	112583366	Missense_Mutation	SNP	T	C	NA	KYSE520_OESOPHAGUS	ENST00000341068	0.3	p.R898G	NA	17:15:00		19:26:00	NA	NA	8.237e-06	0		ENST00000341068	ENSG00000160505	NLRP4
MAP3K19	80122	37	2	135745066	135745066	Missense_Mutation	SNP	C	T	NA	KYSE520_OESOPHAGUS	ENST00000375845	0.3	p.C459Y	NA	14:04:00		3 days, 23:09:00	4 days, 9:57:00	NA	2.471e-05	0		ENST00000375845	ENSG00000167978	SRRM2
NEB	4703	37	2	152408284	152408284	Missense_Mutation	SNP	G	A	NA	KYSE520_OESOPHAGUS	ENST00000172853	0.1	p.R4937W	NA	09:13:00		0.524306	NA	NA	4.964e-05	0		ENST00000172853	ENSG00000171695	LKAAEAR1
NEB	4703	37	2	152470968	152470968	Missense_Mutation	SNP	A	G	NA	KYSE520_OESOPHAGUS	ENST00000172853	0.1	p.F3565S	NA	16:05:00		13 days, 1:34:00	NA	NA	2.481e-05	0		ENST00000172853	ENSG00000171617	ENC1
PLA2R1	22925	37	2	160836407	160836407	Missense_Mutation	SNP	G	T	NA	KYSE520_OESOPHAGUS	ENST00000283243	0.7	p.F734L	NA	08:26:00	19:47:00	17:52:00	NA	NA	0	0		ENST00000283243	ENSG00000171444	MCC
ITGB6	3694	37	2	160994056	160994056	Missense_Mutation	SNP	A	C	NA	KYSE520_OESOPHAGUS	ENST00000283249	0.2	p.C517G	NA	07:43:00				NA	0	0		ENST00000283249	ENSG00000171724	VAT1L
SLC38A11	151258	37	2	165793920	165793920	Missense_Mutation	SNP	C	T	NA	KYSE520_OESOPHAGUS	ENST00000409149	0.3	p.G130D	NA	16:45:00		40:175	NA	NA	0	0		ENST00000409149	ENSG00000197887	OR1S2
ABCB11	8647	37	2	169825928	169825928	Missense_Mutation	SNP	C	G	NA	KYSE520_OESOPHAGUS	ENST00000263817	0.6	p.G648A	NA	16:29:00		62:179	NA	NA	0	0		ENST00000263817	ENSG00000171223	JUNB
TTN	7273	37	2	179426656	179426656	Missense_Mutation	SNP	C	T	NA	KYSE520_OESOPHAGUS	ENST00000591111	0.1	p.S26427N	NA	10:38:00		69:236	151:437	NA	0	0		ENST00000591111	ENSG00000172345	STARD5
TTN	7273	37	2	179474108	179474108	Missense_Mutation	SNP	T	C	NA	KYSE520_OESOPHAGUS	ENST00000591111	0.1	p.E15669G	NA	05:34:00		44:121	100:635	NA	0	0		ENST00000591111	ENSG00000172487	OR8J1
STK17B	9262	37	2	197002313	197002313	Missense_Mutation	SNP	G	C	NA	KYSE520_OESOPHAGUS	ENST00000263955	0.4	p.S326C	NA	20:54:00	64:117	83:169	276:537	NA	1.647e-05	0		ENST00000263955	ENSG00000087903	RFX2
COL4A4	1286	37	2	227915786	227915786	Missense_Mutation	SNP	C	A	NA	KYSE520_OESOPHAGUS	ENST00000396625	0.3	p.E1019D	NA	11:35:00	18:30:00	50:97	NA	NA	0	0		ENST00000396625	ENSG00000169604	ANTXR1
DAW1	164781	37	2	228736425	228736425	Missense_Mutation	SNP	T	C	NA	KYSE520_OESOPHAGUS	ENST00000309931	0.2	p.L7P	NA	1 day, 15:00:00	18:00:00	1 day, 2:01:00	NA	NA	1.647e-05	0		ENST00000309931	ENSG00000277075	HIST1H2AE
DIS3L2	129563	37	2	232894714	232894714	Missense_Mutation	SNP	A	G	NA	KYSE520_OESOPHAGUS	ENST00000409307	0.1	p.D97G	NA	1 day, 12:00:00	2 days, 13:01:00	5 days, 0:08:00	NA	NA	0	0		ENST00000409307	ENSG00000170852	KBTBD2
RBM44	375316	37	2	238725945	238725945	Missense_Mutation	SNP	C	T	NA	KYSE520_OESOPHAGUS	ENST00000409864	0.1	p.P129L	NA	13:23:00		40:147	NA	NA	0	0		ENST00000409864	ENSG00000078549	ADCYAP1R1
SSUH2	51066	37	3	8672546	8672546	Missense_Mutation	SNP	G	A	NA	KYSE520_OESOPHAGUS	ENST00000317371	0.4	p.P135L	NA	03:19:00	02:04:00	12:33:00	NA	NA	4.12e-05	0		ENST00000317371	ENSG00000169327	OR5AU1
PDCD6IP	10015	37	3	33866736	33866736	Missense_Mutation	SNP	G	A	NA	KYSE520_OESOPHAGUS	ENST00000307296	0.3	p.E174K	NA	1 day, 2:01:00	11 days, 10:02:00	6 days, 2:07:00	NA	NA	0	0		ENST00000307296	ENSG00000170950	PGK2
SCN5A	6331	37	3	38591891	38591891	Missense_Mutation	SNP	C	T	NA	KYSE520_OESOPHAGUS	ENST00000333535	0.4	p.R1991Q	NA	1 day, 6:00:00		2 days, 10:01:00	NA	NA	0	0		ENST00000333535	ENSG00000168806	LCMT2
TTC21A	199223	37	3	39179046	39179046	Missense_Mutation	SNP	C	T	NA	KYSE520_OESOPHAGUS	ENST00000431162	0.2	p.R1181C	NA	17:11:00	04:03:00	17:21:00	NA	NA	2.478e-05	0		ENST00000431162	ENSG00000157193	LRP8
XIRP1	165904	37	3	39230162	39230162	Missense_Mutation	SNP	C	T	NA	KYSE520_OESOPHAGUS	ENST00000340369	0.3	p.E259K	NA	05:19:00		22:38:00	NA	NA	0	0		ENST00000340369	ENSG00000170248	PDCD6IP
TGM4	7047	37	3	44943305	44943305	Missense_Mutation	SNP	C	T	NA	KYSE520_OESOPHAGUS	ENST00000296125	0.4	p.P285S	NA	1 day, 7:00:00		1 day, 13:00:00	NA	NA	0	0		ENST00000296125	ENSG00000172830	SSH3
KIF9	64147	37	3	47307327	47307327	Missense_Mutation	SNP	T	C	NA	KYSE520_OESOPHAGUS	ENST00000265529	0.3	p.K270R	NA	1 day, 4:00:00		5 days, 8:01:00	NA	NA	8.236e-06	0		ENST00000265529	ENSG00000174667	OR7D4
USP4	7375	37	3	49377441	49377441	Missense_Mutation	SNP	C	T	NA	KYSE520_OESOPHAGUS	ENST00000265560	0.4	p.G6D	NA	22:00:00		1 day, 5:00:00	NA	NA	8.243e-06	0		ENST00000265560	ENSG00000174123	TLR10
DNAH12	201625	37	3	57431883	57431883	Missense_Mutation	SNP	T	G	NA	KYSE520_OESOPHAGUS	ENST00000351747	0.2	p.I1329L	NA	23:00:00		2 days, 23:00:00	NA	NA	0	0		ENST00000351747	ENSG00000172938	MRGPRD
UBA3	9039	37	3	69112194	69112194	Missense_Mutation	SNP	C	T	NA	KYSE520_OESOPHAGUS	ENST00000361055	0.4	p.R211Q	NA	12:09:00	116:113	53:67	NA	NA	0	0		ENST00000361055	ENSG00000155846	PPARGC1B
PLA1A	51365	37	3	119328399	119328399	Missense_Mutation	SNP	G	A	NA	KYSE520_OESOPHAGUS	ENST00000273371	0.4	p.G180R	NA	12:19:00		22:36:00	NA	NA	8.236e-06	0		ENST00000273371	ENSG00000173621	LRFN4
PLA1A	51365	37	3	119328400	119328400	Missense_Mutation	SNP	G	A	NA	KYSE520_OESOPHAGUS	ENST00000273371	0.4	p.G180E	NA	12:19:00		22:35:00	NA	NA	0	0		ENST00000273371	ENSG00000123977	DAW1
GOLGB1	2804	37	3	121416030	121416030	Missense_Mutation	SNP	C	A	NA	KYSE520_OESOPHAGUS	ENST00000340645	0.5	p.D1109Y	NA	10:25:00	58:94	60:140	NA	NA	0	0		ENST00000340645	ENSG00000077454	LRCH4
CHST13	166012	37	3	126260870	126260870	Missense_Mutation	SNP	G	A	NA	KYSE520_OESOPHAGUS	ENST00000319340	0.2	p.E159K	NA	07:29:00			NA	NA	2.529e-05	0		ENST00000319340	ENSG00000173612	GPRC6A
NAALADL2	254827	37	3	175345170	175345170	Missense_Mutation	SNP	C	T	NA	KYSE520_OESOPHAGUS	ENST00000454872	0.1	p.T631I	NA	14:31:00		11:28:00	NA	NA	0	0		ENST00000454872	ENSG00000138074	SLC5A6
ATP13A5	344905	37	3	193051619	193051619	Missense_Mutation	SNP	C	A	NA	KYSE520_OESOPHAGUS	ENST00000342358	0.4	p.A398S	NA	07:23:00		32:62	71:171	NA	0	0		ENST00000342358	ENSG00000174282	ZBTB4
LRRC15	131578	37	3	194080148	194080148	Missense_Mutation	SNP	G	T	NA	KYSE520_OESOPHAGUS	ENST00000347624	0.3	p.A542D	NA	07:35:00			NA	NA	0	0		ENST00000347624	ENSG00000172548	NIPAL4
SENP5	205564	37	3	196612648	196612648	Missense_Mutation	SNP	G	C	NA	KYSE520_OESOPHAGUS	ENST00000323460	0.5	p.C199S	NA	1 day, 19:00:00	1 day, 11:00:00	3 days, 4:01:00	NA	NA	1.647e-05	0		ENST00000323460	ENSG00000118997	DNAH7
MFSD7	84179	37	4	682889	682889	Missense_Mutation	SNP	C	G	NA	KYSE520_OESOPHAGUS	ENST00000404286	0.2	p.G10R	NA	05:14:00			NA	NA	0	0		ENST00000404286	ENSG00000181752	OR8K5
DOK7	285489	37	4	3475179	3475179	Missense_Mutation	SNP	G	C	NA	KYSE520_OESOPHAGUS	ENST00000340083	0.5	p.K49N	NA	06:28:00			NA	NA	0	0		ENST00000340083	ENSG00000053747	LAMA3
PPARGC1A	10891	37	4	23816060	23816060	Missense_Mutation	SNP	G	C	NA	KYSE520_OESOPHAGUS	ENST00000264867	0.2	p.P349R	NA	1 day, 1:00:00		3 days, 12:00:00	1 day, 14:00:00	NA	0	0		ENST00000264867	ENSG00000111077	TNS2
TLR10	81793	37	4	38776734	38776734	Missense_Mutation	SNP	G	T	NA	KYSE520_OESOPHAGUS	ENST00000308973	0.4	p.Q160K	NA	14:14:00		1 day, 19:55:00	NA	NA	0	0		ENST00000308973	ENSG00000181903	OR4C6
TLR10	81793	37	4	38776735	38776735	Missense_Mutation	SNP	G	T	NA	KYSE520_OESOPHAGUS	ENST00000308973	0.4	p.F159L	NA	13:14:00		1 day, 17:56:00	NA	NA	0	0		ENST00000308973	ENSG00000180549	FUT7
NDST4	64579	37	4	115997785	115997785	Missense_Mutation	SNP	A	C	NA	KYSE520_OESOPHAGUS	ENST00000264363	0.2	p.I136M	NA	19:00:00		2 days, 9:03:00	NA	NA	4.12e-05	0		ENST00000264363	ENSG00000179134	SAMD4B
ADAD1	132612	37	4	123332504	123332504	Missense_Mutation	SNP	A	G	NA	KYSE520_OESOPHAGUS	ENST00000296513	0.2	p.M326V	NA	1 day, 7:00:00			NA	NA	2.471e-05	0		ENST00000296513	ENSG00000181958	OR4A15
DCHS2	54798	37	4	155157714	155157714	Missense_Mutation	SNP	T	C	NA	KYSE520_OESOPHAGUS	ENST00000357232	0.4	p.H2242R	NA	1 day, 6:00:00		3 days, 4:01:00	NA	NA	0	0		ENST00000357232	ENSG00000176294	OR4N2
ASB5	140458	37	4	177143532	177143532	Missense_Mutation	SNP	G	C	NA	KYSE520_OESOPHAGUS	ENST00000296525	0.3	p.P106A	NA	19:16:00		1 day, 6:48:00	NA	NA	0	0		ENST00000296525	ENSG00000125046	SSUH2
ADAMTS16	170690	37	5	5140644	5140644	Missense_Mutation	SNP	G	C	NA	KYSE520_OESOPHAGUS	ENST00000274181	0.7	p.A22P	NA	11:29:00			NA	NA	0	0		ENST00000274181	ENSG00000128536	CDHR3
DNAH5	1767	37	5	13900415	13900415	Missense_Mutation	SNP	T	C	NA	KYSE520_OESOPHAGUS	ENST00000265104	0.4	p.E720G	NA	1 day, 12:08:00		4 days, 21:41:00	NA	NA	0	0		ENST00000265104	ENSG00000108469	RECQL5
MYO10	4651	37	5	16701829	16701829	Missense_Mutation	SNP	C	T	NA	KYSE520_OESOPHAGUS	ENST00000513610	0.1	p.R892H	NA	04:34:00	40:207	28:85	NA	NA	2.48e-05	0		ENST00000513610	ENSG00000143365	RORC
RP11-45H22.3	0	37	5	54253573	54253573	Missense_Mutation	SNP	C	A	NA	KYSE520_OESOPHAGUS	ENST00000505950	0.1	p.W18C	NA	11:22:00			NA	NA	0	0		ENST00000505950	ENSG00000177459	ERICH5
ENC1	8507	37	5	73932273	73932273	Missense_Mutation	SNP	G	A	NA	KYSE520_OESOPHAGUS	ENST00000302351	0.4	p.A13V	NA	12:23:00	08:25:00	14:18:00	NA	NA	0	0		ENST00000302351	ENSG00000172890	NADSYN1
DMGDH	29958	37	5	78329076	78329076	Missense_Mutation	SNP	C	A	NA	KYSE520_OESOPHAGUS	ENST00000255189	0.3	p.G450V	NA	1 day, 0:00:00		2 days, 11:00:00	NA	NA	0	0		ENST00000255189	ENSG00000180767	CHST13
DMGDH	29958	37	5	78329077	78329077	Missense_Mutation	SNP	C	T	NA	KYSE520_OESOPHAGUS	ENST00000255189	0.3	p.G450R	NA	1 day, 0:00:00		2 days, 12:00:00	NA	NA	0	0		ENST00000255189	ENSG00000181751	C5orf30
C5orf30	90355	37	5	102612088	102612088	Missense_Mutation	SNP	T	G	NA	KYSE520_OESOPHAGUS	ENST00000319933	0.2	p.C156W	NA	12:26:00	0.754861	11:38:00	NA	NA	0	0		ENST00000319933	ENSG00000101596	SMCHD1
MCC	4163	37	5	112419838	112419838	Missense_Mutation	SNP	G	C	NA	KYSE520_OESOPHAGUS	ENST00000302475	0.4	p.S342C	NA	1 day, 20:00:00		3 days, 23:01:00	NA	NA	8.236e-06	0		ENST00000302475	ENSG00000177103	DSCAML1
FBN2	2201	37	5	127637179	127637179	Missense_Mutation	SNP	A	T	NA	KYSE520_OESOPHAGUS	ENST00000508053	0.1	p.F1981I	NA	1 day, 2:00:00	13 days, 6:00:00	4 days, 19:02:00	11 days, 1:01:00	NA	2.471e-05	0		ENST00000508053	ENSG00000065978	YBX1
SOWAHA	134548	37	5	132150212	132150212	Missense_Mutation	SNP	C	T	NA	KYSE520_OESOPHAGUS	ENST00000378693	0.2	p.P300L	NA	1 day, 4:00:00			NA	NA	0	0		ENST00000378693	ENSG00000178229	ZNF543
PCDHA6	56142	37	5	140209537	140209537	Missense_Mutation	SNP	C	T	NA	KYSE520_OESOPHAGUS	ENST00000529310	0.1	p.P621S	NA	07:20:00		46:76	NA	NA	0	0		ENST00000529310	ENSG00000179240	GVQW3
PCDHB8	56128	37	5	140558328	140558328	Missense_Mutation	SNP	A	G	NA	KYSE520_OESOPHAGUS	ENST00000239444	0.2	p.D238G	NA	0.629861		66:327	NA	NA	0	0		ENST00000239444	ENSG00000108389	MTMR4
PCDHB8	56128	37	5	140558760	140558760	Missense_Mutation	SNP	T	C	NA	KYSE520_OESOPHAGUS	ENST00000239444	0.2	p.I382T	NA	1 day, 8:34:00		166:187	NA	NA	2.471e-05	0		ENST00000239444	ENSG00000119231	SENP5
PCDHGA4	56111	37	5	140737172	140737172	Missense_Mutation	SNP	G	A	NA	KYSE520_OESOPHAGUS	ENST00000571252	0.1	p.G802E	NA	14:34:00	02:04:00	46:109	NA	NA	0	0		ENST00000571252	ENSG00000111142	METAP2
RBM27	54439	37	5	145649143	145649143	Missense_Mutation	SNP	C	T	NA	KYSE520_OESOPHAGUS	ENST00000265271	0.5	p.T896M	NA	1 day, 10:00:00	5 days, 12:00:00	2 days, 11:02:00	NA	NA	1.663e-05	0		ENST00000265271	ENSG00000156976	EIF4A2
PPARGC1B	133522	37	5	149212475	149212475	Missense_Mutation	SNP	C	T	NA	KYSE520_OESOPHAGUS	ENST00000309241	0.5	p.S280F	NA	09:22:00			NA	NA	0	0		ENST00000309241	ENSG00000177455	CD19
ITK	3702	37	5	156665162	156665162	Missense_Mutation	SNP	G	A	NA	KYSE520_OESOPHAGUS	ENST00000422843	0.3	p.G271E	NA	09:28:00			62:315	NA	0	0		ENST00000422843	ENSG00000158467	AHCYL2
NIPAL4	348938	37	5	156887258	156887258	Missense_Mutation	SNP	G	A	NA	KYSE520_OESOPHAGUS	ENST00000311946	0.7	p.R39Q	NA	1 day, 1:00:00			NA	NA	4.118e-05	0		ENST00000311946	ENSG00000176177	ENTHD1
NEURL1B	54492	37	5	172110465	172110465	Missense_Mutation	SNP	G	C	NA	KYSE520_OESOPHAGUS	ENST00000369800	0.5	p.Q207H	NA	17:00:00	10:00:00		NA	NA	0	0		ENST00000369800	ENSG00000177992	SPATA31E1
ZNF354A	6940	37	5	178139262	178139262	Missense_Mutation	SNP	C	G	NA	KYSE520_OESOPHAGUS	ENST00000335815	0.2	p.Q539H	NA	17:11:00	1 day, 7:15:00	3 days, 2:51:00	NA	NA	0	0		ENST00000335815	ENSG00000163808	KIF15
ADAMTS2	9509	37	5	178566942	178566942	Missense_Mutation	SNP	C	G	NA	KYSE520_OESOPHAGUS	ENST00000251582	0.7	p.R575P	NA	10:22:00		43:88		NA	0	0		ENST00000251582	ENSG00000131652	THOC6
NUP153	9972	37	6	17629252	17629252	Missense_Mutation	SNP	C	A	NA	KYSE520_OESOPHAGUS	ENST00000262077	0.2	p.V1060L	NA	1 day, 4:00:00	6 days, 11:00:00	2 days, 11:01:00	12 days, 12:00:00	NA	1.647e-05	0		ENST00000262077	ENSG00000178965	ERICH3
HIST1H4B	8366	37	6	26027336	26027336	Missense_Mutation	SNP	C	G	NA	KYSE520_OESOPHAGUS	ENST00000377364	0.3	p.G49R	NA	10:06:00		1 day, 4:26:00	NA	NA	0	0		ENST00000377364	ENSG00000136758	YME1L1
HIST1H2BD	3017	37	6	26158477	26158477	Missense_Mutation	SNP	G	A	NA	KYSE520_OESOPHAGUS	ENST00000289316	0.2	p.G27E	NA	14:09:00	90:127	70:84	NA	NA	0	0		ENST00000289316	ENSG00000205212	CCDC144NL
HIST1H2AE	3012	37	6	26217419	26217419	Missense_Mutation	SNP	G	C	NA	KYSE520_OESOPHAGUS	ENST00000303910	0.2	p.D73H	NA	04:18:00	03:05:00		NA	NA	0	0		ENST00000303910	ENSG00000182752	PAPPA
OR12D2	26529	37	6	29365116	29365116	Missense_Mutation	SNP	C	G	NA	KYSE520_OESOPHAGUS	ENST00000383555	0.2	p.L214V	NA	14:14:00		58:61	NA	NA	0	0		ENST00000383555	ENSG00000134815	DHX34
PRRC2A	7916	37	6	31599092	31599092	Missense_Mutation	SNP	C	T	NA	KYSE520_OESOPHAGUS	ENST00000376033	0.2	p.P881L	NA	1 day, 12:00:00	15 days, 0:03:00	1 day, 15:04:00	NA	NA	0	0		ENST00000376033	ENSG00000182809	CRIP2
C6orf141	135398	37	6	49518695	49518695	Missense_Mutation	SNP	G	T	NA	KYSE520_OESOPHAGUS	ENST00000529246	0.2	p.D64Y	NA	17:09:00	50:66		NA	NA	0	0		ENST00000529246	ENSG00000183090	FREM3
PGK2	5232	37	6	49753976	49753976	Missense_Mutation	SNP	G	C	NA	KYSE520_OESOPHAGUS	ENST00000304801	0.3	p.P309A	NA	03:25:00			NA	NA	0	0		ENST00000304801	ENSG00000185100	ADSSL1
DST	667	37	6	56352010	56352010	Missense_Mutation	SNP	C	T	NA	KYSE520_OESOPHAGUS	ENST00000361203	0.3	p.R6660H	NA	1 day, 1:00:00	10 days, 1:02:00	8 days, 1:09:00	14 days, 0:00:00	NA	0	0		ENST00000361203	ENSG00000185177	ZNF479
MCHR2	84539	37	6	100390966	100390966	Missense_Mutation	SNP	T	C	NA	KYSE520_OESOPHAGUS	ENST00000281806	0.2	p.K149R	NA	09:12:00		69:78	NA	NA	0	0		ENST00000281806	ENSG00000177613	CSTF2T
AIM1	202	37	6	107006449	107006449	Missense_Mutation	SNP	G	A	NA	KYSE520_OESOPHAGUS	ENST00000369066	0.3	p.R1527Q	NA	17:14:00	1 day, 12:57:00	21:26:00	81:96	NA	1.647e-05	0		ENST00000369066	ENSG00000183779	ZNF703
GPRC6A	222545	37	6	117113847	117113847	Missense_Mutation	SNP	C	T	NA	KYSE520_OESOPHAGUS	ENST00000310357	0.3	p.G747R	NA	03:17:00			NA	NA	0	0		ENST00000310357	ENSG00000179270	C2orf71
SYNE1	23345	37	6	152599397	152599397	Missense_Mutation	SNP	C	T	NA	KYSE520_OESOPHAGUS	ENST00000367255	0.5	p.E6134K	NA	09:14:00		64:73	NA	NA	0	0		ENST00000367255	ENSG00000135480	KRT7
PDE10A	10846	37	6	165809912	165809912	Missense_Mutation	SNP	G	A	NA	KYSE520_OESOPHAGUS	ENST00000366882	0.1	p.R429W	NA	13:08:00		42:64	NA	NA	0	0		ENST00000366882	ENSG00000173482	PTPRM
RSPH10B	222967	37	7	6006521	6006521	Missense_Mutation	SNP	G	A	NA	KYSE520_OESOPHAGUS	ENST00000405415	0.1	p.S76F	NA	04:26:00		42:149	NA	NA	0	0		ENST00000405415	ENSG00000183196	CHST6
PHF14	9678	37	7	11151048	11151048	Missense_Mutation	SNP	C	T	NA	KYSE520_OESOPHAGUS	ENST00000445996	0.2	p.T624I	NA	08:46:00	39:90	111:276	NA	NA	0	0		ENST00000445996	ENSG00000141750	STAC2
DFNA5	1687	37	7	24738763	24738763	Missense_Mutation	SNP	C	T	NA	KYSE520_OESOPHAGUS	ENST00000342947	0.3	p.S458N	NA	09:50:00	33:147	0.879167	37:233	NA	0	0		ENST00000342947	ENSG00000183873	SCN5A
NFE2L3	9603	37	7	26225179	26225179	Missense_Mutation	SNP	A	G	NA	KYSE520_OESOPHAGUS	ENST00000056233	0.3	p.K621E	NA	0.756944			NA	NA	0	0		ENST00000056233	ENSG00000183495	EP400
GARS	2617	37	7	30661036	30661036	Missense_Mutation	SNP	G	C	NA	KYSE520_OESOPHAGUS	ENST00000389266	0.3	p.D463H	NA	15:33:00	171:466	99:354	NA	NA	0	0		ENST00000389266	ENSG00000187151	ANGPTL5
ADCYAP1R1	117	37	7	31120232	31120232	Missense_Mutation	SNP	G	T	NA	KYSE520_OESOPHAGUS	ENST00000304166	0.4	p.W90C	NA	11:22:00		10:40:00	NA	NA	0	0		ENST00000304166	ENSG00000163395	IGFN1
KBTBD2	25948	37	7	32919198	32919198	Missense_Mutation	SNP	T	C	NA	KYSE520_OESOPHAGUS	ENST00000304056	0.4	p.R7G	NA	21:04:00	2 days, 17:47:00	1 day, 12:04:00	NA	NA	0	0		ENST00000304056	ENSG00000136840	ST6GALNAC4
2019-09-07	989	37	7	35930314	35930314	Missense_Mutation	SNP	T	A	NA	KYSE520_OESOPHAGUS	ENST00000435235	0.1	p.N250K	NA	19:40:00		77:208	NA	NA	0	0		ENST00000435235	ENSG00000169131	ZNF354A
ADCY1	107	37	7	45719385	45719385	Missense_Mutation	SNP	G	A	NA	KYSE520_OESOPHAGUS	ENST00000297323	0.7	p.R659Q	NA	12:29:00		1 day, 4:49:00	NA	NA	0	0		ENST00000297323	ENSG00000165175	MID1IP1
ZNF479	90827	37	7	57194391	57194391	Missense_Mutation	SNP	A	T	NA	KYSE520_OESOPHAGUS	ENST00000331162	0.4	p.F25Y	NA	0.416667		92:542	NA	NA	0	0		ENST00000331162	ENSG00000121057	AKAP1
SLC25A13	10165	37	7	95820502	95820502	Missense_Mutation	SNP	A	C	NA	KYSE520_OESOPHAGUS	ENST00000265631	0.5	p.S225A	NA	12:15:00	38:76	46:122	NA	NA	0	0		ENST00000265631	ENSG00000114805	PLCH1
TRRAP	8295	37	7	98609102	98609102	Missense_Mutation	SNP	C	T	NA	KYSE520_OESOPHAGUS	ENST00000359863	0.4	p.P3747S	NA	08:28:00			60:309	NA	0	0		ENST00000359863	ENSG00000175920	DOK7
CYP3A43	64816	37	7	99453222	99453222	Missense_Mutation	SNP	C	T	NA	KYSE520_OESOPHAGUS	ENST00000354829	0.2	p.P227S	NA	16:22:00		32:69	NA	NA	0	0		ENST00000354829	ENSG00000101180	HRH3
LRCH4	4034	37	7	100176303	100176303	Missense_Mutation	SNP	G	C	NA	KYSE520_OESOPHAGUS	ENST00000310300	0.6	p.D235E	NA	1 day, 5:14:00	3 days, 17:30:00	1 day, 6:30:00	NA	NA	0	0		ENST00000310300	ENSG00000168334	XIRP1
TFR2	7036	37	7	100224925	100224925	Missense_Mutation	SNP	G	T	NA	KYSE520_OESOPHAGUS	ENST00000462107	0.1	p.H653N	NA	16:25:00	07:07:00			NA	0	0		ENST00000462107	ENSG00000173230	GOLGB1
CDHR3	222256	37	7	105653335	105653335	Missense_Mutation	SNP	G	A	NA	KYSE520_OESOPHAGUS	ENST00000317716	0.9	p.G361E	NA	09:17:00		109:309	NA	NA	0	0		ENST00000317716	ENSG00000104313	EYA1
ASB15	142685	37	7	123254564	123254564	Missense_Mutation	SNP	C	T	NA	KYSE520_OESOPHAGUS	ENST00000451558	0.1	p.T3I	NA	22:05:00		167:93	NA	NA	4.118e-05	0		ENST00000451558	ENSG00000153107	ANAPC1
AHCYL2	23382	37	7	128865047	128865047	Missense_Mutation	SNP	C	A	NA	KYSE520_OESOPHAGUS	ENST00000325006	0.3	p.P44T	NA	20:05:00	12:03:00	06:00:00	NA	NA	0	0		ENST00000325006	ENSG00000188051	TMEM221
UBN2	254048	37	7	138916252	138916252	Missense_Mutation	SNP	G	C	NA	KYSE520_OESOPHAGUS	ENST00000473989	0.3	p.A8P	NA	07:13:00	06:12:00		NA	NA	0	0		ENST00000473989	ENSG00000165953	SERPINA12
C7orf55-LUC7L2	100996928	37	7	139106990	139106990	Missense_Mutation	SNP	C	A	NA	KYSE520_OESOPHAGUS	ENST00000354926	0.4	p.D361E	NA	22:04:00			NA	NA	0	0		ENST00000354926	ENSG00000189275	LINC01164
MGAM	8972	37	7	141764313	141764313	Missense_Mutation	SNP	C	G	NA	KYSE520_OESOPHAGUS	ENST00000549489	0.2	p.P1492R	NA	18:22:00		13:38:00	NA	NA	0	0		ENST00000549489	ENSG00000155886	SLC24A2
EN2	2020	37	7	155251491	155251491	Missense_Mutation	SNP	G	A	NA	KYSE520_OESOPHAGUS	ENST00000297375	0.4	p.G140D	NA	16:01:00			NA	NA	0	0		ENST00000297375	ENSG00000111335	OAS2
RBM33	155435	37	7	155556660	155556660	Missense_Mutation	SNP	C	T	NA	KYSE520_OESOPHAGUS	ENST00000401878	0.3	p.S1045L	NA	1 day, 8:06:00	3 days, 13:27:00	1 day, 17:19:00	NA	NA	2.489e-05	0		ENST00000401878	ENSG00000187527	ATP13A5
NEFM	4741	37	8	24773163	24773163	Missense_Mutation	SNP	G	A	NA	KYSE520_OESOPHAGUS	ENST00000221166	0.5	p.E376K	NA	06:19:00			NA	NA	0	0		ENST00000221166	ENSG00000089327	FXYD5
PNMA2	10687	37	8	26365613	26365613	Missense_Mutation	SNP	A	G	NA	KYSE520_OESOPHAGUS	ENST00000522362	0.2	p.I220T	NA	1 day, 2:00:00	2 days, 18:00:00	2 days, 4:01:00	NA	NA	0	0		ENST00000522362	ENSG00000105928	GSDME
KIF13B	23303	37	8	28929578	28929578	Missense_Mutation	SNP	C	T	NA	KYSE520_OESOPHAGUS	ENST00000524189	0.1	p.G1593R	NA	07:19:00	06:03:00		NA	NA	0	0		ENST00000524189	ENSG00000122483	CCDC18
PXDNL	137902	37	8	52321293	52321293	Missense_Mutation	SNP	T	G	NA	KYSE520_OESOPHAGUS	ENST00000356297	0.4	p.H964P	NA	16:09:00		12:15:00	NA	NA	2.487e-05	0		ENST00000356297	ENSG00000198062	POTEH
RP1	6101	37	8	55538325	55538325	Missense_Mutation	SNP	A	G	NA	KYSE520_OESOPHAGUS	ENST00000220676	0.1	p.E628G	NA	18:30:00		1 day, 8:41:00	NA	NA	0	0		ENST00000220676	ENSG00000143514	TP53BP2
EYA1	2138	37	8	72211384	72211384	Missense_Mutation	SNP	T	C	NA	KYSE520_OESOPHAGUS	ENST00000340726	0.3	p.S242G	NA	1 day, 13:00:00	07:00:00	4 days, 17:04:00	NA	NA	1.647e-05	0		ENST00000340726	ENSG00000165416	SUGT1
C8orf47	0	37	8	99101721	99101721	Missense_Mutation	SNP	A	T	NA	KYSE520_OESOPHAGUS	ENST00000318528	0.3	p.Q159L	NA	1 day, 13:10:00		2 days, 0:39:00	NA	NA	1.647e-05	0		ENST00000318528	ENSG00000054654	SYNE2
TG	7038	37	8	134034318	134034318	Missense_Mutation	SNP	C	T	NA	KYSE520_OESOPHAGUS	ENST00000220616	0.4	p.S2320F	NA	10:24:00		54:97	09:39:00	NA	8.236e-06	0		ENST00000220616	ENSG00000038382	TRIO
FAM135B	51059	37	8	139190782	139190782	Missense_Mutation	SNP	A	G	NA	KYSE520_OESOPHAGUS	ENST00000395297	0.1	p.L342P	NA	16:30:00		17:55:00	NA	NA	0	0		ENST00000395297	ENSG00000159788	RGS12
EPPK1	83481	37	8	144941085	144941085	Missense_Mutation	SNP	C	T	NA	KYSE520_OESOPHAGUS	ENST00000525985	0.1	p.G2113R	NA	11:30:00	06:16:00	74:161	NA	NA	0	0		ENST00000525985	ENSG00000188991	SLC15A5
DOCK8	81704	37	9	421033	421033	Missense_Mutation	SNP	C	T	NA	KYSE520_OESOPHAGUS	ENST00000453981	0.1	p.R1370C	NA	03:15:00		1 day, 7:16:00	NA	NA	8.236e-06	0		ENST00000453981	ENSG00000172061	LRRC15
IL11RA	3590	37	9	34655658	34655658	Missense_Mutation	SNP	G	T	NA	KYSE520_OESOPHAGUS	ENST00000555003	0.1	p.A53S	NA	08:25:00			NA	NA	0	0		ENST00000555003	ENSG00000174844	DNAH12
KIAA1045	23349	37	9	34976588	34976588	Missense_Mutation	SNP	G	A	NA	KYSE520_OESOPHAGUS	ENST00000242315	0.3	p.G234R	NA	08:12:00		17:24:00	NA	NA	0	0		ENST00000242315	ENSG00000197479	PCDHB11
MAMDC2	256691	37	9	72659527	72659527	Missense_Mutation	SNP	T	C	NA	KYSE520_OESOPHAGUS	ENST00000377182	0.4	p.L21P	NA	09:00:00	09:00:00		NA	NA	1.528e-05	0		ENST00000377182	ENSG00000021461	CYP3A43
SPATA31E1	286234	37	9	90502793	90502793	Missense_Mutation	SNP	C	T	NA	KYSE520_OESOPHAGUS	ENST00000325643	0.5	p.P1131S	NA	11:19:00		13:44:00	NA	NA	0	0		ENST00000325643	ENSG00000146963	LUC7L2
FAM120A	23196	37	9	96291842	96291842	Missense_Mutation	SNP	A	G	NA	KYSE520_OESOPHAGUS	ENST00000277165	0.6	p.I572V	NA	1 day, 13:00:00	20 days, 19:01:00	7 days, 0:02:00	NA	NA	0	0		ENST00000277165	ENSG00000026103	FAS
COL15A1	1306	37	9	101824361	101824361	Missense_Mutation	SNP	G	T	NA	KYSE520_OESOPHAGUS	ENST00000375001	0.3	p.D1171Y	NA	10:36:00		66:134	NA	NA	0	0		ENST00000375001	ENSG00000077235	GTF3C1
KIF12	113220	37	9	116857556	116857556	Missense_Mutation	SNP	G	A	NA	KYSE520_OESOPHAGUS	ENST00000374118	0.3	p.R180W	NA	1 day, 19:00:00		2 days, 13:00:00	NA	NA	3.295e-05	0		ENST00000374118	ENSG00000147485	PXDNL
PAPPA	5069	37	9	118949870	118949870	Missense_Mutation	SNP	C	T	NA	KYSE520_OESOPHAGUS	ENST00000328252	0.3	p.L285F	NA	05:41:00			08:58:00	NA	0	0		ENST00000328252	ENSG00000101605	MYOM1
ST6GALNAC4	27090	37	9	130676946	130676946	Missense_Mutation	SNP	G	T	NA	KYSE520_OESOPHAGUS	ENST00000335791	0.5	p.P63T	NA	1 day, 21:00:00	4 days, 8:00:00	19:00:00	NA	NA	0	0		ENST00000335791	ENSG00000198081	ZBTB14
GTF3C4	9329	37	9	135559052	135559052	Missense_Mutation	SNP	G	A	NA	KYSE520_OESOPHAGUS	ENST00000372146	0.4	p.V763I	NA	12:28:00		30:111	NA	NA	8.236e-06	0		ENST00000372146	ENSG00000163867	ZMYM6
COL5A1	1289	37	9	137704467	137704467	Missense_Mutation	SNP	C	T	NA	KYSE520_OESOPHAGUS	ENST00000371817	0.3	p.P1254L	NA	08:33:00	1.02431	04:10:00	NA	NA	0	0		ENST00000371817	ENSG00000197410	DCHS2
NPDC1	56654	37	9	139934235	139934235	Missense_Mutation	SNP	C	T	NA	KYSE520_OESOPHAGUS	ENST00000371601	0.4	p.A323T	NA	1 day, 9:00:00	13 days, 16:02:00	22:00:00	NA	NA	2.49e-05	0		ENST00000371601	ENSG00000176915	ANKLE2
YME1L1	10730	37	10	27436575	27436575	Missense_Mutation	SNP	G	A	NA	KYSE520_OESOPHAGUS	ENST00000326799	0.3	p.T64M	NA	15:19:00	13:34:00	04:00:00	NA	NA	0	0		ENST00000326799	ENSG00000077458	FAM76B
CSTF2T	23283	37	10	53459000	53459000	Missense_Mutation	SNP	G	T	NA	KYSE520_OESOPHAGUS	ENST00000331173	0.4	p.L104I	NA	09:06:00	74:66	55:65	NA	NA	0	0		ENST00000331173	ENSG00000196367	TRRAP
IPMK	253430	37	10	59955946	59955946	Missense_Mutation	SNP	A	C	NA	KYSE520_OESOPHAGUS	ENST00000373935	0.3	p.V381G	NA	12:22:00	11:26:00	57:113	NA	NA	0	0		ENST00000373935	ENSG00000084693	AGBL5
CTNNA3	29119	37	10	69366717	69366717	Missense_Mutation	SNP	C	T	NA	KYSE520_OESOPHAGUS	ENST00000433211	0.2	p.E64K	NA	08:38:00			NA	NA	0	0		ENST00000433211	ENSG00000126259	KIRREL2
DCLRE1A	9937	37	10	115603885	115603885	Missense_Mutation	SNP	G	A	NA	KYSE520_OESOPHAGUS	ENST00000361384	0.2	p.H833Y	NA	12:22:00	1 day, 0:48:00	34:63	NA	NA	0	0		ENST00000361384	ENSG00000141837	CACNA1A
TDRD1	56165	37	10	115962051	115962051	Missense_Mutation	SNP	C	G	NA	KYSE520_OESOPHAGUS	ENST00000369280	0.1	p.N230K	NA	04:27:00		13:51:00	NA	NA	0	0		ENST00000369280	ENSG00000167555	ZNF528
JAKMIP3	282973	37	10	133930803	133930803	Missense_Mutation	SNP	C	T	NA	KYSE520_OESOPHAGUS	ENST00000298622	0.4	p.L120F	NA	04:23:00		0.750694	NA	NA	0	0		ENST00000298622	ENSG00000144744	UBA3
SPRN	503542	37	10	135236956	135236956	Missense_Mutation	SNP	G	A	NA	KYSE520_OESOPHAGUS	ENST00000541506	0.1	p.A77V	NA	1 day, 1:00:00			NA	NA	0	0		ENST00000541506	ENSG00000151914	DST
KRTAP5-2	440021	37	11	1619405	1619405	Missense_Mutation	SNP	A	T	NA	KYSE520_OESOPHAGUS	ENST00000412090	0.1	p.S26T	NA	05:09:00		1 day, 23:43:00	NA	NA	0	0		ENST00000412090	ENSG00000116584	ARHGEF2
UBQLNL	143630	37	11	5536841	5536841	Missense_Mutation	SNP	G	C	NA	KYSE520_OESOPHAGUS	ENST00000380184	0.1	p.I277M	NA	1 day, 6:00:00		2 days, 2:03:00	NA	NA	3.295e-05	0		ENST00000380184	ENSG00000121903	ZSCAN20
OR10A6	390093	37	11	7950008	7950008	Missense_Mutation	SNP	C	A	NA	KYSE520_OESOPHAGUS	ENST00000309838	0.2	p.V68L	NA	1 day, 0:00:00		5 days, 1:02:00	NA	NA	0	0		ENST00000309838	ENSG00000198886	MT-ND4
AC131935.1	0	37	11	11747121	11747121	Missense_Mutation	SNP	G	T	NA	KYSE520_OESOPHAGUS	ENST00000601641	0.1	p.A46E	NA	18:00:00			NA	NA	0	0		ENST00000601641	ENSG00000198924	DCLRE1A
AC131935.1	0	37	11	11747122	11747122	Missense_Mutation	SNP	C	T	NA	KYSE520_OESOPHAGUS	ENST00000601641	0.1	p.A46T	NA	18:00:00			NA	NA	0	0		ENST00000601641	ENSG00000198888	MT-ND1
ANO3	63982	37	11	26621154	26621154	Missense_Mutation	SNP	G	A	NA	KYSE520_OESOPHAGUS	ENST00000256737	0.3	p.E577K	NA	11:11:00		1 day, 10:51:00	NA	NA	0	0		ENST00000256737	ENSG00000198848	CES1
FNBP4	23360	37	11	47741547	47741547	Missense_Mutation	SNP	C	A	NA	KYSE520_OESOPHAGUS	ENST00000263773	0.5	p.S966I	NA	1 day, 11:00:00	18 days, 16:03:00	3 days, 10:01:00	NA	NA	0	0		ENST00000263773	ENSG00000162482	AKR7A3
OR4C6	219432	37	11	55432842	55432842	Missense_Mutation	SNP	T	C	NA	KYSE520_OESOPHAGUS	ENST00000314259	0.3	p.L67S	NA	1 day, 16:00:00		7 days, 14:12:00	NA	NA	8.237e-06	0		ENST00000314259	ENSG00000198727	MT-CYB
OR4C6	219432	37	11	55433544	55433544	Missense_Mutation	SNP	T	A	NA	KYSE520_OESOPHAGUS	ENST00000314259	0.3	p.M301K	NA	08:31:00		19:48:00	NA	NA	0	0		ENST00000314259	ENSG00000203663	OR2L2
OR8J1	219477	37	11	56128000	56128000	Missense_Mutation	SNP	C	T	NA	KYSE520_OESOPHAGUS	ENST00000303039	0.3	p.S93L	NA	09:33:00		44:103	NA	NA	0	0		ENST00000303039	ENSG00000054282	SDCCAG8
APLNR	187	37	11	57004345	57004345	Missense_Mutation	SNP	C	T	NA	KYSE520_OESOPHAGUS	ENST00000606794	0.1	p.G45D	NA	08:55:00			NA	NA	0	0		ENST00000606794	ENSG00000143702	CEP170
CTNND1	1500	37	11	57571241	57571241	Missense_Mutation	SNP	G	C	NA	KYSE520_OESOPHAGUS	ENST00000399050	0.4	p.W523C	NA	05:40:00			NA	NA	0	0		ENST00000399050	ENSG00000091483	FH
OR1S2	219958	37	11	57970960	57970960	Missense_Mutation	SNP	C	T	NA	KYSE520_OESOPHAGUS	ENST00000302592	0.6	p.V232I	NA	09:34:00		24:82	NA	NA	0	0		ENST00000302592	ENSG00000198626	RYR2
LRRC10B	390205	37	11	61276537	61276537	Missense_Mutation	SNP	G	A	NA	KYSE520_OESOPHAGUS	ENST00000378075	0.2	p.D23N	NA	23:00:00			NA	NA	0	0		ENST00000378075	ENSG00000116991	SIPA1L2
TAF6L	10629	37	11	62554292	62554292	Missense_Mutation	SNP	G	A	NA	KYSE520_OESOPHAGUS	ENST00000294168	0.3	p.A465T	NA	2 days, 2:00:00	2 days, 9:00:00	1 day, 2:01:00	NA	NA	0	0		ENST00000294168	ENSG00000143776	CDC42BPA
VPS51	738	37	11	64876854	64876854	Missense_Mutation	SNP	G	A	NA	KYSE520_OESOPHAGUS	ENST00000279281	0.3	p.G516R	NA	1 day, 21:00:00	16 days, 0:00:00	2 days, 22:01:00	NA	NA	0	0		ENST00000279281	ENSG00000164488	DACT2
LRFN4	78999	37	11	66627658	66627658	Missense_Mutation	SNP	G	A	NA	KYSE520_OESOPHAGUS	ENST00000309602	0.4	p.V634M	NA	2 days, 4:00:00	4 days, 8:00:00	09:00:00	NA	NA	1.015e-05	0		ENST00000309602	ENSG00000143819	EPHX1
MRGPRD	116512	37	11	68747611	68747611	Missense_Mutation	SNP	C	T	NA	KYSE520_OESOPHAGUS	ENST00000309106	0.3	p.R282Q	NA	1 day, 16:00:00		2 days, 7:01:00	NA	NA	0	0		ENST00000309106	ENSG00000112541	PDE10A
RP11-111M22.2	0	37	11	76114739	76114739	Missense_Mutation	SNP	G	A	NA	KYSE520_OESOPHAGUS	ENST00000321844	0.4	p.E140K	NA	1 day, 21:01:00	05:00:00		NA	NA	0	0		ENST00000321844	ENSG00000082497	SERTAD4
SYTL2	54843	37	11	85456738	85456738	Missense_Mutation	SNP	G	A	NA	KYSE520_OESOPHAGUS	ENST00000528231	0.1	p.P111S	NA	14:20:00	05:06:00	55:68	NA	NA	0	0		ENST00000528231	ENSG00000076356	PLXNA2
FAM76B	143684	37	11	95504750	95504750	Missense_Mutation	SNP	C	A	NA	KYSE520_OESOPHAGUS	ENST00000358780	0.5	p.S332I	NA	15:30:00	1 day, 8:48:00	30:68	NA	NA	0	0		ENST00000358780	ENSG00000203710	CR1
ANGPTL5	253935	37	11	101771167	101771167	Missense_Mutation	SNP	G	A	NA	KYSE520_OESOPHAGUS	ENST00000334289	0.3	p.L219F	NA	1 day, 7:15:00		2 days, 4:33:00	NA	NA	0	0		ENST00000334289	ENSG00000162888	C1orf147
CUL5	8065	37	11	107948918	107948918	Missense_Mutation	SNP	G	T	NA	KYSE520_OESOPHAGUS	ENST00000393094	0.2	p.V377F	NA	1 day, 17:00:00	6 days, 4:01:00	15 days, 18:06:00	NA	NA	0	0		ENST00000393094	ENSG00000174529	TMEM81
NXPE1	120400	37	11	114393189	114393189	Missense_Mutation	SNP	A	C	NA	KYSE520_OESOPHAGUS	ENST00000424269	0.1	p.F382C	NA	15:28:00		25:95	NA	NA	0	0		ENST00000424269	ENSG00000131018	SYNE1
NXPE4	54827	37	11	114441863	114441863	Missense_Mutation	SNP	T	C	NA	KYSE520_OESOPHAGUS	ENST00000375478	0.3	p.R478G	NA	10:53:00			NA	NA	0	0		ENST00000375478	ENSG00000120254	MTHFD1L
UPK2	7379	37	11	118827665	118827665	Missense_Mutation	SNP	C	A	NA	KYSE520_OESOPHAGUS	ENST00000264031	0.2	p.P50H	NA	2 days, 13:00:00	5 days, 7:00:00	4 days, 10:01:00	NA	NA	0	0		ENST00000264031	ENSG00000158773	USF1
KDM5A	5927	37	12	416706	416706	Missense_Mutation	SNP	G	A	NA	KYSE520_OESOPHAGUS	ENST00000399788	0.2	p.R1282C	NA	06:35:00			05:40:00	NA	0	0		ENST00000399788	ENSG00000163534	FCRL1
WNT5B	81029	37	12	1755368	1755368	Missense_Mutation	SNP	G	A	NA	KYSE520_OESOPHAGUS	ENST00000397196	0.2	p.V344I	NA	10:28:00	10:12:00	0.958333	NA	NA	1.647e-05	0		ENST00000397196	ENSG00000173080	RXFP4
DCP1B	196513	37	12	2113521	2113521	Missense_Mutation	SNP	G	A	NA	KYSE520_OESOPHAGUS	ENST00000280665	0.6	p.P26L	NA	07:32:00			NA	NA	1.648e-05	0		ENST00000280665	ENSG00000159450	TCHH
CDKN1B	1027	37	12	12871237	12871237	Missense_Mutation	SNP	C	T	NA	KYSE520_OESOPHAGUS	ENST00000228872	0.4	p.P155L	NA	08:18:00	148:340	12:21:00		NA	0	0		ENST00000228872	ENSG00000112297	CRYBG1
SLC15A5	729025	37	12	16392719	16392719	Missense_Mutation	SNP	G	A	NA	KYSE520_OESOPHAGUS	ENST00000344941	0.3	p.A353V	NA	07:19:00			NA	NA	0	0		ENST00000344941	ENSG00000095627	TDRD1
NR4A1	3164	37	12	52448192	52448192	Missense_Mutation	SNP	C	T	NA	KYSE520_OESOPHAGUS	ENST00000243050	0.1	p.T27I	NA	1 day, 14:00:00	2 days, 21:00:00	2 days, 12:00:00	NA	NA	3.295e-05	0		ENST00000243050	ENSG00000188994	ZNF292
KRT7	3855	37	12	52631327	52631327	Missense_Mutation	SNP	G	A	NA	KYSE520_OESOPHAGUS	ENST00000331817	0.5	p.E191K	NA	15:08:00	17:12:00	2 days, 9:41:00	NA	NA	0	0		ENST00000331817	ENSG00000214357	NEURL1B
KRT82	3888	37	12	52789554	52789554	Missense_Mutation	SNP	G	A	NA	KYSE520_OESOPHAGUS	ENST00000257974	0.2	p.P437L	NA	04:23:00			NA	NA	0	0		ENST00000257974	ENSG00000168765	GSTM4
TENC1	23371	37	12	53456902	53456902	Missense_Mutation	SNP	G	A	NA	KYSE520_OESOPHAGUS	ENST00000314250	0.6	p.E1285K	NA	04:29:00	03:13:00	10:47:00	NA	NA	0	0		ENST00000314250	ENSG00000162618	ADGRL4
GLI1	2735	37	12	57865605	57865605	Missense_Mutation	SNP	C	T	NA	KYSE520_OESOPHAGUS	ENST00000228682	0.2	p.P1028S	NA	06:43:00				NA	0	0		ENST00000228682	ENSG00000183631	PRR32
AGAP2	116986	37	12	58127911	58127911	Missense_Mutation	SNP	C	A	NA	KYSE520_OESOPHAGUS	ENST00000547588	0.1	p.D483Y	NA	11:31:00		15:39:00	44:105	NA	0	0		ENST00000547588	ENSG00000085840	ORC1
CAPS2	84698	37	12	75715310	75715310	Missense_Mutation	SNP	C	T	NA	KYSE520_OESOPHAGUS	ENST00000409445	0.3	p.C132Y	NA	08:15:00	04:05:00	71:93	NA	NA	0	0		ENST00000409445	ENSG00000107281	NPDC1
GLIPR1	11010	37	12	75874753	75874753	Missense_Mutation	SNP	A	C	NA	KYSE520_OESOPHAGUS	ENST00000266659	0.3	p.E31D	NA	20:07:00	1 day, 21:06:00	1 day, 12:33:00	NA	NA	0	0		ENST00000266659	ENSG00000130635	COL5A1
METAP2	10988	37	12	95879718	95879718	Missense_Mutation	SNP	C	T	NA	KYSE520_OESOPHAGUS	ENST00000323666	0.5	p.P130L	NA	06:25:00	220:660	56:140	NA	NA	0	0		ENST00000323666	ENSG00000162365	CYP4A22
ASCL1	429	37	12	103352222	103352222	Missense_Mutation	SNP	G	A	NA	KYSE520_OESOPHAGUS	ENST00000266744	0.3	p.R67K	NA	11:16:00			NA	NA	0	0		ENST00000266744	ENSG00000125484	GTF3C4
FAM109A	144717	37	12	111800583	111800583	Missense_Mutation	SNP	C	T	NA	KYSE520_OESOPHAGUS	ENST00000547838	0.2	p.G217R	NA	14:21:00	05:15:00		NA	NA	4.269e-05	0		ENST00000547838	ENSG00000147231	CXorf57
HECTD4	283450	37	12	112666490	112666490	Missense_Mutation	SNP	C	G	NA	KYSE520_OESOPHAGUS	ENST00000430131	0.2	p.L1793F	NA	11:23:00	17:36:00	106:226	NA	NA	0	0		ENST00000430131	ENSG00000117000	RLF
NCOR2	9612	37	12	124821499	124821499	Missense_Mutation	SNP	G	A	NA	KYSE520_OESOPHAGUS	ENST00000405201	0.1	p.P1972L	NA	16:23:00	80:176	02:04:00	NA	NA	0	0		ENST00000405201	ENSG00000186310	NAP1L3
TMEM132D	121256	37	12	129559470	129559470	Missense_Mutation	SNP	T	A	NA	KYSE520_OESOPHAGUS	ENST00000422113	0.2	p.K750N	NA	06:33:00			NA	NA	0	0		ENST00000422113	ENSG00000196090	PTPRT
EP400	57634	37	12	132490674	132490674	Missense_Mutation	SNP	G	C	NA	KYSE520_OESOPHAGUS	ENST00000333577	0.4	p.G1021R	NA	1 day, 15:12:00	2 days, 16:23:00	2 days, 11:12:00	NA	NA	4.942e-05	0		ENST00000333577	ENSG00000124177	CHD6
LSP1	4046	37	13	25591575	25591575	Missense_Mutation	SNP	C	A	NA	KYSE520_OESOPHAGUS	ENST00000599825	0.1	p.A12D	NA	20:00:00			NA	NA	4.123e-05	0		ENST00000599825	ENSG00000151151	IPMK
KATNAL1	84056	37	13	30854270	30854270	Missense_Mutation	SNP	G	A	NA	KYSE520_OESOPHAGUS	ENST00000380615	0.3	p.P85S	NA	03:17:00	05:35:00	10:28:00	NA	NA	0	0		ENST00000380615	ENSG00000149646	CNBD2
TSC22D1	8848	37	13	45149201	45149201	Missense_Mutation	SNP	T	C	NA	KYSE520_OESOPHAGUS	ENST00000458659	0.2	p.N337S	NA	1 day, 5:01:00	2 days, 0:00:00	2 days, 16:01:00	NA	NA	4.118e-05	0		ENST00000458659	ENSG00000136883	KIF12
ZC3H13	23091	37	13	46538051	46538051	Missense_Mutation	SNP	G	C	NA	KYSE520_OESOPHAGUS	ENST00000242848	0.4	p.S1533C	NA	17:00:00	6 days, 0:00:00	6 days, 2:07:00	NA	NA	0	0		ENST00000242848	ENSG00000142798	HSPG2
SUGT1	10910	37	13	53233336	53233336	Missense_Mutation	SNP	A	C	NA	KYSE520_OESOPHAGUS	ENST00000343788	0.6	p.N94H	NA	06:10:00	61:267		NA	NA	0	0		ENST00000343788	ENSG00000204248	COL11A2
OR4N2	390429	37	14	20296113	20296113	Missense_Mutation	SNP	G	T	NA	KYSE520_OESOPHAGUS	ENST00000315947	0.1	p.C169F	NA	08:12:00		2 days, 3:50:00	NA	NA	0	0		ENST00000315947	ENSG00000204291	COL15A1
RNASE4	6038	37	14	21167730	21167730	Missense_Mutation	SNP	G	A	NA	KYSE520_OESOPHAGUS	ENST00000555835	0.1	p.C67Y	NA	12:07:00	10:02:00	1 day, 8:49:00	NA	NA	0	0		ENST00000555835	ENSG00000204352	C9orf129
PCK2	5106	37	14	24566304	24566304	Missense_Mutation	SNP	A	G	NA	KYSE520_OESOPHAGUS	ENST00000216780	0.4	p.E78G	NA	12:09:00	1 day, 9:36:00	1 day, 10:35:00	NA	NA	0	0		ENST00000216780	ENSG00000184205	TSPYL2
CBLN3	643866	37	14	24897596	24897596	Missense_Mutation	SNP	C	T	NA	KYSE520_OESOPHAGUS	ENST00000267406	0.6	p.G106S	NA	16:20:00		20:16:00	NA	NA	2.471e-05	0		ENST00000267406	ENSG00000137634	NXPE4
COCH	1690	37	14	31354680	31354680	Missense_Mutation	SNP	G	A	NA	KYSE520_OESOPHAGUS	ENST00000396618	0.3	p.V272I	NA	17:15:00	103:84	2 days, 12:41:00	NA	NA	3.295e-05	0		ENST00000396618	ENSG00000168646	AXIN2
LRR1	122769	37	14	50074238	50074238	Missense_Mutation	SNP	A	G	NA	KYSE520_OESOPHAGUS	ENST00000298288	0.6	p.K135E	NA	1 day, 4:18:00	2 days, 6:38:00	2 days, 10:43:00	NA	NA	0	0		ENST00000298288	ENSG00000176601	MAP3K19
LRRC9	341883	37	14	60473142	60473142	Missense_Mutation	SNP	G	A	NA	KYSE520_OESOPHAGUS	ENST00000445360	0.1	p.R957H	NA	21:12:00		63:85	NA	NA	0	0		ENST00000445360	ENSG00000101306	MYLK2
SYNE2	23224	37	14	64488632	64488632	Missense_Mutation	SNP	A	C	NA	KYSE520_OESOPHAGUS	ENST00000344113	0.4	p.I1804L	NA	09:26:00	10:23:00	44:112	NA	NA	0	0		ENST00000344113	ENSG00000204469	PRRC2A
PLEKHG3	26030	37	14	65194447	65194447	Missense_Mutation	SNP	G	A	NA	KYSE520_OESOPHAGUS	ENST00000394691	0.1	p.R33H	NA	15:16:00	15:33:00	13:22:00	NA	NA	1.65e-05	0		ENST00000394691	ENSG00000167799	NUDT8
LTBP2	4053	37	14	74973484	74973484	Missense_Mutation	SNP	C	T	NA	KYSE520_OESOPHAGUS	ENST00000261978	0.4	p.G1317D	NA	07:21:00	04:25:00	1 day, 6:35:00	NA	NA	2.471e-05	0		ENST00000261978	ENSG00000106772	PRUNE2
KCNK13	56659	37	14	90651271	90651271	Missense_Mutation	SNP	A	T	NA	KYSE520_OESOPHAGUS	ENST00000282146	0.4	p.D384V	NA	12:30:00		18:26:00	NA	NA	0	0		ENST00000282146	ENSG00000171824	EXOSC10
CPSF2	53981	37	14	92627490	92627490	Missense_Mutation	SNP	C	G	NA	KYSE520_OESOPHAGUS	ENST00000298875	0.4	p.P719R	NA	07:46:00			NA	NA	0	0		ENST00000298875	ENSG00000165072	MAMDC2
SERPINA12	145264	37	14	94962795	94962795	Missense_Mutation	SNP	G	A	NA	KYSE520_OESOPHAGUS	ENST00000341228	0.2	p.L274F	NA	20:33:00		61:118	164:303	NA	0	0		ENST00000341228	ENSG00000125864	BFSP1
ADSSL1	122622	37	14	105207194	105207194	Missense_Mutation	SNP	C	G	NA	KYSE520_OESOPHAGUS	ENST00000330877	0.2	p.H201Q	NA	10:18:00	18:33:00	244:361	NA	NA	1.647e-05	0		ENST00000330877	ENSG00000204950	LRRC10B
APBA2	321	37	15	29398820	29398820	Missense_Mutation	SNP	A	G	NA	KYSE520_OESOPHAGUS	ENST00000558402	0.1	p.E572G	NA	17:08:00		16:04:00	NA	NA	0	0		ENST00000558402	ENSG00000152954	NRSN1
RYR3	6263	37	15	34109071	34109071	Missense_Mutation	SNP	C	G	NA	KYSE520_OESOPHAGUS	ENST00000389232	0.4	p.S3504C	NA	1 day, 9:00:00		5 days, 18:04:00	NA	NA	0	0		ENST00000389232	ENSG00000008128	CDK11A
LCMT2	9836	37	15	43621982	43621982	Missense_Mutation	SNP	G	A	NA	KYSE520_OESOPHAGUS	ENST00000305641	0.5	p.R236W	NA	09:32:00	10:17:00	16:39:00	NA	NA	0	0		ENST00000305641	ENSG00000198944	SOWAHA
RFX7	64864	37	15	56388280	56388280	Missense_Mutation	SNP	G	C	NA	KYSE520_OESOPHAGUS	ENST00000559447	0.2	p.P452R	NA	1 day, 14:00:00	2 days, 14:00:00	7 days, 10:03:00	NA	NA	0	0		ENST00000559447	ENSG00000205413	SAMD9
HCN4	10021	37	15	73617719	73617719	Missense_Mutation	SNP	C	T	NA	KYSE520_OESOPHAGUS	ENST00000261917	0.3	p.D553N	NA	1 day, 21:00:00		7 days, 19:02:00	NA	NA	2.471e-05	0		ENST00000261917	ENSG00000175518	UBQLNL
STARD5	80765	37	15	81616431	81616431	Missense_Mutation	SNP	C	T	NA	KYSE520_OESOPHAGUS	ENST00000302824	0.6	p.A4T	NA	15:34:00	16:57:00	03:02:00	NA	NA	0	0		ENST00000302824	ENSG00000102781	KATNAL1
CERS3	204219	37	15	101009620	101009620	Missense_Mutation	SNP	T	A	NA	KYSE520_OESOPHAGUS	ENST00000394113	0.1	p.I270L	NA	1 day, 22:00:00	16:00:00	12 days, 4:05:00	NA	NA	0	0		ENST00000394113	ENSG00000110665	C11orf21
TSC2	7249	37	16	2129191	2129191	Missense_Mutation	SNP	C	G	NA	KYSE520_OESOPHAGUS	ENST00000219476	0.3	p.P1042R	NA	16:12:00	1 day, 19:47:00	1 day, 1:35:00	63:64		0	0		ENST00000219476	ENSG00000151849	CENPJ
SRRM2	23524	37	16	2813272	2813272	Missense_Mutation	SNP	C	T	NA	KYSE520_OESOPHAGUS	ENST00000301740	0.8	p.P915S	NA	17:21:00	233:280	1 day, 17:49:00	NA	NA	4.942e-05	0		ENST00000301740	ENSG00000198838	RYR3
THOC6	79228	37	16	3077591	3077591	Missense_Mutation	SNP	C	T	NA	KYSE520_OESOPHAGUS	ENST00000326266	0.8	p.A320V	NA	03:16:00	0.913194		NA	NA	0	0		ENST00000326266	ENSG00000106105	GARS
GTF3C1	2975	37	16	27510018	27510018	Missense_Mutation	SNP	C	T	NA	KYSE520_OESOPHAGUS	ENST00000356183	0.4	p.D700N	NA	17:43:00	44:167	45:161	NA	NA	0	0		ENST00000356183	ENSG00000168702	LRP1B
RP11-812E19.9	0	37	16	33647316	33647316	Missense_Mutation	SNP	T	C	NA	KYSE520_OESOPHAGUS	ENST00000558425	0.1	p.N95S	NA	07:42:00		172:651	NA	NA	0	0		ENST00000558425	ENSG00000179954	SSC5D
CES1	1066	37	16	55854357	55854357	Missense_Mutation	SNP	C	T	NA	KYSE520_OESOPHAGUS	ENST00000361503	0.4	p.R242Q	NA	11:21:00	36 days, 9:48:00		NA	NA	4.125e-05	0		ENST00000361503	ENSG00000101680	LAMA1
CHST6	4166	37	16	75513054	75513054	Missense_Mutation	SNP	C	T	NA	KYSE520_OESOPHAGUS	ENST00000332272	0.4	p.V225M	NA	1 day, 4:21:00		19:15:00	NA	NA	8.313e-06	0		ENST00000332272	ENSG00000185038	MROH2A
TERF2IP	54386	37	16	75682190	75682190	Missense_Mutation	SNP	C	T	NA	KYSE520_OESOPHAGUS	ENST00000300086	0.4	p.T137M	NA	15:16:00	1 day, 14:37:00	08:10:00	NA	NA	0	0		ENST00000300086	ENSG00000143669	LYST
NUDT7	283927	37	16	77759371	77759371	Missense_Mutation	SNP	G	T	NA	KYSE520_OESOPHAGUS	ENST00000268533	0.5	p.D27Y	NA	15:19:00		2 days, 10:59:00	NA	NA	0	0		ENST00000268533	ENSG00000205445	KRTAP10-2
NUDT7	283927	37	16	77775785	77775785	Missense_Mutation	SNP	G	A	NA	KYSE520_OESOPHAGUS	ENST00000268533	0.5	p.V219I	NA	21:20:00		49:62	NA	NA	0	0		ENST00000268533	ENSG00000178935	ZNF552
VAT1L	57687	37	16	77859149	77859149	Missense_Mutation	SNP	G	A	NA	KYSE520_OESOPHAGUS	ENST00000302536	0.2	p.D124N	NA	1 day, 4:15:00			NA	NA	4.942e-05	0		ENST00000302536	ENSG00000104892	KLC3
DEF8	54849	37	16	90025522	90025522	Missense_Mutation	SNP	C	G	NA	KYSE520_OESOPHAGUS	ENST00000268676	0.7	p.T219S	NA	1 day, 3:00:00	9 days, 17:01:00	2 days, 23:03:00	NA	NA	0	0		ENST00000268676	ENSG00000151704	KCNJ1
ZBTB4	57659	37	17	7366532	7366532	Missense_Mutation	SNP	C	G	NA	KYSE520_OESOPHAGUS	ENST00000311403	0.4	p.R590P	NA	17:30:00	0.911111	03:10:00	NA	NA	0	0		ENST00000311403	ENSG00000166266	CUL5
CCDC144NL	339184	37	17	20768760	20768760	Missense_Mutation	SNP	C	G	NA	KYSE520_OESOPHAGUS	ENST00000327925	0.5	p.G212R	NA	08:31:00			NA	NA	0	0		ENST00000327925	ENSG00000154227	CERS3
STAC2	342667	37	17	37374303	37374303	Missense_Mutation	SNP	T	A	NA	KYSE520_OESOPHAGUS	ENST00000333461	0.5	p.T72S	NA	14:07:00		16:08:00		NA	0	0		ENST00000333461	ENSG00000170439	METTL7B
SNF8	11267	37	17	47010629	47010629	Missense_Mutation	SNP	G	A	NA	KYSE520_OESOPHAGUS	ENST00000502492	0.1	p.L168F	NA	20:32:00	309:519	57:69	NA	NA	0	0		ENST00000502492	ENSG00000170776	AKAP13
MTMR4	9110	37	17	56573117	56573117	Missense_Mutation	SNP	C	A	NA	KYSE520_OESOPHAGUS	ENST00000323456	0.5	p.D796Y	NA	1 day, 10:00:00	4 days, 22:00:00	4 days, 21:00:00	NA	NA	1.647e-05	0		ENST00000323456	ENSG00000126822	PLEKHG3
C17orf72	0	37	17	62078498	62078498	Missense_Mutation	SNP	G	A	NA	KYSE520_OESOPHAGUS	ENST00000412177	0.1	p.V100M	NA	1 day, 20:00:00		05:01:00	NA	NA	1.585e-05	0		ENST00000412177	ENSG00000147724	FAM135B
AXIN2	8313	37	17	63545720	63545720	Missense_Mutation	SNP	C	A	NA	KYSE520_OESOPHAGUS	ENST00000375702	0.5	p.A292S	NA	08:15:00	03:06:00	04:14:00	06:20:00	NA	0	0		ENST00000375702	ENSG00000186448	ZNF197
SLC25A19	60386	37	17	73273453	73273453	Missense_Mutation	SNP	G	A	NA	KYSE520_OESOPHAGUS	ENST00000402418	0.3	p.A252V	NA	19:32:00	06:30:00	1 day, 2:40:00	NA	NA	0	0		ENST00000402418	ENSG00000100473	COCH
RECQL5	9400	37	17	73626275	73626275	Missense_Mutation	SNP	C	T	NA	KYSE520_OESOPHAGUS	ENST00000317905	0.5	p.V601M	NA	1 day, 22:00:00	4 days, 19:01:00	03:01:00	NA	NA	0	0		ENST00000317905	ENSG00000081052	COL4A4
QRICH2	84074	37	17	74288050	74288050	Missense_Mutation	SNP	C	T	NA	KYSE520_OESOPHAGUS	ENST00000262765	0.5	p.G754S	NA	20:23:00		74:127	NA	NA	0	0		ENST00000262765	ENSG00000116044	NFE2L2
SMCHD1	23347	37	18	2750445	2750445	Missense_Mutation	SNP	G	A	NA	KYSE520_OESOPHAGUS	ENST00000320876	0.6	p.V1369I	NA	2 days, 9:23:00	131:95	258:206	NA	NA	4.969e-05	0		ENST00000320876	ENSG00000111186	WNT5B
MYOM1	8736	37	18	3084017	3084017	Missense_Mutation	SNP	C	T	NA	KYSE520_OESOPHAGUS	ENST00000356443	0.4	p.E1450K	NA	0.605556		34:236	NA	NA	0	0		ENST00000356443	ENSG00000170677	SOCS6
ZBTB14	7541	37	18	5291734	5291734	Missense_Mutation	SNP	G	A	NA	KYSE520_OESOPHAGUS	ENST00000357006	0.4	p.T158I	NA	0.628472			NA	NA	0	0		ENST00000357006	ENSG00000101337	TM9SF4
LAMA1	284217	37	18	7017306	7017306	Missense_Mutation	SNP	C	T	NA	KYSE520_OESOPHAGUS	ENST00000389658	0.3	p.V927M	NA	2 days, 15:20:00		2 days, 3:29:00	21:15:00	NA	4.118e-05	0		ENST00000389658	ENSG00000134444	KIAA1468
PTPRM	5797	37	18	8069927	8069927	Missense_Mutation	SNP	T	G	NA	KYSE520_OESOPHAGUS	ENST00000332175	0.8	p.L459R	NA	0.525	09:40:00	0.765278	NA	NA	0	0		ENST00000332175	ENSG00000157601	MX1
DSG2	1829	37	18	29125938	29125938	Missense_Mutation	SNP	G	T	NA	KYSE520_OESOPHAGUS	ENST00000261590	0.8	p.M863I	NA	19:00:00	20 days, 21:02:00	5 days, 15:08:00	NA	NA	0	0		ENST00000261590	ENSG00000172296	SPTLC3
KIAA1468	57614	37	18	59895729	59895729	Missense_Mutation	SNP	C	T	NA	KYSE520_OESOPHAGUS	ENST00000398130	0.2	p.P449L	NA	17:00:00	2 days, 9:00:00	1 day, 21:00:00	NA	NA	0	0		ENST00000398130	ENSG00000198561	CTNND1
SOCS6	9306	37	18	67992556	67992556	Missense_Mutation	SNP	C	G	NA	KYSE520_OESOPHAGUS	ENST00000397942	0.3	p.Q218E	NA	04:19:00	27:77	21:42:00	NA	NA	0	0		ENST00000397942	ENSG00000159261	CLDN14
APC2	10297	37	19	1469542	1469542	Missense_Mutation	SNP	C	T	NA	KYSE520_OESOPHAGUS	ENST00000535453	0.1	p.P2081L	NA	20:00:00			NA	NA	0	0		ENST00000535453	ENSG00000002822	MAD1L1
DAPK3	1613	37	19	3959356	3959356	Missense_Mutation	SNP	C	T	NA	KYSE520_OESOPHAGUS	ENST00000545797	0.2	p.E370K	NA	06:27:00		03:04:00		NA	8.332e-06	0		ENST00000545797	ENSG00000073614	KDM5A
C3	718	37	19	6712375	6712375	Missense_Mutation	SNP	G	A	NA	KYSE520_OESOPHAGUS	ENST00000245907	0.6	p.P388S	NA	20:30:00	18:41:00	12:19:00	NA	NA	0	0		ENST00000245907	ENSG00000183354	KIAA2026
OR7D4	125958	37	19	9324582	9324582	Missense_Mutation	SNP	C	T	NA	KYSE520_OESOPHAGUS	ENST00000308682	0.2	p.C311Y	NA	18:29:00		48:86	NA	NA	3.295e-05	0		ENST00000308682	ENSG00000180530	NRIP1
ANGPTL6	83854	37	19	10204554	10204554	Missense_Mutation	SNP	G	A	NA	KYSE520_OESOPHAGUS	ENST00000253109	0.4	p.P256S	NA	11:23:00		26:78	NA	NA	0	0		ENST00000253109	ENSG00000100298	APOBEC3H
ICAM3	3385	37	19	10449502	10449502	Missense_Mutation	SNP	T	G	NA	KYSE520_OESOPHAGUS	ENST00000160262	0.5	p.T67P	NA	19:23:00		22:53:00	NA	NA	8.236e-06	0		ENST00000160262	ENSG00000184863	RBM33
ZNF625	90589	37	19	12256840	12256840	Missense_Mutation	SNP	C	T	NA	KYSE520_OESOPHAGUS	ENST00000355738	0.1	p.G65R	NA	06:28:00		34:101	NA	NA	0	0		ENST00000355738	ENSG00000125454	SLC25A19
WDR83	84292	37	19	12780674	12780674	Missense_Mutation	SNP	G	C	NA	KYSE520_OESOPHAGUS	ENST00000418543	0.3	p.G24R	NA	10:22:00	25:62	29:87	NA	NA	0	0		ENST00000418543	ENSG00000066032	CTNNA2
JUNB	3726	37	19	12903174	12903174	Missense_Mutation	SNP	G	A	NA	KYSE520_OESOPHAGUS	ENST00000302754	0.4	p.G197S	NA	12:25:00	228:505			NA	0	0		ENST00000302754	ENSG00000169026	SLC49A3
JUNB	3726	37	19	12903175	12903175	Missense_Mutation	SNP	G	A	NA	KYSE520_OESOPHAGUS	ENST00000302754	0.4	p.G197D	NA	12:24:00				NA	9.059e-06	0		ENST00000302754	ENSG00000115970	THADA
CACNA1A	773	37	19	13397523	13397523	Missense_Mutation	SNP	G	A	NA	KYSE520_OESOPHAGUS	ENST00000360228	0.5	p.P1116L	NA	1 day, 4:08:00		16:18:00	NA	NA	4.972e-05	0		ENST00000360228	ENSG00000196498	NCOR2
ZNF333	84449	37	19	14806425	14806425	Missense_Mutation	SNP	G	A	NA	KYSE520_OESOPHAGUS	ENST00000292530	0.6	p.A59T	NA	18:27:00	15:29:00	18:24:00	NA	NA	2.471e-05	0		ENST00000292530	ENSG00000155026	RSPH10B
USE1	55850	37	19	17330165	17330165	Missense_Mutation	SNP	C	T	NA	KYSE520_OESOPHAGUS	ENST00000263897	0.5	p.A189V	NA	10:32:00			NA	NA	0	0		ENST00000263897	ENSG00000100029	PES1
TMEM221	100130519	37	19	17547522	17547522	Missense_Mutation	SNP	T	G	NA	KYSE520_OESOPHAGUS	ENST00000341130	0.5	p.R207S	NA	1 day, 3:14:00	10:05:00		NA	NA	0	0		ENST00000341130	ENSG00000218819	TDRD15
CTD-2561J22.3	0	37	19	21672530	21672530	Missense_Mutation	SNP	G	A	NA	KYSE520_OESOPHAGUS	ENST00000600810	0.1	p.C87Y	NA	18:18:00			NA	NA	0	0		ENST00000600810	ENSG00000084676	NCOA1
FXYD5	53827	37	19	35657156	35657156	Missense_Mutation	SNP	G	A	NA	KYSE520_OESOPHAGUS	ENST00000342879	0.3	p.E139K	NA	20:29:00	259:506	104:263	NA	NA	0	0		ENST00000342879	ENSG00000169507	SLC38A11
FFAR1	2864	37	19	35842542	35842542	Missense_Mutation	SNP	G	A	NA	KYSE520_OESOPHAGUS	ENST00000246553	0.2	p.A30T	NA	14:24:00			NA	NA	0	0		ENST00000246553	ENSG00000144535	DIS3L2
SAMD4B	55095	37	19	39866361	39866361	Missense_Mutation	SNP	C	T	NA	KYSE520_OESOPHAGUS	ENST00000314471	0.6	p.P247S	NA	12:38:00			NA	NA	0	0		ENST00000314471	ENSG00000180881	CAPS2
MAP3K10	4294	37	19	40697942	40697942	Missense_Mutation	SNP	G	C	NA	KYSE520_OESOPHAGUS	ENST00000253055	0.3	p.E2Q	NA	08:15:00	11:11:00			48:82	0	0		ENST00000253055	ENSG00000105877	DNAH11
PRR12	57479	37	19	50102794	50102794	Missense_Mutation	SNP	C	T	NA	KYSE520_OESOPHAGUS	ENST00000418929	0.2	p.P1315L	NA	1 day, 13:17:00	3 days, 13:41:00	20:17:00	NA	NA	2.489e-05	0		ENST00000418929	ENSG00000177483	RBM44
MYH14	79784	37	19	50783522	50783522	Missense_Mutation	SNP	C	T	NA	KYSE520_OESOPHAGUS	ENST00000596571	0.1	p.A1350V	NA	10:18:00	23:42:00		NA	NA	0	0		ENST00000596571	ENSG00000205867	KRTAP5-2
POLD1	5424	37	19	50912828	50912828	Missense_Mutation	SNP	G	C	NA	KYSE520_OESOPHAGUS	ENST00000440232	0.2	p.D687H	NA	10:18:00	89:150	1 day, 0:57:00	NA	NA	0	0		ENST00000440232	ENSG00000224383	PRR29
ZNF175	7728	37	19	52090131	52090131	Missense_Mutation	SNP	C	T	NA	KYSE520_OESOPHAGUS	ENST00000262259	0.2	p.R183C	NA	07:25:00	06:22:00	43:99	NA	NA	4.118e-05	0		ENST00000262259	ENSG00000234745	HLA-B
FPR1	2357	37	19	52250066	52250066	Missense_Mutation	SNP	G	A	NA	KYSE520_OESOPHAGUS	ENST00000595042	0.1	p.T61I	NA	10:29:00		25:68	NA	NA	0	0		ENST00000595042	ENSG00000187550	SBK2
ZNF613	79898	37	19	52447378	52447378	Missense_Mutation	SNP	A	C	NA	KYSE520_OESOPHAGUS	ENST00000293471	0.6	p.K81T	NA	23:15:00	09:03:00	1 day, 10:18:00	NA	NA	4.947e-05	0		ENST00000293471	ENSG00000157554	ERG
ZNF528	84436	37	19	52918475	52918475	Missense_Mutation	SNP	C	G	NA	KYSE520_OESOPHAGUS	ENST00000360465	0.3	p.Q124E	NA	22:22:00	04:21:00	22:52:00	NA	NA	0	0		ENST00000360465	ENSG00000123154	WDR83
SBK2	646643	37	19	56041122	56041122	Missense_Mutation	SNP	A	T	NA	KYSE520_OESOPHAGUS	ENST00000413299	0.1	p.V342E	NA	12:18:00		04:20:00		NA	0	0		ENST00000413299	ENSG00000126464	PRR12
ZNF543	125919	37	19	57839537	57839537	Missense_Mutation	SNP	T	A	NA	KYSE520_OESOPHAGUS	ENST00000321545	0.4	p.F236Y	NA	16:34:00	08:17:00	43:88	NA	NA	0	0		ENST00000321545	ENSG00000115760	BIRC6
ZNF552	79818	37	19	58319826	58319826	Missense_Mutation	SNP	G	T	NA	KYSE520_OESOPHAGUS	ENST00000391701	0.1	p.T269K	NA	1 day, 5:15:00			NA	NA	2.471e-05	0		ENST00000391701	ENSG00000151952	TMEM132D
MZF1	7593	37	19	59082551	59082551	Missense_Mutation	SNP	C	T	NA	KYSE520_OESOPHAGUS	ENST00000215057	0.2	p.C69Y	NA	15:24:00		07:16:00	NA	NA	8.239e-06	0		ENST00000215057	ENSG00000158480	SPATA2
ZCCHC3	85364	37	20	278925	278925	Missense_Mutation	SNP	A	C	NA	KYSE520_OESOPHAGUS	ENST00000382352	0.3	p.K233T	NA	1 day, 2:53:00	48:131	27:84	NA	NA	0	0		ENST00000382352	ENSG00000113263	ITK
SPTLC3	55304	37	20	13074198	13074198	Missense_Mutation	SNP	C	A	NA	KYSE520_OESOPHAGUS	ENST00000399002	0.2	p.A267E	NA	06:49:00			NA	NA	0	0		ENST00000399002	ENSG00000005108	THSD7A
MYLK2	85366	37	20	30419531	30419531	Missense_Mutation	SNP	G	A	NA	KYSE520_OESOPHAGUS	ENST00000375994	0.2	p.G484R	NA	10:46:00		33:129	70:358	NA	0	0		ENST00000375994	ENSG00000095110	NXPE1
TM9SF4	9777	37	20	30733208	30733208	Missense_Mutation	SNP	G	T	NA	KYSE520_OESOPHAGUS	ENST00000398022	0.2	p.V289L	NA	11:48:00		27:123	NA	NA	0	0		ENST00000398022	ENSG00000219481	NBPF1
CNBD2	140894	37	20	34572660	34572660	Missense_Mutation	SNP	G	A	NA	KYSE520_OESOPHAGUS	ENST00000373973	0.3	p.E226K	NA	16:44:00		52:216	NA	NA	0	0		ENST00000373973	ENSG00000168026	TTC21A
PTPRT	11122	37	20	41101017	41101017	Missense_Mutation	SNP	A	G	NA	KYSE520_OESOPHAGUS	ENST00000373187	0.1	p.Y447H	NA	2 days, 15:00:00		4 days, 22:04:00	14 days, 19:01:00	NA	0	0		ENST00000373187	ENSG00000183230	CTNNA3
PLTP	5360	37	20	44533492	44533492	Missense_Mutation	SNP	G	A	NA	KYSE520_OESOPHAGUS	ENST00000477313	0.1	p.H297Y	NA	13:46:00	45:275	29:151	NA	NA	0	0		ENST00000477313	ENSG00000122545	SEPT7
ANKRD60	140731	37	20	56803628	56803628	Missense_Mutation	SNP	C	T	NA	KYSE520_OESOPHAGUS	ENST00000457363	0.1	p.A28T	NA	1 day, 0:00:00			NA	NA	0	0		ENST00000457363	ENSG00000062822	POLD1
HRH3	11255	37	20	60791217	60791217	Missense_Mutation	SNP	C	T	NA	KYSE520_OESOPHAGUS	ENST00000340177	0.5	p.E395K	NA	07:46:00		0.724306	NA	NA	0	0		ENST00000340177	ENSG00000131951	LRRC9
C20orf201	0	37	20	62714958	62714958	Missense_Mutation	SNP	G	A	NA	KYSE520_OESOPHAGUS	ENST00000302096	0.4	p.P168L	NA	2 days, 5:00:00		05:00:00	NA	NA	2.969e-05	0		ENST00000302096	ENSG00000143847	PPFIA4
NRIP1	8204	37	21	16338940	16338940	Missense_Mutation	SNP	T	C	NA	KYSE520_OESOPHAGUS	ENST00000400202	0.1	p.D525G	NA	1 day, 4:00:00	1 day, 11:02:00	6 days, 7:04:00	NA	NA	0	0		ENST00000400202	ENSG00000169246	NPIPB3
USP25	29761	37	21	17135275	17135275	Missense_Mutation	SNP	G	T	NA	KYSE520_OESOPHAGUS	ENST00000285679	0.6	p.Q37H	NA	17:11:00	2 days, 0:45:00	2 days, 14:59:00	NA	NA	0	0		ENST00000285679	ENSG00000146809	ASB15
ERG	2078	37	21	39817460	39817460	Missense_Mutation	SNP	C	T	NA	KYSE520_OESOPHAGUS	ENST00000417133	0.2	p.A42T	NA	23:00:00		1 day, 12:04:00	3 days, 1:00:00	NA	8.236e-06	0		ENST00000417133	ENSG00000107099	DOCK8
MX1	4599	37	21	42813660	42813660	Missense_Mutation	SNP	G	A	NA	KYSE520_OESOPHAGUS	ENST00000398600	0.2	p.D250N	NA	07:09:00		1 day, 15:58:00	NA	NA	0	0		ENST00000398600	ENSG00000177694	NAALADL2
PWP2	5822	37	21	45535189	45535189	Missense_Mutation	SNP	G	T	NA	KYSE520_OESOPHAGUS	ENST00000291576	0.7	p.G172V	NA	15:09:00	49:66	53:65	NA	NA	0	0		ENST00000291576	ENSG00000124227	ANKRD60
KRTAP10-2	386679	37	21	45970588	45970588	Missense_Mutation	SNP	T	C	NA	KYSE520_OESOPHAGUS	ENST00000391621	0.1	p.K252E	NA	1 day, 10:00:00		2 days, 8:00:00	NA	NA	2.471e-05	0		ENST00000391621	ENSG00000102804	TSC22D1
POTEH	23784	37	22	16287338	16287338	Missense_Mutation	SNP	G	C	NA	KYSE520_OESOPHAGUS	ENST00000343518	0.6	p.A183G	NA	06:20:00			NA	NA	0	0		ENST00000343518	ENSG00000151577	DRD3
PES1	23481	37	22	30975819	30975819	Missense_Mutation	SNP	G	A	NA	KYSE520_OESOPHAGUS	ENST00000405677	0.1	p.P286S	NA	09:04:00	126:148	1 day, 15:35:00	NA	NA	0	0		ENST00000405677	ENSG00000106327	TFR2
MYH9	4627	37	22	36700141	36700141	Missense_Mutation	SNP	G	A	NA	KYSE520_OESOPHAGUS	ENST00000216181	0.5	p.R764C	NA	06:07:00	426:439	23:37:00	1 day, 6:39:00	NA	0	0		ENST00000216181	ENSG00000109689	STIM2
TRIOBP	11078	37	22	38122466	38122466	Missense_Mutation	SNP	C	G	NA	KYSE520_OESOPHAGUS	ENST00000406386	0.3	p.S1301R	NA	08:19:00			NA	NA	0	0		ENST00000406386	ENSG00000157741	UBN2
APOBEC3H	164668	37	22	39496405	39496405	Missense_Mutation	SNP	C	T	NA	KYSE520_OESOPHAGUS	ENST00000401756	0.1	p.T41M	NA	14:10:00		1 day, 0:32:00	NA	NA	1.647e-05	0		ENST00000401756	ENSG00000100979	PLTP
ENTHD1	150350	37	22	40257994	40257994	Missense_Mutation	SNP	T	C	NA	KYSE520_OESOPHAGUS	ENST00000325157	0.6	p.K123R	NA	14:15:00		19:22:00	NA	NA	8.236e-06	0		ENST00000325157	ENSG00000159210	SNF8
MID1IP1	58526	37	0	38664417	38664417	Missense_Mutation	SNP	C	G	NA	KYSE520_OESOPHAGUS	ENST00000336949	0.6	p.S73W	NA	14:00:00	6 days, 22:01:00	13:01:00	NA	NA	0	0		ENST00000336949	ENSG00000249016	AC112198.3
SHROOM4	57477	37	0	50376820	50376820	Missense_Mutation	SNP	G	T	NA	KYSE520_OESOPHAGUS	ENST00000289292	0.7	p.N751K	NA	06:00:00		1 day, 6:03:00	NA	NA	0	0		ENST00000289292	ENSG00000138829	FBN2
CXorf64	0	37	0	125955157	125955157	Missense_Mutation	SNP	G	A	NA	KYSE520_OESOPHAGUS	ENST00000371125	0.3	p.R179K	NA	15:04:00		19:14:00	NA	NA	0	0		ENST00000371125	ENSG00000197721	CR1L
C1orf173	0	37	1	75112455	75112455	Missense_Mutation	SNP	G	C	NA	KYSE520_OESOPHAGUS	ENST00000326665	0.5	p.L47V	NA			07:09:00	NA	NA	0	0		ENST00000326665	ENSG00000163312	HELQ
ELTD1	64123	37	1	79383653	79383653	Missense_Mutation	SNP	A	G	NA	KYSE520_OESOPHAGUS	ENST00000370742	0.3	p.L515P	NA			53:188	NA	NA	0	0		ENST00000370742	ENSG00000145555	MYO10
OR8K5	219453	37	11	55927416	55927416	Missense_Mutation	SNP	A	C	NA	KYSE520_OESOPHAGUS	ENST00000313447	0.1	p.I126M	NA			30:98	NA	NA	0	0		ENST00000313447	ENSG00000146067	FAM193B
SYT7	9066	37	11	61291926	61291926	Missense_Mutation	SNP	G	A	NA	KYSE520_OESOPHAGUS	ENST00000263846	0.4	p.P234L	NA			0.822917	NA	NA	0	0		ENST00000263846	ENSG00000240694	PNMA2
DSCAML1	57453	37	11	117332276	117332276	Missense_Mutation	SNP	G	A	NA	KYSE520_OESOPHAGUS	ENST00000321322	0.6	p.S1161F	NA			0.54375	NA	NA	0	0		ENST00000321322	ENSG00000197892	KIF13B
GRIK4	2900	37	11	120823586	120823586	Missense_Mutation	SNP	C	T	NA	KYSE520_OESOPHAGUS	ENST00000527524	0.2	p.S538F	NA			26:113	NA	NA	0	0		ENST00000527524	ENSG00000188596	CFAP54
MYO5C	55930	37	15	52553219	52553219	Missense_Mutation	SNP	C	T	NA	KYSE520_OESOPHAGUS	ENST00000261839	0.7	p.V385M	NA			25:71	NA	NA	0	0		ENST00000261839	ENSG00000149403	GRIK4
CD19	930	37	16	28948817	28948817	Missense_Mutation	SNP	C	T	NA	KYSE520_OESOPHAGUS	ENST00000324662	0.3	p.P449S	NA			26:120	NA	NA	0	0		ENST00000324662	ENSG00000137501	SYTL2
CPNE2	221184	37	16	57155096	57155096	Missense_Mutation	SNP	G	C	NA	KYSE520_OESOPHAGUS	ENST00000535318	0.2	p.S258T	NA		50:395	0.674306	NA	NA	0	0		ENST00000535318	ENSG00000197261	C6orf141
SLC4A1	6521	37	17	42336599	42336599	Missense_Mutation	SNP	C	T	NA	KYSE520_OESOPHAGUS	ENST00000262418	0.6	p.G270R	NA			09:37:00	NA	NA	0	0		ENST00000262418	ENSG00000081842	PCDHA6
AKAP1	8165	37	17	55183270	55183270	Missense_Mutation	SNP	C	T	NA	KYSE520_OESOPHAGUS	ENST00000337714	0.3	p.L149F	NA			08:50:00	NA	NA	0	0		ENST00000337714	ENSG00000151503	NCAPD3
RFX2	5990	37	19	5997211	5997211	Missense_Mutation	SNP	G	A	NA	KYSE520_OESOPHAGUS	ENST00000303657	0.5	p.R625W	NA		08:50:00	07:19:00	NA	NA	0	0		ENST00000303657	ENSG00000140848	CPNE2
SSC5D	284297	37	19	56011528	56011528	Missense_Mutation	SNP	C	A	NA	KYSE520_OESOPHAGUS	ENST00000389623	0.6	p.P684Q	NA		02:03:00	31:90	NA	NA	0	0		ENST00000389623	ENSG00000115266	APC2
LRP1B	53353	37	2	141816466	141816466	Missense_Mutation	SNP	C	A	NA	KYSE520_OESOPHAGUS	ENST00000389484	0.3	p.R465I	NA			06:52:00		NA	8.247e-06	0		ENST00000389484	ENSG00000235098	ANKRD65
TTN	7273	37	2	179451241	179451241	Missense_Mutation	SNP	C	T	NA	KYSE520_OESOPHAGUS	ENST00000591111	0.1	p.E19822K	NA			74:281	54:416	NA	0	0		ENST00000591111	ENSG00000146955	RAB19
DNAH7	56171	37	2	196682521	196682521	Missense_Mutation	SNP	C	G	NA	KYSE520_OESOPHAGUS	ENST00000312428	0.6	p.E3108D	NA			0.774306	NA	NA	0	0		ENST00000312428	ENSG00000134255	CEPT1
ZNF197	10168	37	3	44684439	44684439	Missense_Mutation	SNP	A	C	NA	KYSE520_OESOPHAGUS	ENST00000396058	0.1	p.K606T	NA		05:20:00	1 day, 2:39:00	NA	NA	0	0		ENST00000396058	ENSG00000167657	DAPK3
PLCH1	23007	37	3	155200821	155200821	Missense_Mutation	SNP	T	A	NA	KYSE520_OESOPHAGUS	ENST00000340059	0.7	p.R1006S	NA			33:107	NA	NA	0	0		ENST00000340059	ENSG00000135439	AGAP2
RGS12	6002	37	4	3318612	3318612	Missense_Mutation	SNP	G	A	NA	KYSE520_OESOPHAGUS	ENST00000344733	0.5	p.E239K	NA		09:24:00	1.00208	NA	NA	0	0		ENST00000344733	ENSG00000198324	FAM109A
TRIO	7204	37	5	14465658	14465658	Missense_Mutation	SNP	C	T	NA	KYSE520_OESOPHAGUS	ENST00000344204	0.4	p.S1891F	NA			0.846528	0.563889	NA	0	0		ENST00000344204	ENSG00000257335	MGAM
CARD6	84674	37	5	40852404	40852404	Missense_Mutation	SNP	G	A	NA	KYSE520_OESOPHAGUS	ENST00000254691	0.5	p.D324N	NA			14:52:00	NA	NA	4.118e-05	0		ENST00000254691	ENSG00000137070	IL11RA
BRD8	10902	37	5	137475779	137475779	Missense_Mutation	SNP	C	T	NA	KYSE520_OESOPHAGUS	ENST00000254900	0.5	p.G1231E	NA			36:95	NA	NA	0	0		ENST00000254900	ENSG00000258818	RNASE4
PCDHB11	56125	37	5	140579828	140579828	Missense_Mutation	SNP	G	T	NA	KYSE520_OESOPHAGUS	ENST00000354757	0.3	p.D161Y	NA			44:179	NA	NA	0	0		ENST00000354757	ENSG00000165795	NDRG2
COL11A2	1302	37	6	33147034	33147034	Missense_Mutation	SNP	C	T	NA	KYSE520_OESOPHAGUS	ENST00000374708	0.4	p.G425R	NA			05:17:00	NA	NA	0	0		ENST00000374708	ENSG00000034053	APBA2
THSD7A	221981	37	7	11676382	11676382	Missense_Mutation	SNP	G	C	NA	KYSE520_OESOPHAGUS	ENST00000423059	0.4	p.Q133E	NA			41:144	NA	NA	0	0		ENST00000423059	ENSG00000270472	IGHV3OR16-9
SLC24A2	25769	37	9	19786103	19786103	Missense_Mutation	SNP	T	C	NA	KYSE520_OESOPHAGUS	ENST00000341998	0.2	p.I254M	NA			04:27:00	NA	NA	0	0		ENST00000341998	ENSG00000181827	RFX7
PRUNE2	158471	37	9	79323420	79323420	Missense_Mutation	SNP	G	C	NA	KYSE520_OESOPHAGUS	ENST00000376718	0.3	p.A1257G	NA			1 day, 21:19:00	NA	NA	0	0		ENST00000376718	ENSG00000171914	TLN2
COL5A1	1289	37	9	137676889	137676889	Missense_Mutation	SNP	G	A	NA	KYSE520_OESOPHAGUS	ENST00000371817	0.3	p.G847S	NA			04:28:00	NA	NA	0	0		ENST00000371817	ENSG00000262576	PCDHGA4
GPR101	83550	37	0	136112311	136112311	Missense_Mutation	SNP	G	A	NA	KYSE520_OESOPHAGUS	ENST00000298110	0.1	p.P508L	NA			13:38:00	NA	NA	0	0		ENST00000298110	ENSG00000141376	BCAS3
MT-ND1	4535	37	0	3955	3955	Missense_Mutation	SNP	G	A	NA	KYSE520_OESOPHAGUS	ENST00000361390	0.2	p.A217T	NA			3 days, 8:03:00			0	0		ENST00000361390	ENSG00000155657	TTN
MT-ND4	4538	37	0	11084	11084	Missense_Mutation	SNP	A	G	NA	KYSE520_OESOPHAGUS	ENST00000361381	0.2	p.T109A	NA			4 days, 14:03:00			0	0		ENST00000361381	ENSG00000171051	FPR1
MT-CYB	4519	37	0	14858	14858	Missense_Mutation	SNP	G	A	NA	KYSE520_OESOPHAGUS	ENST00000361789	0.2	p.G38S	NA			5 days, 19:02:00			0	0		ENST00000361789	ENSG00000105357	MYH14
ARHGEF2	9181	37	1	155932843	155932843	Missense_Mutation	SNP	G	T	NA	KYSE520_OESOPHAGUS	ENST00000361247	0.4	p.L286I	NA		0.968056		NA	NA	0	0		ENST00000361247	ENSG00000170959	DCDC1
POPDC3	64208	37	6	105609669	105609669	Missense_Mutation	SNP	A	T	NA	KYSE520_OESOPHAGUS	ENST00000254765	0.3	p.V39E	NA		06:24:00		NA	NA	0	0		ENST00000254765	ENSG00000269099	LSP1P1
CTAGE5	4253	37	14	39748556	39748556	Missense_Mutation	SNP	T	C	NA	KYSE520_OESOPHAGUS	ENST00000280083	0.3	p.Y71H	NA		14:51:00		NA	NA	0	0		ENST00000280083	ENSG00000269237	AC010615.4
NPIPB3	23117	37	16	21416116	21416116	Missense_Mutation	SNP	C	T	NA	KYSE520_OESOPHAGUS	ENST00000448012	0.2	p.A343T	NA		0.979861		NA	NA	0	0		ENST00000448012	ENSG00000134817	APLNR
HLA-B	3106	37	6	31324917	31324917	Nonsense_Mutation	SNP	G	A	NA	KYSE520_OESOPHAGUS	ENST00000412585	0.2	p.R7*	NA		5 days, 8:11:00		NA	NA	2.559e-05	5		ENST00000412585
AKR7A3	22977	37	1	19610498	19610498	Nonsense_Mutation	SNP	G	A	NA	KYSE520_OESOPHAGUS	ENST00000361640	0.4	p.Q276*	NA	23:17:00		2 days, 8:20:00	NA	NA	0	0		ENST00000361640
IQCC	55721	37	1	32671858	32671858	Nonsense_Mutation	SNP	G	A	NA	KYSE520_OESOPHAGUS	ENST00000291358	0.6	p.W49*	NA	11:30:00	12:32:00	1 day, 8:57:00	NA	NA	0	0		ENST00000291358
CEPT1	10390	37	1	111690617	111690617	Nonsense_Mutation	SNP	C	A	NA	KYSE520_OESOPHAGUS	ENST00000545121	0.1	p.S94*	NA	13:12:00	14:47:00	28:68	NA	NA	0	0		ENST00000545121
CEP170	9859	37	1	243349203	243349203	Nonsense_Mutation	SNP	G	A	NA	KYSE520_OESOPHAGUS	ENST00000366542	0.1	p.Q482*	NA	1 day, 7:13:00		228:108	NA	NA	0	0		ENST00000366542
CEP170	9859	37	1	243349292	243349292	Nonsense_Mutation	SNP	G	C	NA	KYSE520_OESOPHAGUS	ENST00000366542	0.1	p.S452*	NA	1 day, 12:22:00		290:111	NA	NA	0	0		ENST00000366542
CEP170	9859	37	1	243349310	243349310	Nonsense_Mutation	SNP	G	C	NA	KYSE520_OESOPHAGUS	ENST00000366542	0.1	p.S446*	NA	1 day, 11:21:00		288:109	NA	NA	0	0		ENST00000366542
CEP170	9859	37	1	243349619	243349619	Nonsense_Mutation	SNP	G	C	NA	KYSE520_OESOPHAGUS	ENST00000366542	0.1	p.S405*	NA	21:13:00		129:133	NA	NA	0	0		ENST00000366542
ITGB6	3694	37	2	160964237	160964237	Nonsense_Mutation	SNP	C	A	NA	KYSE520_OESOPHAGUS	ENST00000283249	0.2	p.E741*	NA	08:50:00		45:138	34:230	NA	0	0		ENST00000283249
NRSN1	140767	37	6	24141374	24141374	Nonsense_Mutation	SNP	C	T	NA	KYSE520_OESOPHAGUS	ENST00000378475	0.1	p.R138*	NA	17:00:00			NA	NA	0	0		ENST00000378475
B3GAT2	135152	37	6	71603972	71603972	Nonsense_Mutation	SNP	G	A	NA	KYSE520_OESOPHAGUS	ENST00000230053	0.6	p.R199*	NA	13:14:00		21:23:00	NA	NA	4.942e-05	0		ENST00000230053
MTHFD1L	25902	37	6	151286162	151286162	Nonsense_Mutation	SNP	C	T	NA	KYSE520_OESOPHAGUS	ENST00000367321	0.3	p.Q668*	NA	13:10:00		18:29:00	NA	NA	0	0		ENST00000367321
DACT2	168002	37	6	168709324	168709324	Nonsense_Mutation	SNP	C	T	NA	KYSE520_OESOPHAGUS	ENST00000366795	0.3	p.W371*	NA	09:06:00		22:20:00	NA	NA	0	0		ENST00000366795
C9orf129	445577	37	9	96081442	96081442	Nonsense_Mutation	SNP	C	T	NA	KYSE520_OESOPHAGUS	ENST00000375419	0.1	p.W127*	NA	05:35:00			NA	NA	0	0		ENST00000375419
COL5A1	1289	37	9	137706652	137706652	Nonsense_Mutation	SNP	G	T	NA	KYSE520_OESOPHAGUS	ENST00000371817	0.3	p.G1306*	NA	14:34:00	27:184	02:02:00	NA	NA	0	0		ENST00000371817
FUT7	2529	37	9	139925791	139925791	Nonsense_Mutation	SNP	G	A	NA	KYSE520_OESOPHAGUS	ENST00000314412	0.6	p.R134*	NA	2 days, 13:00:00		08:00:00	NA	NA	0	0		ENST00000314412
DCDC1	341019	37	11	31263119	31263119	Nonsense_Mutation	SNP	G	A	NA	KYSE520_OESOPHAGUS	ENST00000597505	0.1	p.R367*	NA	23:00:00			NA	NA	0	0		ENST00000597505
IRAK3	11213	37	12	66622054	66622054	Nonsense_Mutation	SNP	G	A	NA	KYSE520_OESOPHAGUS	ENST00000261233	0.4	p.W264*	NA	12:35:00		48:158	34:84	NA	8.236e-06	0		ENST00000261233
NDRG2	57447	37	14	21485915	21485915	Nonsense_Mutation	SNP	G	T	NA	KYSE520_OESOPHAGUS	ENST00000556147	0.1	p.S319*	NA	13:11:00	20:26:00	02:02:00	NA	NA	0	0		ENST00000556147
TLN2	83660	37	15	62945459	62945459	Nonsense_Mutation	SNP	C	T	NA	KYSE520_OESOPHAGUS	ENST00000561311	0.1	p.R155*	NA	2 days, 0:00:00		4 days, 20:01:00	NA	NA	8.237e-06	0		ENST00000561311
MPO	4353	37	17	56356515	56356515	Nonsense_Mutation	SNP	C	A	NA	KYSE520_OESOPHAGUS	ENST00000225275	0.3	p.E247*	NA	07:21:00			NA	NA	0	0		ENST00000225275
ZSWIM4	65249	37	19	13928140	13928140	Nonsense_Mutation	SNP	G	T	NA	KYSE520_OESOPHAGUS	ENST00000254323	0.2	p.E431*	NA	19:08:00	06:08:00	2 days, 4:28:00	NA	NA	0	0		ENST00000254323
NAP1L3	4675	37	0	92927812	92927812	Nonsense_Mutation	SNP	C	T	NA	KYSE520_OESOPHAGUS	ENST00000373079	0.3	p.W164*	NA	04:16:00		04:36:00	NA	NA	0	0		ENST00000373079
LAMA3	3909	37	18	21519286	21519286	Nonsense_Mutation	SNP	C	T	NA	KYSE520_OESOPHAGUS	ENST00000313654	0.9	p.Q2988*	NA			61:100	NA	NA	0	0		ENST00000313654
AGBL5	60509	37	2	27278045	27278045	Nonsense_Mutation	SNP	C	T	NA	KYSE520_OESOPHAGUS	ENST00000360131	0.4	p.Q278*	NA			0.854167	NA	NA	0	0		ENST00000360131
TP53	7157	37	17	7578556	7578556	Splice_Site	SNP	T	A	NA	KYSE520_OESOPHAGUS	ENST00000269305	0.4		NA	1 day, 12:00:00	18:00:00	1 day, 3:00:00	1 day, 21:00:00	21 days, 16:01:00	0	17		ENST00000269305
MECR	51102	37	1	29533417	29533417	Splice_Site	SNP	C	A	NA	KYSE520_OESOPHAGUS	ENST00000263702	0.6	p.G136V	NA	12:29:00			NA	NA	8.236e-06	0		ENST00000263702
CCDC18	343099	37	1	93705240	93705240	Splice_Site	SNP	T	A	NA	KYSE520_OESOPHAGUS	ENST00000343253	0.7	p.V922E	NA	05:27:00	0.563194		NA	NA	0	0		ENST00000343253
PLXNA2	5362	37	1	208269469	208269469	Splice_Site	SNP	G	A	NA	KYSE520_OESOPHAGUS	ENST00000367033	0.3	p.D629D	NA	22:11:00		189:116	NA	NA	0	0		ENST00000367033
MROH2A	339766	37	2	234704847	234704847	Splice_Site	SNP	T	G	NA	KYSE520_OESOPHAGUS	ENST00000389758	0.3	p.A380A	NA	05:16:00			NA	NA	0	0		ENST00000389758
DNAH11	8701	37	7	21621639	21621639	Splice_Site	SNP	G	A	NA	KYSE520_OESOPHAGUS	ENST00000409508	0.3	p.K570K	NA	05:34:00		52:220	NA	NA	0	0		ENST00000409508
DNAH11	8701	37	7	21621640	21621640	Splice_Site	SNP	G	A	NA	KYSE520_OESOPHAGUS	ENST00000409508	0.3		NA	05:35:00		49:218	NA	NA	0	0		ENST00000409508
SNTG1	54212	37	8	51351159	51351159	Splice_Site	SNP	G	C	NA	KYSE520_OESOPHAGUS	ENST00000522124	0.1	p.K73N	NA	12:19:00		14:33:00	NA	NA	0	0		ENST00000522124
MMP16	4325	37	8	89198706	89198706	Splice_Site	SNP	T	C	NA	KYSE520_OESOPHAGUS	ENST00000286614	0.6	p.S135G	NA	05:28:00		53:189	NA	NA	0	0		ENST00000286614
SSH3	54961	37	11	67072244	67072244	Splice_Site	SNP	G	A	NA	KYSE520_OESOPHAGUS	ENST00000308127	0.4	p.R35R	NA	13:45:00	64:193	04:16:00	NA	NA	0	0		ENST00000308127
MMP13	4322	37	11	102816478	102816478	Splice_Site	SNP	T	G	NA	KYSE520_OESOPHAGUS	ENST00000260302	0.3	p.R404S	NA	1 day, 10:00:00		3 days, 12:02:00	NA	NA	8.238e-06	0		ENST00000260302
NCAPD3	23310	37	11	134054531	134054531	Splice_Site	SNP	C	T	NA	KYSE520_OESOPHAGUS	ENST00000534548	0.2		NA	09:28:00		42:86	48:135	NA	0	0		ENST00000534548
C12orf55	0	37	12	97045366	97045366	Splice_Site	SNP	G	A	NA	KYSE520_OESOPHAGUS	ENST00000524981	0.4	p.V1625I	NA	12:27:00		38:73	NA	NA	1.647e-05	0		ENST00000524981
ACTR6	64431	37	12	100606307	100606307	Splice_Site	SNP	G	T	NA	KYSE520_OESOPHAGUS	ENST00000188312	0.2		NA	06:14:00		16:42:00	NA	NA	0	0		ENST00000188312
WDR83	84292	37	19	12781098	12781098	Splice_Site	SNP	G	C	NA	KYSE520_OESOPHAGUS	ENST00000418543	0.3	p.G110A	NA	12:19:00	48:83	1 day, 2:38:00	NA	NA	0	0		ENST00000418543
FCGBP	8857	37	19	40364434	40364434	Splice_Site	SNP	G	A	NA	KYSE520_OESOPHAGUS	ENST00000221347	0.6	p.P4736P	NA	06:28:00			NA	NA	0	0		ENST00000221347
BFSP1	631	37	20	17495461	17495461	Splice_Site	SNP	C	T	NA	KYSE520_OESOPHAGUS	ENST00000377873	0.3	p.E147K	NA	0.834722		30:162	NA	NA	0	0		ENST00000377873
CENPM	79019	37	22	42341229	42341229	Splice_Site	SNP	C	G	NA	KYSE520_OESOPHAGUS	ENST00000215980	0.5	p.A104P	NA	10:10:00	64:116	22:14:00	NA	NA	0	0		ENST00000215980
RYR2	6262	37	1	237949269	237949269	Splice_Site	SNP	G	A	NA	KYSE520_OESOPHAGUS	ENST00000366574	0.2	p.E4421K	NA			27:157	NA	NA	0	0		ENST00000366574
EIF4A2	1974	37	3	186502266	186502266	Splice_Site	SNP	G	A	NA	KYSE520_OESOPHAGUS	ENST00000323963	0.5	p.E25E	NA			34:126		NA	0	0		ENST00000323963
EIF4A2	1974	37	3	186502267	186502267	Splice_Site	SNP	G	A	NA	KYSE520_OESOPHAGUS	ENST00000323963	0.5		NA		3 days, 20:57:00	34:123		NA	0	0		ENST00000323963
ABCG5	64240	37	2	44051573	44051574	Splice_Site	INS	-	A	NA	KYSE520_OESOPHAGUS	ENST00000260645	0.1		NA			76:100	NA	NA	0.0001977	0		ENST00000260645
NUDT8	254552	37	11	67397380	67397380	Start_Codon_SNP	SNP	C	T	NA	KYSE520_OESOPHAGUS	ENST00000376693	0.2	p.M1I	NA	11:37:00			NA	NA	0	0		ENST00000376693
KCNS2	3788	37	8	99441587	99441587	Silent	SNP	G	A	NA	KYSE520_OESOPHAGUS	ENST00000287042	0.4	p.T460T	NA	1 day, 12:23:00		4 days, 8:58:00	NA	NA	4.942e-05	4
SCN10A	6336	37	3	38743472	38743472	Silent	SNP	C	T	NA	KYSE520_OESOPHAGUS	ENST00000449082	0.2	p.T1505T	NA	05:24:00		21:45:00	NA	NA	0.0002718	3
PCDH15	65217	37	10	56138575	56138575	Silent	SNP	G	A	NA	KYSE520_OESOPHAGUS	ENST00000320301	0.6	p.F95F	NA	13:16:00		50:70	80:102	NA	0	3
PLCH2	9651	37	1	2422699	2422699	Silent	SNP	G	A	NA	KYSE520_OESOPHAGUS	ENST00000419816	0.2	p.S528S	NA	14:32:00	16:19:00	41:82	NA	NA	0	0
EPHA8	2046	37	1	22915494	22915494	Silent	SNP	C	T	NA	KYSE520_OESOPHAGUS	ENST00000166244	0.3	p.P370P	NA	15:24:00				NA	0	0
CSF3R	1441	37	1	36932081	36932081	Silent	SNP	G	A	NA	KYSE520_OESOPHAGUS	ENST00000373106	0.1	p.P796P	NA	11:21:00		05:14:00	07:19:00	NA	8.238e-06	0
DMRTB1	63948	37	1	53925210	53925210	Silent	SNP	C	T	NA	KYSE520_OESOPHAGUS	ENST00000371445	0.3	p.G28G	NA	13:14:00		08:24:00	NA	NA	0	0
FPGT	8790	37	1	74671355	74671355	Silent	SNP	C	T	NA	KYSE520_OESOPHAGUS	ENST00000609362	0.1	p.L542L	NA	09:17:00	14:37:00	36:80	NA	NA	0	0
ABCA4	24	37	1	94508917	94508917	Silent	SNP	C	T	NA	KYSE520_OESOPHAGUS	ENST00000370225	0.3	p.R1055R	NA	10:25:00		13:47:00	NA	NA	8.236e-06	0
GSTM3	2947	37	1	110279788	110279788	Silent	SNP	A	G	NA	KYSE520_OESOPHAGUS	ENST00000540225	0.1	p.L195L	NA	13:07:00	437:445	1 day, 2:33:00	NA	NA	0	0
CEPT1	10390	37	1	111690615	111690615	Silent	SNP	G	T	NA	KYSE520_OESOPHAGUS	ENST00000545121	0.1	p.L93L	NA	13:14:00	14:47:00	28:69	NA	NA	0	0
PDE4DIP	9659	37	1	144915565	144915565	Silent	SNP	T	C	NA	KYSE520_OESOPHAGUS	ENST00000369354	0.3	p.L620L	NA	12:57:00		39:218	87:694	NA	0	0
SEMA6C	10500	37	1	151108174	151108174	Silent	SNP	G	A	NA	KYSE520_OESOPHAGUS	ENST00000341697	0.3	p.F442F	NA	09:26:00		19:46:00	NA	NA	0	0
DENND4B	9909	37	1	153912072	153912072	Silent	SNP	G	A	NA	KYSE520_OESOPHAGUS	ENST00000361217	0.4	p.F604F	NA	09:18:00	26:81	28:85	NA	NA	0	0
PIGC	5279	37	1	172411010	172411010	Silent	SNP	G	C	NA	KYSE520_OESOPHAGUS	ENST00000367728	0.1	p.A251A	NA	04:24:00			NA	NA	0	0
ZNF281	23528	37	1	200376458	200376458	Silent	SNP	C	T	NA	KYSE520_OESOPHAGUS	ENST00000294740	0.3	p.K792K	NA	1 day, 12:16:00	2 days, 3:29:00	3 days, 8:54:00	NA	NA	0	0
SNAP47	116841	37	1	227923182	227923182	Silent	SNP	C	T	NA	KYSE520_OESOPHAGUS	ENST00000366759	0.4	p.D24D	NA	12:16:00	07:48:00		NA	NA	1.956e-05	0
TAF5L	27097	37	1	229730559	229730559	Silent	SNP	G	A	NA	KYSE520_OESOPHAGUS	ENST00000366676	0.1	p.L419L	NA	10:30:00		66:105	NA	NA	8.236e-06	0
NID1	4811	37	1	236193004	236193004	Silent	SNP	C	T	NA	KYSE520_OESOPHAGUS	ENST00000264187	0.6	p.P528P	NA	13:29:00	83:188	17:29:00	NA	NA	3.295e-05	0
ACTN2	88	37	1	236920836	236920836	Silent	SNP	C	A	NA	KYSE520_OESOPHAGUS	ENST00000366578	0.4	p.I735I	NA	18:20:00		31:73	NA	NA	8.236e-06	0
CEP170	9859	37	1	243349594	243349594	Silent	SNP	G	C	NA	KYSE520_OESOPHAGUS	ENST00000366542	0.1	p.V413V	NA	16:16:00	0.468056	189:151	NA	NA	0	0
POMC	5443	37	2	25384613	25384613	Silent	SNP	G	A	NA	KYSE520_OESOPHAGUS	ENST00000405623	0.1	p.I47I	NA	07:24:00			NA	NA	0	0
SLC5A6	8884	37	2	27428244	27428244	Silent	SNP	G	A	NA	KYSE520_OESOPHAGUS	ENST00000310574	0.3	p.S236S	NA	04:30:00	0.427778		NA	NA	0	0
MTA3	57504	37	2	42797608	42797608	Silent	SNP	C	T	NA	KYSE520_OESOPHAGUS	ENST00000405094	0.1	p.N20N	NA	20:25:00	106:227	0.842361	NA	NA	1.715e-05	0
CNNM4	26504	37	2	97465339	97465339	Silent	SNP	C	T	NA	KYSE520_OESOPHAGUS	ENST00000377075	0.2	p.G634G	NA	17:10:00	1 day, 6:23:00		NA	NA	1.844e-05	0
ANKRD36	375248	37	2	97871862	97871862	Silent	SNP	A	G	NA	KYSE520_OESOPHAGUS	ENST00000461153	0.2	p.K1051K	NA	10:14:00		54:74	NA	NA	0	0
RFX8	731220	37	2	102019126	102019126	Silent	SNP	G	A	NA	KYSE520_OESOPHAGUS	ENST00000376826	0.2	p.D452D	NA	17:12:00		16:15:00	NA	NA	0	0
CYP4F31P	0	37	2	132044699	132044699	Silent	SNP	A	T	NA	KYSE520_OESOPHAGUS	ENST00000416266	0.1	p.G6G	NA	08:05:00			NA	NA	0	0
NCKAP1	10787	37	2	183888567	183888567	Silent	SNP	T	C	NA	KYSE520_OESOPHAGUS	ENST00000361354	0.4	p.R62R	NA	09:53:00	118:625	63:297	NA	NA	0	0
ALS2	57679	37	2	202622444	202622444	Silent	SNP	C	T	NA	KYSE520_OESOPHAGUS	ENST00000264276	0.6	p.P384P	NA	18:00:00	16:00:00	1 day, 15:01:00	3 days, 7:01:00	NA	0	0
PTPRN	5798	37	2	220166875	220166875	Silent	SNP	G	A	NA	KYSE520_OESOPHAGUS	ENST00000295718	0.2	p.S326S	NA	19:27:00		20:48:00	NA	NA	0	0
ITPR1	3708	37	3	4712593	4712593	Silent	SNP	C	T	NA	KYSE520_OESOPHAGUS	ENST00000443694	0.2	p.D714D	NA	1 day, 6:00:00	09:00:00	1 day, 15:01:00		NA	2.481e-05	0
ATP2B2	491	37	3	10384545	10384545	Silent	SNP	C	T	NA	KYSE520_OESOPHAGUS	ENST00000352432	0.4	p.L936L	NA	23:00:00		1 day, 12:00:00	NA	NA	8.236e-06	0
XPC	7508	37	3	14190166	14190166	Silent	SNP	G	C	NA	KYSE520_OESOPHAGUS	ENST00000285021	0.7	p.V772V	NA	15:13:00	83:75	1 day, 2:33:00		NA	0	0
SCN10A	6336	37	3	38753658	38753658	Silent	SNP	C	T	NA	KYSE520_OESOPHAGUS	ENST00000449082	0.2	p.L1361L	NA	09:16:00		1 day, 5:53:00	NA	NA	0	0
GPR128	84873	37	3	100368595	100368595	Silent	SNP	A	C	NA	KYSE520_OESOPHAGUS	ENST00000273352	0.3	p.G441G	NA	07:30:00		27:73	NA	NA	0	0
PLA1A	51365	37	3	119325733	119325733	Silent	SNP	C	T	NA	KYSE520_OESOPHAGUS	ENST00000273371	0.4	p.S62S	NA	03:24:00		60:228	NA	NA	2.471e-05	0
TXNRD3NB	645840	37	3	126291368	126291368	Silent	SNP	T	G	NA	KYSE520_OESOPHAGUS	ENST00000404489	0.2	p.R7R	NA	1 day, 13:00:00			NA	NA	1.648e-05	0
MED12L	116931	37	3	151129197	151129197	Silent	SNP	C	T	NA	KYSE520_OESOPHAGUS	ENST00000474524	0.1	p.P1979P	NA	11:28:00		38:92	NA	NA	8.236e-06	0
SLC2A9	56606	37	4	9982315	9982315	Silent	SNP	G	T	NA	KYSE520_OESOPHAGUS	ENST00000264784	0.3	p.P194P	NA	06:30:00		16:53:00	NA	NA	0	0
AC021860.1	0	37	4	38628577	38628577	Silent	SNP	G	A	NA	KYSE520_OESOPHAGUS	ENST00000436901	0.1	p.S102S	NA	1 day, 0:00:00			NA	NA	0	0
TLR6	10333	37	4	38829745	38829745	Silent	SNP	G	T	NA	KYSE520_OESOPHAGUS	ENST00000381950	0.1	p.P450P	NA	14:00:00	08:00:00	4 days, 16:02:00	NA	NA	0	0
ATP10D	57205	37	4	47514761	47514761	Silent	SNP	C	T	NA	KYSE520_OESOPHAGUS	ENST00000273859	0.3	p.S68S	NA	1 day, 16:00:00	3 days, 6:00:00	3 days, 19:03:00	NA	NA	1.647e-05	0
KIAA1211	57482	37	4	57180914	57180914	Silent	SNP	A	C	NA	KYSE520_OESOPHAGUS	ENST00000504228	0.1	p.R416R	NA	10:00:00		05:00:00	NA	NA	8.322e-06	0
AASDH	132949	37	4	57219730	57219730	Silent	SNP	A	G	NA	KYSE520_OESOPHAGUS	ENST00000205214	0.6	p.C472C	NA	1 day, 4:00:00		2 days, 7:01:00	NA	NA	8.237e-06	0
LPHN3	23284	37	4	62862066	62862066	Silent	SNP	G	A	NA	KYSE520_OESOPHAGUS	ENST00000514591	0.1	p.L1030L	NA	1 day, 0:00:00		6 days, 23:20:00	NA	NA	0	0
KIAA0947	0	37	5	5462084	5462084	Silent	SNP	G	A	NA	KYSE520_OESOPHAGUS	ENST00000296564	0.7	p.R879R	NA	05:28:00		74:242	NA	NA	8.274e-06	0
DNAH5	1767	37	5	13737452	13737452	Silent	SNP	T	C	NA	KYSE520_OESOPHAGUS	ENST00000265104	0.4	p.T3788T	NA	2 days, 1:08:00		5 days, 9:56:00	NA	NA	8.236e-06	0
TRIO	7204	37	5	14472758	14472758	Silent	SNP	T	C	NA	KYSE520_OESOPHAGUS	ENST00000344204	0.4	p.Y1990Y	NA	1 day, 16:07:00	7 days, 0:51:00	5 days, 3:43:00	346:75	NA	0	0
F2R	2149	37	5	76028779	76028779	Silent	SNP	C	T	NA	KYSE520_OESOPHAGUS	ENST00000319211	0.4	p.T243T	NA	06:34:00			NA	NA	0	0
CSF2	1437	37	5	131411500	131411500	Silent	SNP	T	C	NA	KYSE520_OESOPHAGUS	ENST00000296871	0.2	p.F130F	NA	1 day, 0:00:00		7 days, 16:05:00	14 days, 2:01:00	NA	8.237e-06	0
TMEM173	340061	37	5	138860897	138860897	Silent	SNP	C	T	NA	KYSE520_OESOPHAGUS	ENST00000330794	0.4	p.R86R	NA	08:19:00	55:116	04:31:00	NA	NA	0	0
NDUFA2	4695	37	5	140026872	140026872	Silent	SNP	G	A	NA	KYSE520_OESOPHAGUS	ENST00000252102	0.4	p.S59S	NA	1 day, 14:00:00	35 days, 3:02:00	2 days, 15:01:00	NA	NA	1.65e-05	0
PCDHB11	56125	37	5	140579452	140579452	Silent	SNP	G	A	NA	KYSE520_OESOPHAGUS	ENST00000354757	0.3	p.V35V	NA	17:30:00		21:54:00	NA	NA	1.647e-05	0
PCDHGA12	26025	37	5	140811520	140811520	Silent	SNP	C	T	NA	KYSE520_OESOPHAGUS	ENST00000252085	0.3	p.Y398Y	NA	1 day, 18:00:00		3 days, 11:01:00	NA	NA	8.236e-06	0
DOCK2	1794	37	5	169139206	169139206	Silent	SNP	C	T	NA	KYSE520_OESOPHAGUS	ENST00000256935	0.8	p.F546F	NA	1 day, 21:00:00		3 days, 4:02:00	NA	NA	0	0
CAGE1	285782	37	6	7374209	7374209	Silent	SNP	C	T	NA	KYSE520_OESOPHAGUS	ENST00000512086	0.1	p.R281R	NA	04:16:00			NA	NA	0	0
HIST1H1B	3009	37	6	27835023	27835023	Silent	SNP	G	A	NA	KYSE520_OESOPHAGUS	ENST00000331442	0.3	p.T95T	NA	22:00:00		6 days, 17:03:00	NA	NA	0	0
TTBK1	84630	37	6	43251673	43251673	Silent	SNP	G	A	NA	KYSE520_OESOPHAGUS	ENST00000259750	0.4	p.T1065T	NA	1 day, 16:00:00		1 day, 0:02:00		NA	2.476e-05	0
ASCC3	10973	37	6	100957307	100957307	Silent	SNP	G	A	NA	KYSE520_OESOPHAGUS	ENST00000369162	0.2	p.V2188V	NA	13:10:00		65:78	NA	NA	8.236e-06	0
AKAP12	9590	37	6	151671158	151671158	Silent	SNP	A	C	NA	KYSE520_OESOPHAGUS	ENST00000253332	0.1	p.S544S	NA	12:06:00	136:76	1 day, 6:56:00	12:08:00	NA	0	0
SYNE1	23345	37	6	152462354	152462354	Silent	SNP	G	A	NA	KYSE520_OESOPHAGUS	ENST00000367255	0.5	p.T8410T	NA	14:10:00		2 days, 0:44:00	NA	NA	8.236e-06	0
GPR146	115330	37	7	1097238	1097238	Silent	SNP	G	A	NA	KYSE520_OESOPHAGUS	ENST00000397095	0.1	p.L29L	NA	07:47:00			NA	NA	0	0
OGDH	4967	37	7	44747535	44747535	Silent	SNP	G	C	NA	KYSE520_OESOPHAGUS	ENST00000222673	0.5	p.L1003L	NA	11:40:00	73:229	26:62	NA	NA	0	0
WBSCR27	155368	37	7	73256405	73256405	Silent	SNP	G	A	NA	KYSE520_OESOPHAGUS	ENST00000297873	0.4	p.I22I	NA	10:12:00	1 day, 5:09:00	17:17:00	NA	NA	0	0
TRIM73	375593	37	7	75028550	75028550	Silent	SNP	C	T	NA	KYSE520_OESOPHAGUS	ENST00000437796	0.1	p.C111C	NA	07:04:00			NA	NA	2.426e-05	0
HGF	3082	37	7	81332056	81332056	Silent	SNP	T	G	NA	KYSE520_OESOPHAGUS	ENST00000222390	0.5	p.P676P	NA	13:22:00		1 day, 0:50:00	73:213	NA	0	0
MUC17	140453	37	7	100675921	100675921	Silent	SNP	T	G	NA	KYSE520_OESOPHAGUS	ENST00000306151	0.4	p.S408S	NA	15:23:00		129:292	NA	NA	0	0
DOCK4	9732	37	7	111430525	111430525	Silent	SNP	G	T	NA	KYSE520_OESOPHAGUS	ENST00000437633	0.1	p.G1101G	NA	05:24:00		38:151	NA	NA	0	0
KIF13B	23303	37	8	28929579	28929579	Silent	SNP	C	T	NA	KYSE520_OESOPHAGUS	ENST00000524189	0.1	p.P1592P	NA	08:19:00	06:03:00		NA	NA	0	0
AGPAT6	137964	37	8	41456772	41456772	Silent	SNP	C	G	NA	KYSE520_OESOPHAGUS	ENST00000396987	0.3	p.V38V	NA	12:09:00	63:88	46:67	NA	NA	0	0
SOX17	64321	37	8	55371631	55371631	Silent	SNP	G	A	NA	KYSE520_OESOPHAGUS	ENST00000297316	0.4	p.K107K	NA	1 day, 2:08:00		19:10:00	NA	NA	8.269e-06	0
FAM135B	51059	37	8	139190781	139190781	Silent	SNP	C	A	NA	KYSE520_OESOPHAGUS	ENST00000395297	0.1	p.L342L	NA	16:28:00		17:54:00	NA	NA	0	0
ZC3H3	23144	37	8	144621396	144621396	Silent	SNP	G	A	NA	KYSE520_OESOPHAGUS	ENST00000262577	0.5	p.G47G	NA	1 day, 7:22:00	21:27:00	2 days, 1:20:00	NA	NA	0	0
PAX5	5079	37	9	36846850	36846850	Silent	SNP	C	T	NA	KYSE520_OESOPHAGUS	ENST00000358127	0.4	p.P363P	NA	1 day, 12:00:00		21:01:00		NA	2.471e-05	0
TRPM3	80036	37	9	73213488	73213488	Silent	SNP	A	C	NA	KYSE520_OESOPHAGUS	ENST00000377111	0.2	p.S953S	NA	07:02:00		14:41:00	NA	NA	0	0
ROR2	4920	37	9	94487357	94487357	Silent	SNP	C	T	NA	KYSE520_OESOPHAGUS	ENST00000375708	0.3	p.V473V	NA	07:21:00	02:02:00	169:398	62:168	NA	0	0
AKNA	80709	37	9	117139025	117139025	Silent	SNP	C	T	NA	KYSE520_OESOPHAGUS	ENST00000307564	0.4	p.L354L	NA	13:33:00			NA	NA	1.647e-05	0
ENG	2022	37	9	130580492	130580492	Silent	SNP	G	A	NA	KYSE520_OESOPHAGUS	ENST00000373203	0.4	p.S531S	NA	1 day, 1:28:00	06:17:00	19:34:00	NA	NA	0	0
NCS1	23413	37	9	132982024	132982024	Silent	SNP	C	T	NA	KYSE520_OESOPHAGUS	ENST00000372398	0.3	p.S83S	NA	2 days, 2:00:00	3 days, 15:00:00	3 days, 2:00:00	NA	NA	0	0
GPSM1	26086	37	9	139232012	139232012	Silent	SNP	C	T	NA	KYSE520_OESOPHAGUS	ENST00000440944	0.1	p.F231F	NA	05:33:00			NA	NA	0	0
CXCL12	6387	37	10	44876321	44876321	Silent	SNP	G	T	NA	KYSE520_OESOPHAGUS	ENST00000374429	0.2	p.P23P	NA	06:17:00			56:228	NA	0	0
PCDH15	65217	37	10	56138574	56138574	Silent	SNP	G	A	NA	KYSE520_OESOPHAGUS	ENST00000320301	0.6	p.L96L	NA	13:16:00		49:71	78:97	NA	0	0
C10orf129	0	37	10	96967068	96967068	Silent	SNP	C	T	NA	KYSE520_OESOPHAGUS	ENST00000394005	0.3	p.A169A	NA	1 day, 19:00:00		8 days, 16:05:00	NA	NA	8.236e-06	0
SORCS3	22986	37	10	106917030	106917030	Silent	SNP	G	A	NA	KYSE520_OESOPHAGUS	ENST00000369701	0.3	p.V539V	NA	21:12:00		1 day, 10:24:00	NA	NA	0	0
SORCS3	22986	37	10	106974341	106974341	Silent	SNP	C	T	NA	KYSE520_OESOPHAGUS	ENST00000369701	0.3	p.H839H	NA	2 days, 5:00:00		1 day, 15:01:00	NA	NA	0	0
GFRA1	2674	37	10	117884965	117884965	Silent	SNP	G	A	NA	KYSE520_OESOPHAGUS	ENST00000355422	0.6	p.T179T	NA	20:20:00		1 day, 4:12:00	NA	NA	0	0
OR51B2	79345	37	11	5345138	5345138	Silent	SNP	A	G	NA	KYSE520_OESOPHAGUS	ENST00000328813	0.2	p.Y130Y	NA	1 day, 5:00:00		3 days, 1:03:00	NA	NA	3.295e-05	0
AC131935.1	0	37	11	11747120	11747120	Silent	SNP	T	C	NA	KYSE520_OESOPHAGUS	ENST00000601641	0.1	p.A46A	NA	18:00:00			NA	NA	0	0
MADD	8567	37	11	47296609	47296609	Silent	SNP	C	T	NA	KYSE520_OESOPHAGUS	ENST00000311027	0.5	p.F186F	NA	14:20:00		1 day, 9:54:00	NA	NA	8.236e-06	0
MRGPRF	116535	37	11	68773706	68773706	Silent	SNP	G	A	NA	KYSE520_OESOPHAGUS	ENST00000309099	0.6	p.A24A	NA	03:27:00		13:39:00	NA	NA	0	0
NAALAD2	10003	37	11	89880522	89880522	Silent	SNP	G	T	NA	KYSE520_OESOPHAGUS	ENST00000534061	0.1	p.L73L	NA	1 day, 20:00:00		2 days, 16:01:00	NA	NA	0	0
KMT2A	4297	37	11	118377251	118377251	Silent	SNP	G	A	NA	KYSE520_OESOPHAGUS	ENST00000389506	0.5	p.L3545L	NA	11:27:00	50:168	32:83	81:211	NA	0	0
AKAP3	10566	37	12	4724998	4724998	Silent	SNP	C	T	NA	KYSE520_OESOPHAGUS	ENST00000545990	0.2	p.S823S	NA	1 day, 8:12:00		93:61	NA	NA	2.471e-05	0
KIAA1551	55196	37	12	32135323	32135323	Silent	SNP	A	C	NA	KYSE520_OESOPHAGUS	ENST00000312561	0.4	p.T478T	NA	14:25:00		38:90	NA	NA	8.236e-06	0
KMT2D	8085	37	12	49432427	49432427	Silent	SNP	G	A	NA	KYSE520_OESOPHAGUS	ENST00000301067	0.7	p.P2904P	NA	06:26:00		08:20:00	NA	NA	0	0
FAM109A	144717	37	12	111801145	111801145	Silent	SNP	C	A	NA	KYSE520_OESOPHAGUS	ENST00000547838	0.2	p.G29G	NA	16:27:00	06:10:00	12:15:00	NA	NA	0	0
SBNO1	55206	37	12	123808315	123808315	Silent	SNP	A	G	NA	KYSE520_OESOPHAGUS	ENST00000602398	0.1	p.S679S	NA	15:29:00	1 day, 15:52:00	27:69	NA	NA	0	0
TRPC4	7223	37	13	38266400	38266400	Silent	SNP	T	G	NA	KYSE520_OESOPHAGUS	ENST00000379705	0.3	p.R324R	NA	17:13:00	09:05:00	20:23:00	NA	NA	0	0
FREM2	341640	37	13	39422761	39422761	Silent	SNP	C	T	NA	KYSE520_OESOPHAGUS	ENST00000280481	0.7	p.G2111G	NA	14:00:00		2 days, 6:01:00	NA	NA	4.942e-05	0
OR4N5	390437	37	14	20612758	20612758	Silent	SNP	G	T	NA	KYSE520_OESOPHAGUS	ENST00000333629	0.1	p.T288T	NA	11:15:00		63:82	NA	NA	8.237e-06	0
ZNF219	51222	37	14	21561246	21561246	Silent	SNP	A	G	NA	KYSE520_OESOPHAGUS	ENST00000360947	0.3	p.S70S	NA	17:16:00	18:24:00	06:08:00	NA	NA	0	0
NFKBIA	4792	37	14	35872558	35872558	Silent	SNP	G	A	NA	KYSE520_OESOPHAGUS	ENST00000216797	0.5	p.L115L	NA	16:15:00	127:188	19:45:00	04:03:00	NA	0	0
PLEKHH1	57475	37	14	68053868	68053868	Silent	SNP	C	T	NA	KYSE520_OESOPHAGUS	ENST00000329153	0.5	p.P1337P	NA	1 day, 3:15:00	04:03:00	158:154	NA	NA	0	0
SEL1L	6400	37	14	81950686	81950686	Silent	SNP	G	A	NA	KYSE520_OESOPHAGUS	ENST00000336735	0.4	p.T643T	NA	14:28:00	54:193	85:292	NA	NA	2.471e-05	0
SERPINA9	327657	37	14	94935905	94935905	Silent	SNP	C	T	NA	KYSE520_OESOPHAGUS	ENST00000380365	0.3	p.K91K	NA	11:22:00		45:73	NA	NA	0	0
SERPINA12	145264	37	14	94962796	94962796	Silent	SNP	G	A	NA	KYSE520_OESOPHAGUS	ENST00000341228	0.2	p.I273I	NA	19:34:00		62:114	163:305	NA	0	0
AKT1	207	37	14	105239813	105239813	Silent	SNP	G	A	NA	KYSE520_OESOPHAGUS	ENST00000554581	0.1	p.N269N	NA	18:36:00	389:442	19:20:00	11:20:00	105:164	4.942e-05	0
JAG2	3714	37	14	105609074	105609074	Silent	SNP	C	T	NA	KYSE520_OESOPHAGUS	ENST00000331782	0.3	p.A1225A	NA	12:27:00	57:115	10:15:00		NA	3.319e-05	0
MKRN3	7681	37	15	23811964	23811964	Silent	SNP	C	T	NA	KYSE520_OESOPHAGUS	ENST00000314520	0.3	p.R345R	NA	17:00:00	2 days, 7:00:00	4 days, 8:03:00	5 days, 10:00:00	NA	0	0
HERC2	8924	37	15	28447271	28447271	Silent	SNP	G	A	NA	KYSE520_OESOPHAGUS	ENST00000261609	0.7	p.A2535A	NA	1 day, 3:00:00				NA	8.429e-06	0
SLC28A2	9153	37	15	45557293	45557293	Silent	SNP	C	T	NA	KYSE520_OESOPHAGUS	ENST00000347644	0.3	p.L237L	NA	10:25:00		34:72	NA	NA	0	0
ALDH1A3	220	37	15	101434239	101434239	Silent	SNP	G	A	NA	KYSE520_OESOPHAGUS	ENST00000329841	0.5	p.A206A	NA	1 day, 4:34:00		111:119	NA	NA	8.236e-06	0
UNKL	64718	37	16	1435270	1435270	Silent	SNP	G	A	NA	KYSE520_OESOPHAGUS	ENST00000389221	0.4	p.P398P	NA	07:12:00			NA	NA	4.425e-05	0
PKD1	5310	37	16	2162914	2162914	Silent	SNP	G	A	NA	KYSE520_OESOPHAGUS	ENST00000262304	0.4	p.T1012T	NA	06:13:00	1 day, 18:38:00	20:22:00	NA	NA	3.305e-05	0
ABCA3	21	37	16	2367372	2367372	Silent	SNP	G	A	NA	KYSE520_OESOPHAGUS	ENST00000301732	0.5	p.S341S	NA	14:17:00		1 day, 10:34:00		NA	8.236e-06	0
ALG1	56052	37	16	5128782	5128782	Silent	SNP	G	A	NA	KYSE520_OESOPHAGUS	ENST00000262374	0.5	p.T255T	NA	03:06:00	0.93125		NA	NA	1.647e-05	0
XYLT1	64131	37	16	17353311	17353311	Silent	SNP	G	A	NA	KYSE520_OESOPHAGUS	ENST00000261381	0.6	p.D149D	NA	13:12:00		1 day, 3:46:00	NA	NA	8.236e-06	0
ACSM2A	123876	37	16	20486725	20486725	Silent	SNP	C	T	NA	KYSE520_OESOPHAGUS	ENST00000573854	0.1	p.P312P	NA	05:22:00			NA	NA	4.942e-05	0
HIRIP3	8479	37	16	30005031	30005031	Silent	SNP	C	T	NA	KYSE520_OESOPHAGUS	ENST00000279392	0.3	p.L446L	NA	1 day, 15:08:00	6 days, 14:41:00	2 days, 18:10:00	NA	NA	0	0
2019-09-01	1731	37	16	30393149	30393149	Silent	SNP	C	A	NA	KYSE520_OESOPHAGUS	ENST00000571393	0.1	p.G79G	NA	05:43:00		63:273	NA	NA	0	0
CTF1	1489	37	16	30913680	30913680	Silent	SNP	G	A	NA	KYSE520_OESOPHAGUS	ENST00000279804	0.2	p.A142A	NA	09:31:00			NA	NA	0	0
ITGAD	3681	37	16	31421727	31421727	Silent	SNP	C	T	NA	KYSE520_OESOPHAGUS	ENST00000389202	0.2	p.F365F	NA	14:54:00		54:220	NA	NA	0	0
SALL1	6299	37	16	51174678	51174678	Silent	SNP	C	T	NA	KYSE520_OESOPHAGUS	ENST00000251020	0.4	p.R485R	NA	10:34:00		70:121	NA	NA	4.118e-05	0
CHD9	80205	37	16	53301389	53301389	Silent	SNP	C	T	NA	KYSE520_OESOPHAGUS	ENST00000398510	0.3	p.L1502L	NA	15:43:00	17:36:00	204:369		NA	4.139e-05	0
RLTPR	146206	37	16	67685710	67685710	Silent	SNP	C	T	NA	KYSE520_OESOPHAGUS	ENST00000334583	0.6	p.L850L	NA	22:49:00		10:35:00	NA	NA	0	0
CHST4	10164	37	16	71570892	71570892	Silent	SNP	C	T	NA	KYSE520_OESOPHAGUS	ENST00000338482	0.5	p.C104C	NA	06:22:00		28:75	NA	NA	1.647e-05	0
PIEZO1	9780	37	16	88788643	88788643	Silent	SNP	G	A	NA	KYSE520_OESOPHAGUS	ENST00000301015	0.9	p.S1646S	NA	1 day, 1:01:00	7 days, 5:02:00		NA	NA	0	0
SPATA33	124045	37	16	89724726	89724726	Silent	SNP	C	G	NA	KYSE520_OESOPHAGUS	ENST00000301031	0.4	p.S35S	NA	08:15:00	16:09:00	22:25:00	NA	NA	0	0
PITPNM3	83394	37	17	6387569	6387569	Silent	SNP	G	C	NA	KYSE520_OESOPHAGUS	ENST00000262483	0.8	p.A106A	NA	04:36:00	0.380556	37:158	NA	NA	0	0
ALOX12	239	37	17	6913370	6913370	Silent	SNP	G	T	NA	KYSE520_OESOPHAGUS	ENST00000251535	0.6	p.G579G	NA	1 day, 6:01:00	07:00:00	2 days, 12:00:00	NA	NA	4.118e-05	0
MFSD6L	162387	37	17	8701416	8701416	Silent	SNP	A	G	NA	KYSE520_OESOPHAGUS	ENST00000329805	0.4	p.F341F	NA	07:34:00			NA	NA	0	0
CASC3	22794	37	17	38318089	38318089	Silent	SNP	A	T	NA	KYSE520_OESOPHAGUS	ENST00000264645	0.7	p.T127T	NA	10:14:00	136:182	59:83	NA	NA	0	0
C17orf53	78995	37	17	42225870	42225870	Silent	SNP	C	T	NA	KYSE520_OESOPHAGUS	ENST00000319977	0.4	p.V233V	NA	1 day, 7:16:00	2 days, 3:33:00	143:121	NA	NA	0	0
GFAP	2670	37	17	42991150	42991150	Silent	SNP	C	T	NA	KYSE520_OESOPHAGUS	ENST00000253408	0.5	p.R188R	NA	12:34:00		90:261	NA	NA	0	0
HLF	3131	37	17	53345344	53345344	Silent	SNP	T	C	NA	KYSE520_OESOPHAGUS	ENST00000226067	0.5	p.A116A	NA	1 day, 14:00:00		5 days, 22:04:00	7 days, 2:00:00	NA	8.236e-06	0
SLC25A19	60386	37	17	73282738	73282738	Silent	SNP	G	A	NA	KYSE520_OESOPHAGUS	ENST00000402418	0.3	p.F36F	NA	1 day, 20:00:00	1 day, 21:01:00	5 days, 4:02:00	NA	NA	4.942e-05	0
DNAH17	8632	37	17	76533468	76533468	Silent	SNP	G	A	NA	KYSE520_OESOPHAGUS	ENST00000585328	0.1	p.F921F	NA	19:17:00		13:12:00	NA	NA	0	0
RP11-1055B8.7	0	37	17	79409227	79409227	Silent	SNP	C	T	NA	KYSE520_OESOPHAGUS	ENST00000307745	0.7	p.L284L	NA	07:17:00			NA	NA	0	0
RFNG	5986	37	17	80009430	80009430	Silent	SNP	G	A	NA	KYSE520_OESOPHAGUS	ENST00000310496	0.4	p.H71H	NA	11:00:00	1 day, 19:00:00		NA	NA	2.177e-05	0
COLEC12	81035	37	18	346965	346965	Silent	SNP	G	A	NA	KYSE520_OESOPHAGUS	ENST00000400256	0.3	p.L219L	NA	3 days, 7:39:00		320:149	NA	NA	8.236e-06	0
TMEM200C	645369	37	18	5890785	5890785	Silent	SNP	G	A	NA	KYSE520_OESOPHAGUS	ENST00000581347	0.2	p.R426R	NA	1 day, 3:13:00			NA	NA	0	0
PTPRM	5797	37	18	8069928	8069928	Silent	SNP	G	A	NA	KYSE520_OESOPHAGUS	ENST00000332175	0.8	p.L459L	NA	0.525	09:40:00		NA	NA	0	0
PIEZO2	63895	37	18	10807197	10807197	Silent	SNP	C	T	NA	KYSE520_OESOPHAGUS	ENST00000503781	0.3	p.S331S	NA	19:18:00		61:89	NA	NA	0	0
NARS	4677	37	18	55273179	55273179	Silent	SNP	A	T	NA	KYSE520_OESOPHAGUS	ENST00000256854	0.5	p.P387P	NA	20:00:00	34 days, 21:02:00	1 day, 14:00:00	NA	NA	0	0
PLIN3	10226	37	19	4844704	4844704	Silent	SNP	G	A	NA	KYSE520_OESOPHAGUS	ENST00000221957	0.4	p.P312P	NA	12:07:00	515:269	09:07:00	NA	NA	2.471e-05	0
CYP4F2	8529	37	19	16008412	16008412	Silent	SNP	G	A	NA	KYSE520_OESOPHAGUS	ENST00000221700	0.6	p.L4L	NA	12:27:00		11:28:00	NA	NA	0	0
IFI30	10437	37	19	18287961	18287961	Silent	SNP	C	A	NA	KYSE520_OESOPHAGUS	ENST00000407280	0.3	p.L165L	NA	08:33:00	52:372		NA	NA	0	0
WTIP	126374	37	19	34973110	34973110	Silent	SNP	G	T	NA	KYSE520_OESOPHAGUS	ENST00000590071	0.2	p.A77A	NA	09:16:00			NA	NA	0	0
HPN	3249	37	19	35551042	35551042	Silent	SNP	C	A	NA	KYSE520_OESOPHAGUS	ENST00000262626	0.2	p.P141P	NA	05:34:00			NA	NA	0	0
KMT2B	9757	37	19	36209196	36209196	Silent	SNP	C	T	NA	KYSE520_OESOPHAGUS	ENST00000222270	0.7	p.G92G	NA	06:14:00			NA	NA	0	0
SYMPK	8189	37	19	46328504	46328504	Silent	SNP	G	A	NA	KYSE520_OESOPHAGUS	ENST00000245934	0.7	p.I805I	NA	16:15:00	101:202	1 day, 5:50:00	NA	NA	0	0
AP2A1	160	37	19	50308984	50308984	Silent	SNP	C	T	NA	KYSE520_OESOPHAGUS	ENST00000359032	0.5	p.P867P	NA	1 day, 6:11:00	260:133	10:07:00	NA	NA	0	0
VRK3	51231	37	19	50482459	50482459	Silent	SNP	C	T	NA	KYSE520_OESOPHAGUS	ENST00000599538	0.1	p.T439T	NA	20:33:00	13:34:00	1.00278	58:106	NA	1.647e-05	0
MYH14	79784	37	19	50783523	50783523	Silent	SNP	C	T	NA	KYSE520_OESOPHAGUS	ENST00000596571	0.1	p.A1350A	NA	10:18:00	23:42:00		NA	NA	0	0
SMIM17	147670	37	19	57157089	57157089	Silent	SNP	C	A	NA	KYSE520_OESOPHAGUS	ENST00000598409	0.1	p.T18T	NA	20:10:00			NA	NA	0	0
EYA2	2139	37	20	45633686	45633686	Silent	SNP	C	T	NA	KYSE520_OESOPHAGUS	ENST00000327619	0.5	p.Y87Y	NA	0.502083		25:147	NA	NA	0	0
MTG2	26164	37	20	60775797	60775797	Silent	SNP	C	T	NA	KYSE520_OESOPHAGUS	ENST00000370823	0.3	p.A295A	NA	08:57:00	42:223	71:387	NA	NA	0	0
SLC19A1	6573	37	21	46951802	46951802	Silent	SNP	C	T	NA	KYSE520_OESOPHAGUS	ENST00000311124	0.4	p.Q150Q	NA	08:20:00			NA	NA	0	0
GP1BB	2812	37	22	19711714	19711714	Silent	SNP	G	A	NA	KYSE520_OESOPHAGUS	ENST00000366425	0.3	p.L116L	NA	03:20:00			NA	NA	0	0
APOL5	80831	37	22	36123168	36123168	Silent	SNP	G	A	NA	KYSE520_OESOPHAGUS	ENST00000249044	0.2	p.P351P	NA	12:10:00		18:17:00	NA	NA	8.25e-06	0
APOBEC3F	200316	37	22	39441011	39441011	Silent	SNP	G	C	NA	KYSE520_OESOPHAGUS	ENST00000308521	0.5	p.L79L	NA	16:20:00	03:12:00	2 days, 9:32:00	NA	NA	1.647e-05	0
BMP15	9210	37	0	50659022	50659022	Silent	SNP	G	A	NA	KYSE520_OESOPHAGUS	ENST00000252677	0.3	p.K198K	NA	08:00:00		1 day, 4:00:00	NA	NA	0	0
FAM120C	54954	37	0	54160332	54160332	Silent	SNP	A	G	NA	KYSE520_OESOPHAGUS	ENST00000375180	0.2	p.S588S	NA	13:00:00		1 day, 0:02:00	NA	NA	8.237e-06	0
CXCR3	2833	37	0	70837271	70837271	Silent	SNP	G	A	NA	KYSE520_OESOPHAGUS	ENST00000373693	0.3	p.A17A	NA	15:00:00		22:00:00	NA	NA	4.943e-05	0
COL4A6	1288	37	0	107402860	107402860	Silent	SNP	G	A	NA	KYSE520_OESOPHAGUS	ENST00000372216	0.4	p.A1549A	NA	08:10:00	1 day, 19:31:00	2 days, 0:51:00	NA	NA	1.647e-05	0
MAGEA12	4111	37	0	151900435	151900435	Silent	SNP	G	C	NA	KYSE520_OESOPHAGUS	ENST00000357916	0.4	p.L122L	NA	09:11:00		81:66	NA	NA	0	0
KMT2A	4297	37	11	118380697	118380697	Silent	SNP	C	T	NA	KYSE520_OESOPHAGUS	ENST00000389506	0.5	p.F3642F	NA			26:127		NA	8.236e-06	0
AKAP1	8165	37	17	55183269	55183269	Silent	SNP	C	T	NA	KYSE520_OESOPHAGUS	ENST00000337714	0.3	p.P148P	NA			08:49:00	NA	NA	0	0
LAMA3	3909	37	18	21519285	21519285	Silent	SNP	C	T	NA	KYSE520_OESOPHAGUS	ENST00000313654	0.9	p.L2987L	NA			61:98	NA	NA	0	0
AGBL5	60509	37	2	27278044	27278044	Silent	SNP	C	T	NA	KYSE520_OESOPHAGUS	ENST00000360131	0.4	p.A277A	NA			0.896528	NA	NA	0	0
ABCB11	8647	37	2	169801163	169801163	Silent	SNP	A	T	NA	KYSE520_OESOPHAGUS	ENST00000263817	0.6	p.P854P	NA			122:469	NA	NA	0	0
GDAP1L1	78997	37	20	42907775	42907775	Silent	SNP	A	G	NA	KYSE520_OESOPHAGUS	ENST00000342560	0.5	p.K313K	NA			40:212	NA	NA	0	0
MT-CO1	4512	37	0	6455	6455	Silent	SNP	C	T	NA	KYSE520_OESOPHAGUS	ENST00000361624	0.2	p.F184F	NA			5 days, 15:02:00			0	0
MT-CO3	4514	37	0	9824	9824	Silent	SNP	T	C	NA	KYSE520_OESOPHAGUS	ENST00000362079	0.2	p.L206L	NA			4 days, 18:02:00			0	0
MT-ND4	4538	37	0	11017	11017	Silent	SNP	T	C	NA	KYSE520_OESOPHAGUS	ENST00000361381	0.2	p.S86S	NA			5 days, 7:01:00			0	0
MT-ND5	4540	37	0	12771	12771	Silent	SNP	G	A	NA	KYSE520_OESOPHAGUS	ENST00000361567	0.2	p.E145E	NA			4 days, 11:03:00			0	0
MT-ND6	4541	37	0	14364	14364	Silent	SNP	G	A	NA	KYSE520_OESOPHAGUS	ENST00000361681	0.2	p.L104L	NA			7 days, 1:02:00			0	0
OBSCN	84033	37	1	228433268	228433268	Silent	SNP	A	G	NA	KYSE520_OESOPHAGUS	ENST00000422127	0.1	p.V1212V	NA		07:48:00			NA	0	0
MUC16	94025	37	19	9009609	9009609	Silent	SNP	T	C	NA	KYSE520_OESOPHAGUS	ENST00000397910	0.4	p.T13039T	NA		09:52:00		NA	NA	0	0
DGKB	1607	37	7	14620527	14620527	Silent	SNP	C	T	NA	KYSE520_OESOPHAGUS	ENST00000403951	0.2	p.G524G	NA				1.06042	NA	8.273e-06	0
