# Supplementary material for: Heterogeneity Analysis of Esophageal Squamous Cell Carcinoma in Cell Lines, Tumor Tissues and Patient-Derived Xenografts
Source: J Cancer. 2021 May 10;12(13):3930–44. doi: 10.7150/jca.52286 (PMC8176252; doi:10.7150/jca.52286)
Supplement: Supplementary file 1 — Supplementary figures and tables. [file jcav12p3930s1.zip › Supplementary materials/Mutations files of 12 ESCC cell lines /KYSE30_OESOPHAGUS Mutations.xlsm]

## Sheet: KYSE30_OESOPHAGUS Mutations
Hugo Symbol	Entrez Gene Id	Ncbi Build	Chr	Start Position	End Position	Variant Classification	Variant Type	Reference Allele	Tumor Seq Allele	dbSNP ID	Tumor Sample Barcode	Annotation Tran	script	Protein Change	CCLE WES alt:ref	CCLE WGS alt:ref	CCLE RNAseq alt:ref	Sanger WES alt:ref	CCLE HC1650 alt:ref	CCLE Raindance alt:ref	ExAC Allelic Fraction	TCGA Hotspot Count			Gene stable ID	743		Elements only in 782-Hugo :			Elements only in 743-IDconv :
MAGEE1	57692	37	0	75648209	75648209	De_novo_Start_OutOfFrame	SNP	T	G	NA	KYSE30_OESOPHAGUS	ENST00000361470	0.2		06:09:00	17:11:00			NA	NA	0	0			ENSG00000001617	SEMA3F		AC016885.1			AC016885.3
NHLH2	4808	37	1	116385980	116385980	De_novo_Start_OutOfFrame	SNP	G	T	NA	KYSE30_OESOPHAGUS	ENST00000369506	0.1			21:05:00			NA	NA	0	0			ENSG00000071203	MS4A12		ACRC			AC091043.1
AKT1S1	84335	37	19	50377158	50377158	De_novo_Start_OutOfFrame	SNP	G	C	NA	KYSE30_OESOPHAGUS	ENST00000391833	0.1			10:28:00	11:40:00		NA	NA	0	0			ENSG00000023516	AKAP11		AKAP4			ACP7
HDAC10	83933	37	22	50689654	50689654	De_novo_Start_OutOfFrame	SNP	C	T	NA	KYSE30_OESOPHAGUS	ENST00000216271	0.5			09:09:00	56:103		NA	NA	0	0			ENSG00000027847	B4GALT7		ALYREF			ADGRA1
FLJ00104	0	37	16	87736759	87736759	De_novo_Start_OutOfFrame	SNP	G	A	NA	KYSE30_OESOPHAGUS	ENST00000446344	0.1				1 day, 1:09:00		NA	NA	0	0			ENSG00000038295	TLL1		ANTXRL			ADGRA2
DHX36	170506	37	3	154017679	154017689	Frame_Shift_Del	DEL	GTCCCAGCCTG	-	NA	KYSE30_OESOPHAGUS	ENST00000496811	0.1	p.PGWD496fs	0.690278	04:11:00			NA	NA	0	0			ENSG00000071575	TRIB2		AP003062.1			ADGRV1
BTN2A2	10385	37	6	26385355	26385382	Frame_Shift_Del	DEL	GTGGTTCCGGTCTCAGTTCTCCCCCGCA	-	NA	KYSE30_OESOPHAGUS	ENST00000356709	0.4	p.RWFRSQFSPA69fs	63:71	10:31:00		11:00:00	NA	NA	0	0			ENSG00000127663	KDM4B		APC			AL049697.1
CAMK2B	816	37	7	44266223	44266223	Frame_Shift_Del	DEL	G	-	NA	KYSE30_OESOPHAGUS	ENST00000395749	0.2	p.L497fs	1 day, 13:43:00	15:23:00		07:01:00		NA	0	0			ENSG00000077063	CTTNBP2		ATP5C1			AL592490.1
CCM2	83605	37	7	45077924	45077924	Frame_Shift_Del	DEL	A	-	NA	KYSE30_OESOPHAGUS	ENST00000258781	0.6	p.K35fs	30:99	15:43:00	0.7		NA	NA	0	0			ENSG00000075975	MKRN2		ATP5J			AL669918.1
GDF3	9573	37	12	7842600	7842600	Frame_Shift_Del	DEL	C	-	NA	KYSE30_OESOPHAGUS	ENST00000329913	0.3	p.E323fs	1 day, 23:49:00	23:22:00		11:07:00	NA	NA	0	0			ENSG00000183091	NEB		BDKRB2			ATP5F1C
TAS2R46	259292	37	12	11214632	11214632	Frame_Shift_Del	DEL	A	-	NA	KYSE30_OESOPHAGUS	ENST00000533467	0.1	p.W88fs	40:85				NA	NA	0	0			ENSG00000075568	TMEM131		BRF1			ATP5PF
SLCO1B3	28234	37	12	21036519	21036522	Frame_Shift_Del	DEL	TATC	-	NA	KYSE30_OESOPHAGUS	ENST00000381545	0.3	p.FI555fs	74:102				NA	NA	0.0002306	0			ENSG00000081148	IMPG2		C14orf105			BTBD8
CCDC65	85478	37	12	49315140	49315141	Frame_Shift_Del	DEL	TT	-	NA	KYSE30_OESOPHAGUS	ENST00000320516	0.4	p.F457fs	37:67	09:21:00	05:09:00	1 day, 10:08:00	NA	NA	0	0			ENSG00000085721	RRN3		C1orf173			CCDC198
DACH1	1602	37	13	72014811	72014812	Frame_Shift_Del	DEL	AT	-	NA	KYSE30_OESOPHAGUS	ENST00000359684	0.2	p.Y753fs	35:258				188:1240	NA	0	0			ENSG00000086827	ZW10		C20orf201			CEP162
EPN3	55040	37	17	48619416	48619416	Frame_Shift_Del	DEL	C	-	NA	KYSE30_OESOPHAGUS	ENST00000268933	0.3	p.F599fs	19:04:00	1 day, 13:05:00	3 days, 17:00:00	21:03:00	NA	NA	0	0			ENSG00000188559	RALGAPA2		C6orf165			CFAP36
FADS6	283985	37	17	72888750	72888751	Frame_Shift_Del	DEL	CA	-	NA	KYSE30_OESOPHAGUS	ENST00000310226	0.6	p.C86fs	07:25:00				NA	NA	0.0003139	0			ENSG00000090470	PDCD7		C9orf170			CFAP46
IL1RAP	0	37	3	190373910	190373919	Frame_Shift_Del	DEL	AGAAAAGTCC	-	NA	KYSE30_OESOPHAGUS	ENST00000317757	0.3	p.GEKS526fs		0.802083			NA	NA	0	0			ENSG00000157426	AASDH		CCDC104			CRAMP1
HIST1H2AA	221613	37	6	25726392	25726393	Frame_Shift_Del	DEL	CA	-	NA	KYSE30_OESOPHAGUS	ENST00000297012	0.3	p.E122fs		15:34:00		1 day, 7:06:00	NA	NA	8.24e-06	0			ENSG00000128203	ASPHD2		CES4A			ERBIN
ZNF292	23036	37	6	87968479	87968494	Frame_Shift_Del	DEL	AGTCCCATACAGTGTT	-	NA	KYSE30_OESOPHAGUS	ENST00000369577	0.3	p.ESHTVL1711fs		08:21:00	12:42:00		NA	NA	0	0			ENSG00000100429	HDAC10		CNTNAP3B			ERICH3
ABCA13	154664	37	7	48626860	48626860	Frame_Shift_Del	DEL	G	-	NA	KYSE30_OESOPHAGUS	ENST00000435803	0.1	p.V4872fs		12:26:00		13:04:00	NA	NA	0	0			ENSG00000100557	CCDC198		CRAMP1L			GCNA
FAM205A	259308	37	9	34726528	34726528	Frame_Shift_Del	DEL	T	-	NA	KYSE30_OESOPHAGUS	ENST00000378788	0.3	p.M237fs		08:18:00			NA	NA	0	0			ENSG00000085185	BCORL1		CT45A6			KLHDC4
MGA	23269	37	15	42059170	42059170	Frame_Shift_Del	DEL	C	-	NA	KYSE30_OESOPHAGUS	ENST00000570161	0.1	p.P2965fs		18:04:00	1 day, 22:00:00	1 day, 22:06:00	19 days, 7:47:00	NA	8.273e-06	0			ENSG00000102057	KCND1		CTC1			KMT5B
COL5A2	1290	37	2	189904138	189904138	Frame_Shift_Del	DEL	T	-	NA	KYSE30_OESOPHAGUS	ENST00000374866	0.3	p.N1262fs				08:02:00	NA	NA	0	0			ENSG00000102967	DHODH		CTPS1			KMT5C
ZNF141	7700	37	4	337634	337637	Frame_Shift_Del	DEL	CCTG	-	NA	KYSE30_OESOPHAGUS	ENST00000240499	0.7	p.PD23fs			09:12:00		NA	NA	0	0			ENSG00000103460	TOX3		DACH1			LINS1
HDHD3	81932	37	9	116136499	116136499	Frame_Shift_Del	DEL	C	-	NA	KYSE30_OESOPHAGUS	ENST00000238379	0.5	p.E46fs			79:230		NA	NA	0	0			ENSG00000104055	TGM5		DENND4C			LKAAEAR1
HDHD3	81932	37	9	116136502	116136509	Frame_Shift_Del	DEL	GGGCTGAG	-	NA	KYSE30_OESOPHAGUS	ENST00000238379	0.5	p.SAL43fs			79:248		NA	NA	0	0			ENSG00000042832	TG		ENOSF1			MGAM2
KIAA1009	0	37	6	84862599	84862600	Frame_Shift_Ins	INS	-	T	NA	KYSE30_OESOPHAGUS	ENST00000403245	0.3	p.K1098fs			09:39:00		NA	NA	0	4			ENSG00000076944	STXBP2		ERBB2IP			MINDY2
OR11A1	26531	37	6	29395377	29395378	Frame_Shift_Ins	INS	-	AATT	NA	KYSE30_OESOPHAGUS	ENST00000377149	0.1	p.F14fs	1 day, 11:55:00	19:25:00		1 day, 18:05:00	NA	NA	0	0			ENSG00000104804	TULP2		FADS6			NEMP2
MYPN	84665	37	10	69926215	69926216	Frame_Shift_Ins	INS	-	T	NA	KYSE30_OESOPHAGUS	ENST00000358913	0.5	p.R589fs	18:40:00	13:23:00		1 day, 2:07:00	NA	NA	0	0			ENSG00000104946	TBC1D17		FAM179A			NOP53
DPH6	89978	37	15	35814303	35814304	Frame_Shift_Ins	INS	-	CATTTTG	NA	KYSE30_OESOPHAGUS	ENST00000440392	0.2	p.-163fs		14:08:00			NA	NA	0	0			ENSG00000105072	C19orf44		FAM63B			PCNX4
SETX	23064	37	9	135202305	135202306	Frame_Shift_Ins	INS	-	T	NA	KYSE30_OESOPHAGUS	ENST00000224140	0.5	p.N1560fs			0.902083		NA	NA	8.236e-06	0			ENSG00000105376	ICAM5		FAT3			PLPP1
CDH23	64072	37	10	73157033	73157034	Frame_Shift_Ins	INS	-	CGAGG	NA	KYSE30_OESOPHAGUS	ENST00000299366	0.7	p.-32fs			1 day, 10:00:00		NA	NA	0	0			ENSG00000106344	RBM28		FLJ00104			PRAMEF27
C12orf66	144577	37	12	64588065	64588066	Frame_Shift_Ins	INS	-	A	NA	KYSE30_OESOPHAGUS	ENST00000398055	0.3	p.G299fs			05:19:00		NA	NA	0	0			ENSG00000107290	SETX		GLTSCR2			RUBCN
SIPA1L1	26037	37	14	72128103	72128104	Frame_Shift_Ins	INS	-	A	NA	KYSE30_OESOPHAGUS	ENST00000555818	0.1	p.PK725fs			0.641667		NA	NA	0	0			ENSG00000108298	RPL19		GPR123			RUBCNL
DICER1	23405	37	14	95562798	95562799	Frame_Shift_Ins	INS	-	T	NA	KYSE30_OESOPHAGUS	ENST00000526495	0.1	p.S1487fs			13:41:00			NA	0	0			ENSG00000108798	ABI3		GPR124			TOGARAM2
CABIN1	23523	37	22	24452767	24452768	Frame_Shift_Ins	INS	-	A	NA	KYSE30_OESOPHAGUS	ENST00000398319	0.2	p.K403fs			1.00903		NA	NA	0	0			ENSG00000108821	COL1A1		GPR98			WASHC4
GPSM2	29899	37	1	109465157	109465159	In_Frame_Del	DEL	CAA	-	NA	KYSE30_OESOPHAGUS	ENST00000406462	0.2	p.T523del	132:92				NA	NA	0.001474	0			ENSG00000109061	MYH1		GRIA3			WDR97
EYS	346007	37	6	66204777	66204779	In_Frame_Del	DEL	TCC	-	NA	KYSE30_OESOPHAGUS	ENST00000370621	0.3	p.E176del	1 day, 9:25:00				NA	NA	0.0001235	0			ENSG00000110446	SLC15A3		HIST1H4E
POMZP3	22932	37	7	76254896	76254898	In_Frame_Del	DEL	TTC	-	NA	KYSE30_OESOPHAGUS	ENST00000310842	0.4	p.56_57KK>K	154:227				NA	NA	0.001565	0			ENSG00000111110	PPM1H		KIAA0226
FOXP2	93986	37	7	114269971	114269973	In_Frame_Del	DEL	CAA	-	NA	KYSE30_OESOPHAGUS	ENST00000393494	0.2	p.Q191del	1 day, 1:27:00				NA	NA	0.006132	0			ENSG00000111339	ART4		KIAA0226L
RNF133	168433	37	7	122338488	122338511	In_Frame_Del	DEL	TCCGTGCCTTTTAAGTTACCAATC	-	NA	KYSE30_OESOPHAGUS	ENST00000340112	0.2	p.154_162MIGNLKGTE>I	0.997917	05:28:00			NA	NA	0	0			ENSG00000204385	SLC44A4		KIAA1009
SVOPL	136306	37	7	138314859	138314861	In_Frame_Del	DEL	TCT	-	NA	KYSE30_OESOPHAGUS	ENST00000419765	0.3	p.R266del	29:69				NA	NA	0.001038	0			ENSG00000112062	MAPK14		KIAA1033
LOXL2	4017	37	8	23225605	23225610	In_Frame_Del	DEL	TCGTCA	-	NA	KYSE30_OESOPHAGUS	ENST00000389131	0.3	p.85_87DDD>D	14:58:00	10:34:00	11:30:00	05:00:00	NA	NA	0	0			ENSG00000112293	GPLD1		KIAA1107
FAM208B	54906	37	10	5789082	5789084	In_Frame_Del	DEL	ACT	-	NA	KYSE30_OESOPHAGUS	ENST00000328090	0.5	p.1233_1234DS>A	32:77	10:26:00	10:32:00	1 day, 0:03:00	NA	NA	0	0			ENSG00000113100	CDH9		KIAA1875
IQCD	115811	37	12	113633392	113633415	In_Frame_Del	DEL	CTTGCCCTTCTCCTTGCCTTTCTG	-	NA	KYSE30_OESOPHAGUS	ENST00000416617	0.2	p.QKGKEKGK439del	20:42:00			14:00:00	NA	NA	2.471e-05	0			ENSG00000114383	TUSC2		LINS
THAP11	57215	37	16	67876800	67876805	In_Frame_Del	DEL	CAGCAA	-	NA	KYSE30_OESOPHAGUS	ENST00000303596	0.1	p.QQ131del	20:51:00		1.03611		NA	NA	0	0			ENSG00000008869	HEATR5B		MYO15A
MYT1	4661	37	20	62839354	62839356	In_Frame_Del	DEL	GAG	-	NA	KYSE30_OESOPHAGUS	ENST00000328439	0.1	p.E273del	17:09:00	22:05:00			09:01:00	NA	0	0			ENSG00000084674	APOB		NBPF14
PODN	127435	37	1	53547716	53547721	In_Frame_Del	DEL	GGTCTT	-	NA	KYSE30_OESOPHAGUS	ENST00000371500	0.3	p.VL605del		1 day, 5:06:00		1 day, 3:00:00	NA	NA	8.236e-06	0			ENSG00000016490	CLCA1		NKPD1
RBM25	58517	37	14	73569985	73570005	In_Frame_Del	DEL	GGGAACGAGAAAGGCGAGAAC	-	NA	KYSE30_OESOPHAGUS	ENST00000261973	0.7	p.318_325RERERRER>R		11:33:00			NA	NA	0	0			ENSG00000116731	PRDM2		NT5C3A
USP29	57663	37	19	57641476	57641478	In_Frame_Del	DEL	AAG	-	NA	KYSE30_OESOPHAGUS	ENST00000254181	0.4	p.E481del				1 day, 1:02:00	NA	NA	0	0			ENSG00000117507	FMO6P		OR5AP2
TWIST1	7291	37	7	19156669	19156686	In_Frame_Del	DEL	GCCGCCGCCGCCGCCCGC	-	NA	KYSE30_OESOPHAGUS	ENST00000242261	0.5	p.AGGGGG87del			23:00:00		NA	NA	0	0			ENSG00000119431	HDHD3		P2RX7
TRAF3IP2	10758	37	6	111913185	111913186	In_Frame_Ins	INS	-	GGT	NA	KYSE30_OESOPHAGUS	ENST00000340026	0.6	p.44_44P>PP	60:71				NA	NA	0.005568	0			ENSG00000119778	ATAD2B		PAPL
TAP2	6891	37	6	32805810	32805811	In_Frame_Ins	INS	-	AGC	NA	KYSE30_OESOPHAGUS	ENST00000452392	0.2	p.67_67L>LL		19:15:00			NA	NA	0	0			ENSG00000120322	PCDHB8		PCDH20
DDX54	79039	37	12	113618755	113618756	In_Frame_Ins	INS	-	CTT	NA	KYSE30_OESOPHAGUS	ENST00000314045	0.7	p.94_95insK	60:124	19:30:00	56:149	1 day, 0:07:00	NA	NA	0	0			ENSG00000121075	TBX4		PCNXL4
HRAS	3265	37	11	533874	533874	Missense_Mutation	SNP	T	A	NA	KYSE30_OESOPHAGUS	ENST00000451590	0.1	p.Q61L	1 day, 20:36:00	1 day, 0:14:00	231:137	3 days, 15:44:00	257:145		0	24			ENSG00000121152	NCAPH		PDE4DIP
TP53	7157	37	17	7579358	7579358	Missense_Mutation	SNP	C	A	NA	KYSE30_OESOPHAGUS	ENST00000269305	0.4	p.R110L	1 day, 0:49:00	09:16:00	6 days, 8:34:00			114:225	1.647e-05	16			ENSG00000131127	ZNF141		PPAP2A
DNAH5	1767	37	5	13769624	13769624	Missense_Mutation	SNP	C	T	NA	KYSE30_OESOPHAGUS	ENST00000265104	0.4	p.D3236N				34:92	NA	NA	6.589e-05	11			ENSG00000160145	KALRN		PRH1
LGI1	9211	37	10	95552622	95552622	Missense_Mutation	SNP	G	A	NA	KYSE30_OESOPHAGUS	ENST00000371418	0.4	p.R209H	5 days, 0:02:00	1 day, 10:00:00		3 days, 21:00:00	NA	NA	2.471e-05	5			ENSG00000122691	TWIST1		PRR21
SETDB1	9869	37	1	150923439	150923439	Missense_Mutation	SNP	G	C	NA	KYSE30_OESOPHAGUS	ENST00000271640	0.5	p.E696Q	24:85	12:40:00	35:123	0.901389	287:871	NA	0	4			ENSG00000122862	SRGN		RAB44
PAPPA	5069	37	9	119093530	119093530	Missense_Mutation	SNP	G	T	NA	KYSE30_OESOPHAGUS	ENST00000328252	0.3	p.R1052L	0.593056	08:37:00		0.813194	126:601	NA	8.236e-06	4			ENSG00000138286	FAM149B1		RP11-1220K2.2
ASTN2	23245	37	9	119976967	119976967	Missense_Mutation	SNP	C	T	NA	KYSE30_OESOPHAGUS	ENST00000313400	0.4	p.A229T	1 day, 13:42:00	1 day, 20:31:00		3 days, 2:50:00	NA	NA	5.829e-05	4			ENSG00000123095	BHLHE41		RP11-595B24.2
RPTN	126638	37	1	152129199	152129199	Missense_Mutation	SNP	C	T	NA	KYSE30_OESOPHAGUS	ENST00000316073	0.3	p.E126K	101:316	07:53:00		90:275	NA	NA	4.969e-05	3			ENSG00000123171	CCDC70		SCLY
ZNF804A	91752	37	2	185802353	185802353	Missense_Mutation	SNP	G	T	NA	KYSE30_OESOPHAGUS	ENST00000302277	0.6	p.D744Y	0.696528	09:49:00			NA	NA	0	3			ENSG00000214367	HAUS3		SERAC1
PCDHGB6	56100	37	5	140789634	140789634	Missense_Mutation	SNP	G	A	NA	KYSE30_OESOPHAGUS	ENST00000520790	0.1	p.R622H	05:31:00	21:48:00			NA	NA	1.651e-05	3			ENSG00000124788	ATXN1		SHANK2
TRAP1	10131	37	16	3724366	3724366	Missense_Mutation	SNP	G	A	NA	KYSE30_OESOPHAGUS	ENST00000246957	0.5	p.R340C	11:51:00	12:45:00	113:562		NA	NA	8.237e-06	3			ENSG00000125746	EML2		SUV420H1
SEC14L5	9717	37	16	5053443	5053443	Missense_Mutation	SNP	C	T	NA	KYSE30_OESOPHAGUS	ENST00000251170	0.7	p.R391W	24:66	15:27:00		17:43:00	NA	NA	2.481e-05	3			ENSG00000125810	CD93		SUV420H2
CNOT1	23019	37	16	58615359	58615359	Missense_Mutation	SNP	G	A	NA	KYSE30_OESOPHAGUS	ENST00000317147	0.5	p.R369C	1 day, 1:49:00	07:30:00	119:250	48:154	NA	NA	3.295e-05	3			ENSG00000215790	SLC35E2		TAP2
ZNF536	9745	37	19	31039827	31039827	Missense_Mutation	SNP	G	A	NA	KYSE30_OESOPHAGUS	ENST00000355537	0.3	p.D1101N	0.835417	14:42:00			NA	NA	0	3			ENSG00000105373	NOP53		TBC1D3G
CCT8L2	150160	37	22	17071818	17071818	Missense_Mutation	SNP	C	G	NA	KYSE30_OESOPHAGUS	ENST00000359963	0.3	p.K541N	43:116	07:28:00			NA	NA	0	3			ENSG00000126545	CSN1S1		TBL1X
OR5AP2	338675	37	11	56409492	56409492	Missense_Mutation	SNP	C	A	NA	KYSE30_OESOPHAGUS	ENST00000302981	0.1	p.V142L				0.761111	NA	NA	0	3			ENSG00000126602	TRAP1		TMEM194B
C1orf174	339448	37	1	3807377	3807377	Missense_Mutation	SNP	C	G	NA	KYSE30_OESOPHAGUS	ENST00000361605	0.3	p.R125T	09:46:00	11:33:00	32:62	28:71	NA	NA	0	0			ENSG00000127328	RAB3IP		TRDN
DNAJC11	55735	37	1	6705899	6705899	Missense_Mutation	SNP	T	A	NA	KYSE30_OESOPHAGUS	ENST00000377577	0.5	p.T282S	29:94	15:15:00	74:185	1 day, 2:56:00	NA	NA	0	0			ENSG00000127366	TAS2R5		TTC40
PRDM2	7799	37	1	14105740	14105740	Missense_Mutation	SNP	C	T	NA	KYSE30_OESOPHAGUS	ENST00000235372	0.7	p.P484S	0.502778	12:33:00	40:82	29:111	NA	NA	0	0			ENSG00000128595	CALU		WBSCR16
TMEM82	388595	37	1	16070925	16070925	Missense_Mutation	SNP	C	G	NA	KYSE30_OESOPHAGUS	ENST00000375782	0.1	p.L203V	20:00:00	2 days, 5:00:00		3 days, 6:01:00	NA	NA	0	0			ENSG00000100968	NFATC4		WI2-3308P17.2
EPHA2	1969	37	1	16464597	16464597	Missense_Mutation	SNP	C	T	NA	KYSE30_OESOPHAGUS	ENST00000358432	0.5	p.G355R	1 day, 9:00:00	2 days, 20:00:00	23 days, 2:02:00	2 days, 5:00:00		NA	4.944e-05	0			ENSG00000138834	MAPK8IP3		ZNF286B
YARS	8565	37	1	33245102	33245102	Missense_Mutation	SNP	C	T	NA	KYSE30_OESOPHAGUS	ENST00000373477	0.4	p.E453K	0.552083		54:311		NA	NA	0	0			ENSG00000103449	SALL1		ZNF525
GPBP1L1	60313	37	1	46096182	46096182	Missense_Mutation	SNP	G	A	NA	KYSE30_OESOPHAGUS	ENST00000290795	0.3	p.L381F	69:61	1 day, 0:24:00	382:407	2 days, 1:53:00	NA	NA	0	0			ENSG00000103184	SEC14L5
AGBL4	84871	37	1	49128898	49128898	Missense_Mutation	SNP	C	T	NA	KYSE30_OESOPHAGUS	ENST00000371839	0.1	p.G217E	1.03403	09:28:00		16:49:00	NA	NA	8.272e-06	0			ENSG00000239998	LILRA2
BEND5	79656	37	1	49208366	49208366	Missense_Mutation	SNP	C	T	NA	KYSE30_OESOPHAGUS	ENST00000371833	0.3	p.E275K	61:72	21:21:00		1 day, 14:27:00	NA	NA	0	0			ENSG00000170454	KRT75
FAF1	11124	37	1	50941296	50941296	Missense_Mutation	SNP	G	A	NA	KYSE30_OESOPHAGUS	ENST00000396153	0.2	p.A570V	2 days, 14:01:00	1 day, 23:00:00	14 days, 23:03:00	3 days, 0:00:00	NA	NA	0	0			ENSG00000130035	GALNT8
FAF1	11124	37	1	50941297	50941297	Missense_Mutation	SNP	C	T	NA	KYSE30_OESOPHAGUS	ENST00000396153	0.2	p.A570T	2 days, 14:01:00	1 day, 23:00:00	15 days, 1:02:00	2 days, 23:00:00	NA	NA	0	0			ENSG00000283632	EXOC3L2
CDCP2	200008	37	1	54605329	54605329	Missense_Mutation	SNP	G	A	NA	KYSE30_OESOPHAGUS	ENST00000371330	0.1	p.P405L	16:56:00	10:41:00			NA	NA	1.647e-05	0			ENSG00000130254	SAFB2
C8A	731	37	1	57378238	57378238	Missense_Mutation	SNP	T	A	NA	KYSE30_OESOPHAGUS	ENST00000361249	0.3	p.C515S	54:61	1 day, 8:29:00		1 day, 13:25:00	NA	NA	0	0			ENSG00000130725	UBE2M
FPGT-TNNI3K	100526835	37	1	74905277	74905277	Missense_Mutation	SNP	G	T	NA	KYSE30_OESOPHAGUS	ENST00000370899	0.3	p.G762V	5 days, 7:26:00	2 days, 4:09:00		3 days, 14:00:00	557:88	NA	0	0			ENSG00000130749	ZC3H4
C1orf173	0	37	1	75039032	75039032	Missense_Mutation	SNP	T	C	NA	KYSE30_OESOPHAGUS	ENST00000326665	0.5	p.I788V	34:140				NA	NA	1.647e-05	0			ENSG00000131375	CAPN7
ACADM	34	37	1	76215106	76215106	Missense_Mutation	SNP	A	C	NA	KYSE30_OESOPHAGUS	ENST00000370841	0.4	p.E237D	0.646528	04:14:00	123:592		NA	NA	0	0			ENSG00000131480	AOC2
ZNHIT6	54680	37	1	86123605	86123605	Missense_Mutation	SNP	T	C	NA	KYSE30_OESOPHAGUS	ENST00000370574	0.3	p.K433E	35:131	04:18:00	25:69	10:28:00	NA	NA	0	0			ENSG00000131849	ZNF132
COL24A1	255631	37	1	86249959	86249959	Missense_Mutation	SNP	C	A	NA	KYSE30_OESOPHAGUS	ENST00000370571	0.2	p.G1384C	43:158	12:38:00			NA	NA	0	0			ENSG00000131864	USP29
CLCA2	9635	37	1	86920927	86920927	Missense_Mutation	SNP	A	G	NA	KYSE30_OESOPHAGUS	ENST00000370565	0.4	p.H850R	6 days, 9:38:00	1 day, 4:05:00	04:01:00	12 days, 1:02:00	NA	NA	0	0			ENSG00000196757	ZNF700
CLCA1	1179	37	1	86954736	86954736	Missense_Mutation	SNP	G	A	NA	KYSE30_OESOPHAGUS	ENST00000234701	0.3	p.E414K	0.788194	0.667361			NA	NA	0	0			ENSG00000132382	MYBBP1A
LRRC8D	55144	37	1	90400021	90400021	Missense_Mutation	SNP	C	T	NA	KYSE30_OESOPHAGUS	ENST00000337338	0.5	p.S465L	31:103	08:50:00	92:395	44:168	NA	NA	0	0			ENSG00000132669	RIN2
BARHL2	343472	37	1	91182629	91182629	Missense_Mutation	SNP	C	T	NA	KYSE30_OESOPHAGUS	ENST00000370445	0.4	p.D42N	34:159	14:45:00			NA	NA	0	0			ENSG00000133101	CCNA1
RPAP2	79871	37	1	92789477	92789477	Missense_Mutation	SNP	G	A	NA	KYSE30_OESOPHAGUS	ENST00000610020	0.1	p.A334T	81:94	1 day, 5:34:00	1 day, 4:59:00	76:63	NA	NA	0	0			ENSG00000133247	KMT5C
COL11A1	1301	37	1	103355061	103355061	Missense_Mutation	SNP	C	A	NA	KYSE30_OESOPHAGUS	ENST00000370096	0.3	p.D1472Y	0.935417				NA	NA	0	0			ENSG00000133704	IPO8
CELSR2	1952	37	1	109793404	109793404	Missense_Mutation	SNP	G	T	NA	KYSE30_OESOPHAGUS	ENST00000271332	0.3	p.D235Y	12:34:00	08:24:00	17:56:00	32:68	NA	NA	0	0			ENSG00000134294	SLC38A2
CELSR2	1952	37	1	109812591	109812591	Missense_Mutation	SNP	G	A	NA	KYSE30_OESOPHAGUS	ENST00000271332	0.3	p.V2382M	25:109	12:45:00	28:98		NA	NA	1.647e-05	0			ENSG00000134313	KIDINS220
HIST2H2AC	8338	37	1	149858798	149858798	Missense_Mutation	SNP	G	A	NA	KYSE30_OESOPHAGUS	ENST00000331380	0.2	p.E92K	4 days, 7:42:00	2 days, 2:11:00	15:04:00	3 days, 22:35:00	NA	NA	0	0			ENSG00000134363	FST
SV2A	9900	37	1	149885283	149885283	Missense_Mutation	SNP	A	G	NA	KYSE30_OESOPHAGUS	ENST00000369146	0.3	p.V37A	36:91	14:36:00		0.88125	NA	NA	0	0			ENSG00000134389	CFHR5
RPRD2	23248	37	1	150443610	150443610	Missense_Mutation	SNP	G	A	NA	KYSE30_OESOPHAGUS	ENST00000369068	0.4	p.R729Q	10:51:00	0.668056	31:126	49:197	NA	NA	0	0			ENSG00000135638	EMX1
SCNM1	79005	37	1	151140633	151140633	Missense_Mutation	SNP	G	T	NA	KYSE30_OESOPHAGUS	ENST00000368905	0.4	p.G138C	389:138	1 day, 9:12:00	128:66	1 day, 4:06:00	NA	NA	0	0			ENSG00000135917	SLC19A3
FLG2	388698	37	1	152323267	152323267	Missense_Mutation	SNP	C	A	NA	KYSE30_OESOPHAGUS	ENST00000388718	0.5	p.S2332I	79:242	16:56:00		46:151	NA	NA	0	0			ENSG00000136040	PLXNC1
LCE2C	353140	37	1	152648613	152648613	Missense_Mutation	SNP	T	C	NA	KYSE30_OESOPHAGUS	ENST00000368783	0.1	p.F41S	47:163	12:33:00		41:172	NA	NA	3.295e-05	0			ENSG00000136280	CCM2
IVL	3713	37	1	152883952	152883952	Missense_Mutation	SNP	C	T	NA	KYSE30_OESOPHAGUS	ENST00000368764	0.3	p.P560L	0.672917	06:45:00	64:200	11:50:00	NA	NA	0	0			ENSG00000136383	ALPK3
AQP10	89872	37	1	154296125	154296125	Missense_Mutation	SNP	G	A	NA	KYSE30_OESOPHAGUS	ENST00000324978	0.3	p.G184R	54:184	14:34:00			NA	NA	0	0			ENSG00000136710	CCDC115
SYT11	23208	37	1	155838148	155838148	Missense_Mutation	SNP	G	A	NA	KYSE30_OESOPHAGUS	ENST00000368324	0.4	p.E143K	36:125	11:33:00		27:70	NA	NA	0	0			ENSG00000137573	SULF1
BCAN	63827	37	1	156622105	156622105	Missense_Mutation	SNP	G	A	NA	KYSE30_OESOPHAGUS	ENST00000329117	0.5	p.E455K	0.375	05:41:00			NA	NA	0	0			ENSG00000137642	SORL1
BCAN	63827	37	1	156626107	156626107	Missense_Mutation	SNP	G	A	NA	KYSE30_OESOPHAGUS	ENST00000329117	0.5	p.G659E	24:104	11:25:00		0.793056	NA	NA	0	0			ENSG00000138109	CYP2C9
PEAR1	375033	37	1	156879552	156879552	Missense_Mutation	SNP	G	A	NA	KYSE30_OESOPHAGUS	ENST00000338302	0.3	p.R474H	15:38:00	20:31:00			NA	NA	3.295e-05	0			ENSG00000138131	LOXL4
RGS4	5999	37	1	163044300	163044300	Missense_Mutation	SNP	G	A	NA	KYSE30_OESOPHAGUS	ENST00000367909	0.6	p.G190R	52:148	13:33:00		24:77	NA	NA	3.295e-05	0			ENSG00000138435	CHRNA1
F5	2153	37	1	169492552	169492552	Missense_Mutation	SNP	C	A	NA	KYSE30_OESOPHAGUS	ENST00000367797	0.3	p.Q1977H	24:87	0.750694		0.847222	NA	NA	0	0			ENSG00000080986	NDC80
BRINP2	57795	37	1	177225142	177225142	Missense_Mutation	SNP	C	G	NA	KYSE30_OESOPHAGUS	ENST00000361539	0.4	p.I119M	31:96	12:41:00		38:133	NA	NA	0	0			ENSG00000103257	SLC7A5
AXDND1	126859	37	1	179337965	179337965	Missense_Mutation	SNP	T	C	NA	KYSE30_OESOPHAGUS	ENST00000367618	0.3	p.M43T	0.66875	07:30:00		48:157	NA	NA	4.118e-05	0			ENSG00000104133	SPG11
HMCN1	83872	37	1	186076094	186076094	Missense_Mutation	SNP	C	A	NA	KYSE30_OESOPHAGUS	ENST00000271588	0.4	p.H3617N	4 days, 2:40:00	1 day, 13:06:00	06:07:00	163:72	NA	NA	0	0			ENSG00000119707	RBM25
ASPM	259266	37	1	197071325	197071325	Missense_Mutation	SNP	C	G	NA	KYSE30_OESOPHAGUS	ENST00000367409	0.4	p.M2352I	46:147	06:50:00	11:23:00	38:126	NA	NA	0	0			ENSG00000106018	VIPR2
ZBTB41	360023	37	1	197147566	197147566	Missense_Mutation	SNP	G	A	NA	KYSE30_OESOPHAGUS	ENST00000367405	0.4	p.R585C	25:61	06:10:00		05:31:00	NA	NA	0	0			ENSG00000055609	KMT2C
PIK3C2B	5287	37	1	204438582	204438582	Missense_Mutation	SNP	G	A	NA	KYSE30_OESOPHAGUS	ENST00000367187	0.3	p.P117S	21:44:00	11:30:00	0.961806	1.02083	84:350	NA	0	0			ENSG00000104218	CSPP1
NFASC	23114	37	1	204923382	204923382	Missense_Mutation	SNP	G	T	NA	KYSE30_OESOPHAGUS	ENST00000401399	0.1	p.R94S	13:46:00	11:23:00	12:26:00	15:49:00	NA	NA	0	0			ENSG00000167419	LPO
TMEM81	388730	37	1	205052749	205052749	Missense_Mutation	SNP	T	A	NA	KYSE30_OESOPHAGUS	ENST00000367167	0.3	p.I234F	25:76	10:42:00	06:09:00		NA	NA	0	0			ENSG00000007174	DNAH9
CDK18	5129	37	1	205496946	205496946	Missense_Mutation	SNP	G	A	NA	KYSE30_OESOPHAGUS	ENST00000360066	0.2	p.G252S	27:132	09:41:00	71:167	29:87	09:24:00	NA	0	0			ENSG00000080603	SRCAP
CD34	947	37	1	208062944	208062944	Missense_Mutation	SNP	C	T	NA	KYSE30_OESOPHAGUS	ENST00000310833	0.7	p.G207E	2 days, 9:25:00	1 day, 10:16:00		4 days, 8:44:00	NA	NA	0	0			ENSG00000065717	TLE2
HLX	3142	37	1	221057753	221057753	Missense_Mutation	SNP	G	A	NA	KYSE30_OESOPHAGUS	ENST00000366903	0.6	p.E392K	14:41:00	09:34:00	03:02:00	34:98	NA	NA	0	0			ENSG00000105278	ZFR2
TMEM63A	9725	37	1	226055652	226055652	Missense_Mutation	SNP	C	A	NA	KYSE30_OESOPHAGUS	ENST00000366835	0.3	p.L150F	10:53:00	15:46:00	101:255	11:53:00	NA	NA	0	0			ENSG00000108018	SORCS1
LEFTY2	7044	37	1	226125230	226125230	Missense_Mutation	SNP	G	T	NA	KYSE30_OESOPHAGUS	ENST00000366820	0.5	p.P338T	0.875	20:48:00			NA	NA	0	0			ENSG00000104998	IL27RA
CDC42BPA	8476	37	1	227204650	227204650	Missense_Mutation	SNP	C	T	NA	KYSE30_OESOPHAGUS	ENST00000366769	0.3	p.E1538K	26:93	15:30:00	29:67	30:73	308:897	NA	0	0			ENSG00000059378	PARP12
ZNF124	7678	37	1	247320512	247320512	Missense_Mutation	SNP	G	C	NA	KYSE30_OESOPHAGUS	ENST00000543802	0.2	p.Q138E	12:46:00	11:37:00	05:06:00	0.879167	NA	NA	0	0			ENSG00000074054	CLASP1
ZNF496	84838	37	1	247492045	247492045	Missense_Mutation	SNP	T	C	NA	KYSE30_OESOPHAGUS	ENST00000294753	0.4	p.T172A	56:87	23:31:00	43:71	12:31:00	NA	NA	0	0			ENSG00000068784	SRBD1
OR2B11	127623	37	1	247614585	247614585	Missense_Mutation	SNP	A	G	NA	KYSE30_OESOPHAGUS	ENST00000318749	0.6	p.S234P	1 day, 13:16:00	1 day, 12:15:00		1 day, 11:16:00	NA	NA	0	0			ENSG00000048991	R3HDM1
KIDINS220	57498	37	2	8919808	8919808	Missense_Mutation	SNP	T	A	NA	KYSE30_OESOPHAGUS	ENST00000256707	0.3	p.D789V	1 day, 4:20:00	1 day, 3:22:00	2 days, 11:48:00	23:54:00	NA	NA	0	0			ENSG00000114948	ADAM23
APOB	338	37	2	21247834	21247834	Missense_Mutation	SNP	C	A	NA	KYSE30_OESOPHAGUS	ENST00000233242	0.1	p.A803S	2 days, 2:34:00	1 day, 3:30:00		27:77	NA	NA	8.236e-06	0			ENSG00000114200	BCHE
ATAD2B	54454	37	2	24118699	24118699	Missense_Mutation	SNP	C	T	NA	KYSE30_OESOPHAGUS	ENST00000238789	0.5	p.G120R	15:38:00				NA	NA	8.275e-06	0			ENSG00000114127	XRN1
ASXL2	55252	37	2	25967087	25967087	Missense_Mutation	SNP	C	T	NA	KYSE30_OESOPHAGUS	ENST00000435504	0.4	p.G707R	36:124	1 day, 1:34:00	15:29:00	51:158	NA	NA	0	0			ENSG00000039600	SOX30
C2orf71	388939	37	2	29295788	29295788	Missense_Mutation	SNP	G	T	NA	KYSE30_OESOPHAGUS	ENST00000331664	0.5	p.P447H	3 days, 17:03:00	2 days, 0:00:00		4 days, 5:31:00	NA	NA	0	0			ENSG00000038427	VCAN
RASGRP3	25780	37	2	33740247	33740247	Missense_Mutation	SNP	T	C	NA	KYSE30_OESOPHAGUS	ENST00000403687	0.3	p.L15P	4 days, 14:04:00	1 day, 14:00:00		4 days, 17:29:00	NA	NA	0	0			ENSG00000039139	DNAH5
SPTBN1	6711	37	2	54870261	54870261	Missense_Mutation	SNP	G	A	NA	KYSE30_OESOPHAGUS	ENST00000356805	0.4	p.E1334K	2 days, 15:01:00	1 day, 16:01:00	10 days, 2:02:00	2 days, 23:13:00	NA	NA	8.236e-06	0			ENSG00000039560	RAI14
EXOC6B	23233	37	2	72802710	72802710	Missense_Mutation	SNP	T	C	NA	KYSE30_OESOPHAGUS	ENST00000272427	0.6	p.I253V	1 day, 6:51:00	06:22:00	49:73	60:146	NA	NA	0	0			ENSG00000105852	PON3
TMEM131	23505	37	2	98422109	98422109	Missense_Mutation	SNP	T	C	NA	KYSE30_OESOPHAGUS	ENST00000186436	0.5	p.I705V	4 days, 4:55:00	15:15:00	1 day, 5:17:00	1 day, 8:16:00	NA	NA	0	0			ENSG00000078725	BRINP1
SULT1C4	27233	37	2	108999895	108999895	Missense_Mutation	SNP	C	T	NA	KYSE30_OESOPHAGUS	ENST00000272452	0.2	p.H182Y	09:37:00	09:23:00		18:47:00	NA	NA	4.118e-05	0			ENSG00000139278	GLIPR1
SULT1C4	27233	37	2	108999898	108999898	Missense_Mutation	SNP	G	A	NA	KYSE30_OESOPHAGUS	ENST00000272452	0.2	p.V183M	09:34:00	10:26:00		19:45:00	NA	NA	4.118e-05	0			ENSG00000139540	SLC39A5
MERTK	10461	37	2	112656325	112656325	Missense_Mutation	SNP	C	T	NA	KYSE30_OESOPHAGUS	ENST00000295408	0.4	p.P5S	07:08:00	09:22:00	08:26:00			NA	0	0			ENSG00000140470	ADAMTS17
CCDC93	54520	37	2	118758408	118758408	Missense_Mutation	SNP	G	A	NA	KYSE30_OESOPHAGUS	ENST00000376300	0.2	p.P118S	18:34:00	12:30:00	32:66	10:23:00	NA	NA	0	0			ENSG00000141027	NCOR1
MBD5	55777	37	2	149247513	149247513	Missense_Mutation	SNP	G	A	NA	KYSE30_OESOPHAGUS	ENST00000407073	0.1	p.G1205R	29:72	16:29:00	06:15:00	1 day, 14:58:00	NA	NA	0	0			ENSG00000178773	CPNE7
NEB	4703	37	2	152484314	152484314	Missense_Mutation	SNP	C	T	NA	KYSE30_OESOPHAGUS	ENST00000172853	0.1	p.G3046D	60:157	12:22:00		17:41:00	NA	NA	4.965e-05	0			ENSG00000049283	EPN3
TBR1	10716	37	2	162280010	162280010	Missense_Mutation	SNP	G	T	NA	KYSE30_OESOPHAGUS	ENST00000389554	0.3	p.A441S	08:02:00	16:14:00		2 days, 13:25:00	NA	NA	3.387e-05	0			ENSG00000141371	C17orf64
SLC4A10	57282	37	2	162804158	162804158	Missense_Mutation	SNP	C	G	NA	KYSE30_OESOPHAGUS	ENST00000446997	0.1	p.S729C	34:78	11:27:00		52:95	NA	NA	0	0			ENSG00000141385	AFG3L2
CHRNA1	1134	37	2	175624257	175624257	Missense_Mutation	SNP	C	T	NA	KYSE30_OESOPHAGUS	ENST00000261007	0.5	p.E50K	46:125	09:22:00		23:46:00	NA	NA	0	0			ENSG00000141510	TP53
TTN	7273	37	2	179412524	179412524	Missense_Mutation	SNP	C	T	NA	KYSE30_OESOPHAGUS	ENST00000591111	0.1	p.D29636N	0.672917	12:40:00			246:1098	NA	0	0			ENSG00000141627	DYM
TTN	7273	37	2	179434502	179434502	Missense_Mutation	SNP	T	C	NA	KYSE30_OESOPHAGUS	ENST00000591111	0.1	p.T23812A	0.888889	12:47:00		0.715278	212:943	NA	0	0			ENSG00000143126	CELSR2
TTN	7273	37	2	179434829	179434829	Missense_Mutation	SNP	G	A	NA	KYSE30_OESOPHAGUS	ENST00000591111	0.1	p.R23703W	58:83	20:31:00		112:184	720:1090	NA	1.655e-05	0			ENSG00000143341	HMCN1
TTN	7273	37	2	179456902	179456902	Missense_Mutation	SNP	G	T	NA	KYSE30_OESOPHAGUS	ENST00000591111	0.1	p.T18269N	05:34:00	19:52:00		0.689583	149:643	NA	0	0			ENSG00000143379	SETDB1
TTN	7273	37	2	179535837	179535837	Missense_Mutation	SNP	C	T	NA	KYSE30_OESOPHAGUS	ENST00000591111	0.1	p.R11389Q	10:53:00	10:29:00		14:46:00	151:618	NA	8.281e-06	0			ENSG00000144036	EXOC6B
TTN	7273	37	2	179585780	179585780	Missense_Mutation	SNP	T	C	NA	KYSE30_OESOPHAGUS	ENST00000591111	0.1	p.N7339D	39:145	07:32:00		37:161	170:754	NA	4.138e-05	0			ENSG00000114993	RTKN
DNAH7	56171	37	2	196729415	196729415	Missense_Mutation	SNP	G	T	NA	KYSE30_OESOPHAGUS	ENST00000312428	0.6	p.H2322N	109:173	23:51:00		82:184	NA	NA	0	0			ENSG00000198075	SULT1C4
ABCA12	26154	37	2	215813848	215813848	Missense_Mutation	SNP	C	G	NA	KYSE30_OESOPHAGUS	ENST00000272895	0.7	p.G2293A	2 days, 15:01:00	11:00:00	6 days, 8:00:00	4 days, 0:01:00	NA	NA	0	0			ENSG00000144452	ABCA12
IHH	3549	37	2	219919990	219919990	Missense_Mutation	SNP	C	T	NA	KYSE30_OESOPHAGUS	ENST00000295731	0.6	p.G392E	10:07:00	1 day, 6:17:00		1 day, 15:22:00	NA	NA	0	0			ENSG00000145545	SRD5A1
PTPRN	5798	37	2	220155004	220155004	Missense_Mutation	SNP	C	A	NA	KYSE30_OESOPHAGUS	ENST00000295718	0.2	p.A962S	1 day, 1:00:00	1 day, 12:00:00		2 days, 6:01:00	NA	NA	8.237e-06	0			ENSG00000145649	GZMA
SLC19A3	80704	37	2	228564214	228564214	Missense_Mutation	SNP	G	A	NA	KYSE30_OESOPHAGUS	ENST00000258403	0.3	p.L73F	58:65	14:18:00		1 day, 3:24:00	NA	NA	1.647e-05	0			ENSG00000145715	RASA1
SP110	3431	37	2	231065615	231065615	Missense_Mutation	SNP	C	A	NA	KYSE30_OESOPHAGUS	ENST00000358662	0.4	p.R372L	4 days, 5:48:00	16:04:00	2 days, 21:28:00	21:16:00	445:192	NA	0	0			ENSG00000146247	PHIP
SP110	3431	37	2	231077095	231077095	Missense_Mutation	SNP	C	G	NA	KYSE30_OESOPHAGUS	ENST00000358662	0.4	p.E212Q	21:22:00	08:15:00	47:87	22:46:00	1 day, 15:51:00	NA	0	0			ENSG00000147586	MRPS28
ITM2C	81618	37	2	231742244	231742244	Missense_Mutation	SNP	C	T	NA	KYSE30_OESOPHAGUS	ENST00000326427	0.6	p.R231W	1 day, 17:28:00	20:11:00	268:118	19:12:00	NA	NA	4.118e-05	0			ENSG00000147684	NDUFB9
DIS3L2	129563	37	2	233199419	233199419	Missense_Mutation	SNP	G	A	NA	KYSE30_OESOPHAGUS	ENST00000409307	0.1	p.G790S	05:12:00	19:23:00	23:50:00	06:15:00	NA	NA	1.654e-05	0			ENSG00000148143	ZNF462
COL6A3	1293	37	2	238280575	238280575	Missense_Mutation	SNP	A	T	NA	KYSE30_OESOPHAGUS	ENST00000295550	0.4	p.F1362Y	1 day, 3:13:00	14:11:00		2 days, 5:33:00	NA	NA	1.647e-05	0			ENSG00000165204	OR1K1
SCLY	51540	37	2	239002571	239002571	Missense_Mutation	SNP	G	A	NA	KYSE30_OESOPHAGUS	ENST00000555827	0.1	p.E331K	10:16:00	12:30:00	06:23:00	09:39:00	NA	NA	0	0			ENSG00000150628	SPATA4
D2HGDH	728294	37	2	242674847	242674847	Missense_Mutation	SNP	T	G	NA	KYSE30_OESOPHAGUS	ENST00000321264	0.4	p.F70V	04:00:00	19:00:00	4 days, 9:00:00	16:00:00	NA	NA	0	0			ENSG00000151229	SLC2A13
IL17RE	132014	37	3	9955700	9955700	Missense_Mutation	SNP	T	C	NA	KYSE30_OESOPHAGUS	ENST00000383814	0.3	p.C430R	1 day, 17:30:00	17:16:00	1 day, 15:35:00	21:21:00	NA	NA	0	0			ENSG00000128849	CGNL1
CAPN7	23473	37	3	15271972	15271972	Missense_Mutation	SNP	A	T	NA	KYSE30_OESOPHAGUS	ENST00000253693	0.2	p.D321V	1 day, 11:37:00	11:10:00	2 days, 0:35:00	1 day, 11:45:00	NA	NA	0	0			ENSG00000152822	GRM1
PLCD1	5333	37	3	38053082	38053082	Missense_Mutation	SNP	C	T	NA	KYSE30_OESOPHAGUS	ENST00000334661	0.4	p.E171K	05:18:00	10:17:00		1 day, 1:29:00	NA	NA	0	0			ENSG00000153147	SMARCA5
SCN10A	6336	37	3	38802187	38802187	Missense_Mutation	SNP	T	C	NA	KYSE30_OESOPHAGUS	ENST00000449082	0.2	p.N312S	1 day, 2:18:00	10:09:00		1 day, 4:21:00	NA	NA	0	0			ENSG00000153201	RANBP2
CCRL2	9034	37	3	46450241	46450241	Missense_Mutation	SNP	G	C	NA	KYSE30_OESOPHAGUS	ENST00000399036	0.3	p.R224T	67:98	12:15:00		2 days, 0:51:00	NA	NA	0	0			ENSG00000112851	ERBIN
SETD2	29072	37	3	47163607	47163607	Missense_Mutation	SNP	T	G	NA	KYSE30_OESOPHAGUS	ENST00000409792	0.3	p.N840T	23:18:00	10:16:00	17:30:00	06:36:00	NA	NA	0	0			ENSG00000154760	SLFN13
BSN	8927	37	3	49699063	49699063	Missense_Mutation	SNP	G	C	NA	KYSE30_OESOPHAGUS	ENST00000296452	0.4	p.S3262T	19:42:00	04:30:00			NA	NA	0	0			ENSG00000154975	CA10
RNF123	63891	37	3	49737161	49737161	Missense_Mutation	SNP	C	T	NA	KYSE30_OESOPHAGUS	ENST00000327697	0.6	p.L314F	11:31:00	09:18:00	1 day, 11:50:00		NA	NA	0	0			ENSG00000135205	CCDC146
CAMKV	79012	37	3	49897023	49897023	Missense_Mutation	SNP	G	T	NA	KYSE30_OESOPHAGUS	ENST00000477224	0.1	p.P412T	2 days, 7:51:00	09:08:00			1 day, 11:56:00	NA	0	0			ENSG00000240771	ARHGEF25
SEMA3F	6405	37	3	50223763	50223763	Missense_Mutation	SNP	C	T	NA	KYSE30_OESOPHAGUS	ENST00000002829	0.3	p.R599C	07:09:00	11:10:00	132:80	13:20:00	NA	NA	0	0			ENSG00000158023	WDR66
CACNA2D2	9254	37	3	50404872	50404872	Missense_Mutation	SNP	C	T	NA	KYSE30_OESOPHAGUS	ENST00000479441	0.1	p.R792H	06:15:00	17:14:00	03:04:00	1 day, 5:33:00	NA	NA	0	0			ENSG00000284308	C2orf81
ACTR8	93973	37	3	53912471	53912471	Missense_Mutation	SNP	T	G	NA	KYSE30_OESOPHAGUS	ENST00000335754	0.3	p.R106S	41:69	11:06:00	62:61		NA	NA	0	0			ENSG00000159433	STARD9
KBTBD8	84541	37	3	67058348	67058348	Missense_Mutation	SNP	G	A	NA	KYSE30_OESOPHAGUS	ENST00000417314	0.2	p.E449K	12:12:00	05:02:00			NA	NA	2.484e-05	0			ENSG00000159592	GPBP1L1
HTR1F	3355	37	3	88040791	88040791	Missense_Mutation	SNP	A	C	NA	KYSE30_OESOPHAGUS	ENST00000319595	0.4	p.I298L	23:24:00	09:19:00		55:168	NA	NA	0	0			ENSG00000230453	ANKRD18B
IMPG2	50939	37	3	100951670	100951670	Missense_Mutation	SNP	T	A	NA	KYSE30_OESOPHAGUS	ENST00000193391	0.7	p.N1063I	19:36:00	11:20:00		1 day, 0:45:00	NA	NA	0	0			ENSG00000160445	ZER1
BTLA	151888	37	3	112185154	112185154	Missense_Mutation	SNP	C	T	NA	KYSE30_OESOPHAGUS	ENST00000334529	0.5	p.G224E	21:25:00	14:24:00			NA	NA	0	0			ENSG00000160917	CPSF4
GOLGB1	2804	37	3	121416935	121416935	Missense_Mutation	SNP	G	C	NA	KYSE30_OESOPHAGUS	ENST00000340645	0.5	p.S807C	33:74	09:21:00	32:72	36:84	NA	NA	0	0			ENSG00000161021	MAML1
HSPBAP1	79663	37	3	122478140	122478140	Missense_Mutation	SNP	G	A	NA	KYSE30_OESOPHAGUS	ENST00000306103	0.2	p.S167F	25:67	12:16:00	14:42:00	37:67	NA	NA	0	0			ENSG00000161509	GRIN2C
KALRN	8997	37	3	124390692	124390692	Missense_Mutation	SNP	G	T	NA	KYSE30_OESOPHAGUS	ENST00000291478	0.5	p.G599C	5 days, 7:01:00	1 day, 9:00:00	16:00:00		1 day, 22:00:00	NA	8.236e-06	0			ENSG00000188868	ZNF563
COL6A6	131873	37	3	130284272	130284272	Missense_Mutation	SNP	G	A	NA	KYSE30_OESOPHAGUS	ENST00000358511	0.6	p.G366S	30:119	05:30:00			NA	NA	8.266e-06	0			ENSG00000161940	BCL6B
CEP63	80254	37	3	134277994	134277994	Missense_Mutation	SNP	C	G	NA	KYSE30_OESOPHAGUS	ENST00000337090	0.3	p.P559R	29:87	08:20:00	23:26:00	54:82	NA	NA	0	0			ENSG00000188827	SLX4
NME9	347736	37	3	138025279	138025279	Missense_Mutation	SNP	A	C	NA	KYSE30_OESOPHAGUS	ENST00000333911	0.3	p.D168E	0.795139	10:24:00		21:48:00	NA	NA	0	0			ENSG00000162714	ZNF496
SPSB4	92369	37	3	140785424	140785424	Missense_Mutation	SNP	G	C	NA	KYSE30_OESOPHAGUS	ENST00000310546	0.2	p.A160P	04:06:00	09:22:00		06:16:00	NA	NA	0	0			ENSG00000153208	MERTK
XRN1	54464	37	3	142141730	142141730	Missense_Mutation	SNP	G	C	NA	KYSE30_OESOPHAGUS	ENST00000264951	0.4	p.L249V	0.972917	10:12:00	14:50:00	13:19:00	NA	NA	0	0			ENSG00000163285	GABRG1
PLOD2	5352	37	3	145804644	145804644	Missense_Mutation	SNP	C	T	NA	KYSE30_OESOPHAGUS	ENST00000360060	0.3	p.E353K	03:08:00		06:31:00	08:33:00	NA	NA	0	0			ENSG00000163359	COL6A3
GPR149	344758	37	3	154146441	154146441	Missense_Mutation	SNP	G	A	NA	KYSE30_OESOPHAGUS	ENST00000389740	0.2	p.L322F	57:145	12:28:00		08:29:00	NA	NA	0	0			ENSG00000054356	PTPRN
RSRC1	51319	37	3	158261229	158261229	Missense_Mutation	SNP	C	T	NA	KYSE30_OESOPHAGUS	ENST00000295930	0.3	p.P289S	48:132	14:18:00	36:110	0.544444	NA	NA	0	0			ENSG00000163501	IHH
NMD3	51068	37	3	160958907	160958907	Missense_Mutation	SNP	G	A	NA	KYSE30_OESOPHAGUS	ENST00000460469	0.1	p.R276Q	0.552778	05:26:00	38:194		NA	NA	0	0			ENSG00000163520	FBLN2
BCHE	590	37	3	165547509	165547509	Missense_Mutation	SNP	G	A	NA	KYSE30_OESOPHAGUS	ENST00000264381	0.3	p.S438L	41:102	13:24:00		61:172	NA	NA	0	0			ENSG00000174891	RSRC1
FXR1	8087	37	3	180630502	180630502	Missense_Mutation	SNP	G	C	NA	KYSE30_OESOPHAGUS	ENST00000357559	0.4	p.G10A	51:316	0.626389	188:790		NA	NA	0	0			ENSG00000163959	SLC51A
ATP13A5	344905	37	3	193023415	193023415	Missense_Mutation	SNP	C	T	NA	KYSE30_OESOPHAGUS	ENST00000342358	0.4	p.E871K	45:202	0.511806		24:167	150:847	NA	0	0			ENSG00000145016	RUBCN
CPN2	1370	37	3	194062398	194062398	Missense_Mutation	SNP	C	T	NA	KYSE30_OESOPHAGUS	ENST00000323830	0.3	p.G345D	0.859722	0.597917		24:159	NA	NA	0	0			ENSG00000164061	BSN
MUC4	4585	37	3	195481236	195481236	Missense_Mutation	SNP	C	T	NA	KYSE30_OESOPHAGUS	ENST00000346145	0.4	p.G823D	1 day, 7:56:00	1 day, 18:51:00	05:01:00	07:07:00	NA	NA	0	0			ENSG00000131711	MAP1B
NRROS	375387	37	3	196388555	196388555	Missense_Mutation	SNP	G	A	NA	KYSE30_OESOPHAGUS	ENST00000328557	0.4	p.V681I	38:275	10:30:00		0.949306	NA	NA	0	0			ENSG00000164508	HIST1H2AA
KIAA0226	9711	37	3	197401926	197401926	Missense_Mutation	SNP	G	A	NA	KYSE30_OESOPHAGUS	ENST00000296343	0.5	p.A961V	65:75	21:31:00	1 day, 7:41:00	1 day, 14:38:00	NA	NA	8.277e-06	0			ENSG00000164694	FNDC1
TLR10	81793	37	4	38775501	38775501	Missense_Mutation	SNP	C	T	NA	KYSE30_OESOPHAGUS	ENST00000308973	0.4	p.E571K	33:70	11:24:00		82:160	NA	NA	4.119e-05	0			ENSG00000164761	TNFRSF11B
AASDH	132949	37	4	57215702	57215702	Missense_Mutation	SNP	T	C	NA	KYSE30_OESOPHAGUS	ENST00000205214	0.6	p.K739E	3 days, 15:03:00	1 day, 8:00:00	2 days, 15:00:00	8 days, 20:01:00	NA	NA	0	0			ENSG00000165684	SNAPC4
FAT4	79633	37	4	126242287	126242287	Missense_Mutation	SNP	C	T	NA	KYSE30_OESOPHAGUS	ENST00000394329	0.3	p.T1574I	4 days, 7:06:00	21:00:00	05:00:00	3 days, 16:02:00	NA	NA	1.653e-05	0			ENSG00000165985	C1QL3
SMARCA5	8467	37	4	144464680	144464680	Missense_Mutation	SNP	A	T	NA	KYSE30_OESOPHAGUS	ENST00000283131	0.3	p.N641I	1 day, 21:02:00	21:00:00	10 days, 15:02:00	1 day, 0:00:00	NA	NA	0	0			ENSG00000107736	CDH23
CPE	1363	37	4	166408594	166408594	Missense_Mutation	SNP	G	T	NA	KYSE30_OESOPHAGUS	ENST00000402744	0.4	p.M326I	33:75	13:27:00	09:22:00		NA	NA	8.236e-06	0			ENSG00000166825	ANPEP
TLL1	7092	37	4	166981314	166981314	Missense_Mutation	SNP	G	C	NA	KYSE30_OESOPHAGUS	ENST00000061240	0.2	p.E661Q	13:42:00	11:25:00			NA	NA	0	0			ENSG00000166828	SCNN1G
SPATA4	132851	37	4	177114191	177114191	Missense_Mutation	SNP	G	C	NA	KYSE30_OESOPHAGUS	ENST00000280191	0.2	p.L129V	1 day, 12:20:00	14:11:00		1 day, 9:20:00	NA	NA	0	0			ENSG00000166959	MS4A8
CCDC110	256309	37	4	186379943	186379943	Missense_Mutation	SNP	T	G	NA	KYSE30_OESOPHAGUS	ENST00000307588	0.3	p.S600R	1 day, 1:44:00	08:17:00			NA	NA	0	0			ENSG00000167139	TBC1D21
CYP4V2	285440	37	4	187131629	187131629	Missense_Mutation	SNP	A	G	NA	KYSE30_OESOPHAGUS	ENST00000378802	0.4	p.K471R	2 days, 0:28:00	22:18:00	12:03:00	2 days, 17:41:00	NA	NA	0	0			ENSG00000167981	ZNF597
SRD5A1	6715	37	5	6662983	6662983	Missense_Mutation	SNP	G	T	NA	KYSE30_OESOPHAGUS	ENST00000274192	0.5	p.W206L	28:76	09:27:00	0.834028	04:11:00	NA	NA	0	0			ENSG00000181444	ZNF467
CDH9	1007	37	5	26902643	26902643	Missense_Mutation	SNP	C	T	NA	KYSE30_OESOPHAGUS	ENST00000231021	0.4	p.G399S	26:153	07:31:00		33:139	NA	NA	0	0			ENSG00000171695	LKAAEAR1
ADAMTS12	81792	37	5	33751530	33751530	Missense_Mutation	SNP	C	T	NA	KYSE30_OESOPHAGUS	ENST00000504830	0.1	p.E205K	44:178	12:55:00		29:139	NA	NA	0	0			ENSG00000171298	GAA
RAI14	26064	37	5	34823774	34823774	Missense_Mutation	SNP	G	A	NA	KYSE30_OESOPHAGUS	ENST00000265109	0.3	p.M609I	0.820833	0.459722			NA	NA	0	0			ENSG00000170396	ZNF804A
HCN1	348980	37	5	45461971	45461971	Missense_Mutation	SNP	A	G	NA	KYSE30_OESOPHAGUS	ENST00000303230	0.4	p.W330R	0.545139				NA	NA	0	0			ENSG00000170571	EMB
EMB	133418	37	5	49699020	49699020	Missense_Mutation	SNP	T	C	NA	KYSE30_OESOPHAGUS	ENST00000303221	0.5	p.K290R	16:42:00	10:08:00	1 day, 16:41:00	41:67	NA	NA	0	0			ENSG00000164588	HCN1
PPAP2A	8611	37	5	54763863	54763863	Missense_Mutation	SNP	C	T	NA	KYSE30_OESOPHAGUS	ENST00000307259	0.8	p.A109T	25:80	05:17:00	32:70		NA	NA	0	0			ENSG00000169228	RAB24
ERBB2IP	55914	37	5	65350535	65350535	Missense_Mutation	SNP	G	T	NA	KYSE30_OESOPHAGUS	ENST00000284037	0.5	p.R1130L	2 days, 1:00:00	1 day, 5:00:00	10 days, 10:02:00	3 days, 7:00:00	NA	NA	4.118e-05	0			ENSG00000169925	BRD3
MAP1B	4131	37	5	71411534	71411534	Missense_Mutation	SNP	C	T	NA	KYSE30_OESOPHAGUS	ENST00000296755	0.7	p.S65L	21:53:00	11:20:00		40:102	NA	NA	0	0			ENSG00000168286	THAP11
MAP1B	4131	37	5	71491442	71491442	Missense_Mutation	SNP	G	C	NA	KYSE30_OESOPHAGUS	ENST00000296755	0.7	p.A754P	34:100	11:19:00		39:89	NA	NA	0	0			ENSG00000170684	ZNF296
MAP1B	4131	37	5	71491443	71491443	Missense_Mutation	SNP	C	T	NA	KYSE30_OESOPHAGUS	ENST00000296755	0.7	p.A754V	34:100	12:19:00		39:90	NA	NA	0	0			ENSG00000171067	C11orf24
VCAN	1462	37	5	82836475	82836475	Missense_Mutation	SNP	C	A	NA	KYSE30_OESOPHAGUS	ENST00000265077	0.3	p.D2551E	0.91875	10:22:00			NA	NA	8.236e-06	0			ENSG00000110066	KMT5B
RASA1	5921	37	5	86633816	86633816	Missense_Mutation	SNP	G	A	NA	KYSE30_OESOPHAGUS	ENST00000274376	0.6	p.V309I	1 day, 1:54:00	04:09:00	59:179	20:28:00	155:356	NA	0	0			ENSG00000147889	CDKN2A
APC	324	37	5	112177885	112177885	Missense_Mutation	SNP	G	T	NA	KYSE30_OESOPHAGUS	ENST00000457016	0.1	p.L2198F	25:90	06:33:00	07:36:00	32:72	30:73		0	0			ENSG00000169919	GUSB
FBN2	2201	37	5	127647606	127647606	Missense_Mutation	SNP	C	A	NA	KYSE30_OESOPHAGUS	ENST00000508053	0.1	p.R1640I	08:57:00	07:26:00		0.958333	151:439	NA	0	0			ENSG00000172023	REG1B
PCDHA8	56140	37	5	140221418	140221418	Missense_Mutation	SNP	G	C	NA	KYSE30_OESOPHAGUS	ENST00000531613	0.1	p.R171T	35:133	13:46:00		36:156	NA	NA	0	0			ENSG00000171864	PRND
PCDHB11	56125	37	5	140579903	140579903	Missense_Mutation	SNP	C	T	NA	KYSE30_OESOPHAGUS	ENST00000354757	0.3	p.P186S	0.911111	13:49:00		0.763194	NA	NA	0	0			ENSG00000143797	MBOAT2
SOX30	11063	37	5	157078632	157078632	Missense_Mutation	SNP	G	T	NA	KYSE30_OESOPHAGUS	ENST00000265007	0.6	p.P152H	10:52:00	09:50:00			NA	NA	0	0			ENSG00000169871	TRIM56
RAB24	53917	37	5	176729813	176729813	Missense_Mutation	SNP	G	A	NA	KYSE30_OESOPHAGUS	ENST00000303251	0.6	p.R69C	25:180		84:442	0.906944	NA	NA	0	0			ENSG00000169087	HSPBAP1
B4GALT7	11285	37	5	177031448	177031448	Missense_Mutation	SNP	G	C	NA	KYSE30_OESOPHAGUS	ENST00000029410	0.5	p.E107Q	3 days, 13:01:00	3 days, 11:00:00	10 days, 13:00:00	5 days, 7:02:00	NA	NA	0	0			ENSG00000172346	CSDC2
ZNF354A	6940	37	5	178139599	178139599	Missense_Mutation	SNP	C	G	NA	KYSE30_OESOPHAGUS	ENST00000335815	0.2	p.R427T	75:160	22:46:00	17:37:00	27:152	NA	NA	0	0			ENSG00000171163	ZNF692
HNRNPH1	3187	37	5	179042564	179042564	Missense_Mutation	SNP	G	C	NA	KYSE30_OESOPHAGUS	ENST00000356731	0.5	p.Q445E	0.504167	12:45:00	161:779	07:15:00	65:335	NA	0	0			ENSG00000171574	ZNF584
MAML1	9794	37	5	179193432	179193432	Missense_Mutation	SNP	C	T	NA	KYSE30_OESOPHAGUS	ENST00000292599	0.3	p.S474F	51:83	1 day, 2:54:00	53:132		87:232	NA	0	0			ENSG00000067113	PLPP1
DUSP22	56940	37	6	348263	348263	Missense_Mutation	SNP	G	A	NA	KYSE30_OESOPHAGUS	ENST00000344450	0.5	p.E142K	1 day, 17:57:00	18:59:00		77:200	NA	NA	0	0			ENSG00000084453	SLCO1A2
CAGE1	285782	37	6	7373629	7373629	Missense_Mutation	SNP	G	A	NA	KYSE30_OESOPHAGUS	ENST00000512086	0.1	p.R475W	12:19:00	10:12:00		1 day, 11:47:00	NA	NA	2.484e-05	0			ENSG00000168491	CCDC110
ATXN1	6310	37	6	16306705	16306705	Missense_Mutation	SNP	G	A	NA	KYSE30_OESOPHAGUS	ENST00000244769	0.4	p.A768V	1 day, 16:39:00	1 day, 3:21:00	1 day, 21:38:00	68:69	NA	NA	0	0			ENSG00000172969	FRG2C
E2F3	1871	37	6	20490546	20490546	Missense_Mutation	SNP	C	T	NA	KYSE30_OESOPHAGUS	ENST00000346618	0.3	p.P428L	0.81875	18:32:00	16:38:00	1 day, 7:45:00	NA	NA	0	0			ENSG00000172803	SNX32
GPLD1	2822	37	6	24445824	24445824	Missense_Mutation	SNP	A	C	NA	KYSE30_OESOPHAGUS	ENST00000230036	0.1	p.L657R	1 day, 23:56:00	1 day, 10:37:00	02:04:00	22:33:00	NA	NA	4.942e-05	0			ENSG00000048649	RSF1
HIST1H4E	8367	37	6	26205077	26205077	Missense_Mutation	SNP	G	T	NA	KYSE30_OESOPHAGUS	ENST00000360441	0.4	p.D69Y	32:97	10:42:00	44:171	44:135	NA	NA	0	0			ENSG00000173546	CSPG4
HIST1H1B	3009	37	6	27835265	27835265	Missense_Mutation	SNP	C	A	NA	KYSE30_OESOPHAGUS	ENST00000331442	0.3	p.V15L	1 day, 21:34:00	1 day, 7:32:00		80:67	NA	NA	0	0			ENSG00000174123	TLR10
OR10C1	442194	37	6	29407853	29407853	Missense_Mutation	SNP	G	A	NA	KYSE30_OESOPHAGUS	ENST00000444197	0.2	p.D21N	28:94	07:35:00		33:87	NA	NA	0	0			ENSG00000174989	FBXW8
HLA-F	3134	37	6	29692880	29692880	Missense_Mutation	SNP	G	C	NA	KYSE30_OESOPHAGUS	ENST00000376861	0.1	p.G228A	1 day, 7:42:00	22:25:00		19:18:00	NA	NA	0	0			ENSG00000153902	LGI4
TRIM15	89870	37	6	30138318	30138318	Missense_Mutation	SNP	C	T	NA	KYSE30_OESOPHAGUS	ENST00000376694	0.4	p.P258S	51:73	13:23:00		1 day, 23:47:00	NA	NA	8.236e-06	0			ENSG00000172640	OR10AD1
AIF1	199	37	6	31584185	31584185	Missense_Mutation	SNP	G	C	NA	KYSE30_OESOPHAGUS	ENST00000376059	0.3	p.K87N	0.801389	08:30:00		34:105	NA	NA	0	0			ENSG00000174015	SPERT
PRRC2A	7916	37	6	31597108	31597108	Missense_Mutation	SNP	G	C	NA	KYSE30_OESOPHAGUS	ENST00000376033	0.2	p.Q651H	131:130	1 day, 9:35:00	101:127	15:23:00	NA	NA	0	0			ENSG00000175093	SPSB4
RXRB	6257	37	6	33166977	33166977	Missense_Mutation	SNP	G	A	NA	KYSE30_OESOPHAGUS	ENST00000374680	0.3	p.P151L	06:04:00	09:19:00	34:69	06:05:00	NA	NA	1.82e-05	0			ENSG00000174059	CD34
WDR46	9277	37	6	33256463	33256463	Missense_Mutation	SNP	A	C	NA	KYSE30_OESOPHAGUS	ENST00000374617	0.4	p.D96E	1 day, 7:18:00	1 day, 6:11:00	107:71	3 days, 9:51:00	NA	NA	8.236e-06	0			ENSG00000146707	POMZP3
DST	667	37	6	56482872	56482872	Missense_Mutation	SNP	T	G	NA	KYSE30_OESOPHAGUS	ENST00000370765	0.6	p.D1987A	50:88	08:19:00	52:131	40:81	301:735	NA	0	0			ENSG00000129480	DTD2
COL12A1	1303	37	6	75806979	75806979	Missense_Mutation	SNP	G	A	NA	KYSE30_OESOPHAGUS	ENST00000322507	0.8	p.P2856L	1 day, 11:53:00	07:13:00	70:74	1 day, 0:43:00	NA	NA	8.279e-06	0			ENSG00000175213	ZNF408
C6orf165	154313	37	6	88136318	88136318	Missense_Mutation	SNP	A	C	NA	KYSE30_OESOPHAGUS	ENST00000507897	0.1	p.K305N	0.375				NA	NA	0	0			ENSG00000173334	TRIB1
RNGTT	8732	37	6	89638922	89638922	Missense_Mutation	SNP	T	C	NA	KYSE30_OESOPHAGUS	ENST00000369485	0.4	p.E80G	16:46:00	10:23:00			NA	NA	0	0			ENSG00000175606	TMEM70
RNGTT	8732	37	6	89638923	89638923	Missense_Mutation	SNP	C	T	NA	KYSE30_OESOPHAGUS	ENST00000369485	0.4	p.E80K	16:46:00	11:23:00			NA	NA	0	0			ENSG00000118997	DNAH7
ASCC3	10973	37	6	101248278	101248278	Missense_Mutation	SNP	C	T	NA	KYSE30_OESOPHAGUS	ENST00000369162	0.2	p.R342H	22:43:00	12:22:00	12:29:00	31:60	NA	NA	0	0			ENSG00000178685	PARP10
PREP	5550	37	6	105733445	105733445	Missense_Mutation	SNP	G	T	NA	KYSE30_OESOPHAGUS	ENST00000369110	0.3	p.L489I	16:47:00	08:31:00	25:136		NA	NA	0	0			ENSG00000148219	ASTN2
C6orf203	51250	37	6	107361254	107361254	Missense_Mutation	SNP	C	T	NA	KYSE30_OESOPHAGUS	ENST00000405204	0.2	p.S97F	1 day, 1:48:00	11:17:00	35:97	1.00278	NA	NA	0	0			ENSG00000123064	DDX54
TXLNB	167838	37	6	139563666	139563666	Missense_Mutation	SNP	G	T	NA	KYSE30_OESOPHAGUS	ENST00000358430	0.3	p.D684E	10:35:00	14:21:00			NA	NA	0	0			ENSG00000178921	PFAS
SHPRH	257218	37	6	146264851	146264851	Missense_Mutation	SNP	A	G	NA	KYSE30_OESOPHAGUS	ENST00000367505	0.2	p.S556P	3 days, 1:37:00	1 day, 0:05:00	16:12:00	3 days, 19:37:00	NA	NA	0	0			ENSG00000140471	LINS1
SYNE1	23345	37	6	152462462	152462462	Missense_Mutation	SNP	C	T	NA	KYSE30_OESOPHAGUS	ENST00000367255	0.5	p.M8374I	23:49:00	18:19:00		05:14:00	NA	NA	0	0			ENSG00000181195	PENK
SYNE1	23345	37	6	152603064	152603064	Missense_Mutation	SNP	T	C	NA	KYSE30_OESOPHAGUS	ENST00000367255	0.5	p.R6087G	17:41:00	15:10:00	04:06:00		NA	NA	0	0			ENSG00000172780	RAB43
FNDC1	84624	37	6	159653937	159653937	Missense_Mutation	SNP	G	A	NA	KYSE30_OESOPHAGUS	ENST00000297267	0.9	p.G798E	05:14:00	06:24:00		52:122	NA	NA	0	0			ENSG00000166133	RPUSD2
WDR27	253769	37	6	170059554	170059554	Missense_Mutation	SNP	T	C	NA	KYSE30_OESOPHAGUS	ENST00000448612	0.1	p.D397G	15:00:00	1 day, 9:18:00	2 days, 6:43:00	1 day, 7:30:00	NA	NA	3.306e-05	0			ENSG00000181333	HEPHL1
ZFAND2A	90637	37	7	1192771	1192771	Missense_Mutation	SNP	G	C	NA	KYSE30_OESOPHAGUS	ENST00000316495	0.3	p.I124M	0.379861		61:168	0.779167	NA	NA	0	0			ENSG00000215853	RPTN
SDK1	221935	37	7	4026907	4026907	Missense_Mutation	SNP	A	T	NA	KYSE30_OESOPHAGUS	ENST00000404826	0.2	p.D695V	61:202	11:31:00		13:41:00	NA	NA	0	0			ENSG00000164853	UNCX
URGCP	55665	37	7	43918074	43918074	Missense_Mutation	SNP	C	T	NA	KYSE30_OESOPHAGUS	ENST00000453200	0.1	p.E330K	29:91	12:32:00	36:119	56:110	NA	NA	0	0			ENSG00000178381	ZFAND2A
ZNF716	441234	37	7	57529632	57529632	Missense_Mutation	SNP	G	C	NA	KYSE30_OESOPHAGUS	ENST00000420713	0.1	p.E489Q	04:22:00				NA	NA	0	0			ENSG00000180913	OR56B3P
ZNF107	51427	37	7	64167094	64167094	Missense_Mutation	SNP	G	A	NA	KYSE30_OESOPHAGUS	ENST00000395391	0.1	p.G138R	14:20:00	17:22:00	10:07:00	1 day, 11:42:00	NA	NA	0	0			ENSG00000126785	RHOJ
TYW1	55253	37	7	66563663	66563663	Missense_Mutation	SNP	C	T	NA	KYSE30_OESOPHAGUS	ENST00000359626	0.5	p.S507F	0.903472	15:49:00	29:99		NA	NA	0	0			ENSG00000125107	CNOT1
CCDC146	57639	37	7	76916148	76916148	Missense_Mutation	SNP	G	A	NA	KYSE30_OESOPHAGUS	ENST00000285871	0.4	p.E728K	24:113	09:32:00	09:08:00	48:150	NA	NA	8.237e-06	0			ENSG00000196083	IL1RAP
PON3	5446	37	7	94992100	94992100	Missense_Mutation	SNP	T	A	NA	KYSE30_OESOPHAGUS	ENST00000265627	0.5	p.H250L	1 day, 6:29:00	1 day, 2:23:00	66:64	43:72	NA	NA	3.295e-05	0			ENSG00000132024	CC2D1A
CPSF4	10898	37	7	99036804	99036804	Missense_Mutation	SNP	G	T	NA	KYSE30_OESOPHAGUS	ENST00000292476	0.5	p.M33I	05:14:00	10:27:00	40:152	18:49:00	NA	NA	0	0			ENSG00000176658	MYO1D
EPHB4	2050	37	7	100410549	100410549	Missense_Mutation	SNP	G	C	NA	KYSE30_OESOPHAGUS	ENST00000358173	0.3	p.I646M	51:181	13:41:00	180:490	57:123	69:241	NA	0	0			ENSG00000142794	NBPF3
TRIM56	81844	37	7	100730765	100730765	Missense_Mutation	SNP	G	A	NA	KYSE30_OESOPHAGUS	ENST00000306085	0.6	p.E58K	25:71	10:41:00	41:106	36:123	NA	NA	4.957e-05	0			ENSG00000165181	C9orf84
CTTNBP2	83992	37	7	117432205	117432205	Missense_Mutation	SNP	C	T	NA	KYSE30_OESOPHAGUS	ENST00000160373	0.3	p.A349T	2 days, 22:31:00	1 day, 2:21:00		1 day, 22:27:00	NA	NA	0	0			ENSG00000177535	OR2B11
PTPRZ1	5803	37	7	121651313	121651313	Missense_Mutation	SNP	T	C	NA	KYSE30_OESOPHAGUS	ENST00000393386	0.2	p.V738A	36:87	12:28:00		43:74	NA	NA	0	0			ENSG00000141447	OSBPL1A
SPAM1	6677	37	7	123599697	123599697	Missense_Mutation	SNP	C	G	NA	KYSE30_OESOPHAGUS	ENST00000439500	0.1	p.P402A	2 days, 7:38:00	23:19:00		3 days, 1:47:00	NA	NA	0	0			ENSG00000179097	HTR1F
CALU	813	37	7	128388773	128388773	Missense_Mutation	SNP	G	A	NA	KYSE30_OESOPHAGUS	ENST00000249364	0.4	p.D46N	33:95	06:27:00	166:383	40:62	NA	NA	0	0			ENSG00000032742	IFT88
FLNC	2318	37	7	128491578	128491578	Missense_Mutation	SNP	C	A	NA	KYSE30_OESOPHAGUS	ENST00000325888	0.8	p.T1913N	2 days, 4:25:00	1 day, 16:19:00		3 days, 1:59:00	2 days, 10:40:00	NA	0	0			ENSG00000130294	KIF1A
ZC3HC1	51530	37	7	129680860	129680860	Missense_Mutation	SNP	T	C	NA	KYSE30_OESOPHAGUS	ENST00000358303	0.4	p.M114V	125:71	13:04:00	2 days, 0:30:00	4 days, 9:59:00	NA	NA	2.471e-05	0			ENSG00000139537	CCDC65
PLXNA4	91584	37	7	132193370	132193370	Missense_Mutation	SNP	C	T	NA	KYSE30_OESOPHAGUS	ENST00000359827	0.3	p.R28Q	11:07:00	1 day, 3:13:00		2 days, 1:37:00	NA	NA	4.119e-05	0			ENSG00000115419	GLS
PARP12	64761	37	7	139757779	139757779	Missense_Mutation	SNP	T	C	NA	KYSE30_OESOPHAGUS	ENST00000263549	0.3	p.R128G	29:74	09:28:00	1 day, 0:35:00	19:44:00	NA	NA	0	0			ENSG00000180902	D2HGDH
ZNF467	168544	37	7	149463289	149463289	Missense_Mutation	SNP	T	C	NA	KYSE30_OESOPHAGUS	ENST00000302017	0.3	p.E101G	22:50:00	13:31:00	10:25:00		NA	NA	0	0			ENSG00000105366	SIGLEC8
DLGAP2	9228	37	8	1497130	1497130	Missense_Mutation	SNP	G	A	NA	KYSE30_OESOPHAGUS	ENST00000421627	0.2	p.D91N	08:17:00	12:25:00		21:37:00	NA	NA	1.664e-05	0			ENSG00000166501	PRKCB
KAT6A	7994	37	8	41801480	41801480	Missense_Mutation	SNP	G	A	NA	KYSE30_OESOPHAGUS	ENST00000396930	0.3	p.R672C	17:58:00	07:19:00	14:44:00		180:543	NA	0	0			ENSG00000136153	LMO7
PENK	5179	37	8	57354296	57354296	Missense_Mutation	SNP	T	G	NA	KYSE30_OESOPHAGUS	ENST00000314922	0.3	p.K113N	33:187	17:45:00		61:196	NA	NA	0	0			ENSG00000176887	SOX11
CSPP1	79848	37	8	68007713	68007713	Missense_Mutation	SNP	A	T	NA	KYSE30_OESOPHAGUS	ENST00000262210	0.5	p.E232D	25:100	08:32:00	13:38:00	52:151	174:636	NA	0	0			ENSG00000176925	OR51F2
TMEM70	54968	37	8	74893659	74893659	Missense_Mutation	SNP	C	T	NA	KYSE30_OESOPHAGUS	ENST00000312184	0.5	p.H196Y	43:181	11:54:00	48:169	53:192	NA	NA	0	0			ENSG00000111799	COL12A1
RUNX1T1	862	37	8	92982925	92982925	Missense_Mutation	SNP	G	T	NA	KYSE30_OESOPHAGUS	ENST00000523629	0.1	p.D500E	1 day, 17:37:00	1 day, 19:24:00		1 day, 20:26:00	278:182	NA	0	0			ENSG00000123342	MMP19
MATN2	4147	37	8	98900332	98900332	Missense_Mutation	SNP	G	C	NA	KYSE30_OESOPHAGUS	ENST00000520016	0.1	p.E2Q	0.375694	18:56:00	0.946528	22:51:00	NA	NA	0	0			ENSG00000181458	TMEM45A
PKHD1L1	93035	37	8	110476929	110476929	Missense_Mutation	SNP	G	C	NA	KYSE30_OESOPHAGUS	ENST00000378402	0.5	p.G2623A	39:257	17:55:00		34:120	NA	NA	0	0			ENSG00000179698	WDR97
NDUFB9	4715	37	8	125551447	125551447	Missense_Mutation	SNP	G	A	NA	KYSE30_OESOPHAGUS	ENST00000276689	0.3	p.G7E	25:119	15:57:00	180:787	47:158	NA	NA	0	0			ENSG00000178772	CPN2
TRIB1	10221	37	8	126445664	126445664	Missense_Mutation	SNP	G	A	NA	KYSE30_OESOPHAGUS	ENST00000311922	0.3	p.A156T	187:142	1 day, 20:20:00	235:156	4 days, 22:59:00	453:271	NA	0	0			ENSG00000110713	NUP98
TG	7038	37	8	133978816	133978816	Missense_Mutation	SNP	G	A	NA	KYSE30_OESOPHAGUS	ENST00000220616	0.4	p.E1854K	30:104	0.66875		0.942361	147:805	NA	0	0			ENSG00000143595	AQP10
KHDRBS3	10656	37	8	136470144	136470144	Missense_Mutation	SNP	A	G	NA	KYSE30_OESOPHAGUS	ENST00000355849	0.5	p.E12G	04:11:00	08:37:00			NA	NA	0	0			ENSG00000128591	FLNC
TOP1MT	116447	37	8	144403501	144403501	Missense_Mutation	SNP	C	G	NA	KYSE30_OESOPHAGUS	ENST00000329245	0.4	p.G339A	0.584028	11:52:00	80:251	0.922222	NA	NA	0	0			ENSG00000135916	ITM2C
PARP10	84875	37	8	145060332	145060332	Missense_Mutation	SNP	G	C	NA	KYSE30_OESOPHAGUS	ENST00000313028	0.7	p.D24E	51:91	20:41:00	225:134	21:56:00	NA	NA	8.237e-06	0			ENSG00000178965	ERICH3
SH3GL2	6456	37	9	17795558	17795558	Missense_Mutation	SNP	G	T	NA	KYSE30_OESOPHAGUS	ENST00000380607	0.4	p.Q292H	09:18:00	11:20:00		10:12:00	NA	NA	8.237e-06	0			ENSG00000180370	PAK2
DENND4C	55667	37	9	19336385	19336385	Missense_Mutation	SNP	C	A	NA	KYSE30_OESOPHAGUS	ENST00000380432	0.2	p.Q667K	16:18:00	12:08:00	2 days, 4:55:00	21:25:00	NA	NA	0	0			ENSG00000206579	XKR4
FANCG	2189	37	9	35078190	35078190	Missense_Mutation	SNP	G	C	NA	KYSE30_OESOPHAGUS	ENST00000378643	0.3	p.A153G	1 day, 20:02:00	1 day, 9:00:00	2 days, 10:00:00	1 day, 9:00:00	1 day, 5:00:00	NA	4.942e-05	0			ENSG00000183578	TNFAIP8L3
UNC13B	10497	37	9	35231144	35231144	Missense_Mutation	SNP	A	C	NA	KYSE30_OESOPHAGUS	ENST00000378495	0.3	p.K27T	14:23:00	07:05:00	15:18:00	16:21:00	NA	NA	0	0			ENSG00000164068	RNF123
TJP2	9414	37	9	71864309	71864309	Missense_Mutation	SNP	C	T	NA	KYSE30_OESOPHAGUS	ENST00000377245	0.4	p.P967S	05:07:00	19:11:00	137:141	17:26:00	NA	NA	0	0			ENSG00000182771	GRID1
TLE1	7088	37	9	84205855	84205855	Missense_Mutation	SNP	C	T	NA	KYSE30_OESOPHAGUS	ENST00000376499	0.3	p.R565H	1 day, 1:43:00	08:30:00	65:186	22:20:00	19:29:00	NA	8.236e-06	0			ENSG00000197951	ZNF71
SPATA31D1	389763	37	9	84606849	84606849	Missense_Mutation	SNP	C	G	NA	KYSE30_OESOPHAGUS	ENST00000344803	0.2	p.H488Q	22:42:00	09:29:00			NA	NA	8.269e-06	0			ENSG00000182890	GLUD2
NAA35	60560	37	9	88611458	88611458	Missense_Mutation	SNP	A	T	NA	KYSE30_OESOPHAGUS	ENST00000361671	0.5	p.E341V	1 day, 14:19:00	10:04:00	2 days, 0:20:00	09:00:00	NA	NA	0	0			ENSG00000108021	FAM208B
IARS	3376	37	9	95036722	95036722	Missense_Mutation	SNP	G	A	NA	KYSE30_OESOPHAGUS	ENST00000375643	0.3	p.P326S	28:180	0.545833	55:341		NA	NA	0	0			ENSG00000182752	PAPPA
RNF20	56254	37	9	104302503	104302503	Missense_Mutation	SNP	A	G	NA	KYSE30_OESOPHAGUS	ENST00000389120	0.3	p.T50A	1 day, 13:59:00	1 day, 1:17:00	201:186	1 day, 2:58:00	NA	NA	0	0			ENSG00000181481	RNF135
ABCA1	19	37	9	107578495	107578495	Missense_Mutation	SNP	G	A	NA	KYSE30_OESOPHAGUS	ENST00000374736	0.3	p.H1223Y	53:185	12:53:00	05:21:00	0.851389	NA	NA	0	0			ENSG00000196132	MYT1
ZNF462	58499	37	9	109765662	109765662	Missense_Mutation	SNP	G	A	NA	KYSE30_OESOPHAGUS	ENST00000277225	0.5	p.D2382N	24:73	09:40:00	14:41:00		NA	NA	0	0			ENSG00000174004	NRROS
SVEP1	79987	37	9	113170583	113170583	Missense_Mutation	SNP	G	A	NA	KYSE30_OESOPHAGUS	ENST00000401783	0.2	p.P2433S	05:45:00	11:40:00			NA	NA	0	0			ENSG00000132692	BCAN
C9orf84	158401	37	9	114543259	114543259	Missense_Mutation	SNP	C	A	NA	KYSE30_OESOPHAGUS	ENST00000318737	0.4	p.V6F	55:60	22:12:00		87:100	NA	NA	1.647e-05	0			ENSG00000184428	TOP1MT
SUSD1	64420	37	9	114820958	114820958	Missense_Mutation	SNP	T	C	NA	KYSE30_OESOPHAGUS	ENST00000374270	0.3	p.Q620R	2 days, 1:52:00	1 day, 6:25:00	51:101	2 days, 0:51:00	NA	NA	8.236e-06	0			ENSG00000184344	GDF3
RGS3	5998	37	9	116269616	116269616	Missense_Mutation	SNP	G	A	NA	KYSE30_OESOPHAGUS	ENST00000374140	0.2	p.V379I	21:17:00	1 day, 9:23:00	08:01:00	4 days, 7:52:00	NA	NA	0	0			ENSG00000182272	B4GALNT4
BRINP1	1620	37	9	121930037	121930037	Missense_Mutation	SNP	G	T	NA	KYSE30_OESOPHAGUS	ENST00000265922	0.3	p.F537L	16:55:00	17:58:00		51:171	NA	NA	8.236e-06	0			ENSG00000182240	BACE2
OR1K1	392392	37	9	125562951	125562951	Missense_Mutation	SNP	C	A	NA	KYSE30_OESOPHAGUS	ENST00000277309	0.2	p.P184T	34:149	14:47:00		66:251	NA	NA	0	0			ENSG00000183760	ACP7
NR5A1	2516	37	9	127265664	127265664	Missense_Mutation	SNP	G	A	NA	KYSE30_OESOPHAGUS	ENST00000373588	0.4	p.S4L	07:21:00	11:48:00		12:37:00	NA	NA	1.658e-05	0			ENSG00000184260	HIST2H2AC
FPGS	2356	37	9	130575869	130575869	Missense_Mutation	SNP	G	T	NA	KYSE30_OESOPHAGUS	ENST00000373247	0.2	p.A584S	1 day, 11:52:00	1 day, 3:42:00	76:124	22:48:00	NA	NA	8.266e-06	0			ENSG00000184357	HIST1H1B
ZER1	10444	37	9	131503088	131503088	Missense_Mutation	SNP	G	C	NA	KYSE30_OESOPHAGUS	ENST00000291900	0.2	p.P606A	3 days, 1:58:00	21:20:00	298:310	87:61	NA	NA	3.295e-05	0			ENSG00000179270	C2orf71
NUP214	8021	37	9	134026078	134026078	Missense_Mutation	SNP	G	A	NA	KYSE30_OESOPHAGUS	ENST00000359428	0.5	p.E735K	57:232	19:37:00	42:160	37:163	142:603	NA	0	0			ENSG00000184304	PRKD1
TTF1	7270	37	9	135251383	135251383	Missense_Mutation	SNP	T	G	NA	KYSE30_OESOPHAGUS	ENST00000334270	0.2	p.K879N	20:52:00	13:29:00	0.811111		NA	NA	0	0			ENSG00000136051	WASHC4
BRD3	8019	37	9	136907064	136907064	Missense_Mutation	SNP	C	T	NA	KYSE30_OESOPHAGUS	ENST00000303407	0.7	p.E409K	09:29:00	22:56:00	51:161	09:31:00	0.977778	NA	0	0			ENSG00000185482	STAC3
IL15RA	3601	37	10	6002350	6002350	Missense_Mutation	SNP	G	A	NA	KYSE30_OESOPHAGUS	ENST00000379977	0.3	p.S188F	39:88	16:23:00	1 day, 13:55:00	19:44:00	NA	NA	0	0			ENSG00000185792	NLRP9
ITIH2	3698	37	10	7749177	7749177	Missense_Mutation	SNP	G	A	NA	KYSE30_OESOPHAGUS	ENST00000358415	0.4	p.G58E	28:89	09:22:00		46:68	NA	NA	0	0			ENSG00000185567	AHNAK2
OPTN	10133	37	10	13164467	13164467	Missense_Mutation	SNP	G	A	NA	KYSE30_OESOPHAGUS	ENST00000378748	0.3	p.E288K	19:31:00	10:15:00	174:426	1 day, 5:51:00	NA	NA	0	0			ENSG00000184056	VPS33B
OGDHL	55753	37	10	50946257	50946257	Missense_Mutation	SNP	C	T	NA	KYSE30_OESOPHAGUS	ENST00000374103	0.4	p.D791N	15:44:00	23:30:00		09:15:00	NA	NA	0	0			ENSG00000184445	KNTC1
GRID1	2894	37	10	87379712	87379712	Missense_Mutation	SNP	C	T	NA	KYSE30_OESOPHAGUS	ENST00000327946	0.7	p.V758M	15:32:00	12:35:00		1 day, 3:33:00	NA	NA	8.236e-06	0			ENSG00000186472	PCLO
PAPSS2	9060	37	10	89504781	89504781	Missense_Mutation	SNP	G	A	NA	KYSE30_OESOPHAGUS	ENST00000361175	0.4	p.R500Q	1 day, 21:01:00	1 day, 21:00:00	9 days, 13:00:00	1 day, 6:00:00	NA	NA	8.237e-06	0			ENSG00000181322	NME9
CYP2C9	1559	37	10	96745886	96745886	Missense_Mutation	SNP	G	T	NA	KYSE30_OESOPHAGUS	ENST00000260682	0.6	p.G416C	49:91	15:22:00		40:134	NA	NA	8.237e-06	0			ENSG00000197937	ZNF347
ZFYVE27	118813	37	10	99498271	99498271	Missense_Mutation	SNP	C	G	NA	KYSE30_OESOPHAGUS	ENST00000393677	0.4	p.L13V	3 days, 12:03:00	1 day, 10:00:00	6 days, 12:00:00	1 day, 12:00:00	NA	NA	2.471e-05	0			ENSG00000162302	RPS6KA4
LOXL4	84171	37	10	100013434	100013434	Missense_Mutation	SNP	G	A	NA	KYSE30_OESOPHAGUS	ENST00000260702	0.3	p.H571Y	13:38:00	07:24:00		36:71	NA	NA	0	0			ENSG00000125482	TTF1
SORCS1	114815	37	10	108377982	108377982	Missense_Mutation	SNP	C	T	NA	KYSE30_OESOPHAGUS	ENST00000263054	0.6	p.G949R	1 day, 1:47:00	12:23:00			NA	NA	0	0			ENSG00000186265	BTLA
DCLRE1A	9937	37	10	115602186	115602186	Missense_Mutation	SNP	T	G	NA	KYSE30_OESOPHAGUS	ENST00000361384	0.2	p.T861P	6 days, 17:01:00	1 day, 0:00:00	2 days, 6:01:00	5 days, 16:00:00	NA	NA	8.236e-06	0			ENSG00000186795	KCNK18
KCNK18	338567	37	10	118969121	118969121	Missense_Mutation	SNP	G	C	NA	KYSE30_OESOPHAGUS	ENST00000334549	0.1	p.A156P	8 days, 7:04:00	2 days, 3:00:00		4 days, 7:01:00	NA	NA	4.118e-05	0			ENSG00000187091	PLCD1
GPR123	84435	37	10	134942185	134942185	Missense_Mutation	SNP	A	G	NA	KYSE30_OESOPHAGUS	ENST00000392607	0.3	p.M285V	10:40:00	10:58:00		26:91	NA	NA	3.321e-05	0			ENSG00000187097	ENTPD5
CYP2E1	1571	37	10	135350622	135350622	Missense_Mutation	SNP	C	G	NA	KYSE30_OESOPHAGUS	ENST00000463117	0.2	p.I341M	0.989583	12:47:00		0.96875	NA	NA	8.237e-06	0			ENSG00000163395	IGFN1
B4GALNT4	338707	37	11	376508	376508	Missense_Mutation	SNP	C	T	NA	KYSE30_OESOPHAGUS	ENST00000329962	0.6	p.P462L	08:02:00	15:12:00	18:07:00		NA	NA	0	0			ENSG00000119866	BCL11A
DEAF1	10522	37	11	681080	681080	Missense_Mutation	SNP	C	T	NA	KYSE30_OESOPHAGUS	ENST00000382409	0.3	p.V294I	3 days, 2:05:00	1 day, 15:00:00	5 days, 17:01:00	1 day, 7:00:00	NA	NA	0	0			ENSG00000113812	ACTR8
NUP98	4928	37	11	3735152	3735152	Missense_Mutation	SNP	G	A	NA	KYSE30_OESOPHAGUS	ENST00000324932	0.7	p.R825C	18:30:00	12:11:00	92:103	52:64	311:294	NA	0	0			ENSG00000169131	ZNF354A
OR51F2	119694	37	11	4842805	4842805	Missense_Mutation	SNP	C	A	NA	KYSE30_OESOPHAGUS	ENST00000322110	0.5	p.L64I	39:86	03:15:00		17:33:00	NA	NA	0	0			ENSG00000167566	NCKAP5L
OR51F2	119694	37	11	4842806	4842806	Missense_Mutation	SNP	T	A	NA	KYSE30_OESOPHAGUS	ENST00000322110	0.5	p.L64H	36:87	03:15:00		17:32:00	NA	NA	0	0			ENSG00000182923	CEP63
ZNF408	79797	37	11	46726649	46726649	Missense_Mutation	SNP	C	T	NA	KYSE30_OESOPHAGUS	ENST00000311764	0.2	p.P467S	25:82	08:45:00	22:46:00		NA	NA	2.473e-05	0			ENSG00000171492	LRRC8D
MYBPC3	4607	37	11	47354485	47354485	Missense_Mutation	SNP	A	G	NA	KYSE30_OESOPHAGUS	ENST00000545968	0.1	p.C1124R	19:00:00	2 days, 0:00:00		5 days, 17:00:00	NA	NA	0	0			ENSG00000187800	PEAR1
NUP160	23279	37	11	47861470	47861470	Missense_Mutation	SNP	C	T	NA	KYSE30_OESOPHAGUS	ENST00000378460	0.2	p.G225R	7 days, 14:06:00	1 day, 12:00:00	4 days, 17:00:00	5 days, 11:01:00	NA	NA	0	0			ENSG00000180815	MAP3K15
PTPRJ	5795	37	11	48166328	48166328	Missense_Mutation	SNP	G	A	NA	KYSE30_OESOPHAGUS	ENST00000418331	0.2	p.G893R	6 days, 17:03:00	2 days, 12:00:00	4 days, 6:02:00	8 days, 8:00:00	NA	NA	0	0			ENSG00000117523	PRRC2C
OR4D10	390197	37	11	59245531	59245531	Missense_Mutation	SNP	G	C	NA	KYSE30_OESOPHAGUS	ENST00000530162	0.1	p.W210S	0.51875	10:37:00			NA	NA	0	0			ENSG00000154258	ABCA9
MS4A6A	64231	37	11	59942994	59942994	Missense_Mutation	SNP	G	A	NA	KYSE30_OESOPHAGUS	ENST00000530839	0.1	p.P144S	07:49:00			05:29:00	NA	NA	0	0			ENSG00000056972	TRAF3IP2
MS4A12	54860	37	11	60271225	60271225	Missense_Mutation	SNP	G	C	NA	KYSE30_OESOPHAGUS	ENST00000016913	0.4	p.G175R	0.929167	13:23:00		08:44:00	NA	NA	0	0			ENSG00000188050	RNF133
SLC15A3	51296	37	11	60711262	60711262	Missense_Mutation	SNP	G	C	NA	KYSE30_OESOPHAGUS	ENST00000227880	0.3	p.P299A	05:09:00	11:44:00		41:87	NA	NA	0	0			ENSG00000173230	GOLGB1
BEST1	7439	37	11	61726976	61726976	Missense_Mutation	SNP	G	A	NA	KYSE30_OESOPHAGUS	ENST00000378043	0.4	p.E292K	14:59:00			1 day, 8:51:00	NA	NA	0	0			ENSG00000161031	PGLYRP2
AHNAK	79026	37	11	62290938	62290938	Missense_Mutation	SNP	C	A	NA	KYSE30_OESOPHAGUS	ENST00000378024	0.4	p.D3651Y	90:354	15:42:00	88:380		NA	NA	0	0			ENSG00000133030	MPRIP
AHNAK	79026	37	11	62298528	62298528	Missense_Mutation	SNP	C	G	NA	KYSE30_OESOPHAGUS	ENST00000378024	0.4	p.D1121H	68:159	13:39:00	123:402	08:32:00	NA	NA	0	0			ENSG00000082397	EPB41L3
MARK2	2011	37	11	63667463	63667463	Missense_Mutation	SNP	G	T	NA	KYSE30_OESOPHAGUS	ENST00000509502	0.2	p.A184S	33:166	12:47:00	45:172	06:49:00	165:612	NA	0	0			ENSG00000111335	OAS2
KCNK4	50801	37	11	64066918	64066918	Missense_Mutation	SNP	A	G	NA	KYSE30_OESOPHAGUS	ENST00000539216	0.1	p.Q301R	13:06:00	1 day, 5:10:00		2 days, 1:14:00	NA	NA	0	0			ENSG00000187527	ATP13A5
CDC42BPG	55561	37	11	64608039	64608039	Missense_Mutation	SNP	C	A	NA	KYSE30_OESOPHAGUS	ENST00000342711	0.5	p.D140Y	27:61	14:25:00	80:225	34:97	115:359	NA	0	0			ENSG00000243772	KIR2DL3
SNX32	254122	37	11	65618313	65618313	Missense_Mutation	SNP	T	G	NA	KYSE30_OESOPHAGUS	ENST00000308342	0.6	p.M197R	05:25:00	16:26:00			NA	NA	0	0			ENSG00000171219	CDC42BPG
KLC2	64837	37	11	66029361	66029361	Missense_Mutation	SNP	C	T	NA	KYSE30_OESOPHAGUS	ENST00000417856	0.1	p.A126V	11:51:00	15:28:00	48:93	12:43:00	NA	NA	0	0			ENSG00000197128	ZNF772
BRMS1	25855	37	11	66108302	66108302	Missense_Mutation	SNP	G	T	NA	KYSE30_OESOPHAGUS	ENST00000359957	0.3	p.L160M	08:23:00	15:57:00	114:330	12:26:00	NA	NA	0	0			ENSG00000105122	RASAL3
SUV420H1	51111	37	11	67926267	67926267	Missense_Mutation	SNP	C	G	NA	KYSE30_OESOPHAGUS	ENST00000304363	0.4	p.E516Q	41:88	14:33:00	45:121	19:55:00	NA	NA	0	0			ENSG00000196646	ZNF136
C11orf24	53838	37	11	68030249	68030249	Missense_Mutation	SNP	C	T	NA	KYSE30_OESOPHAGUS	ENST00000304271	0.6	p.A72T	0.926389	13:46:00	12:41:00		NA	NA	0	0			ENSG00000115241	PPM1G
SHANK2	22941	37	11	70332329	70332329	Missense_Mutation	SNP	C	T	NA	KYSE30_OESOPHAGUS	ENST00000423696	0.2	p.G978S	29:217	41:184	20:21:00	252:1159	NA	NA	2.471e-05	0			ENSG00000112679	DUSP22
ACER3	55331	37	11	76709856	76709856	Missense_Mutation	SNP	T	A	NA	KYSE30_OESOPHAGUS	ENST00000532485	0.1	p.I163N	13:26:00	07:07:00	19:30:00	09:04:00	NA	NA	0	0			ENSG00000088827	SIGLEC1
RSF1	51773	37	11	77411779	77411779	Missense_Mutation	SNP	G	C	NA	KYSE30_OESOPHAGUS	ENST00000308488	0.6	p.S832C	22:59:00		56:145	10:42:00	NA	NA	0	0			ENSG00000214929	SPATA31D1
FAT3	120114	37	11	92616313	92616313	Missense_Mutation	SNP	C	T	NA	KYSE30_OESOPHAGUS	ENST00000298047	0.6	p.P4231S	30:78	12:39:00			NA	NA	0	0			ENSG00000145113	MUC4
KBTBD3	143879	37	11	105924284	105924284	Missense_Mutation	SNP	G	C	NA	KYSE30_OESOPHAGUS	ENST00000526793	0.1	p.P378A	1 day, 22:00:00	1 day, 3:00:00	09:00:00	5 days, 22:00:00	NA	NA	0	0			ENSG00000112242	E2F3
ZW10	9183	37	11	113610052	113610052	Missense_Mutation	SNP	T	C	NA	KYSE30_OESOPHAGUS	ENST00000200135	0.3	p.M546V	1 day, 6:40:00	12:16:00	1 day, 10:39:00	16:33:00	NA	NA	0	0			ENSG00000151067	CACNA1C
SORL1	6653	37	11	121489552	121489552	Missense_Mutation	SNP	C	A	NA	KYSE30_OESOPHAGUS	ENST00000260197	0.7	p.L1892I	57:70	23:15:00	97:98	42:96	327:376	NA	0	0			ENSG00000137860	SLC28A2
KCNJ1	3758	37	11	128709033	128709033	Missense_Mutation	SNP	T	C	NA	KYSE30_OESOPHAGUS	ENST00000392664	0.2	p.D388G	03:18:00			20:37:00	NA	NA	0	0			ENSG00000163001	CFAP36
GLB1L3	112937	37	11	134147333	134147333	Missense_Mutation	SNP	C	T	NA	KYSE30_OESOPHAGUS	ENST00000431683	0.2	p.P46L	0.560417			22:34:00	NA	NA	2.482e-05	0			ENSG00000120784	ZFP30
ERC1	23085	37	12	1291221	1291221	Missense_Mutation	SNP	C	T	NA	KYSE30_OESOPHAGUS	ENST00000397203	0.2	p.S669L	11:17:00	15:29:00	21:36:00	06:12:00	135:255	NA	0	0			ENSG00000197479	PCDHB11
CACNA1C	775	37	12	2693779	2693779	Missense_Mutation	SNP	G	T	NA	KYSE30_OESOPHAGUS	ENST00000347598	0.4	p.A779S	12:36:00	14:31:00		15:21:00	NA	NA	0	0			ENSG00000198597	ZNF536
GALNT8	26290	37	12	4854626	4854626	Missense_Mutation	SNP	G	A	NA	KYSE30_OESOPHAGUS	ENST00000252318	0.2	p.D298N	1 day, 3:49:00	12:34:00		11:43:00	NA	NA	0	0			ENSG00000197168	NEK5
KLRC3	3823	37	12	10569274	10569274	Missense_Mutation	SNP	G	C	NA	KYSE30_OESOPHAGUS	ENST00000396439	0.2	p.F193L	17:54:00			50:67	NA	NA	0	0			ENSG00000197591	OR11L1
KLRC3	3823	37	12	10569289	10569289	Missense_Mutation	SNP	T	C	NA	KYSE30_OESOPHAGUS	ENST00000396439	0.2	p.I188M	15:54:00			48:67	NA	NA	0	0			ENSG00000131773	KHDRBS3
PRB2	653247	37	12	11546735	11546735	Missense_Mutation	SNP	G	A	NA	KYSE30_OESOPHAGUS	ENST00000389362	0.4	p.P93S	81:512				NA	NA	2.489e-05	0			ENSG00000197734	C14orf178
IPO8	10526	37	12	30790108	30790108	Missense_Mutation	SNP	T	G	NA	KYSE30_OESOPHAGUS	ENST00000256079	0.4	p.K835Q	30:93		44:120	45:115	NA	NA	0	0			ENSG00000105220	GPI
SLC2A13	114134	37	12	40158370	40158370	Missense_Mutation	SNP	G	C	NA	KYSE30_OESOPHAGUS	ENST00000280871	0.4	p.L538V	35:126	07:09:00		48:172	NA	NA	0	0			ENSG00000159140	SON
SLC38A2	54407	37	12	46757571	46757571	Missense_Mutation	SNP	G	A	NA	KYSE30_OESOPHAGUS	ENST00000256689	0.5	p.S331L	1 day, 2:45:00	10:24:00	298:650	34:79	NA	NA	0	0			ENSG00000165629	ATP5F1C
OR10AD1	121275	37	12	48597025	48597025	Missense_Mutation	SNP	C	G	NA	KYSE30_OESOPHAGUS	ENST00000310248	0.2	p.Q17H	21:48:00	17:23:00		15:39:00	NA	NA	0	0			ENSG00000124508	BTN2A2
LARP4	113251	37	12	50822750	50822750	Missense_Mutation	SNP	G	A	NA	KYSE30_OESOPHAGUS	ENST00000398473	0.2	p.E67K	20:49:00	04:18:00	73:204		NA	NA	0	0			ENSG00000169045	HNRNPH1
TESPA1	9840	37	12	55357561	55357561	Missense_Mutation	SNP	C	T	NA	KYSE30_OESOPHAGUS	ENST00000449076	0.1	p.R207K	10:30:00	15:27:00		05:10:00	NA	NA	0	0			ENSG00000115306	SPTBN1
TESPA1	9840	37	12	55357562	55357562	Missense_Mutation	SNP	T	C	NA	KYSE30_OESOPHAGUS	ENST00000449076	0.1	p.R207G	10:31:00	15:27:00		06:12:00	NA	NA	0	0			ENSG00000196967	ZNF585A
OR6C6	283365	37	12	55688601	55688601	Missense_Mutation	SNP	C	T	NA	KYSE30_OESOPHAGUS	ENST00000358433	0.2	p.C139Y	2 days, 17:33:00	1 day, 5:12:00		1 day, 9:10:00	NA	NA	2.471e-05	0			ENSG00000157502	MUM1L1
SLC39A5	283375	37	12	56630458	56630458	Missense_Mutation	SNP	G	C	NA	KYSE30_OESOPHAGUS	ENST00000266980	0.4	p.G379R	1.00764	15:26:00		22:39:00	NA	NA	0	0			ENSG00000196074	SYCP2
ARHGEF25	115557	37	12	58010651	58010651	Missense_Mutation	SNP	G	T	NA	KYSE30_OESOPHAGUS	ENST00000286494	0.4	p.A573S	2 days, 15:39:00	20:09:00		2 days, 23:52:00	NA	NA	0	0			ENSG00000114416	FXR1
PPM1H	57460	37	12	63087760	63087760	Missense_Mutation	SNP	C	T	NA	KYSE30_OESOPHAGUS	ENST00000228705	0.6	p.D365N	04:13:00	14:39:00			NA	NA	0	0			ENSG00000128513	POT1
RAB3IP	117177	37	12	70206605	70206605	Missense_Mutation	SNP	A	C	NA	KYSE30_OESOPHAGUS	ENST00000247833	0.7	p.K393T	20:55:00	09:17:00	42:110	19:35:00	NA	NA	4.118e-05	0			ENSG00000196411	EPHB4
PPFIA2	8499	37	12	81678064	81678064	Missense_Mutation	SNP	C	G	NA	KYSE30_OESOPHAGUS	ENST00000549396	0.1	p.V982L	06:17:00	11:30:00		06:48:00	NA	NA	0	0			ENSG00000091732	ZC3HC1
PLXNC1	10154	37	12	94620970	94620970	Missense_Mutation	SNP	C	T	NA	KYSE30_OESOPHAGUS	ENST00000258526	0.4	p.P647S	21:42:00	18:22:00		1 day, 14:52:00	NA	NA	0	0			ENSG00000151655	ITIH2
KIAA1033	23325	37	12	105538150	105538150	Missense_Mutation	SNP	C	T	NA	KYSE30_OESOPHAGUS	ENST00000332180	0.5	p.P699L	44:111	03:13:00	36:69	38:105	NA	NA	8.28e-06	0			ENSG00000164440	TXLNB
TRPV4	59341	37	12	110230171	110230171	Missense_Mutation	SNP	A	T	NA	KYSE30_OESOPHAGUS	ENST00000418703	0.2	p.S630T	11:29:00	12:23:00	14:05:00	1 day, 5:43:00	NA	NA	0	0			ENSG00000142627	EPHA2
OAS2	4939	37	12	113416524	113416524	Missense_Mutation	SNP	G	A	NA	KYSE30_OESOPHAGUS	ENST00000342315	0.4	p.M37I	15:39:00	07:27:00	08:13:00	38:80	NA	NA	2.471e-05	0			ENSG00000188324	OR6C6
RFC5	5985	37	12	118457512	118457512	Missense_Mutation	SNP	C	T	NA	KYSE30_OESOPHAGUS	ENST00000454402	0.2	p.T69I	1 day, 4:57:00	10:19:00	26:71	28:79	NA	NA	0	0			ENSG00000206384	COL6A6
P2RX7	5027	37	12	121598745	121598745	Missense_Mutation	SNP	G	T	NA	KYSE30_OESOPHAGUS	ENST00000546057	0.1	p.C135F	52:127	21:36:00		1 day, 2:24:00	271:661	NA	0	0			ENSG00000135899	SP110
WDR66	144406	37	12	122392180	122392180	Missense_Mutation	SNP	A	T	NA	KYSE30_OESOPHAGUS	ENST00000288912	0.4	p.K492M	25:66	07:13:00			NA	NA	0	0			ENSG00000138347	MYPN
HCAR3	8843	37	12	123200883	123200883	Missense_Mutation	SNP	G	T	NA	KYSE30_OESOPHAGUS	ENST00000528880	0.2	p.H134Q	23:59:00	06:19:00		1 day, 8:53:00	NA	NA	0	0			ENSG00000038358	EDC4
IFT88	8100	37	13	21171211	21171211	Missense_Mutation	SNP	G	A	NA	KYSE30_OESOPHAGUS	ENST00000319980	0.6	p.E192K	03:12:00	07:13:00	12:24:00		NA	NA	0	0			ENSG00000126883	NUP214
N4BP2L1	90634	37	13	32977086	32977086	Missense_Mutation	SNP	C	T	NA	KYSE30_OESOPHAGUS	ENST00000380133	0.2	p.G242E	12:56:00	07:28:00			NA	NA	0	0			ENSG00000160299	PCNT
NBEA	26960	37	13	35770259	35770259	Missense_Mutation	SNP	C	A	NA	KYSE30_OESOPHAGUS	ENST00000400445	0.3	p.A1729E	1 day, 0:34:00	07:14:00			NA	NA	0	0			ENSG00000198874	TYW1
CCNA1	8900	37	13	37007290	37007290	Missense_Mutation	SNP	G	A	NA	KYSE30_OESOPHAGUS	ENST00000255465	0.4	p.D77N	15:46:00	13:51:00			33:146	NA	0	0			ENSG00000221866	PLXNA4
CSNK1A1L	122011	37	13	37678918	37678918	Missense_Mutation	SNP	C	T	NA	KYSE30_OESOPHAGUS	ENST00000379800	0.3	p.G159D	27:118	12:26:00			307:952	NA	0	0			ENSG00000174744	BRMS1
TRPC4	7223	37	13	38248376	38248376	Missense_Mutation	SNP	C	A	NA	KYSE30_OESOPHAGUS	ENST00000379705	0.3	p.A455S	05:33:00	07:20:00			NA	NA	0	0			ENSG00000198445	CCT8L2
AKAP11	11215	37	13	42875638	42875638	Missense_Mutation	SNP	C	T	NA	KYSE30_OESOPHAGUS	ENST00000025301	0.2	p.S919F	1 day, 1:47:00	05:19:00	15:36:00	45:71	NA	NA	0	0			ENSG00000152952	PLOD2
KIAA0226L	80183	37	13	46919629	46919629	Missense_Mutation	SNP	G	A	NA	KYSE30_OESOPHAGUS	ENST00000429979	0.1	p.L580F	06:00:00	1 day, 13:00:00		1 day, 9:00:00	NA	NA	3.309e-05	0			ENSG00000117266	CDK18
CCDC70	83446	37	13	52440030	52440030	Missense_Mutation	SNP	G	C	NA	KYSE30_OESOPHAGUS	ENST00000242819	0.4	p.E172D	31:61	10:31:00			NA	NA	8.236e-06	0			ENSG00000157557	ETS2
NEK5	341676	37	13	52673979	52673979	Missense_Mutation	SNP	T	C	NA	KYSE30_OESOPHAGUS	ENST00000355568	0.4	p.K309R	2 days, 19:00:00	1 day, 13:00:00		23:00:00	28 days, 1:01:00	NA	1.647e-05	0			ENSG00000197683	KRTAP26-1
PCDH20	64881	37	13	61987514	61987514	Missense_Mutation	SNP	C	A	NA	KYSE30_OESOPHAGUS	ENST00000409186	0.1	p.G240C	32:66	12:18:00			NA	NA	0	0			ENSG00000126461	SCAF1
LMO7	4008	37	13	76379879	76379879	Missense_Mutation	SNP	A	T	NA	KYSE30_OESOPHAGUS	ENST00000321797	0.8	p.K160N	97:359	13:44:00			NA	NA	0	0			ENSG00000133083	DCLK1
POU4F1	5457	37	13	79176001	79176001	Missense_Mutation	SNP	G	A	NA	KYSE30_OESOPHAGUS	ENST00000377208	0.5	p.A270V	03:09:00	04:20:00		15:34:00	NA	NA	8.345e-06	0			ENSG00000198682	PAPSS2
GPC5	2262	37	13	92051428	92051428	Missense_Mutation	SNP	G	A	NA	KYSE30_OESOPHAGUS	ENST00000377067	0.3	p.G43E	18:17:00	17:18:00		17:48:00	NA	NA	0	0			ENSG00000157131	C8A
ATP11A	23250	37	13	113481047	113481047	Missense_Mutation	SNP	C	T	NA	KYSE30_OESOPHAGUS	ENST00000487903	0.1	p.L355F	2 days, 23:00:00	2 days, 0:00:00	6 days, 23:01:00	1 day, 0:00:00	33 days, 14:00:00	NA	0	0			ENSG00000198924	DCLRE1A
NFATC4	4776	37	14	24842423	24842423	Missense_Mutation	SNP	G	A	NA	KYSE30_OESOPHAGUS	ENST00000250373	0.4	p.G469D	18:18:00	10:11:00	20:20:00	22:23:00	NA	NA	0	0			ENSG00000198934	MAGEE1
PRKD1	5587	37	14	30135382	30135382	Missense_Mutation	SNP	G	A	NA	KYSE30_OESOPHAGUS	ENST00000331968	0.5	p.P146S	45:98	09:25:00			141:310	NA	0	0			ENSG00000198795	ZNF521
C14orf105	55195	37	14	57960330	57960330	Missense_Mutation	SNP	A	C	NA	KYSE30_OESOPHAGUS	ENST00000216445	0.3	p.F35C	36:67	09:19:00		1 day, 0:49:00	NA	NA	1.648e-05	0			ENSG00000198797	BRINP2
PCNXL4	64430	37	14	60581576	60581576	Missense_Mutation	SNP	C	T	NA	KYSE30_OESOPHAGUS	ENST00000406854	0.1	p.S283L	40:73	07:08:00	0.675	32:73	NA	NA	8.279e-06	0			ENSG00000198912	C1orf174
RHOJ	57381	37	14	63757641	63757641	Missense_Mutation	SNP	G	A	NA	KYSE30_OESOPHAGUS	ENST00000316754	0.3	p.G182S	0.926389	04:20:00			NA	NA	0	0			ENSG00000135040	NAA35
RHOJ	57381	37	14	63757642	63757642	Missense_Mutation	SNP	G	A	NA	KYSE30_OESOPHAGUS	ENST00000316754	0.3	p.G182D	0.925694	04:18:00			NA	NA	0	0			ENSG00000198727	MT-CYB
EXD2	55218	37	14	69704473	69704473	Missense_Mutation	SNP	C	T	NA	KYSE30_OESOPHAGUS	ENST00000409018	0.3	p.R492C	13:10:00	1 day, 22:15:00	2 days, 13:38:00	1 day, 17:15:00	NA	NA	4.118e-05	0			ENSG00000080823	MOK
ENTPD5	957	37	14	74439596	74439596	Missense_Mutation	SNP	C	T	NA	KYSE30_OESOPHAGUS	ENST00000334696	0.6	p.D340N	7 days, 0:58:00	1 day, 10:10:00	2 days, 5:12:00	2 days, 14:36:00	NA	NA	0	0			ENSG00000091483	FH
MOK	5891	37	14	102695672	102695672	Missense_Mutation	SNP	G	A	NA	KYSE30_OESOPHAGUS	ENST00000361847	0.2	p.P405L	04:31:00		05:29:00	12:24:00	10:50:00	NA	8.236e-06	0			ENSG00000143776	CDC42BPA
AKT1	207	37	14	105246448	105246448	Missense_Mutation	SNP	G	A	NA	KYSE30_OESOPHAGUS	ENST00000554581	0.1	p.P51L	06:40:00	11:16:00	88:183		72:162		0	0			ENSG00000143768	LEFTY2
AHNAK2	113146	37	14	105407716	105407716	Missense_Mutation	SNP	C	T	NA	KYSE30_OESOPHAGUS	ENST00000333244	0.5	p.G4691E	06:36:00	04:28:00		63:131	NA	NA	0	0			ENSG00000196187	TMEM63A
TGM5	9333	37	15	43552472	43552472	Missense_Mutation	SNP	C	T	NA	KYSE30_OESOPHAGUS	ENST00000220420	0.5	p.G72R	14:22:00	13:13:00	10:01:00	21:26:00	NA	NA	0	0			ENSG00000136630	HLX
SECISBP2L	9728	37	15	49284826	49284826	Missense_Mutation	SNP	G	A	NA	KYSE30_OESOPHAGUS	ENST00000559471	0.1	p.S974F	16:55:00	08:23:00	56:119	23:42:00	NA	NA	0	0			ENSG00000203710	CR1
TNFAIP8L3	388121	37	15	51350218	51350218	Missense_Mutation	SNP	C	T	NA	KYSE30_OESOPHAGUS	ENST00000327536	0.5	p.G247R	2 days, 10:02:00	1 day, 11:00:00		1 day, 23:00:00	NA	NA	2.471e-05	0			ENSG00000174529	TMEM81
CGNL1	84952	37	15	57731501	57731501	Missense_Mutation	SNP	G	A	NA	KYSE30_OESOPHAGUS	ENST00000281282	0.5	p.R435H	3 days, 0:01:00	1 day, 10:00:00		6 days, 9:00:00	NA	NA	0	0			ENSG00000133056	PIK3C2B
FAM63B	54629	37	15	59146745	59146745	Missense_Mutation	SNP	G	A	NA	KYSE30_OESOPHAGUS	ENST00000559228	0.1	p.R601Q	3 days, 1:01:00	1 day, 9:00:00	3 days, 2:00:00	6 days, 0:00:00	NA	NA	4.139e-05	0			ENSG00000131018	SYNE1
BNIP2	663	37	15	59971853	59971853	Missense_Mutation	SNP	C	G	NA	KYSE30_OESOPHAGUS	ENST00000607373	0.1	p.G78A	1 day, 19:00:00	23:00:00	15 days, 5:01:00	5 days, 6:00:00	NA	NA	0	0			ENSG00000117139	KDM5B
PDCD7	10081	37	15	65412266	65412266	Missense_Mutation	SNP	C	T	NA	KYSE30_OESOPHAGUS	ENST00000204549	0.4	p.E346K	63:157	09:18:00	46:107	16:48:00	NA	NA	0	0			ENSG00000177888	ZBTB41
TBC1D21	161514	37	15	74177175	74177175	Missense_Mutation	SNP	G	A	NA	KYSE30_OESOPHAGUS	ENST00000300504	0.2	p.D141N	1 day, 18:02:00	1 day, 7:00:00		3 days, 8:00:00	NA	NA	1.647e-05	0			ENSG00000066279	ASPM
ALPK3	57538	37	15	85360180	85360180	Missense_Mutation	SNP	C	T	NA	KYSE30_OESOPHAGUS	ENST00000258888	0.5	p.L35F	21:01:00	1 day, 10:00:00		2 days, 2:00:00	3 days, 10:00:00	NA	2.471e-05	0			ENSG00000116747	TROVE2
ANPEP	290	37	15	90340898	90340898	Missense_Mutation	SNP	C	G	NA	KYSE30_OESOPHAGUS	ENST00000300060	0.6	p.E689Q	48:80	11:31:00		1 day, 9:48:00	NA	NA	0	0			ENSG00000146414	SHPRH
VPS33B	26276	37	15	91549893	91549893	Missense_Mutation	SNP	C	A	NA	KYSE30_OESOPHAGUS	ENST00000333371	0.3	p.R256L	31:76	12:35:00	20:35:00	13:43:00	NA	NA	0	0			ENSG00000162779	AXDND1
LINS	55180	37	15	101120904	101120904	Missense_Mutation	SNP	T	A	NA	KYSE30_OESOPHAGUS	ENST00000314742	0.8	p.E48D	10:31:00	09:26:00	17:23:00	15:37:00	NA	NA	0	0			ENSG00000116147	TNR
MAPK8IP3	23162	37	16	1816740	1816740	Missense_Mutation	SNP	G	C	NA	KYSE30_OESOPHAGUS	ENST00000250894	0.4	p.A985P	17:59:00	14:43:00	112:359	1.00486	NA	NA	0	0			ENSG00000198734	F5
ZNF205	7755	37	16	3168963	3168963	Missense_Mutation	SNP	C	T	NA	KYSE30_OESOPHAGUS	ENST00000382192	0.3	p.S181L	5 days, 18:01:00	2 days, 8:00:00	5 days, 2:00:00	3 days, 13:02:00	NA	NA	4.943e-05	0			ENSG00000117152	RGS4
SLX4	84464	37	16	3641037	3641037	Missense_Mutation	SNP	C	T	NA	KYSE30_OESOPHAGUS	ENST00000294008	0.3	p.E868K	1 day, 8:47:00	1 day, 3:19:00	21:37:00	61:86	NA	NA	8.236e-06	0			ENSG00000118523	CTGF
UBN1	29855	37	16	4924667	4924667	Missense_Mutation	SNP	G	C	NA	KYSE30_OESOPHAGUS	ENST00000396658	0.4	p.E752D	90:110	19:30:00		53:71	NA	NA	0	0			ENSG00000132718	SYT11
ABAT	18	37	16	8862783	8862783	Missense_Mutation	SNP	G	C	NA	KYSE30_OESOPHAGUS	ENST00000396600	0.2	p.E257Q	8 days, 21:06:00	1 day, 22:00:00	8 days, 13:00:00	2 days, 16:00:00	NA	NA	0	0			ENSG00000160691	SHC1
RRN3	54700	37	16	15159199	15159199	Missense_Mutation	SNP	A	G	NA	KYSE30_OESOPHAGUS	ENST00000198767	0.6	p.I528T	2 days, 14:01:00	1 day, 15:00:00	7 days, 1:01:00	5 days, 12:00:00	NA	NA	4.942e-05	0			ENSG00000171811	CFAP46
SCNN1G	6340	37	16	23200870	23200870	Missense_Mutation	SNP	G	C	NA	KYSE30_OESOPHAGUS	ENST00000300061	0.2	p.D166H	69:227	19:35:00			NA	NA	0	0			ENSG00000163207	IVL
PRKCB	5579	37	16	24105590	24105590	Missense_Mutation	SNP	G	A	NA	KYSE30_OESOPHAGUS	ENST00000321728	0.7	p.E265K	37:130	19:46:00		63:124	0.809028	NA	0	0			ENSG00000187180	LCE2C
SRCAP	10847	37	16	30718588	30718588	Missense_Mutation	SNP	C	G	NA	KYSE30_OESOPHAGUS	ENST00000262518	0.4	p.P131A	3 days, 7:03:00	2 days, 9:00:00	4 days, 3:01:00	3 days, 3:01:00	NA	NA	4.96e-05	0			ENSG00000163156	SCNM1
CYLD	1540	37	16	50813764	50813764	Missense_Mutation	SNP	C	A	NA	KYSE30_OESOPHAGUS	ENST00000427738	0.3	p.Q443K	48:90	13:19:00	20:38:00	1 day, 5:49:00	244:545		2.481e-05	0			ENSG00000163125	RPRD2
SALL1	6299	37	16	51172982	51172982	Missense_Mutation	SNP	G	T	NA	KYSE30_OESOPHAGUS	ENST00000251020	0.4	p.H1051N	16:31:00	16:26:00		29:72	NA	NA	0	0			ENSG00000085377	PREP
CES4A	283848	37	16	67029640	67029640	Missense_Mutation	SNP	C	G	NA	KYSE30_OESOPHAGUS	ENST00000326686	0.5	p.F56L	37:71	12:28:00		1 day, 2:30:00	NA	NA	0	0			ENSG00000159164	SV2A
EDC4	23644	37	16	67914817	67914817	Missense_Mutation	SNP	G	A	NA	KYSE30_OESOPHAGUS	ENST00000358933	0.5	p.A819T	28:66	16:31:00	40:80	1 day, 3:55:00	NA	NA	0	0			ENSG00000112249	ASCC3
DHODH	1723	37	16	72048485	72048485	Missense_Mutation	SNP	G	T	NA	KYSE30_OESOPHAGUS	ENST00000219240	0.4	p.E116D	13:45:00	15:31:00	06:14:00	23:40:00	NA	NA	0	0			ENSG00000175535	PNLIP
FAM92B	339145	37	16	85139034	85139034	Missense_Mutation	SNP	C	G	NA	KYSE30_OESOPHAGUS	ENST00000539556	0.1	p.E146Q	05:40:00	07:25:00		10:32:00	NA	NA	0	0			ENSG00000185515	BRCC3
CPNE7	27132	37	16	89650133	89650133	Missense_Mutation	SNP	C	T	NA	KYSE30_OESOPHAGUS	ENST00000268720	0.5	p.P204L	1 day, 1:48:00	14:27:00	1 day, 7:51:00	1 day, 4:58:00	NA	NA	8.245e-06	0			ENSG00000111880	RNGTT
SGSM2	9905	37	17	2265411	2265411	Missense_Mutation	SNP	C	T	NA	KYSE30_OESOPHAGUS	ENST00000426855	0.2	p.S102L	2 days, 6:29:00	1 day, 2:10:00	3 days, 23:44:00	1 day, 0:13:00	NA	NA	0	0			ENSG00000177551	NHLH2
CLUH	23277	37	17	2597303	2597303	Missense_Mutation	SNP	T	C	NA	KYSE30_OESOPHAGUS	ENST00000570628	0.2	p.N1002S	14:41:00	10:35:00	109:183	25:60	NA	NA	4.129e-05	0			ENSG00000188994	ZNF292
ZZEF1	23140	37	17	4045961	4045961	Missense_Mutation	SNP	G	A	NA	KYSE30_OESOPHAGUS	ENST00000381638	0.2	p.R77C	10:20:00	09:21:00	09:13:00	24:67	NA	NA	0	0			ENSG00000148835	TAF5
MYBBP1A	10514	37	17	4449044	4449044	Missense_Mutation	SNP	G	A	NA	KYSE30_OESOPHAGUS	ENST00000254718	0.4	p.P645L	05:08:00	12:23:00	45:107	18:47:00	NA	NA	0	0			ENSG00000196924	FLNA
BCL6B	255877	37	17	6927014	6927014	Missense_Mutation	SNP	G	C	NA	KYSE30_OESOPHAGUS	ENST00000293805	0.5	p.E8D	13:19:00	11:24:00		12:29:00	NA	NA	0	0			ENSG00000060718	COL11A1
TP53	7157	37	17	7576870	7576870	Missense_Mutation	SNP	C	T	NA	KYSE30_OESOPHAGUS	ENST00000269305	0.4	p.E326K	1 day, 6:47:00	09:20:00	3 days, 21:33:00	23:41:00	130:322		0	0			ENSG00000189195	BTBD8
PFAS	5198	37	17	8169558	8169558	Missense_Mutation	SNP	T	G	NA	KYSE30_OESOPHAGUS	ENST00000314666	0.6	p.L903R	14:33:00	17:25:00	14:17:00	18:22:00	NA	NA	1.647e-05	0			ENSG00000143032	BARHL2
MYH1	4619	37	17	10395858	10395858	Missense_Mutation	SNP	T	C	NA	KYSE30_OESOPHAGUS	ENST00000226207	0.5	p.K1899E	52:351	0.472222		25:194	216:1757	NA	0	0			ENSG00000155966	AFF2
MYH1	4619	37	17	10409189	10409189	Missense_Mutation	SNP	C	T	NA	KYSE30_OESOPHAGUS	ENST00000226207	0.5	p.G705D	26:153					NA	0	0			ENSG00000137975	CLCA2
MYH1	4619	37	17	10419317	10419317	Missense_Mutation	SNP	C	T	NA	KYSE30_OESOPHAGUS	ENST00000226207	0.5	p.R144Q	132:419	32:78			190:681	NA	0	0			ENSG00000171502	COL24A1
DNAH9	1770	37	17	11726275	11726275	Missense_Mutation	SNP	G	T	NA	KYSE30_OESOPHAGUS	ENST00000262442	0.4	p.R3057M	0.811111	0.888194		44:276	NA	NA	0	0			ENSG00000117174	ZNHIT6
TRIM16	10626	37	17	15554418	15554418	Missense_Mutation	SNP	C	T	NA	KYSE30_OESOPHAGUS	ENST00000578237	0.1	p.R169H	5 days, 0:21:00	4 days, 15:18:00	758:134	1 day, 16:09:00	NA	NA	2.471e-05	0			ENSG00000188107	EYS
NCOR1	9611	37	17	15968240	15968240	Missense_Mutation	SNP	G	A	NA	KYSE30_OESOPHAGUS	ENST00000268712	0.3	p.P1682L	52:338		56:381		NA	NA	0	0			ENSG00000151914	DST
NT5M	56953	37	17	17248156	17248156	Missense_Mutation	SNP	G	T	NA	KYSE30_OESOPHAGUS	ENST00000389022	0.4	p.V160L	11 days, 20:42:00	4 days, 9:14:00		18 days, 18:55:00	NA	NA	0	0			ENSG00000077254	USP33
ZNF286B	729288	37	17	18565888	18565888	Missense_Mutation	SNP	T	A	NA	KYSE30_OESOPHAGUS	ENST00000545289	0.1	p.S311C	0.996528				NA	NA	0	0			ENSG00000117054	ACADM
RNF135	84282	37	17	29315014	29315014	Missense_Mutation	SNP	C	T	NA	KYSE30_OESOPHAGUS	ENST00000328381	0.5	p.S190F	32:71	06:12:00	1 day, 2:38:00	21:49:00	NA	NA	2.471e-05	0			ENSG00000259030	FPGT-TNNI3K
MYO1D	4642	37	17	31087600	31087600	Missense_Mutation	SNP	C	T	NA	KYSE30_OESOPHAGUS	ENST00000318217	0.5	p.D361N	22:42:00	10:33:00	21:59:00	11:27:00	NA	NA	0	0			ENSG00000087495	PHACTR3
SLFN13	146857	37	17	33768258	33768258	Missense_Mutation	SNP	C	A	NA	KYSE30_OESOPHAGUS	ENST00000285013	0.6	p.A684S	5 days, 9:05:00	1 day, 9:00:00		2 days, 5:00:00	NA	NA	8.236e-06	0			ENSG00000187140	FOXD3
AOC2	314	37	17	40997620	40997620	Missense_Mutation	SNP	C	T	NA	KYSE30_OESOPHAGUS	ENST00000253799	0.3	p.S326F	42:99	09:44:00	09:16:00	31:67	NA	NA	0	0			ENSG00000170927	PKHD1
ABI3	51225	37	17	47297551	47297551	Missense_Mutation	SNP	G	A	NA	KYSE30_OESOPHAGUS	ENST00000225941	0.1	p.G222E	12:21:00	10:18:00			NA	NA	0	0			ENSG00000132855	ANGPTL3
CA10	56934	37	17	49825057	49825057	Missense_Mutation	SNP	T	G	NA	KYSE30_OESOPHAGUS	ENST00000285273	0.4	p.H134P	38:102	12:31:00			NA	NA	0	0			ENSG00000157211	CDCP2
LPO	4025	37	17	56332240	56332240	Missense_Mutation	SNP	C	T	NA	KYSE30_OESOPHAGUS	ENST00000262290	0.4	p.R392W	4 days, 17:01:00	1 day, 8:00:00		2 days, 22:00:00	NA	NA	0	0			ENSG00000148408	CACNA1B
LPO	4025	37	17	56345268	56345268	Missense_Mutation	SNP	C	G	NA	KYSE30_OESOPHAGUS	ENST00000262290	0.4	p.F684L	31:60	10:28:00		17:20:00	NA	NA	0	0			ENSG00000108231	LGI1
C17orf64	124773	37	17	58506844	58506844	Missense_Mutation	SNP	T	C	NA	KYSE30_OESOPHAGUS	ENST00000269127	0.4	p.L184P	1 day, 15:02:00	1 day, 14:00:00		2 days, 17:01:00	NA	NA	0	0			ENSG00000174348	PODN
TBX4	9496	37	17	59556060	59556060	Missense_Mutation	SNP	G	A	NA	KYSE30_OESOPHAGUS	ENST00000240335	0.1	p.G208S	5 days, 1:42:00	2 days, 4:13:00	06:00:00	4 days, 20:50:00	NA	NA	2.471e-05	0			ENSG00000204006	C1orf185
KCNH6	81033	37	17	61623215	61623215	Missense_Mutation	SNP	C	G	NA	KYSE30_OESOPHAGUS	ENST00000583023	0.1	p.F979L	27:79	15:40:00		28:115	NA	NA	0	0			ENSG00000162373	BEND5
ABCA5	23461	37	17	67305426	67305426	Missense_Mutation	SNP	G	A	NA	KYSE30_OESOPHAGUS	ENST00000392676	0.3	p.S149F	0.796528	04:17:00	11:26:00	20:39:00	NA	NA	0	0			ENSG00000186094	AGBL4
GRIN2C	2905	37	17	72850924	72850924	Missense_Mutation	SNP	G	A	NA	KYSE30_OESOPHAGUS	ENST00000293190	0.5	p.A103V	09:46:00	18:39:00		21:58:00	NA	NA	8.237e-06	0			ENSG00000130720	FIBCD1
FADS6	283985	37	17	72874522	72874522	Missense_Mutation	SNP	G	A	NA	KYSE30_OESOPHAGUS	ENST00000310226	0.6	p.L331F	12:29:00	17:49:00		47:110	NA	NA	0	0			ENSG00000204060	FOXO6
GAA	2548	37	17	78082134	78082134	Missense_Mutation	SNP	G	A	NA	KYSE30_OESOPHAGUS	ENST00000302262	0.3	p.G334D	20:59:00	14:51:00	202:568	27:103	NA	NA	0	0			ENSG00000124159	MATN4
ENOSF1	55556	37	18	675363	675363	Missense_Mutation	SNP	C	A	NA	KYSE30_OESOPHAGUS	ENST00000251101	0.7	p.K396N	06:21:00	18:57:00	44:168		NA	NA	0	0			ENSG00000084073	ZMPSTE24
NDC80	10403	37	18	2587889	2587889	Missense_Mutation	SNP	G	A	NA	KYSE30_OESOPHAGUS	ENST00000261597	0.4	p.D244N	2 days, 10:49:00	21:16:00	71:79	2 days, 2:36:00	NA	NA	0	0			ENSG00000136877	FPGS
EPB41L3	23136	37	18	5416140	5416140	Missense_Mutation	SNP	C	T	NA	KYSE30_OESOPHAGUS	ENST00000341928	0.2	p.G582R	0.757639	15:29:00		0.844444	NA	NA	0	0			ENSG00000244122	UGT1A7
PIEZO2	63895	37	18	10696488	10696488	Missense_Mutation	SNP	G	A	NA	KYSE30_OESOPHAGUS	ENST00000503781	0.3	p.H2180Y	0.973611	09:33:00		08:28:00	NA	NA	0	0			ENSG00000134684	YARS
ZNF521	25925	37	18	22805082	22805082	Missense_Mutation	SNP	C	A	NA	KYSE30_OESOPHAGUS	ENST00000361524	0.3	p.V934L	44:77	1 day, 3:21:00		1 day, 4:56:00	166:336	NA	0	0			ENSG00000136931	NR5A1
KATNAL2	83473	37	18	44601699	44601699	Missense_Mutation	SNP	G	C	NA	KYSE30_OESOPHAGUS	ENST00000592005	0.1	p.E35Q	10:08:00	17:10:00	03:06:00	1 day, 1:26:00	NA	NA	0	0			ENSG00000147174	GCNA
DYM	54808	37	18	46812930	46812930	Missense_Mutation	SNP	G	A	NA	KYSE30_OESOPHAGUS	ENST00000269445	0.6	p.P274S	2 days, 0:00:00	17:00:00	2 days, 10:00:00	1 day, 14:00:00	NA	NA	1.647e-05	0			ENSG00000197444	OGDHL
DCC	1630	37	18	51025713	51025713	Missense_Mutation	SNP	C	G	NA	KYSE30_OESOPHAGUS	ENST00000442544	0.2	p.P1315R	2 days, 2:01:00	21:00:00		1 day, 4:00:00	NA	NA	8.236e-06	0			ENSG00000138835	RGS3
STXBP2	6813	37	19	7708055	7708055	Missense_Mutation	SNP	C	G	NA	KYSE30_OESOPHAGUS	ENST00000221283	0.5	p.S344C	14:21:00	13:30:00	287:544	100:119	NA	NA	0	0			ENSG00000106868	SUSD1
ICAM5	7087	37	19	10403462	10403462	Missense_Mutation	SNP	G	A	NA	KYSE30_OESOPHAGUS	ENST00000221980	0.4	p.R379H	18:39:00	17:28:00	13:21:00	76:154	NA	NA	0	0			ENSG00000125998	FAM83C
SMARCA4	6597	37	19	11141547	11141547	Missense_Mutation	SNP	A	G	NA	KYSE30_OESOPHAGUS	ENST00000429416	0.3	p.D1175G	12:00:00	1 day, 20:00:00	13 days, 0:02:00		14:00:00	9 days, 0:03:00	0	0			ENSG00000204188	GGNBP1
LDLR	3949	37	19	11216259	11216259	Missense_Mutation	SNP	C	T	NA	KYSE30_OESOPHAGUS	ENST00000558518	0.1	p.S226F	10:24:00	12:24:00	37 days, 1:40:00			NA	0	0			ENSG00000227057	WDR46
CCDC159	126075	37	19	11462747	11462747	Missense_Mutation	SNP	G	A	NA	KYSE30_OESOPHAGUS	ENST00000588790	0.1	p.E169K	09:31:00	12:32:00	32:68	18:55:00	NA	NA	0	0			ENSG00000204231	RXRB
ZNF844	284391	37	19	12187585	12187585	Missense_Mutation	SNP	G	A	NA	KYSE30_OESOPHAGUS	ENST00000439326	0.3	p.M550I	04:10:00	16:26:00		0.625	NA	NA	0	0			ENSG00000204248	COL11A2
ZNF563	147837	37	19	12430592	12430592	Missense_Mutation	SNP	T	A	NA	KYSE30_OESOPHAGUS	ENST00000293725	0.5	p.T83S	38:131	10:24:00			NA	NA	0	0			ENSG00000165029	ABCA1
CC2D1A	54862	37	19	14038801	14038801	Missense_Mutation	SNP	G	T	NA	KYSE30_OESOPHAGUS	ENST00000318003	0.7	p.E804D	34:94	19:26:00	83:144	64:87	NA	NA	0	0			ENSG00000204262	COL5A2
CC2D1A	54862	37	19	14038802	14038802	Missense_Mutation	SNP	A	T	NA	KYSE30_OESOPHAGUS	ENST00000318003	0.7	p.R805W	34:92	18:26:00	83:132	62:86	NA	NA	0	0			ENSG00000184083	FAM120C
IL27RA	9466	37	19	14153360	14153360	Missense_Mutation	SNP	G	T	NA	KYSE30_OESOPHAGUS	ENST00000263379	0.2	p.M210I	33:84	11:22:00	09:16:00	27:100	NA	NA	0	0			ENSG00000196305	IARS
IL27RA	9466	37	19	14153361	14153361	Missense_Mutation	SNP	G	A	NA	KYSE30_OESOPHAGUS	ENST00000263379	0.2	p.E211K	31:82	11:21:00	09:16:00	30:98	NA	NA	0	0			ENSG00000171456	ASXL1
PGLYRP2	114770	37	19	15586610	15586610	Missense_Mutation	SNP	C	T	NA	KYSE30_OESOPHAGUS	ENST00000340880	0.4	p.E291K	16:33:00	10:24:00		26:74	NA	NA	0	0			ENSG00000187240	DYNC2H1
C19orf44	84167	37	19	16620410	16620410	Missense_Mutation	SNP	C	T	NA	KYSE30_OESOPHAGUS	ENST00000221671	0.3	p.A417V	1 day, 17:59:00	07:26:00	06:20:00	1 day, 5:40:00	NA	NA	0	0			ENSG00000162460	TMEM82
ANKLE1	126549	37	19	17394649	17394649	Missense_Mutation	SNP	C	T	NA	KYSE30_OESOPHAGUS	ENST00000394458	0.3	p.S359F	14:34:00	11:15:00		36:68	NA	NA	0	0			ENSG00000204469	PRRC2A
SUGP2	10147	37	19	19136262	19136262	Missense_Mutation	SNP	G	A	NA	KYSE30_OESOPHAGUS	ENST00000601879	0.1	p.P299S	4 days, 19:06:00	1 day, 2:00:00	6 days, 19:03:00	2 days, 11:00:00	NA	NA	0	0			ENSG00000204472	AIF1
ZNF208	7757	37	19	22155159	22155159	Missense_Mutation	SNP	C	G	NA	KYSE30_OESOPHAGUS	ENST00000397126	0.4	p.E893Q	13:31:00	15:16:00		19:54:00	NA	NA	0	0			ENSG00000125633	CCDC93
ZNF585A	199704	37	19	37646806	37646806	Missense_Mutation	SNP	A	C	NA	KYSE30_OESOPHAGUS	ENST00000356958	0.4	p.W85G	1 day, 11:50:00	1 day, 3:32:00	07:03:00		NA	NA	8.236e-06	0			ENSG00000196781	TLE1
ZFP30	22835	37	19	38126838	38126838	Missense_Mutation	SNP	T	C	NA	KYSE30_OESOPHAGUS	ENST00000351218	0.2	p.S202G	89:112	1 day, 5:17:00		1.00278	NA	NA	4.118e-05	0			ENSG00000204610	TRIM15
ZNF296	162979	37	19	45579523	45579523	Missense_Mutation	SNP	C	G	NA	KYSE30_OESOPHAGUS	ENST00000303809	0.2	p.E37Q	06:45:00	09:45:00	10:27:00	0.802083	NA	NA	0	0			ENSG00000204642	HLA-F
ZC3H4	23211	37	19	47570514	47570514	Missense_Mutation	SNP	G	A	NA	KYSE30_OESOPHAGUS	ENST00000253048	0.5	p.S1004F	17:54:00	07:41:00	27:84		NA	NA	0	0			ENSG00000179399	GPC5
TULP2	7288	37	19	49398365	49398365	Missense_Mutation	SNP	G	A	NA	KYSE30_OESOPHAGUS	ENST00000221399	0.3	p.S135F	0.965278	12:45:00		21:41:00	NA	NA	0	0			ENSG00000204694	OR11A1
SCAF1	58506	37	19	50156330	50156330	Missense_Mutation	SNP	C	T	NA	KYSE30_OESOPHAGUS	ENST00000360565	0.3	p.T895I	08:44:00	09:27:00	134:314	51:127	NA	NA	0	0			ENSG00000152192	POU4F1
TBC1D17	79735	37	19	50387554	50387554	Missense_Mutation	SNP	G	C	NA	KYSE30_OESOPHAGUS	ENST00000221543	0.5	p.G391R	73:122	19:29:00	184:241	44:69	NA	NA	0	0			ENSG00000119139	TJP2
NUP62	23636	37	19	50412743	50412743	Missense_Mutation	SNP	T	C	NA	KYSE30_OESOPHAGUS	ENST00000596217	0.1	p.M108V	70:72	23:28:00	273:306	2 days, 5:40:00	NA	NA	4.118e-05	0			ENSG00000007923	DNAJC11
SPIB	6689	37	19	50926991	50926991	Missense_Mutation	SNP	G	A	NA	KYSE30_OESOPHAGUS	ENST00000595883	0.1	p.E157K	05:07:00	05:21:00			NA	NA	0	0			ENSG00000124942	AHNAK
SIGLEC8	27181	37	19	51955710	51955710	Missense_Mutation	SNP	T	C	NA	KYSE30_OESOPHAGUS	ENST00000321424	0.3	p.I475V	64:67	17:27:00		1 day, 12:22:00	NA	NA	0	0			ENSG00000167995	BEST1
ZNF432	9668	37	19	52538334	52538334	Missense_Mutation	SNP	C	T	NA	KYSE30_OESOPHAGUS	ENST00000594154	0.1	p.E200K	1.02431	14:33:00	10:30:00	40:66	NA	NA	0	0			ENSG00000077943	ITGA8
ZNF845	91664	37	19	53855849	53855849	Missense_Mutation	SNP	G	T	NA	KYSE30_OESOPHAGUS	ENST00000595091	0.1	p.D641Y	12:14:00	07:31:00	12:51:00	18:45:00	NA	NA	0	0			ENSG00000205038	PKHD1L1
ZNF525	170958	37	19	53885120	53885120	Missense_Mutation	SNP	A	G	NA	KYSE30_OESOPHAGUS	ENST00000355326	0.3	p.R148G	1 day, 10:30:00	1 day, 3:28:00	08:10:00	51:60	NA	NA	0	0			ENSG00000030066	NUP160
LILRA2	11027	37	19	55086857	55086857	Missense_Mutation	SNP	C	T	NA	KYSE30_OESOPHAGUS	ENST00000251377	0.3	p.L264F	26:91	04:35:00			NA	NA	0	0			ENSG00000101333	PLCB4
SUV420H2	84787	37	19	55854182	55854182	Missense_Mutation	SNP	G	A	NA	KYSE30_OESOPHAGUS	ENST00000255613	0.3	p.E117K	13:51:00	19:48:00	33:88	0.593056	NA	NA	0	0			ENSG00000198722	UNC13B
ZNF524	147807	37	19	56113594	56113594	Missense_Mutation	SNP	C	G	NA	KYSE30_OESOPHAGUS	ENST00000591046	0.1	p.A39G	09:27:00	11:36:00	53:152		NA	NA	0	0			ENSG00000165282	PIGO
NLRP9	338321	37	19	56244733	56244733	Missense_Mutation	SNP	C	T	NA	KYSE30_OESOPHAGUS	ENST00000332836	0.2	p.G155E	1 day, 7:59:00	14:40:00		24:75	NA	NA	0	0			ENSG00000221829	FANCG
ZNF71	58491	37	19	57133197	57133197	Missense_Mutation	SNP	C	T	NA	KYSE30_OESOPHAGUS	ENST00000328070	0.6	p.T181M	1 day, 2:36:00	20:16:00	05:08:00	37:62	NA	NA	8.24e-06	0			ENSG00000123240	OPTN
ZNF772	400720	37	19	57984947	57984947	Missense_Mutation	SNP	G	A	NA	KYSE30_OESOPHAGUS	ENST00000343280	0.4	p.H389Y	42:140	17:38:00			NA	NA	0	0			ENSG00000205108	FAM205A
ZIK1	284307	37	19	58102121	58102121	Missense_Mutation	SNP	G	T	NA	KYSE30_OESOPHAGUS	ENST00000597850	0.1	p.Q314H	0.681944	17:36:00		41:89	NA	NA	0	0			ENSG00000145476	CYP4V2
UBE2M	9040	37	19	59069725	59069725	Missense_Mutation	SNP	C	A	NA	KYSE30_OESOPHAGUS	ENST00000253023	0.3	p.K8N	22:05:00	07:03:00	114:96	1 day, 5:31:00	NA	NA	0	0			ENSG00000089199	CHGB
SIGLEC1	6614	37	20	3672673	3672673	Missense_Mutation	SNP	G	C	NA	KYSE30_OESOPHAGUS	ENST00000344754	0.4	p.Q1403E	03:22:00	10:48:00			NA	NA	0	0			ENSG00000102174	PHEX
MAVS	57506	37	20	3846505	3846505	Missense_Mutation	SNP	C	T	NA	KYSE30_OESOPHAGUS	ENST00000428216	0.2	p.T445I	19:54:00	17:27:00	76:221	1 day, 9:59:00	NA	NA	0	0			ENSG00000189350	TOGARAM2
PRND	23627	37	20	4705454	4705454	Missense_Mutation	SNP	C	T	NA	KYSE30_OESOPHAGUS	ENST00000305817	0.2	p.P86L	10:55:00	1 day, 2:46:00		56:169	NA	NA	8.236e-06	0			ENSG00000006740	ARHGAP44
CHGB	1114	37	20	5905665	5905665	Missense_Mutation	SNP	G	C	NA	KYSE30_OESOPHAGUS	ENST00000378961	0.4	p.K668N	15:54:00	14:31:00		26:86	NA	NA	8.237e-06	0			ENSG00000133107	TRPC4
PLCB4	5332	37	20	9365019	9365019	Missense_Mutation	SNP	C	T	NA	KYSE30_OESOPHAGUS	ENST00000378493	0.1	p.S342L	0.759722	10:32:00	06:18:00	24:75	NA	NA	4.942e-05	0			ENSG00000180138	CSNK1A1L
RIN2	54453	37	20	19981371	19981371	Missense_Mutation	SNP	A	C	NA	KYSE30_OESOPHAGUS	ENST00000255006	0.6	p.K876Q	28:92	15:54:00	51:165		NA	NA	0	0			ENSG00000134470	IL15RA
RALGAPA2	57186	37	20	20493458	20493458	Missense_Mutation	SNP	C	T	NA	KYSE30_OESOPHAGUS	ENST00000202677	0.7	p.V1519I	0.997222	15:45:00	14:30:00	68:202	NA	NA	4.137e-05	0			ENSG00000139597	N4BP2L1
CD93	22918	37	20	23065078	23065078	Missense_Mutation	SNP	G	C	NA	KYSE30_OESOPHAGUS	ENST00000246006	0.4	p.F584L	31:125	23:42:00		29:94	NA	NA	0	0			ENSG00000169906	S100G
ASXL1	171023	37	20	31022641	31022641	Missense_Mutation	SNP	C	T	NA	KYSE30_OESOPHAGUS	ENST00000375687	0.4	p.A709V	07:57:00	17:52:00	60:229	63:256	NA	NA	0	0			ENSG00000107295	SH3GL2
FAM83C	128876	37	20	33876596	33876596	Missense_Mutation	SNP	G	A	NA	KYSE30_OESOPHAGUS	ENST00000374408	0.3	p.P227S	13:42:00	16:50:00		0.838194	NA	NA	0	0			ENSG00000146950	SHROOM2
CEP250	11190	37	20	34092684	34092684	Missense_Mutation	SNP	G	A	NA	KYSE30_OESOPHAGUS	ENST00000397527	0.1	p.E2163K	0.892361	07:43:00	42:147		NA	NA	0	0			ENSG00000180176	TH
MATN4	8785	37	20	43926596	43926596	Missense_Mutation	SNP	G	A	NA	KYSE30_OESOPHAGUS	ENST00000372754	0.1	p.T555M	14:35:00	07:30:00		15:18:00	NA	NA	4.942e-05	0			ENSG00000185164	NOMO2
BACH1	571	37	21	30693752	30693752	Missense_Mutation	SNP	G	A	NA	KYSE30_OESOPHAGUS	ENST00000399921	0.1	p.V51M	3 days, 19:00:00	1 day, 5:00:00	3 days, 7:00:00	3 days, 20:01:00	NA	NA	3.295e-05	0			ENSG00000111700	SLCO1B3
KRTAP26-1	388818	37	21	31692209	31692209	Missense_Mutation	SNP	G	A	NA	KYSE30_OESOPHAGUS	ENST00000360542	0.3	p.H49Y	50:100	15:20:00		28:69	NA	NA	0	0			ENSG00000074755	ZZEF1
SON	6651	37	21	34923845	34923845	Missense_Mutation	SNP	T	A	NA	KYSE30_OESOPHAGUS	ENST00000356577	0.4	p.S770T	4 days, 10:11:00	09:00:00		11:00:00	NA	NA	5.766e-05	0			ENSG00000100150	DEPDC5
ETS2	2114	37	21	40188946	40188946	Missense_Mutation	SNP	A	T	NA	KYSE30_OESOPHAGUS	ENST00000360214	0.3	p.T174S	4 days, 16:01:00	1 day, 21:00:00	38 days, 19:04:00	6 days, 1:02:00	NA	NA	0	0			ENSG00000122386	ZNF205
KRTAP12-1	353332	37	21	46101854	46101854	Missense_Mutation	SNP	G	T	NA	KYSE30_OESOPHAGUS	ENST00000391617	0.1	p.P62H	1 day, 2:47:00	18:33:00		27:67	NA	NA	0	0			ENSG00000177030	DEAF1
PCNT	5116	37	21	47863735	47863735	Missense_Mutation	SNP	G	A	NA	KYSE30_OESOPHAGUS	ENST00000359568	0.5	p.R3238Q	26:140	13:38:00	0.847222		NA	NA	8.236e-06	0			ENSG00000205978	NYNRIN
AIFM3	150209	37	22	21328850	21328850	Missense_Mutation	SNP	A	C	NA	KYSE30_OESOPHAGUS	ENST00000399167	0.2	p.K183Q	07:25:00	0.595833	08:17:00			NA	0	0			ENSG00000099960	SLC7A4
TOP3B	8940	37	22	22322037	22322037	Missense_Mutation	SNP	C	G	NA	KYSE30_OESOPHAGUS	ENST00000398793	0.2	p.V264L	2 days, 12:38:00	1 day, 4:07:00	3 days, 5:43:00	2 days, 15:45:00	NA	NA	0	0			ENSG00000163701	IL17RE
CABIN1	23523	37	22	24567765	24567765	Missense_Mutation	SNP	C	T	NA	KYSE30_OESOPHAGUS	ENST00000398319	0.2	p.P1948S	27:86	17:21:00	66:155	74:142	NA	NA	0	0			ENSG00000143520	FLG2
MYO18B	84700	37	22	26224789	26224789	Missense_Mutation	SNP	G	A	NA	KYSE30_OESOPHAGUS	ENST00000407587	0.2	p.D945N	16:50:00	11:37:00		46:100	07:09:00	NA	0	0			ENSG00000205309	NT5M
ASPHD2	57168	37	22	26838455	26838455	Missense_Mutation	SNP	T	C	NA	KYSE30_OESOPHAGUS	ENST00000215906	0.5	p.V306A	52:106	05:16:00			NA	NA	0	0			ENSG00000155827	RNF20
EIF4ENIF1	56478	37	22	31859110	31859110	Missense_Mutation	SNP	C	T	NA	KYSE30_OESOPHAGUS	ENST00000397525	0.1	p.G199R	13:37:00	11:24:00	17:54:00	04:24:00	NA	NA	0	0			ENSG00000134013	LOXL2
DEPDC5	9681	37	22	32302424	32302424	Missense_Mutation	SNP	A	T	NA	KYSE30_OESOPHAGUS	ENST00000382112	0.3	p.N1576Y	74:184	10:18:00	1 day, 0:29:00	32:69	NA	NA	0	0			ENSG00000121335	PRB2
SHROOM2	357	37	0	9905176	9905176	Missense_Mutation	SNP	T	C	NA	KYSE30_OESOPHAGUS	ENST00000380913	0.3	p.I1197T	03:01:00	14:00:00	05:00:00	14:00:00	NA	NA	0	0			ENSG00000136535	TBR1
S100G	795	37	0	16672582	16672582	Missense_Mutation	SNP	G	A	NA	KYSE30_OESOPHAGUS	ENST00000380200	0.3	p.E64K	1 day, 6:02:00	06:00:00		09:00:00	NA	NA	0	0			ENSG00000179954	SSC5D
MAP3K15	389840	37	0	19425317	19425317	Missense_Mutation	SNP	C	G	NA	KYSE30_OESOPHAGUS	ENST00000338883	0.4	p.E611D	1 day, 2:01:00	20:00:00		23:00:00	NA	NA	0	0			ENSG00000101680	LAMA1
PHEX	5251	37	0	22129589	22129589	Missense_Mutation	SNP	A	G	NA	KYSE30_OESOPHAGUS	ENST00000379374	0.4	p.I362V	3 days, 13:08:00	17:00:00		1 day, 9:00:00	NA	NA	0	0			ENSG00000174948	GPR149
AKAP4	8852	37	0	49957601	49957601	Missense_Mutation	SNP	C	T	NA	KYSE30_OESOPHAGUS	ENST00000376056	0.2	p.G579E	1 day, 5:03:00	13:00:00		14:00:00	13 days, 3:00:00	NA	3.295e-05	0			ENSG00000185038	MROH2A
FAM120C	54954	37	0	54107844	54107844	Missense_Mutation	SNP	C	G	NA	KYSE30_OESOPHAGUS	ENST00000375180	0.2	p.M963I	1 day, 1:02:00	12:00:00	17:00:00	2 days, 6:01:00	NA	NA	0	0			ENSG00000187175	KRTAP12-1
MUM1L1	139221	37	0	105450134	105450134	Missense_Mutation	SNP	G	A	NA	KYSE30_OESOPHAGUS	ENST00000357175	0.2	p.A237T	07:09:00	12:17:00		1 day, 11:39:00	NA	NA	0	0			ENSG00000204673	AKT1S1
PLS3	5358	37	0	114869280	114869280	Missense_Mutation	SNP	C	T	NA	KYSE30_OESOPHAGUS	ENST00000420625	0.2	p.P224S	2 days, 6:54:00	14:13:00	434:510	1 day, 16:45:00	NA	NA	0	0			ENSG00000197177	ADGRA1
GRIA3	2892	37	0	122459883	122459883	Missense_Mutation	SNP	C	T	NA	KYSE30_OESOPHAGUS	ENST00000371251	0.1	p.S172F	14:22:00	15:08:00		21:24:00	102:134	NA	0	0			ENSG00000182352	C17orf77
USP26	83844	37	0	132161027	132161027	Missense_Mutation	SNP	T	C	NA	KYSE30_OESOPHAGUS	ENST00000511190	0.1	p.K408E	2 days, 8:48:00	12:09:00		1 day, 18:34:00	NA	NA	0	0			ENSG00000151704	KCNJ1
AFF2	2334	37	0	147967426	147967426	Missense_Mutation	SNP	G	C	NA	KYSE30_OESOPHAGUS	ENST00000370460	0.2	p.E424Q	107:112	15:12:00		19:51:00	NA	NA	0	0			ENSG00000154265	ABCA5
FLNA	2316	37	0	153585966	153585966	Missense_Mutation	SNP	G	T	NA	KYSE30_OESOPHAGUS	ENST00000369850	0.3	p.T1594K	16:02:00	22:00:00	10 days, 12:17:00	5 days, 16:01:00	3 days, 5:00:00	NA	0	0			ENSG00000106278	PTPRZ1
MT-CYB	4519	37	0	15851	15851	Missense_Mutation	SNP	A	G	NA	KYSE30_OESOPHAGUS	ENST00000361789	0.2	p.I369V	06:00:00		39 days, 10:05:00				0	0			ENSG00000128573	FOXP2
WI2-3308P17.2	0	37	1	13052886	13052886	Missense_Mutation	SNP	C	G	NA	KYSE30_OESOPHAGUS	ENST00000436041	0.1	p.G38A		1 day, 14:00:00		07:00:00	NA	NA	1.648e-05	0			ENSG00000155256	ZFYVE27
FOXO6	100132074	37	1	41848384	41848384	Missense_Mutation	SNP	C	T	NA	KYSE30_OESOPHAGUS	ENST00000372591	0.1	p.P504L		16:38:00	04:29:00		NA	NA	0	0			ENSG00000196159	FAT4
DMRTA2	63950	37	1	50887203	50887203	Missense_Mutation	SNP	C	A	NA	KYSE30_OESOPHAGUS	ENST00000404795	0.3	p.E2D		05:22:00			NA	NA	0	0			ENSG00000160117	ANKLE1
C1orf185	284546	37	1	51613382	51613382	Missense_Mutation	SNP	C	T	NA	KYSE30_OESOPHAGUS	ENST00000371759	0.2	p.S180L		06:27:00		34:112	NA	NA	0	0			ENSG00000198720	ANKRD13B
FOXD3	27022	37	1	63789837	63789837	Missense_Mutation	SNP	T	A	NA	KYSE30_OESOPHAGUS	ENST00000371116	0.2	p.S370T		1 day, 17:07:00			NA	NA	0	0			ENSG00000196247	ZNF107
PDE4DIP	9659	37	1	145021126	145021126	Missense_Mutation	SNP	G	A	NA	KYSE30_OESOPHAGUS	ENST00000530740	0.1	p.T92M		36:113				NA	0	0			ENSG00000146676	PURB
SHC1	6464	37	1	154941263	154941263	Missense_Mutation	SNP	G	A	NA	KYSE30_OESOPHAGUS	ENST00000368445	0.5	p.A205V		13:26:00				NA	0	0			ENSG00000058404	CAMK2B
PEAR1	375033	37	1	156878084	156878084	Missense_Mutation	SNP	G	A	NA	KYSE30_OESOPHAGUS	ENST00000338302	0.3	p.G356D		15:27:00			NA	NA	0	0			ENSG00000185104	FAF1
FMO6P	388714	37	1	171118802	171118802	Missense_Mutation	SNP	G	A	NA	KYSE30_OESOPHAGUS	ENST00000236166	0.3	p.R244Q		21:07:00		16:11:00	NA	NA	0	0			ENSG00000134551	PRH2
PRRC2C	23215	37	1	171526425	171526425	Missense_Mutation	SNP	C	G	NA	KYSE30_OESOPHAGUS	ENST00000338920	0.4	p.S1723C		11:30:00	111:215	44:116	NA	NA	0	0			ENSG00000205810	KLRC3
IGFN1	91156	37	1	201178745	201178745	Missense_Mutation	SNP	G	A	NA	KYSE30_OESOPHAGUS	ENST00000335211	0.4	p.G1575E		07:56:00			NA	NA	0	0			ENSG00000183044	ABAT
IGFN1	91156	37	1	201178961	201178961	Missense_Mutation	SNP	G	A	NA	KYSE30_OESOPHAGUS	ENST00000335211	0.4	p.G1647E		07:48:00			NA	NA	0	0			ENSG00000118900	UBN1
OBSCN	84033	37	1	228540713	228540713	Missense_Mutation	SNP	T	C	NA	KYSE30_OESOPHAGUS	ENST00000422127	0.1	p.L6204P		1 day, 8:11:00	2 days, 1:31:00	13:02:00		NA	8.534e-06	0			ENSG00000083168	KAT6A
C2orf81	388963	37	2	74643041	74643041	Missense_Mutation	SNP	G	A	NA	KYSE30_OESOPHAGUS	ENST00000290390	0.5	p.T91I		09:23:00	17:21:00	27:102	NA	NA	0	0			ENSG00000160321	ZNF208
CTNNA2	1496	37	2	80846247	80846247	Missense_Mutation	SNP	T	C	NA	KYSE30_OESOPHAGUS	ENST00000402739	0.4	p.V823A		08:21:00		05:08:00	NA	NA	0	0			ENSG00000082805	ERC1
POTEF	728378	37	2	130832953	130832953	Missense_Mutation	SNP	C	G	NA	KYSE30_OESOPHAGUS	ENST00000409914	0.2	p.E698Q		21:05:00	22:04:00		NA	NA	0	0			ENSG00000007545	CRAMP1
TTN	7273	37	2	179497022	179497022	Missense_Mutation	SNP	G	C	NA	KYSE30_OESOPHAGUS	ENST00000591111	0.1	p.D12892E		05:45:00			128:692	NA	0	0			ENSG00000184708	EIF4ENIF1
TMEM194B	100131211	37	2	191379399	191379399	Missense_Mutation	SNP	C	T	NA	KYSE30_OESOPHAGUS	ENST00000409150	0.3	p.V245I		2 days, 14:51:00	51:78	98:87	NA	NA	0	0			ENSG00000126001	CEP250
ADAM23	8745	37	2	207308613	207308613	Missense_Mutation	SNP	C	T	NA	KYSE30_OESOPHAGUS	ENST00000264377	0.3	p.S8L		07:04:00			NA	NA	0	0			ENSG00000133422	MORC2
PRR21	643905	37	2	240982057	240982057	Missense_Mutation	SNP	G	A	NA	KYSE30_OESOPHAGUS	ENST00000408934	0.1	p.P115S		04:11:00			NA	NA	0	0			ENSG00000174206	C12orf66
KIF1A	547	37	2	241697904	241697904	Missense_Mutation	SNP	C	A	NA	KYSE30_OESOPHAGUS	ENST00000320389	0.7	p.D810Y		10:35:00			NA	NA	0	0			ENSG00000099991	CABIN1
FBLN2	2199	37	3	13612541	13612541	Missense_Mutation	SNP	C	T	NA	KYSE30_OESOPHAGUS	ENST00000295760	0.7	p.P229L		06:09:00			NA	NA	0	0			ENSG00000161813	LARP4
TRANK1	9881	37	3	36900302	36900302	Missense_Mutation	SNP	G	A	NA	KYSE30_OESOPHAGUS	ENST00000429976	0.2	p.L483F		17:07:00	1 day, 2:00:00	1 day, 3:29:00	NA	NA	0	0			ENSG00000104728	ARHGEF10
KALRN	8997	37	3	124157777	124157777	Missense_Mutation	SNP	G	A	NA	KYSE30_OESOPHAGUS	ENST00000240874	0.3	p.D1029N		08:23:00			113:365	NA	0	0			ENSG00000100038	TOP3B
MUC4	4585	37	3	195507220	195507220	Missense_Mutation	SNP	G	A	NA	KYSE30_OESOPHAGUS	ENST00000463781	0.3	p.P3744L		0.938889			NA	NA	0	0			ENSG00000197467	COL13A1
CC2D2A	57545	37	4	15542561	15542561	Missense_Mutation	SNP	G	A	NA	KYSE30_OESOPHAGUS	ENST00000503292	0.1	p.G702E		18:25:00		22:54:00	NA	NA	0	0			ENSG00000121797	CCRL2
PDZD2	23037	37	5	32091011	32091011	Missense_Mutation	SNP	G	C	NA	KYSE30_OESOPHAGUS	ENST00000438447	0.1	p.R2486T		0.717361		24:94	NA	NA	0	0			ENSG00000214819	CDRT15L2
FST	10468	37	5	52776628	52776628	Missense_Mutation	SNP	C	T	NA	KYSE30_OESOPHAGUS	ENST00000256759	0.3	p.R3C		22:00:00	05:00:00		NA	NA	2.16e-05	0			ENSG00000183773	AIFM3
GPR98	84059	37	5	89971934	89971934	Missense_Mutation	SNP	G	T	NA	KYSE30_OESOPHAGUS	ENST00000405460	0.2	p.R1784I		05:04:00		08:07:00	NA	NA	0	0			ENSG00000183808	RBM12B
PRR16	51334	37	5	119800330	119800330	Missense_Mutation	SNP	A	T	NA	KYSE30_OESOPHAGUS	ENST00000407149	0.2	p.E50V		13:44:00			NA	NA	0	0			ENSG00000156273	BACH1
C4B	721	37	6	31997724	31997724	Missense_Mutation	SNP	G	A	NA	KYSE30_OESOPHAGUS	ENST00000435363	0.2	p.G1326S		06:15:00			NA	NA	0	0			ENSG00000154723	ATP5PF
GGNBP1	449520	37	6	33553466	33553466	Missense_Mutation	SNP	C	T	NA	KYSE30_OESOPHAGUS	ENST00000374458	0.1	p.P22L		15:36:00		17:38:00	NA	NA	4.319e-05	0			ENSG00000215372	ZNF705G
RAB44	401258	37	6	36690170	36690170	Missense_Mutation	SNP	G	A	NA	KYSE30_OESOPHAGUS	ENST00000229824	0.8	p.G647E		1 day, 1:13:00			NA	NA	0	0			ENSG00000172915	NBEA
RUNX2	860	37	6	45631106	45631106	Missense_Mutation	SNP	C	A	NA	KYSE30_OESOPHAGUS	ENST00000576263	0.1	p.R426S		13:16:00			NA	NA	0	0			ENSG00000163531	NFASC
GABRR2	2570	37	6	89981421	89981421	Missense_Mutation	SNP	C	T	NA	KYSE30_OESOPHAGUS	ENST00000402938	0.3	p.V81M		10:21:00		1 day, 2:46:00	NA	NA	1.648e-05	0			ENSG00000165124	SVEP1
PURB	5814	37	7	44924641	44924641	Missense_Mutation	SNP	C	T	NA	KYSE30_OESOPHAGUS	ENST00000395699	0.2	p.E103K		17:49:00	1 day, 5:53:00	31:79	NA	NA	0	0			ENSG00000066032	CTNNA2
GUSB	2990	37	7	65447160	65447160	Missense_Mutation	SNP	C	G	NA	KYSE30_OESOPHAGUS	ENST00000304895	0.4	p.G4A		21:35:00			NA	NA	0	0			ENSG00000109472	CPE
LMOD2	442721	37	7	123301998	123301998	Missense_Mutation	SNP	G	C	NA	KYSE30_OESOPHAGUS	ENST00000458573	0.2	p.E120Q		12:14:00		2 days, 6:44:00	NA	NA	1.835e-05	0			ENSG00000111886	GABRR2
RP11-1220K2.2	0	37	7	141919704	141919704	Missense_Mutation	SNP	A	G	NA	KYSE30_OESOPHAGUS	ENST00000477922	0.3	p.N1798S		1 day, 3:12:00			NA	NA	0	0			ENSG00000183023	SLC8A1
RP11-1220K2.2	0	37	7	141921460	141921460	Missense_Mutation	SNP	C	G	NA	KYSE30_OESOPHAGUS	ENST00000477922	0.3	p.H2383Q		11:28:00			NA	NA	0	0			ENSG00000135315	CEP162
KRBA1	84626	37	7	149422568	149422568	Missense_Mutation	SNP	C	T	NA	KYSE30_OESOPHAGUS	ENST00000485033	0.2	p.S430L		17:28:00			NA	NA	0	0			ENSG00000105672	ETV2
ZNF705G	100131980	37	8	7215775	7215775	Missense_Mutation	SNP	A	T	NA	KYSE30_OESOPHAGUS	ENST00000400156	0.4	p.F209Y		10:59:00			NA	NA	0	0			ENSG00000133020	MYH8
GPR124	25960	37	8	37699308	37699308	Missense_Mutation	SNP	C	A	NA	KYSE30_OESOPHAGUS	ENST00000412232	0.2	p.A1151E		1 day, 11:00:00	05:00:00		NA	NA	0	0			ENSG00000152689	RASGRP3
AC016885.1	0	37	8	94242251	94242251	Missense_Mutation	SNP	G	A	NA	KYSE30_OESOPHAGUS	ENST00000598428	0.1	p.E112K		09:27:00			NA	NA	0	0			ENSG00000142700	DMRTA2
KIAA1875	340390	37	8	145166014	145166014	Missense_Mutation	SNP	G	A	NA	KYSE30_OESOPHAGUS	ENST00000323662	0.8	p.R772Q		1 day, 22:30:00	08:02:00	5 days, 23:42:00	NA	NA	0	0			ENSG00000146555	SDK1
ANKRD18B	441459	37	9	33541208	33541208	Missense_Mutation	SNP	G	C	NA	KYSE30_OESOPHAGUS	ENST00000290943	0.6	p.R291T		09:13:00			NA	NA	0	0			ENSG00000004846	ABCB5
C9orf170	401535	37	9	89771598	89771598	Missense_Mutation	SNP	G	C	NA	KYSE30_OESOPHAGUS	ENST00000375941	0.2	p.L93F		05:30:00			NA	NA	0	0			ENSG00000130349	C6orf203
CACNA1B	774	37	9	141016118	141016118	Missense_Mutation	SNP	C	A	NA	KYSE30_OESOPHAGUS	ENST00000371372	0.1	p.S2229R		15:43:00		33:134	NA	NA	0	0			ENSG00000164199	ADGRV1
ANTXRL	195977	37	10	47701060	47701060	Missense_Mutation	SNP	C	T	NA	KYSE30_OESOPHAGUS	ENST00000447511	0.2	p.R546C		1 day, 16:00:00			NA	NA	0	0			ENSG00000184113	CLDN5
FAM149B1	317662	37	10	74968502	74968502	Missense_Mutation	SNP	A	G	NA	KYSE30_OESOPHAGUS	ENST00000242505	0.6	p.E223G		03:16:00	0.975694		NA	NA	0	0			ENSG00000121957	GPSM2
TAF5	6877	37	10	105127783	105127783	Missense_Mutation	SNP	G	A	NA	KYSE30_OESOPHAGUS	ENST00000369839	0.3	p.V13I		14:26:00			NA	NA	0	0			ENSG00000126773	PCNX4
TTC40	0	37	10	134686238	134686238	Missense_Mutation	SNP	C	G	NA	KYSE30_OESOPHAGUS	ENST00000368586	0.5	p.V1485L		2 days, 19:00:00		5 days, 3:00:00	NA	NA	0	0			ENSG00000204406	MBD5
OR56B3P	401675	37	11	6150690	6150690	Missense_Mutation	SNP	A	G	NA	KYSE30_OESOPHAGUS	ENST00000316517	0.2	p.Q284R		1 day, 3:00:00		20:00:00	NA	NA	0	0			ENSG00000184838	PRR16
ZBED5	58486	37	11	10874724	10874724	Missense_Mutation	SNP	C	T	NA	KYSE30_OESOPHAGUS	ENST00000432999	0.2	p.R590Q		18:00:00	5 days, 6:02:00		NA	NA	0	0			ENSG00000133454	MYO18B
RPS6KA4	8986	37	11	64138058	64138058	Missense_Mutation	SNP	A	G	NA	KYSE30_OESOPHAGUS	ENST00000334205	0.4	p.K661E		11:28:00	63:151	14:31:00		NA	0	0			ENSG00000176058	TPRN
AP003062.1	0	37	11	134856336	134856336	Missense_Mutation	SNP	C	G	NA	KYSE30_OESOPHAGUS	ENST00000597621	0.1	p.A315G		04:10:00			NA	NA	0	0			ENSG00000081177	EXD2
PRH1	5554	37	12	11034970	11034970	Missense_Mutation	SNP	C	T	NA	KYSE30_OESOPHAGUS	ENST00000428168	0.2	p.R122Q		15:18:00			NA	NA	0	0			ENSG00000189362	NEMP2
PRH2	5555	37	12	11083525	11083525	Missense_Mutation	SNP	G	A	NA	KYSE30_OESOPHAGUS	ENST00000396400	0.3	p.R122Q		05:37:00			NA	NA	2.478e-05	0			ENSG00000197991	AL592490.1
BHLHE41	79365	37	12	26275715	26275715	Missense_Mutation	SNP	C	T	NA	KYSE30_OESOPHAGUS	ENST00000242728	0.4	p.E245K		09:06:00			NA	NA	0	0			ENSG00000144535	DIS3L2
NCKAP5L	57701	37	12	50190700	50190700	Missense_Mutation	SNP	C	T	NA	KYSE30_OESOPHAGUS	ENST00000335999	0.6	p.D315N		15:37:00	09:28:00	23:40:00	NA	NA	2.486e-05	0			ENSG00000169432	SCN9A
FAM109A	144717	37	12	111800583	111800583	Missense_Mutation	SNP	C	T	NA	KYSE30_OESOPHAGUS	ENST00000547838	0.2	p.G217R		20:16:00	1 day, 7:14:00		NA	NA	4.269e-05	0			ENSG00000181555	SETD2
FBXW8	26259	37	12	117349116	117349116	Missense_Mutation	SNP	G	A	NA	KYSE30_OESOPHAGUS	ENST00000309909	0.5	p.A92T		20:12:00	06:01:00		NA	NA	0	0			ENSG00000196604	POTEF
TMEM132C	92293	37	12	129028578	129028578	Missense_Mutation	SNP	G	C	NA	KYSE30_OESOPHAGUS	ENST00000435159	0.2	p.V351L		09:26:00			NA	NA	0	0			ENSG00000020181	ADGRA2
SPERT	220082	37	13	46288019	46288019	Missense_Mutation	SNP	C	A	NA	KYSE30_OESOPHAGUS	ENST00000310521	0.1	p.P287T		1 day, 13:01:00			NA	NA	0	0			ENSG00000166578	IQCD
NYNRIN	57523	37	14	24884745	24884745	Missense_Mutation	SNP	G	T	NA	KYSE30_OESOPHAGUS	ENST00000382554	0.3	p.D1264Y		04:28:00				NA	0	0			ENSG00000163376	KBTBD8
DTD2	112487	37	14	31926512	31926512	Missense_Mutation	SNP	C	T	NA	KYSE30_OESOPHAGUS	ENST00000310850	0.4	p.D30N		14:31:00	16:33:00		NA	NA	0	0			ENSG00000174996	KLC2
NPC2	10577	37	14	74943187	74943187	Missense_Mutation	SNP	T	A	NA	KYSE30_OESOPHAGUS	ENST00000434013	0.2	p.M184L		1 day, 14:14:00	05:02:00		NA	NA	0	0			ENSG00000149177	PTPRJ
STARD9	57519	37	15	42981809	42981809	Missense_Mutation	SNP	G	A	NA	KYSE30_OESOPHAGUS	ENST00000290607	0.7	p.R2678H		1 day, 6:00:00		2 days, 3:00:00	NA	NA	4.2e-05	0			ENSG00000111199	TRPV4
KBTBD13	390594	37	15	65369381	65369381	Missense_Mutation	SNP	C	G	NA	KYSE30_OESOPHAGUS	ENST00000432196	0.2	p.D76E		1 day, 23:00:00			NA	NA	4.14e-05	0			ENSG00000136367	ZFHX2
CSPG4	1464	37	15	75969288	75969288	Missense_Mutation	SNP	C	A	NA	KYSE30_OESOPHAGUS	ENST00000308508	0.5	p.V1858L		07:26:00	07:06:00			NA	0	0			ENSG00000157703	SVOPL
ADAMTS17	170691	37	15	100881480	100881480	Missense_Mutation	SNP	G	T	NA	KYSE30_OESOPHAGUS	ENST00000268070	0.4	p.P72T		21:00:00			NA	NA	0	0			ENSG00000102024	PLS3
CRAMP1L	57585	37	16	1702579	1702579	Missense_Mutation	SNP	G	T	NA	KYSE30_OESOPHAGUS	ENST00000397412	0.3	p.D304Y		14:20:00	1 day, 17:35:00		NA	NA	0	0			ENSG00000182111	ZNF716
SMG1	23049	37	16	18875383	18875383	Missense_Mutation	SNP	G	A	NA	KYSE30_OESOPHAGUS	ENST00000446231	0.2	p.S1145L		15:00:00			5 days, 19:00:00	NA	1.47e-05	0			ENSG00000198010	DLGAP2
CTC1	80169	37	17	8146306	8146306	Missense_Mutation	SNP	T	G	NA	KYSE30_OESOPHAGUS	ENST00000315684	0.8	p.Y65S		16:19:00		06:11:00	NA	NA	0	0			ENSG00000154358	OBSCN
MYH8	4626	37	17	10318445	10318445	Missense_Mutation	SNP	C	T	NA	KYSE30_OESOPHAGUS	ENST00000403437	0.2	p.D265N		0.575		0.554861	NA	NA	0	0			ENSG00000196440	ARMCX4
ARHGAP44	9912	37	17	12852529	12852529	Missense_Mutation	SNP	G	A	NA	KYSE30_OESOPHAGUS	ENST00000379672	0.5	p.D312N		0.684028			NA	NA	0	0			ENSG00000141258	SGSM2
MYO15A	51168	37	17	18025524	18025524	Missense_Mutation	SNP	C	A	NA	KYSE30_OESOPHAGUS	ENST00000205890	0.5	p.P1137H		0.654861		52:445	NA	NA	0	0			ENSG00000083799	CYLD
CDRT15L2	256223	37	17	20483163	20483163	Missense_Mutation	SNP	G	A	NA	KYSE30_OESOPHAGUS	ENST00000399044	0.1	p.R36H		4 days, 18:10:00		20:04:00	NA	NA	8.251e-06	0			ENSG00000285077	ARHGAP11B
ANKRD13B	124930	37	17	27939495	27939495	Missense_Mutation	SNP	C	T	NA	KYSE30_OESOPHAGUS	ENST00000394859	0.3	p.S445L		04:26:00	12:33:00	52:113	NA	NA	0	0			ENSG00000088888	MAVS
TBC1D3G	654341	37	17	34797655	34797655	Missense_Mutation	SNP	T	A	NA	KYSE30_OESOPHAGUS	ENST00000341264	0.6	p.Q494L		06:40:00			NA	NA	0	0			ENSG00000127616	SMARCA4
RP11-595B24.2	0	37	18	19678443	19678443	Missense_Mutation	SNP	C	A	NA	KYSE30_OESOPHAGUS	ENST00000579830	0.1	p.P37Q		09:27:00			NA	NA	0	0			ENSG00000168016	TRANK1
ZFR2	23217	37	19	3825324	3825324	Missense_Mutation	SNP	C	T	NA	KYSE30_OESOPHAGUS	ENST00000262961	0.4	p.E373K		12:31:00		06:03:00	NA	NA	0	0			ENSG00000102445	RUBCNL
SAFB2	9667	37	19	5587715	5587715	Missense_Mutation	SNP	G	A	NA	KYSE30_OESOPHAGUS	ENST00000252542	0.4	p.A901V		1 day, 20:00:00	5 days, 0:02:00		NA	NA	3.107e-05	0			ENSG00000166105	GLB1L3
NWD1	284434	37	19	16855482	16855482	Missense_Mutation	SNP	G	A	NA	KYSE30_OESOPHAGUS	ENST00000552788	0.1	p.R150K		16:22:00	02:02:00		NA	NA	0	0			ENSG00000234438	KBTBD13
LGI4	163175	37	19	35624952	35624952	Missense_Mutation	SNP	G	A	NA	KYSE30_OESOPHAGUS	ENST00000310123	0.3	p.P76L		12:36:00	03:08:00	15:44:00	NA	NA	8.532e-06	0			ENSG00000236287	ZBED5
CIC	23152	37	19	42777497	42777497	Missense_Mutation	SNP	G	A	NA	KYSE30_OESOPHAGUS	ENST00000572681	0.2	p.C521Y		10:43:00	08:34:00		NA	NA	0	0			ENSG00000119655	NPC2
NKPD1	284353	37	19	45655900	45655900	Missense_Mutation	SNP	C	T	NA	KYSE30_OESOPHAGUS	ENST00000438936	0.2	p.E377K		17:37:00	03:07:00	19:35:00	NA	NA	0	0			ENSG00000181234	TMEM132C
GLTSCR2	29997	37	19	48257805	48257805	Missense_Mutation	SNP	G	A	NA	KYSE30_OESOPHAGUS	ENST00000246802	0.5	p.E263K		04:32:00	214:642		NA	NA	0	0			ENSG00000224389	C4B
LMTK3	114783	37	19	49002029	49002029	Missense_Mutation	SNP	G	A	NA	KYSE30_OESOPHAGUS	ENST00000600059	0.1	p.P766L		09:13:00				NA	0	0			ENSG00000143970	ASXL2
SSC5D	284297	37	19	56029670	56029670	Missense_Mutation	SNP	A	G	NA	KYSE30_OESOPHAGUS	ENST00000389623	0.6	p.T1343A		15:19:00	04:05:00		NA	NA	0	0			ENSG00000179869	ABCA13
PHACTR3	116154	37	20	58180103	58180103	Missense_Mutation	SNP	G	T	NA	KYSE30_OESOPHAGUS	ENST00000371015	0.1	p.V12L		07:14:00			NA	NA	0	0			ENSG00000274764	PRAMEF27
C20orf201	0	37	20	62715526	62715526	Missense_Mutation	SNP	C	A	NA	KYSE30_OESOPHAGUS	ENST00000302096	0.4	p.R16L		15:37:00			NA	NA	0	0			ENSG00000133401	PDZD2
BACE2	25825	37	21	42540365	42540365	Missense_Mutation	SNP	G	T	NA	KYSE30_OESOPHAGUS	ENST00000330333	0.6	p.G59C		08:16:00	05:24:00		NA	NA	0	0			ENSG00000167632	TRAPPC9
CLDN5	7122	37	22	19511876	19511876	Missense_Mutation	SNP	C	T	NA	KYSE30_OESOPHAGUS	ENST00000406028	0.1	p.G53E		16:44:00			NA	NA	0	0			ENSG00000223547	ZNF844
CSDC2	27254	37	22	41967983	41967983	Missense_Mutation	SNP	C	T	NA	KYSE30_OESOPHAGUS	ENST00000306149	0.7	p.S5L		11:23:00		07:13:00	NA	NA	9.941e-06	0			ENSG00000106304	SPAM1
TBL1X	6907	37	0	9656181	9656181	Missense_Mutation	SNP	C	T	NA	KYSE30_OESOPHAGUS	ENST00000217964	0.7	p.A161V		05:00:00	1 day, 3:02:00		NA	NA	3.436e-05	0			ENSG00000134146	DPH6
KCND1	3750	37	0	48826123	48826123	Missense_Mutation	SNP	G	A	NA	KYSE30_OESOPHAGUS	ENST00000218176	0.3	p.L186F		18:00:00	09:00:00	1 day, 3:00:00	NA	NA	0	0			ENSG00000187323	DCC
ARMCX4	100131755	37	0	100746296	100746296	Missense_Mutation	SNP	C	T	NA	KYSE30_OESOPHAGUS	ENST00000423738	0.3	p.S907F		14:12:00			NA	NA	0	0			ENSG00000206474	OR10C1
BCORL1	63035	37	0	129147836	129147836	Missense_Mutation	SNP	C	T	NA	KYSE30_OESOPHAGUS	ENST00000218147	0.7	p.S363F		10:08:00	12:11:00		NA	NA	0	0			ENSG00000157106	SMG1
SLC35E2	9906	37	1	1670458	1670458	Missense_Mutation	SNP	C	A	NA	KYSE30_OESOPHAGUS	ENST00000246421	0.4	p.V121L				13:54:00	NA	NA	0	0			ENSG00000104731	KLHDC4
USP33	23032	37	1	78200099	78200099	Missense_Mutation	SNP	G	A	NA	KYSE30_OESOPHAGUS	ENST00000370793	0.1	p.L184F				06:29:00	NA	NA	0	0			ENSG00000164309	CMYA5
TROVE2	6738	37	1	193046136	193046136	Missense_Mutation	SNP	G	C	NA	KYSE30_OESOPHAGUS	ENST00000367446	0.3	p.E348Q				43:79	NA	NA	0	0			ENSG00000144290	SLC4A10
CR1	1378	37	1	207741348	207741348	Missense_Mutation	SNP	G	T	NA	KYSE30_OESOPHAGUS	ENST00000367049	0.4	p.G1378W				0.960417	NA	NA	0	0			ENSG00000184465	WDR27
ITGA8	8516	37	10	15639210	15639210	Missense_Mutation	SNP	G	C	NA	KYSE30_OESOPHAGUS	ENST00000378076	0.3	p.T736R				41:108	NA	NA	0	0			ENSG00000081803	CADPS2
C1QL3	389941	37	10	16563025	16563025	Missense_Mutation	SNP	T	C	NA	KYSE30_OESOPHAGUS	ENST00000298943	0.3	p.S14G				12:22:00	NA	NA	0	0			ENSG00000135426	TESPA1
SRGN	5552	37	10	70863831	70863831	Missense_Mutation	SNP	C	G	NA	KYSE30_OESOPHAGUS	ENST00000242465	0.3	p.S144R				0.942361	NA	NA	0	0			ENSG00000185313	SCN10A
COL13A1	1305	37	10	71716763	71716763	Missense_Mutation	SNP	G	A	NA	KYSE30_OESOPHAGUS	ENST00000398978	0.3	p.E706K				17:39:00	NA	NA	2.481e-05	0			ENSG00000174775	HRAS
TH	7054	37	11	2191939	2191939	Missense_Mutation	SNP	G	A	NA	KYSE30_OESOPHAGUS	ENST00000381178	0.1	p.S55F				10:10:00	NA	NA	0	0			ENSG00000250264	AL669918.1
BDNF	627	37	11	27679570	27679570	Missense_Mutation	SNP	A	C	NA	KYSE30_OESOPHAGUS	ENST00000525528	0.1	p.F181C				1 day, 5:48:00	NA	NA	0	0			ENSG00000106608	URGCP
MS4A8	83661	37	11	60468511	60468511	Missense_Mutation	SNP	C	A	NA	KYSE30_OESOPHAGUS	ENST00000300226	0.2	p.Q60K				13:37:00	NA	NA	0	0			ENSG00000111445	RFC5
HEPHL1	341208	37	11	93800886	93800886	Missense_Mutation	SNP	A	T	NA	KYSE30_OESOPHAGUS	ENST00000315765	0.9	p.I345L				28:82	NA	NA	0	0			ENSG00000144712	CAND2
DYNC2H1	79659	37	11	103068748	103068748	Missense_Mutation	SNP	C	A	NA	KYSE30_OESOPHAGUS	ENST00000375735	0.2	p.L2599I				32:101	NA	NA	0	0			ENSG00000170807	LMOD2
SLCO1A2	6579	37	12	21422651	21422651	Missense_Mutation	SNP	G	A	NA	KYSE30_OESOPHAGUS	ENST00000307378	0.6	p.P615L				0.892361	NA	NA	8.237e-06	0			ENSG00000110497	AMBRA1
KRT8	3856	37	12	53293747	53293747	Missense_Mutation	SNP	C	A	NA	KYSE30_OESOPHAGUS	ENST00000552551	0.1	p.A265S				04:12:00	NA	NA	0	0			ENSG00000169251	NMD3
MMP19	4327	37	12	56233388	56233388	Missense_Mutation	SNP	G	A	NA	KYSE30_OESOPHAGUS	ENST00000322569	0.4	p.L220F				33:88	NA	NA	0	0			ENSG00000130649	CYP2E1
DCTN2	10540	37	12	57926527	57926527	Missense_Mutation	SNP	C	T	NA	KYSE30_OESOPHAGUS	ENST00000548249	0.1	p.A281T				32:82	NA	NA	0	0			ENSG00000164076	CAMKV
KNTC1	9735	37	12	123047224	123047224	Missense_Mutation	SNP	G	T	NA	KYSE30_OESOPHAGUS	ENST00000333479	0.7	p.A528S				1.025	NA	NA	0	0			ENSG00000257743	MGAM2
ZFHX2	85446	37	14	23991773	23991773	Missense_Mutation	SNP	G	T	NA	KYSE30_OESOPHAGUS	ENST00000419474	0.3	p.Q2373K				1 day, 0:18:00	NA	NA	0	0			ENSG00000007402	CACNA2D2
C14orf178	283579	37	14	78235965	78235965	Missense_Mutation	SNP	A	G	NA	KYSE30_OESOPHAGUS	ENST00000355883	0.3	p.T105A				16:43:00	NA	NA	0	0			ENSG00000133619	KRBA1
PTPN21	11099	37	14	89016751	89016751	Missense_Mutation	SNP	G	A	NA	KYSE30_OESOPHAGUS	ENST00000556564	0.1	p.P4L				21:55:00	NA	NA	0	0			ENSG00000119771	KLHL29
SERPINA4	5267	37	14	95030088	95030088	Missense_Mutation	SNP	C	T	NA	KYSE30_OESOPHAGUS	ENST00000557004	0.1	p.S90F				35:71	NA	NA	0	0			ENSG00000068650	ATP11A
BDKRB2	624	37	14	96707093	96707093	Missense_Mutation	SNP	G	T	NA	KYSE30_OESOPHAGUS	ENST00000306005	0.3	p.S143I				37:96	NA	NA	0	0			ENSG00000174953	DHX36
AHNAK2	113146	37	14	105418062	105418062	Missense_Mutation	SNP	G	C	NA	KYSE30_OESOPHAGUS	ENST00000333244	0.5	p.F1242L				06:27:00	NA	NA	0	0			ENSG00000048342	CC2D2A
BRF1	2972	37	14	105707685	105707685	Missense_Mutation	SNP	G	A	NA	KYSE30_OESOPHAGUS	ENST00000546474	0.1	p.S204F				21:28:00	NA	NA	0	0			ENSG00000154864	PIEZO2
RPUSD2	27079	37	15	40865765	40865765	Missense_Mutation	SNP	C	T	NA	KYSE30_OESOPHAGUS	ENST00000315616	0.7	p.P315S				16:21:00	NA	NA	0	0			ENSG00000151388	ADAMTS12
SPG11	80208	37	15	44944118	44944118	Missense_Mutation	SNP	A	C	NA	KYSE30_OESOPHAGUS	ENST00000261866	0.7	p.S343A				18:17:00	NA	NA	0	0			ENSG00000183775	KCTD16
ZNF597	146434	37	16	3486576	3486576	Missense_Mutation	SNP	C	T	NA	KYSE30_OESOPHAGUS	ENST00000301744	0.4	p.E375K				25:104	NA	NA	8.241e-06	0			ENSG00000213204	AL049697.1
ABCA9	10350	37	17	66992073	66992073	Missense_Mutation	SNP	G	A	NA	KYSE30_OESOPHAGUS	ENST00000340001	0.4	p.P1173L				0.995139	NA	NA	0	0			ENSG00000138829	FBN2
AFG3L2	10939	37	18	12344223	12344223	Missense_Mutation	SNP	G	C	NA	KYSE30_OESOPHAGUS	ENST00000269143	0.3	p.L563V				0.41875	NA	NA	0	0			ENSG00000072518	MARK2
ELANE	1991	37	19	852959	852959	Missense_Mutation	SNP	G	A	NA	KYSE30_OESOPHAGUS	ENST00000590230	0.1	p.G51R				20:27:00	NA	NA	0	0			ENSG00000134588	USP26
ZNF700	90592	37	19	12060497	12060497	Missense_Mutation	SNP	A	G	NA	KYSE30_OESOPHAGUS	ENST00000254321	0.5	p.Y553C				0.775694	NA	NA	0	0			ENSG00000164304	CAGE1
RASAL3	64926	37	19	15565353	15565353	Missense_Mutation	SNP	T	A	NA	KYSE30_OESOPHAGUS	ENST00000343625	0.7	p.Y660F				0.795833	NA	NA	0	0			ENSG00000132561	MATN2
GPI	2821	37	19	34856190	34856190	Missense_Mutation	SNP	G	T	NA	KYSE30_OESOPHAGUS	ENST00000356487	0.5	p.D7Y				16:51:00	NA	NA	0	0			ENSG00000253305	PCDHGB6
ZNF347	84671	37	19	53644871	53644871	Missense_Mutation	SNP	T	G	NA	KYSE30_OESOPHAGUS	ENST00000334197	0.7	p.N404H				08:57:00	NA	NA	0	0			ENSG00000240694	PNMA2
ZNF132	7691	37	19	58945118	58945118	Missense_Mutation	SNP	G	T	NA	KYSE30_OESOPHAGUS	ENST00000254166	0.3	p.H565N				04:26:00	NA	NA	0	0			ENSG00000079102	RUNX1T1
SOX11	6664	37	2	5833209	5833209	Missense_Mutation	SNP	G	A	NA	KYSE30_OESOPHAGUS	ENST00000322002	0.3	p.R119Q				30:102		NA	8.238e-06	0			ENSG00000176697	BDNF
TRIB2	28951	37	2	12880804	12880804	Missense_Mutation	SNP	C	T	NA	KYSE30_OESOPHAGUS	ENST00000155926	0.4	p.P306S				39:127		NA	0	0			ENSG00000100697	DICER1
KLHL29	114818	37	2	23929513	23929513	Missense_Mutation	SNP	G	C	NA	KYSE30_OESOPHAGUS	ENST00000486442	0.1	p.K869N				0.708333	NA	NA	0	0			ENSG00000182359	KBTBD3
FAM179A	165186	37	2	29226497	29226497	Missense_Mutation	SNP	C	T	NA	KYSE30_OESOPHAGUS	ENST00000379558	0.4	p.P260L				0.420139	NA	NA	8.281e-06	0			ENSG00000255398	HCAR3
HEATR5B	54497	37	2	37234258	37234258	Missense_Mutation	SNP	G	A	NA	KYSE30_OESOPHAGUS	ENST00000233099	0.5	p.S1571L				29:129	NA	NA	0	0			ENSG00000254466	OR4D10
SLC8A1	6546	37	2	40657101	40657101	Missense_Mutation	SNP	G	A	NA	KYSE30_OESOPHAGUS	ENST00000403092	0.1	p.T107I				32:148	NA	NA	0	0			ENSG00000110077	MS4A6A
SRBD1	55133	37	2	45773901	45773901	Missense_Mutation	SNP	T	G	NA	KYSE30_OESOPHAGUS	ENST00000263736	0.4	p.N615T				31:108	NA	NA	8.236e-06	0			ENSG00000204962	PCDHA8
CCDC104	0	37	2	55771203	55771203	Missense_Mutation	SNP	C	A	NA	KYSE30_OESOPHAGUS	ENST00000349456	0.4	p.P257Q				52:171	NA	NA	0	0			ENSG00000078124	ACER3
BCL11A	53335	37	2	60688194	60688194	Missense_Mutation	SNP	G	A	NA	KYSE30_OESOPHAGUS	ENST00000335712	0.6	p.S618F				0.802083		NA	0	0			ENSG00000173898	SPTBN2
EMX1	2016	37	2	73161041	73161041	Missense_Mutation	SNP	G	C	NA	KYSE30_OESOPHAGUS	ENST00000258106	0.6	p.K277N				38:95	NA	NA	0	0			ENSG00000226761	TAS2R46
RTKN	6242	37	2	74668918	74668918	Missense_Mutation	SNP	C	T	NA	KYSE30_OESOPHAGUS	ENST00000272430	0.5	p.R9Q				0.926389	NA	NA	2.476e-05	0			ENSG00000182450	KCNK4
NCAPH	23397	37	2	97026370	97026370	Missense_Mutation	SNP	G	C	NA	KYSE30_OESOPHAGUS	ENST00000240423	0.4	p.W503C				0.799306	NA	NA	0	0			ENSG00000153789	FAM92B
CLASP1	23332	37	2	122204975	122204975	Missense_Mutation	SNP	G	A	NA	KYSE30_OESOPHAGUS	ENST00000263710	0.4	p.S617F				07:21:00	NA	NA	0	0			ENSG00000198178	CLEC4C
R3HDM1	23518	37	2	136437832	136437832	Missense_Mutation	SNP	G	T	NA	KYSE30_OESOPHAGUS	ENST00000264160	0.4	p.M764I				49:120	NA	NA	0	0			ENSG00000196418	ZNF124
ZNF804A	91752	37	2	185800637	185800637	Missense_Mutation	SNP	C	T	NA	KYSE30_OESOPHAGUS	ENST00000302277	0.6	p.H172Y				26:117	NA	NA	0	0			ENSG00000111530	CAND1
UGT1A7	54577	37	2	234590848	234590848	Missense_Mutation	SNP	G	A	NA	KYSE30_OESOPHAGUS	ENST00000373426	0.3	p.E89K				0.941667	NA	NA	0	0			ENSG00000134571	MYBPC3
MROH2A	339766	37	2	234712707	234712707	Missense_Mutation	SNP	C	T	NA	KYSE30_OESOPHAGUS	ENST00000389758	0.3	p.S587L				09:27:00	NA	NA	0	0			ENSG00000198324	FAM109A
SLC7A4	6545	37	22	21385597	21385597	Missense_Mutation	SNP	G	A	NA	KYSE30_OESOPHAGUS	ENST00000382932	0.2	p.P169S				0.9625	NA	NA	2.471e-05	0			ENSG00000175203	DCTN2
MORC2	22880	37	22	31330970	31330970	Missense_Mutation	SNP	G	A	NA	KYSE30_OESOPHAGUS	ENST00000397641	0.3	p.T664I				1 day, 4:59:00	NA	NA	0	0			ENSG00000139220	PPFIA2
CAND2	23066	37	3	12858076	12858076	Missense_Mutation	SNP	G	T	NA	KYSE30_OESOPHAGUS	ENST00000456430	0.2	p.V549L				15:32:00	NA	NA	0	0			ENSG00000170421	KRT8
FRG2C	100288801	37	3	75714990	75714990	Missense_Mutation	SNP	G	A	NA	KYSE30_OESOPHAGUS	ENST00000308062	0.3	p.G216E				04:31:00	NA	NA	0	0			ENSG00000188039	NWD1
TMEM45A	55076	37	3	100275723	100275723	Missense_Mutation	SNP	C	A	NA	KYSE30_OESOPHAGUS	ENST00000323523	0.4	p.L104M				24:70	NA	NA	0	0			ENSG00000142208	AKT1
GZMA	3001	37	5	54403716	54403716	Missense_Mutation	SNP	C	A	NA	KYSE30_OESOPHAGUS	ENST00000274306	0.6	p.P104T				28:61	NA	NA	0	0			ENSG00000197555	SIPA1L1
CMYA5	202333	37	5	79027518	79027518	Missense_Mutation	SNP	G	T	NA	KYSE30_OESOPHAGUS	ENST00000446378	0.2	p.C977F				52:120	NA	NA	0	0			ENSG00000070778	PTPN21
PCDHB8	56128	37	5	140557673	140557673	Missense_Mutation	SNP	C	A	NA	KYSE30_OESOPHAGUS	ENST00000239444	0.2	p.L20I				0.632639	NA	NA	0	0			ENSG00000100665	SERPINA4
KCTD16	57528	37	5	143853379	143853379	Missense_Mutation	SNP	G	A	NA	KYSE30_OESOPHAGUS	ENST00000507359	0.3	p.C330Y				12:39:00	NA	NA	0	0			ENSG00000130164	LDLR
MAPK14	1432	37	6	36076177	36076177	Missense_Mutation	SNP	A	T	NA	KYSE30_OESOPHAGUS	ENST00000229794	0.4	p.I346F				0.922917		NA	0	0			ENSG00000128923	MINDY2
PHIP	55023	37	6	79752679	79752679	Missense_Mutation	SNP	G	A	NA	KYSE30_OESOPHAGUS	ENST00000275034	0.4	p.L161F				52:132		NA	0	0			ENSG00000138593	SECISBP2L
CTGF	1490	37	6	132270425	132270425	Missense_Mutation	SNP	C	G	NA	KYSE30_OESOPHAGUS	ENST00000367976	0.3	p.K343N				06:13:00	NA	NA	0	0			ENSG00000174197	MGA
WBSCR16	81554	37	7	74470155	74470155	Missense_Mutation	SNP	A	C	NA	KYSE30_OESOPHAGUS	ENST00000329959	0.4	p.Y362D			47:136	0.466667	NA	NA	0	0			ENSG00000132361	CLUH
PCLO	27445	37	7	82390707	82390707	Missense_Mutation	SNP	G	T	NA	KYSE30_OESOPHAGUS	ENST00000333891	0.9	p.T5037K				08:13:00	NA	NA	0	0			ENSG00000079432	CIC
CADPS2	93664	37	7	122130198	122130198	Missense_Mutation	SNP	G	T	NA	KYSE30_OESOPHAGUS	ENST00000449022	0.2	p.P597T				27:63	NA	NA	0	0			ENSG00000124813	RUNX2
RBM28	55131	37	7	127955012	127955012	Missense_Mutation	SNP	T	A	NA	KYSE30_OESOPHAGUS	ENST00000223073	0.2	p.K617I				1.00208	NA	NA	0	0			ENSG00000221926	TRIM16
ARHGEF10	9639	37	8	1846654	1846654	Missense_Mutation	SNP	C	T	NA	KYSE30_OESOPHAGUS	ENST00000398564	0.1	p.P563L				0.875		NA	0	0			ENSG00000263588	AC091043.1
PNMA2	10687	37	8	26366079	26366079	Missense_Mutation	SNP	C	G	NA	KYSE30_OESOPHAGUS	ENST00000522362	0.2	p.V65L				12:56:00	NA	NA	0	0			ENSG00000173826	KCNH6
XKR4	114786	37	8	56436181	56436181	Missense_Mutation	SNP	G	A	NA	KYSE30_OESOPHAGUS	ENST00000327381	0.6	p.E450K				27:105	NA	NA	0	0			ENSG00000081665	ZNF506
RBM12B	389677	37	8	94745688	94745688	Missense_Mutation	SNP	T	G	NA	KYSE30_OESOPHAGUS	ENST00000399300	0.2	p.K984T				08:29:00	NA	NA	0	0			ENSG00000183401	CCDC159
PIGO	84720	37	9	35094296	35094296	Missense_Mutation	SNP	G	C	NA	KYSE30_OESOPHAGUS	ENST00000378617	0.3	p.S191C				15:17:00	NA	NA	0	0			ENSG00000197561	ELANE
IARS	3376	37	9	95033911	95033911	Missense_Mutation	SNP	A	C	NA	KYSE30_OESOPHAGUS	ENST00000375643	0.3	p.F339L				25:169	NA	NA	0	0			ENSG00000171443	ZNF524
SNAPC4	6621	37	9	139272500	139272500	Missense_Mutation	SNP	G	C	NA	KYSE30_OESOPHAGUS	ENST00000298532	0.2	p.P1260R				09:37:00	NA	NA	8.756e-06	0			ENSG00000155657	TTN
ACRC	93953	37	0	70823575	70823575	Missense_Mutation	SNP	G	A	NA	KYSE30_OESOPHAGUS	ENST00000373695	0.1	p.D150N				49:86	NA	NA	0	0			ENSG00000167216	KATNAL2
BRCC3	79184	37	0	154306922	154306922	Missense_Mutation	SNP	G	T	NA	KYSE30_OESOPHAGUS	ENST00000369462	0.1	p.R116I				08:19:00		NA	0	0			ENSG00000256087	ZNF432
NBPF14	25832	37	1	148011008	148011008	Missense_Mutation	SNP	G	C	NA	KYSE30_OESOPHAGUS	ENST00000369219	0.1	p.D538E			09:51:00		NA	NA	0	0			ENSG00000213799	ZNF845
RANBP2	5903	37	2	109363182	109363182	Missense_Mutation	SNP	A	T	NA	KYSE30_OESOPHAGUS	ENST00000283195	0.6	p.I331F			12:35:00		NA	NA	0	0			ENSG00000269404	SPIB
KMT2C	58508	37	7	151927067	151927067	Missense_Mutation	SNP	T	C	NA	KYSE30_OESOPHAGUS	ENST00000262189	0.6	p.R973G			10:41:00			NA	0	0			ENSG00000213024	NUP62
CNTNAP3B	728577	37	9	43822654	43822654	Missense_Mutation	SNP	G	A	NA	KYSE30_OESOPHAGUS	ENST00000377564	0.3	p.R403K			08:11:00		NA	NA	3.323e-05	0			ENSG00000171649	ZIK1
ARHGAP11B	89839	37	15	30927776	30927776	Missense_Mutation	SNP	G	C	NA	KYSE30_OESOPHAGUS	ENST00000428041	0.2	p.L249F			06:23:00		NA	NA	0	0			ENSG00000268080	AC016885.3
ZNF506	440515	37	19	19897627	19897627	Missense_Mutation	SNP	A	G	NA	KYSE30_OESOPHAGUS	ENST00000587461	0.1	p.L88P			05:19:00		NA	NA	0	0			ENSG00000142235	LMTK3
CT45A6	541465	37	0	134965275	134965275	Missense_Mutation	SNP	C	T	NA	KYSE30_OESOPHAGUS	ENST00000491002	0.2	p.S101N			1 day, 9:02:00		NA	NA	0	0			ENSG00000064607	SUGP2
CDKN2A	1029	37	9	21971000	21971000	Nonsense_Mutation	SNP	C	A	NA	KYSE30_OESOPHAGUS	ENST00000304494	0.5	p.E120*	20:02:00	1 day, 2:01:00	14 days, 17:02:00	20:00:00	02:00:00		0	13			ENSG00000140299	BNIP2
TRDN	10345	37	6	123759262	123759262	Nonsense_Mutation	SNP	C	A	NA	KYSE30_OESOPHAGUS	ENST00000398178	0.3	p.E333*	04:13:00	08:22:00		10:20:00	NA	NA	0	3			ENSG00000122484	RPAP2
SYCP2	10388	37	20	58450426	58450426	Nonsense_Mutation	SNP	C	T	NA	KYSE30_OESOPHAGUS	ENST00000357552	0.3	p.W1083*				06:18:00	NA	NA	0	3
NBPF3	84224	37	1	21807437	21807437	Nonsense_Mutation	SNP	C	T	NA	KYSE30_OESOPHAGUS	ENST00000318249	0.5	p.Q466*	1 day, 9:03:00	21:03:00	21:00:00	21:00:00	NA	NA	0	0
ANGPTL3	27329	37	1	63063640	63063640	Nonsense_Mutation	SNP	C	T	NA	KYSE30_OESOPHAGUS	ENST00000371129	0.3	p.Q135*	1.01111	12:27:00		14:31:00	NA	NA	0	0
TNR	7143	37	1	175348751	175348751	Nonsense_Mutation	SNP	C	A	NA	KYSE30_OESOPHAGUS	ENST00000367674	0.2	p.E634*	11:41:00	13:21:00			NA	NA	0	0
ZBTB41	360023	37	1	197168568	197168568	Nonsense_Mutation	SNP	C	A	NA	KYSE30_OESOPHAGUS	ENST00000367405	0.4	p.E346*	42:119	07:44:00		73:236	NA	NA	0	0
MBOAT2	129642	37	2	9000758	9000758	Nonsense_Mutation	SNP	G	C	NA	KYSE30_OESOPHAGUS	ENST00000305997	0.3	p.S441*	36:84	15:32:00	112:286	22:53:00	NA	NA	0	0
REG1B	5968	37	2	79314039	79314039	Nonsense_Mutation	SNP	C	A	NA	KYSE30_OESOPHAGUS	ENST00000305089	0.3	p.E28*	5 days, 0:04:00	1 day, 19:00:00		1 day, 21:00:00	NA	NA	0	0
CCDC115	84317	37	2	131096773	131096773	Nonsense_Mutation	SNP	G	A	NA	KYSE30_OESOPHAGUS	ENST00000259229	0.2	p.Q155*	17:34:00	18:27:00	132:212	1 day, 1:39:00	NA	NA	0	0
MKRN2	23609	37	3	12623742	12623742	Nonsense_Mutation	SNP	C	G	NA	KYSE30_OESOPHAGUS	ENST00000170447	0.7	p.S414*	4 days, 5:01:00	18:00:00	2 days, 19:03:00	1 day, 12:00:00	NA	NA	0	0
SLC51A	200931	37	3	195955690	195955690	Nonsense_Mutation	SNP	C	T	NA	KYSE30_OESOPHAGUS	ENST00000296327	0.5	p.Q178*	38:197	0.466667			NA	NA	0	0
HAUS3	79441	37	4	2233720	2233720	Nonsense_Mutation	SNP	A	T	NA	KYSE30_OESOPHAGUS	ENST00000243706	0.4	p.Y582*	11:44:00				NA	NA	0	0
SLC44A4	80736	37	6	31842566	31842566	Nonsense_Mutation	SNP	G	A	NA	KYSE30_OESOPHAGUS	ENST00000229729	0.6	p.Q134*	1 day, 23:45:00	1 day, 8:30:00		1 day, 22:45:00	NA	NA	0	0
PKHD1	5314	37	6	51900510	51900510	Nonsense_Mutation	SNP	C	T	NA	KYSE30_OESOPHAGUS	ENST00000371117	0.3	p.W1036*	1 day, 1:52:00	09:21:00		1 day, 3:41:00	103:269	NA	0	0
POT1	25913	37	7	124465408	124465408	Nonsense_Mutation	SNP	T	A	NA	KYSE30_OESOPHAGUS	ENST00000357628	0.3	p.K564*	19:29:00	03:10:00	27:129	03:11:00	NA	NA	0	0
VIPR2	7434	37	7	158823477	158823477	Nonsense_Mutation	SNP	G	A	NA	KYSE30_OESOPHAGUS	ENST00000262178	0.2	p.Q383*	04:11:00	08:24:00		04:12:00	NA	NA	0	0
MRPS28	28957	37	8	80915358	80915358	Nonsense_Mutation	SNP	G	A	NA	KYSE30_OESOPHAGUS	ENST00000276585	0.4	p.Q91*	24:98	10:29:00		34:136	NA	NA	0	0
ART4	420	37	12	14993964	14993964	Nonsense_Mutation	SNP	G	A	NA	KYSE30_OESOPHAGUS	ENST00000228936	0.4	p.Q90*	101:128	20:36:00		5 days, 21:57:00	NA	NA	2.471e-05	0
KRT75	9119	37	12	52828061	52828061	Nonsense_Mutation	SNP	G	A	NA	KYSE30_OESOPHAGUS	ENST00000252245	0.5	p.Q10*	15:25:00	17:22:00		1 day, 7:51:00	NA	NA	0	0
CAND1	55832	37	12	67706437	67706437	Nonsense_Mutation	SNP	C	T	NA	KYSE30_OESOPHAGUS	ENST00000545606	0.1	p.R1174*	21:37:00	11:30:00	134:284	0.709722	NA	NA	0	0
TOX3	27324	37	16	52498067	52498067	Nonsense_Mutation	SNP	C	A	NA	KYSE30_OESOPHAGUS	ENST00000219746	0.9	p.E63*	54:87	16:18:00		07:19:00	14:39:00	NA	0	0
COL1A1	1277	37	17	48264167	48264167	Nonsense_Mutation	SNP	G	C	NA	KYSE30_OESOPHAGUS	ENST00000225964	0.5	p.Y1216*	35:101	13:30:00	13:30:00	69:133	25:68	NA	0	0
TLE2	7089	37	19	3028729	3028729	Nonsense_Mutation	SNP	G	A	NA	KYSE30_OESOPHAGUS	ENST00000262953	0.6	p.Q33*	0.978472	17:27:00	27:71	1 day, 15:34:00	NA	NA	0	0
KDM4B	23030	37	19	5135428	5135428	Nonsense_Mutation	SNP	C	T	NA	KYSE30_OESOPHAGUS	ENST00000159111	0.4	p.Q722*	15:29:00	18:25:00		32:72	NA	NA	0	0
EXOC3L2	90332	37	19	45719374	45719374	Nonsense_Mutation	SNP	G	A	NA	KYSE30_OESOPHAGUS	ENST00000252482	0.3	p.Q300*	11:48:00	15:28:00		28:77	NA	NA	0	0
ZNF845	91664	37	19	53856788	53856788	Nonsense_Mutation	SNP	C	T	NA	KYSE30_OESOPHAGUS	ENST00000595091	0.1	p.R954*	03:14:00	18:51:00	15:42:00	12:30:00	NA	NA	1.649e-05	0
KIR2DL3	3804	37	19	55255267	55255267	Nonsense_Mutation	SNP	C	G	NA	KYSE30_OESOPHAGUS	ENST00000342376	0.3	p.S132*	30:113	07:25:00		16:35:00	NA	NA	0	0
ZNF584	201514	37	19	58928912	58928912	Nonsense_Mutation	SNP	C	T	NA	KYSE30_OESOPHAGUS	ENST00000306910	0.4	p.Q343*	1 day, 12:30:00	1 day, 4:10:00	23:13:00	1 day, 5:17:00	NA	NA	0	0
UBE2M	9040	37	19	59069724	59069724	Nonsense_Mutation	SNP	G	A	NA	KYSE30_OESOPHAGUS	ENST00000253023	0.3	p.Q9*	22:05:00	07:03:00	115:97	1 day, 6:31:00	NA	NA	0	0
GLUD2	2747	37	0	120182855	120182855	Nonsense_Mutation	SNP	C	A	NA	KYSE30_OESOPHAGUS	ENST00000328078	0.1	p.Y439*	71:82	11:15:00		11:17:00	NA	NA	0	0
TPRN	286262	37	9	140094110	140094110	Nonsense_Mutation	SNP	C	A	NA	KYSE30_OESOPHAGUS	ENST00000409012	0.4	p.E352*		14:35:00			NA	NA	0	0
ETV2	2116	37	19	36134362	36134362	Nonsense_Mutation	SNP	C	A	NA	KYSE30_OESOPHAGUS	ENST00000403402	0.1	p.S141*		12:38:00		19:39:00	NA	NA	0	0
OR11L1	391189	37	1	248004931	248004931	Nonsense_Mutation	SNP	G	A	NA	KYSE30_OESOPHAGUS	ENST00000355784	0.2	p.Q90*				17:31:00	NA	NA	0	0
PNLIP	5406	37	10	118315561	118315561	Nonsense_Mutation	SNP	C	G	NA	KYSE30_OESOPHAGUS	ENST00000369221	0.2	p.Y287*				56:120	NA	NA	0	0
PAPL	0	37	19	39597650	39597650	Nonsense_Mutation	SNP	A	T	NA	KYSE30_OESOPHAGUS	ENST00000331256	0.5	p.K393*				41:101	NA	NA	0	0
ZNF845	91664	37	19	53854831	53854831	Nonsense_Mutation	SNP	C	A	NA	KYSE30_OESOPHAGUS	ENST00000595091	0.1	p.C301*				29:79	NA	NA	0	0
SCN9A	6335	37	2	167134743	167134743	Nonsense_Mutation	SNP	C	T	NA	KYSE30_OESOPHAGUS	ENST00000409435	0.1	p.W808*				1 day, 1:50:00	NA	NA	8.273e-06	0
UNCX	340260	37	7	1275639	1275639	Nonsense_Mutation	SNP	G	T	NA	KYSE30_OESOPHAGUS	ENST00000316333	0.8	p.E208*				0.588889	NA	NA	0	0
ABCB5	340273	37	7	20721192	20721192	Nonsense_Mutation	SNP	T	A	NA	KYSE30_OESOPHAGUS	ENST00000404938	0.2	p.L591*				65:283	NA	NA	2.471e-05	0
SULF1	23213	37	8	70540076	70540076	Nonsense_Mutation	SNP	G	T	NA	KYSE30_OESOPHAGUS	ENST00000260128	0.4	p.E673*				31:112		NA	0	0
CFHR5	81494	37	1	196977811	196977811	Nonstop_Mutation	SNP	T	C	NA	KYSE30_OESOPHAGUS	ENST00000256785	0.4	p.*570R	27:61	10:25:00		36:85	NA	NA	4.118e-05	0
TAS2R5	54429	37	7	141491060	141491060	Nonstop_Mutation	SNP	G	C	NA	KYSE30_OESOPHAGUS	ENST00000247883	0.4	p.*300S	0.716667	15:27:00	05:07:00		NA	NA	0	0
TP53	7157	37	17	7577610	7577610	Splice_Site	SNP	T	C	NA	KYSE30_OESOPHAGUS	ENST00000269305	0.4		1 day, 11:14:00	1 day, 1:11:00	23:01:00		188:100		0	16
ZMPSTE24	10269	37	1	40726658	40726658	Splice_Site	SNP	G	C	NA	KYSE30_OESOPHAGUS	ENST00000372759	0.3		45:191	06:47:00	03:05:00	61:260	NA	NA	0	0
GLS	2744	37	2	191795294	191795294	Splice_Site	SNP	C	T	NA	KYSE30_OESOPHAGUS	ENST00000320717	0.3	p.H519H	110:72	1 day, 15:07:00		3 days, 3:45:00	NA	NA	2.471e-05	0
PAK2	5062	37	3	196532223	196532223	Splice_Site	SNP	A	G	NA	KYSE30_OESOPHAGUS	ENST00000327134	0.3	p.E146G	54:87	17:28:00	313:411	19:22:00	470:689	NA	0	0
CSN1S1	1446	37	4	70802173	70802173	Splice_Site	SNP	G	A	NA	KYSE30_OESOPHAGUS	ENST00000246891	0.4		10:16:00	12:16:00		07:15:00	NA	NA	0	0
COL11A2	1302	37	6	33144499	33144499	Splice_Site	SNP	T	C	NA	KYSE30_OESOPHAGUS	ENST00000374708	0.4	p.Q619R	08:07:00	1 day, 3:16:00	18:08:00	21:10:00	NA	NA	0	0
GRM1	2911	37	6	146480484	146480484	Splice_Site	SNP	G	A	NA	KYSE30_OESOPHAGUS	ENST00000282753	0.1	p.G234E	43:86	19:25:00		08:20:00	NA	NA	0	0
SERAC1	84947	37	6	158540201	158540201	Splice_Site	SNP	G	A	NA	KYSE30_OESOPHAGUS	ENST00000367104	0.3	p.Q390*	06:13:00	13:32:00		51:90	NA	NA	0	0
NT5C3A	51251	37	7	33066528	33066528	Splice_Site	SNP	C	G	NA	KYSE30_OESOPHAGUS	ENST00000242210	0.7		22:16:00	04:06:00		09:26:00	NA	NA	0	0
FIBCD1	84929	37	9	133780621	133780621	Splice_Site	SNP	C	T	NA	KYSE30_OESOPHAGUS	ENST00000372338	0.4	p.G376S	09:27:00	05:36:00	35:145	18:55:00	NA	NA	0	0
AMBRA1	55626	37	11	46419492	46419492	Splice_Site	SNP	A	G	NA	KYSE30_OESOPHAGUS	ENST00000458649	0.2	p.G1135G	1 day, 19:00:00	3 days, 1:00:00	10 days, 9:02:00	4 days, 20:00:00	NA	NA	0	0
STAC3	246329	37	12	57641980	57641980	Splice_Site	SNP	G	T	NA	KYSE30_OESOPHAGUS	ENST00000332782	0.2	p.P145Q	2 days, 16:36:00	1 day, 2:11:00	07:02:00	1 day, 7:20:00	NA	NA	0	0
GLIPR1	11010	37	12	75889356	75889356	Splice_Site	SNP	G	C	NA	KYSE30_OESOPHAGUS	ENST00000266659	0.3		10:24:00	16:24:00	11:15:00	23:48:00	NA	NA	0	0
DCLK1	9201	37	13	36445479	36445479	Splice_Site	SNP	T	G	NA	KYSE30_OESOPHAGUS	ENST00000360631	0.3		43:92	08:14:00		44:147	35:81	NA	0	0
SLC7A5	8140	37	16	87874655	87874655	Splice_Site	SNP	C	G	NA	KYSE30_OESOPHAGUS	ENST00000261622	0.4		13:53:00	12:22:00		11:31:00	NA	NA	0	0
LAMA1	284217	37	18	7007274	7007274	Splice_Site	SNP	T	G	NA	KYSE30_OESOPHAGUS	ENST00000389658	0.3	p.D1375A	10:22:00	13:40:00				NA	0	0
ZNF136	7695	37	19	12296930	12296930	Splice_Site	SNP	G	C	NA	KYSE30_OESOPHAGUS	ENST00000343979	0.4	p.G44G	16:26:00	06:17:00	12:35:00	10:36:00	NA	NA	0	0
KIAA1107	23285	37	1	92634424	92634424	Splice_Site	SNP	G	A	NA	KYSE30_OESOPHAGUS	ENST00000370378	0.4	p.G44D		09:35:00	08:45:00		NA	NA	0	0
MROH2A	339766	37	2	234704845	234704845	Splice_Site	SNP	G	T	NA	KYSE30_OESOPHAGUS	ENST00000389758	0.3			09:29:00			NA	NA	0	0
SPTBN2	6712	37	11	66457755	66457755	Splice_Site	SNP	C	T	NA	KYSE30_OESOPHAGUS	ENST00000533211	0.1			06:51:00			NA	NA	0	0
NOMO2	283820	37	16	18554937	18554937	Splice_Site	SNP	A	T	NA	KYSE30_OESOPHAGUS	ENST00000381474	0.3			05:41:00			NA	NA	0	0
C17orf77	146723	37	17	72581129	72581129	Splice_Site	SNP	G	C	NA	KYSE30_OESOPHAGUS	ENST00000392620	0.1			07:41:00			NA	NA	0	0
OSBPL1A	114876	37	18	21757978	21757978	Splice_Site	SNP	C	G	NA	KYSE30_OESOPHAGUS	ENST00000319481	0.3	p.E698Q		04:15:00			NA	NA	0	0
EML2	24139	37	19	46142613	46142613	Splice_Site	SNP	A	C	NA	KYSE30_OESOPHAGUS	ENST00000245925	0.3			09:30:00	3 days, 19:16:00		NA	NA	0	0
ATP5J	522	37	21	27107796	27107796	Splice_Site	SNP	A	C	NA	KYSE30_OESOPHAGUS	ENST00000400090	0.3			1 day, 10:00:00	6 days, 15:00:00		NA	NA	0	0
CTPS1	1503	37	1	41457436	41457436	Splice_Site	SNP	G	A	NA	KYSE30_OESOPHAGUS	ENST00000372621	0.4					33:163	NA	NA	0	0
CLEC4C	170482	37	12	7899020	7899020	Splice_Site	SNP	C	T	NA	KYSE30_OESOPHAGUS	ENST00000542353	0.1					09:46:00	NA	NA	0	0
TESPA1	9840	37	12	55355050	55355050	Splice_Site	SNP	A	G	NA	KYSE30_OESOPHAGUS	ENST00000449076	0.1	p.V490A				27:72	NA	NA	8.24e-06	0
PPM1G	5496	37	2	27608745	27608745	Splice_Site	SNP	G	A	NA	KYSE30_OESOPHAGUS	ENST00000344034	0.4	p.A93V				08:35:00	NA	NA	0	0
TNFRSF11B	4982	37	8	119941168	119941168	Splice_Site	SNP	C	T	NA	KYSE30_OESOPHAGUS	ENST00000297350	0.4	p.G134E				0.803472		NA	0	0
KDM5B	10765	37	1	202710852	202710853	Splice_Site	INS	-	A	NA	KYSE30_OESOPHAGUS	ENST00000367265	0.3		17:37:00				NA	NA	0	0
GABRG1	2565	37	4	46066441	46066471	Splice_Site	DEL	AGTGTTTTGTTACTTACAGCTTGAAAATTCC	-	NA	KYSE30_OESOPHAGUS	ENST00000295452	0.4	p.EFSSC205fs	0.708333			04:00:00	NA	NA	0	0
MPRIP	23164	37	17	17075181	17075181	Splice_Site	DEL	T	-	NA	KYSE30_OESOPHAGUS	ENST00000341712	0.4		0.617361				NA	NA	0.148	0
FH	2271	37	1	241665870	241667340	Splice_Site	DEL	CCTTCAAGAAAACCACCAATGACAGAGTAAAGACTAAATTTATGCAAATAATCAGGAGAATAAAGAAATCTAATTTCACTAAATAGAGTAAGATATACAATAAAGCAAGGCCCAACCATCAGTGTAATTTAATGAAACAAACCAACCAAGGAAGGTGGGATGGGTAGCCACAAAATGAATCATTCAAAGGCTAACGAGTAGCCACAACTACACATTAAATATAGTTCTCCACCTTCATGATTTTCATTCATTCTATACATATTTATGGAGCCAGGCACTCAATATACAACACTGAATAAGAAAGATGCAGGCCCTGCCCTCGCAGAACTTGGAGGCTAGGGAGAAAGAGCTGGCAATTATAAGGGGTAAATACAGAGTAGTGTATGCTGCTATCAGAAC…	-	NA	KYSE30_OESOPHAGUS	ENST00000366560	0.3	p.V370fs				09:00:00		NA	0	0
ATP5C1	509	37	10	7844389	7844720	Splice_Site	DEL	GTAAGTACACAGTATGGACAGTGCCAGCAGGAGTGCTTGTGAGCACACAGTGAATCTCAGCTGAGAGGAGTCCGTGGCCGAGAGTAGCATCAACAACATTAACATGATATTCCTGTACCTGTAAGAAAGTATATCTTGATAGGTAGTTGATTTGCAAGTACTGTGAAAAGGTATCCTATGGAAGATGTAAAAATATCTTCATAACATTATTTGAGAGGCCAATTTTGGTATCCAAAAATTTCTTACTTTTAAATTAAGCAACAGAAGTTAGTTAACAAGTTATTCTACTCTAGTTTCAGATTTTTTATGTAGTGTTTTTGTTTTGTTTGTAG	-	NA	KYSE30_OESOPHAGUS	ENST00000356708	0.7					11:00:00	NA	NA	0	0
SLC28A2	9153	37	15	45554211	45554213	Splice_Site	DEL	AGG	-	NA	KYSE30_OESOPHAGUS	ENST00000347644	0.3	p.K57del				1 day, 2:02:00	NA	NA	0	0
RPL19	6143	37	17	37360441	37360777	Splice_Site	DEL	GTAAGTTTCTTTTCAGAGTCTTAGGGGAACATTCTTAGACCTTTGAGAGTTGTTCTTAGATACTTAAAATGTGCCAATGCCTAAGTCTTGACTTGCACGTAGTCTGTCTTAGGAATACAGCTGTTCCCTTAGAGGCACCCACTCCTCTGTCCTGTACACACCCACTCTTCCTGTCTCGTAGGGACTAGAGGTTAGTTGAAGCAGGAGCCTTTGGTGGGCCCAGCAACTCATTCCAGAAGCTGACTAGGCTCAAAGGGAGAGGTCTGGGGATGTGCTTCTGTCTCCCTAGCATCTCATCTCTTCCCAAACTGACCCGTCTTTTCTCTTCCCTGACCAG	-	NA	KYSE30_OESOPHAGUS	ENST00000225430	0.4					11:00:00	NA	NA	0	0
ALYREF	10189	37	17	79848697	79849198	Splice_Site	DEL	CTGAAAAAAAAACCGCAACAAGAGCAGATCTGTGAGTCTCAGTCCAGGGCTTTCCTGACCCTCACGGCTACTCCGGACCCTTCCTCTTCCCGGCCTGAGAGGATCCGGCCGAAACGGGGCCGCCAGCGCTCCCTCCGGCGCTGCAGCTGCCCCAGCCCGAGGCCGCACGGTCCCACCGCGGCCGCACAACTTCAGTTCCCTTAGACTAACTTCCCGCCGCCTGTGCCGCGCCCAGCGTCCCCTCCTCTCCTGCCACGAGGCCCCAACGTCCGGAACAAACAAAGAGCTGGGAAGGGTCTCAGCCTCCGGGACCGGACCCCGAAAGAACGACCTCGCTCCCGCCCACCACCCCCTCCGCGCCCACACGCACCCTCCGGACCTCCGGGCGGCCGCTCCACC…	-	NA	KYSE30_OESOPHAGUS	ENST00000331204	0.4					10:00:00	NA	NA	0	0
TUSC2	11334	37	3	50363617	50363786	Splice_Site	DEL	CCTGCCATGGAAACAGAGGCTAGTAAGGGTCAGCTCAGGGCCTCTACTTCAGGAAGCTTCCTTGTTCCTCCCAGATCCCCCCGCAAAAGCCCCCACCATGACAACAGATCCCATCTGGGTCCACCTCCACACGCTTAGTGTAGGCTCTGTGACCGCTGCCCAGCCCCTCA	-	NA	KYSE30_OESOPHAGUS	ENST00000232496	0.4	p.*90fs				08:00:00		NA	0	0
TUSC2	11334	37	3	50363909	50365384	Splice_Site	DEL	CTGTGTAGAGGGAGAAGGAAACAGGCTGGGCTGGAGCCCCACACCTGGGCATGGCAAATGTCACAGGTCACGGGGAAGTCTGTGGTCTTCCCAACCCCAAGTGGGAAGAAAAGAGGATAATATGCCTGGAGAATCCTTTTTTTAAAAAAAATTTTTCGAGACAGAATCTCACTCTGTTGCCCAGGCTGGAGGTGCAGTGGCGCGATCTCAGCTTGCTGCAACCTCTGCCTCCTGGGTTCAAGCAATTCTCCTGCCTCAGCCTCCCAAGTAGCTGGGACTACAGACATGCACCACCACACCCTGCTAATTTTTTGTATTTTAGTAGAGACGGGGTTTTGCCATGTTGCTCTGGCTGGTCTCGAACTCCTGAACTCAGGCAATCCACTCGTCTTCATCTCC…	-	NA	KYSE30_OESOPHAGUS	ENST00000232496	0.4					08:00:00		NA	0	0
TRAPPC9	83696	37	8	140898214	140898215	Splice_Site	INS	-	ATTC	NA	KYSE30_OESOPHAGUS	ENST00000438773	0.2				2 days, 12:00:00		NA	NA	0	0
ZNF692	55657	37	1	249152507	249152507	Start_Codon_SNP	SNP	A	T	NA	KYSE30_OESOPHAGUS	ENST00000306601	0.4	p.M1K	03:03:00	11:12:00	53:75		NA	NA	0	0
AGBL4	84871	37	1	50489467	50489467	Start_Codon_SNP	SNP	A	G	NA	KYSE30_OESOPHAGUS	ENST00000371839	0.1	p.M1T		09:30:00			NA	NA	0	0
RAB43	339122	37	3	128840330	128840330	Start_Codon_SNP	SNP	C	T	NA	KYSE30_OESOPHAGUS	ENST00000315150	0.5	p.M1I		15:21:00	28:81	46:109	NA	NA	0	0
HIST1H1C	3006	37	6	26056117	26056117	Silent	SNP	C	T	NA	KYSE30_OESOPHAGUS	ENST00000343677	0.2	p.A180A	75:148	15:44:00	250:680	41:130	NA	NA	3.295e-05	9
HIST1H4E	8367	37	6	26205070	26205070	Silent	SNP	G	A	NA	KYSE30_OESOPHAGUS	ENST00000360441	0.4	p.V66V	31:96	10:40:00	46:173	42:131	NA	NA	0	4
CLVS1	157807	37	8	62371063	62371063	Silent	SNP	G	A	NA	KYSE30_OESOPHAGUS	ENST00000519846	0.1	p.S313S	13:46:00	09:39:00		30:120	NA	NA	4.118e-05	4
CYP2F1	1572	37	19	41633864	41633864	Silent	SNP	C	T	NA	KYSE30_OESOPHAGUS	ENST00000331105	0.2	p.T451T	1 day, 3:19:00	1 day, 3:18:00		10:09:00	NA	NA	0.0002555	4
JUNB	3726	37	19	12903464	12903464	Silent	SNP	C	A	NA	KYSE30_OESOPHAGUS	ENST00000302754	0.4	p.I293I		16:26:00	286:588	27:71	05:06:00	NA	0	3
PER3	8863	37	1	7845012	7845012	Silent	SNP	G	A	NA	KYSE30_OESOPHAGUS	ENST00000361923	0.2	p.E25E	07:23:00	16:20:00	22:39:00	16:43:00	NA	NA	4.123e-05	0
DNAJC16	23341	37	1	15890591	15890591	Silent	SNP	C	T	NA	KYSE30_OESOPHAGUS	ENST00000375847	0.3	p.T502T	8 days, 22:02:00	2 days, 3:00:00	7 days, 11:00:00	2 days, 3:00:00	NA	NA	1.647e-05	0
RNF19B	127544	37	1	33412072	33412072	Silent	SNP	C	T	NA	KYSE30_OESOPHAGUS	ENST00000373456	0.7	p.G360G	1 day, 18:01:00	2 days, 19:00:00	12 days, 4:05:00	2 days, 0:00:00	NA	NA	4.942e-05	0
AMY2B	280	37	1	104120453	104120453	Silent	SNP	C	T	NA	KYSE30_OESOPHAGUS	ENST00000361355	0.4	p.F444F	109:272	05:32:00			NA	NA	8.479e-06	0
HENMT1	113802	37	1	109191575	109191575	Silent	SNP	C	T	NA	KYSE30_OESOPHAGUS	ENST00000370032	0.5	p.R265R	1 day, 16:16:00	1 day, 5:04:00	242:71	1 day, 14:00:00	NA	NA	2.471e-05	0
LIX1L	128077	37	1	145477218	145477218	Silent	SNP	T	A	NA	KYSE30_OESOPHAGUS	ENST00000369308	0.3	p.T20T	03:04:00	1 day, 11:16:00			NA	NA	0	0
TCHH	7062	37	1	152082696	152082696	Silent	SNP	C	T	NA	KYSE30_OESOPHAGUS	ENST00000368804	0.1	p.E999E	27:214	05:37:00		0.909028	NA	NA	8.27e-06	0
HRNR	388697	37	1	152192596	152192596	Silent	SNP	C	T	NA	KYSE30_OESOPHAGUS	ENST00000368801	0.2	p.R503R	92:358	11:42:00		38:135	NA	NA	0	0
LCE3D	84648	37	1	152552371	152552371	Silent	SNP	G	A	NA	KYSE30_OESOPHAGUS	ENST00000368787	0.3	p.P14P	5 days, 3:51:00	2 days, 8:18:00		2 days, 22:21:00	NA	NA	0	0
RHBG	57127	37	1	156347249	156347249	Silent	SNP	C	T	NA	KYSE30_OESOPHAGUS	ENST00000368249	0.1	p.H115H	2 days, 5:30:00	1 day, 19:10:00		3 days, 1:21:00	NA	NA	8.243e-06	0
HDGF	3068	37	1	156714929	156714929	Silent	SNP	C	T	NA	KYSE30_OESOPHAGUS	ENST00000357325	0.5	p.L58L	14:48:00	20:45:00	204:694	29:70	NA	NA	0	0
FCRL3	115352	37	1	157667162	157667162	Silent	SNP	C	T	NA	KYSE30_OESOPHAGUS	ENST00000368184	0.3	p.G204G	1.00694	13:32:00		11:42:00	NA	NA	0	0
LY9	4063	37	1	160788066	160788066	Silent	SNP	C	T	NA	KYSE30_OESOPHAGUS	ENST00000263285	0.6	p.C467C	1 day, 0:37:00	21:10:00		1 day, 5:12:00	NA	NA	1.647e-05	0
HMCN1	83872	37	1	186022190	186022190	Silent	SNP	C	T	NA	KYSE30_OESOPHAGUS	ENST00000271588	0.4	p.L2228L	25:84		02:03:00	65:166	NA	NA	0	0
CAMSAP2	23271	37	1	200818346	200818346	Silent	SNP	C	A	NA	KYSE30_OESOPHAGUS	ENST00000236925	0.4	p.R828R	38:87	07:23:00	25:114		NA	NA	8.238e-06	0
KLHL12	59349	37	1	202880287	202880287	Silent	SNP	C	T	NA	KYSE30_OESOPHAGUS	ENST00000367261	0.3	p.V204V	37:182	05:33:00	67:357		NA	NA	0	0
ATP2B4	493	37	1	203708937	203708937	Silent	SNP	C	T	NA	KYSE30_OESOPHAGUS	ENST00000357681	0.5	p.L1191L	23:47:00	15:40:00	85:261	10:21:00	NA	NA	0	0
LAMB3	3914	37	1	209797060	209797060	Silent	SNP	C	T	NA	KYSE30_OESOPHAGUS	ENST00000356082	0.4	p.R716R	1 day, 1:11:00	2 days, 1:13:00	605:299	3 days, 2:30:00	NA	NA	0	0
HLX	3142	37	1	221055606	221055606	Silent	SNP	G	A	NA	KYSE30_OESOPHAGUS	ENST00000366903	0.6	p.L291L	08:47:00	15:49:00		0.792361	NA	NA	0	0
MIA3	375056	37	1	222803337	222803337	Silent	SNP	C	T	NA	KYSE30_OESOPHAGUS	ENST00000344922	0.5	p.I925I	31:62	15:43:00	0.834722	38:123	NA	NA	0	0
SLC35F3	148641	37	1	234367320	234367320	Silent	SNP	C	A	NA	KYSE30_OESOPHAGUS	ENST00000366617	0.3	p.S78S	41:96	08:22:00	06:07:00		NA	NA	0	0
KIF26B	55083	37	1	245704144	245704144	Silent	SNP	G	A	NA	KYSE30_OESOPHAGUS	ENST00000407071	0.2	p.P414P	1 day, 6:35:00	12:14:00		1 day, 13:35:00	NA	NA	4.138e-05	0
KIF26B	55083	37	1	245850179	245850179	Silent	SNP	C	T	NA	KYSE30_OESOPHAGUS	ENST00000407071	0.2	p.F1298F	09:07:00	12:14:00		1 day, 0:27:00	NA	NA	0	0
SCCPDH	51097	37	1	246929379	246929379	Silent	SNP	C	T	NA	KYSE30_OESOPHAGUS	ENST00000366510	0.3	p.T374T	35:176	06:19:00	30:163		NA	NA	0	0
NBAS	51594	37	2	15644272	15644272	Silent	SNP	T	C	NA	KYSE30_OESOPHAGUS	ENST00000281513	0.5	p.E317E	3 days, 19:02:00	17:00:00	1 day, 14:02:00	8 days, 13:55:00	NA	NA	2.471e-05	0
SMEK2	57223	37	2	55777077	55777077	Silent	SNP	G	A	NA	KYSE30_OESOPHAGUS	ENST00000345102	0.5	p.S840S	16:54:00	05:17:00		45:117	NA	NA	0	0
AAK1	22848	37	2	69736512	69736512	Silent	SNP	G	A	NA	KYSE30_OESOPHAGUS	ENST00000409085	0.4	p.L619L	17:21:00	18:21:00	22:10:00	40:91	137:86	NA	0	0
DYSF	8291	37	2	71795200	71795200	Silent	SNP	C	G	NA	KYSE30_OESOPHAGUS	ENST00000258104	0.3	p.V877V	0.802083	19:35:00		39:182	NA	NA	0	0
POLR1A	25885	37	2	86308032	86308032	Silent	SNP	G	A	NA	KYSE30_OESOPHAGUS	ENST00000263857	0.6	p.V331V	1 day, 15:33:00	23:16:00	1 day, 4:14:00	22:40:00	NA	NA	0	0
CKAP2L	150468	37	2	113513652	113513652	Silent	SNP	C	T	NA	KYSE30_OESOPHAGUS	ENST00000302450	0.6	p.L432L	185:106	1 day, 3:12:00	1 day, 7:14:00		NA	NA	0	0
2020-03-07	64844	37	2	160599715	160599715	Silent	SNP	T	C	NA	KYSE30_OESOPHAGUS	ENST00000259050	0.4	p.C99C	2 days, 14:43:00	23:17:00	174:105	2 days, 1:23:00	NA	NA	0	0
WIPF1	7456	37	2	175450275	175450275	Silent	SNP	G	A	NA	KYSE30_OESOPHAGUS	ENST00000392547	0.2	p.P9P	15:21:00	17:16:00		11:22:00	NA	NA	0	0
OSBPL6	114880	37	2	179253787	179253787	Silent	SNP	C	A	NA	KYSE30_OESOPHAGUS	ENST00000190611	0.4	p.I736I	39:152	10:54:00		37:184	NA	NA	0	0
TTN	7273	37	2	179584342	179584342	Silent	SNP	A	G	NA	KYSE30_OESOPHAGUS	ENST00000591111	0.1	p.Y7642Y	118:191	1 day, 2:40:00		130:209	545:832	NA	0	0
ORMDL1	94101	37	2	190647171	190647171	Silent	SNP	A	G	NA	KYSE30_OESOPHAGUS	ENST00000325795	0.3	p.L51L	0.333333				NA	NA	0	0
KIF1A	547	37	2	241661993	241661993	Silent	SNP	C	A	NA	KYSE30_OESOPHAGUS	ENST00000320389	0.7	p.P1414P	04:04:00	18:58:00			NA	NA	8.67e-06	0
TRANK1	9881	37	3	36873757	36873757	Silent	SNP	C	T	NA	KYSE30_OESOPHAGUS	ENST00000429976	0.2	p.K2395K	1 day, 18:44:00	20:15:00		36:64	NA	NA	0	0
SNRK	54861	37	3	43389155	43389155	Silent	SNP	C	T	NA	KYSE30_OESOPHAGUS	ENST00000296088	0.7	p.R468R	21:44:00	15:06:00	1 day, 1:18:00	1 day, 3:29:00	183:183	NA	0	0
DHX30	22907	37	3	47890481	47890481	Silent	SNP	G	A	NA	KYSE30_OESOPHAGUS	ENST00000445061	0.1	p.E947E	1 day, 6:24:00	11:18:00	75:85		NA	NA	0	0
CELSR3	1951	37	3	48694429	48694429	Silent	SNP	G	A	NA	KYSE30_OESOPHAGUS	ENST00000164024	0.4	p.S1367S	04:11:00	07:10:00	18:14:00	1 day, 21:53:00	NA	NA	0	0
PARP14	54625	37	3	122423487	122423487	Silent	SNP	C	T	NA	KYSE30_OESOPHAGUS	ENST00000474629	0.2	p.F1144F	03:19:00	06:25:00	0.946528		NA	NA	8.282e-06	0
HSPBAP1	79663	37	3	122478139	122478139	Silent	SNP	G	A	NA	KYSE30_OESOPHAGUS	ENST00000306103	0.2	p.S167S	1 day, 0:58:00	11:14:00	14:42:00	37:66	NA	NA	0	0
DIRC2	84925	37	3	122579009	122579009	Silent	SNP	G	C	NA	KYSE30_OESOPHAGUS	ENST00000261038	0.5	p.L366L	2 days, 19:02:00	1 day, 0:00:00	10 days, 10:00:00	4 days, 21:00:00	NA	NA	0	0
COL6A6	131873	37	3	130290131	130290131	Silent	SNP	A	G	NA	KYSE30_OESOPHAGUS	ENST00000358511	0.6	p.L957L	1 day, 0:47:00	21:11:00		08:28:00	NA	NA	0	0
KY	339855	37	3	134343939	134343939	Silent	SNP	G	A	NA	KYSE30_OESOPHAGUS	ENST00000423778	0.2	p.L147L	05:00:00	1 day, 19:00:00		1 day, 13:00:00	NA	NA	0	0
GK5	256356	37	3	141889267	141889267	Silent	SNP	G	A	NA	KYSE30_OESOPHAGUS	ENST00000392993	0.2	p.V447V	1 day, 6:52:00	05:09:00	21:56:00	17:35:00	NA	NA	0	0
XRN1	54464	37	3	142116272	142116272	Silent	SNP	C	T	NA	KYSE30_OESOPHAGUS	ENST00000264951	0.4	p.Q746Q	09:36:00	04:19:00	22:36:00	16:45:00	NA	NA	0	0
NRROS	375387	37	3	196386904	196386904	Silent	SNP	C	T	NA	KYSE30_OESOPHAGUS	ENST00000328557	0.4	p.A130A	07:42:00	0.429167			NA	NA	0	0
NCBP2	22916	37	3	196664405	196664405	Silent	SNP	G	A	NA	KYSE30_OESOPHAGUS	ENST00000321256	0.5	p.Y125Y	1.05486		157:770	0.521528	NA	NA	2.471e-05	0
ZFYVE28	57732	37	4	2306813	2306813	Silent	SNP	G	A	NA	KYSE30_OESOPHAGUS	ENST00000290974	0.2	p.S418S	16:43:00	12:30:00	04:12:00		NA	NA	0	0
HTT	3064	37	4	3201652	3201652	Silent	SNP	G	T	NA	KYSE30_OESOPHAGUS	ENST00000355072	0.5	p.V1854V	12:20:00	10:33:00	1 day, 13:54:00	07:15:00	NA	NA	0	0
SORCS2	57537	37	4	7714568	7714568	Silent	SNP	C	G	NA	KYSE30_OESOPHAGUS	ENST00000507866	0.2	p.L659L	07:14:00	13:18:00	06:15:00	12:38:00	NA	NA	0	0
FRYL	285527	37	4	48622769	48622769	Silent	SNP	T	G	NA	KYSE30_OESOPHAGUS	ENST00000503238	0.1	p.A67A	3 days, 8:08:00	1 day, 1:00:00	1 day, 9:00:00	3 days, 8:00:00	NA	NA	0	0
TECRL	253017	37	4	65275058	65275058	Silent	SNP	C	T	NA	KYSE30_OESOPHAGUS	ENST00000381210	0.3	p.R4R	30:67	09:18:00		31:85	NA	NA	0	0
SNX25	83891	37	4	186188148	186188148	Silent	SNP	G	C	NA	KYSE30_OESOPHAGUS	ENST00000504273	0.1	p.L146L	40:77	07:30:00	10:53:00		NA	NA	0	0
DNAH5	1767	37	5	13794147	13794147	Silent	SNP	C	G	NA	KYSE30_OESOPHAGUS	ENST00000265104	0.4	p.V2636V	22:36:00	05:10:00	02:02:00	37:85	NA	NA	0	0
DNAH5	1767	37	5	13807703	13807703	Silent	SNP	G	A	NA	KYSE30_OESOPHAGUS	ENST00000265104	0.4	p.F2628F	07:17:00	09:30:00		1 day, 10:50:00	NA	NA	0	0
PDZD2	23037	37	5	32089668	32089668	Silent	SNP	G	A	NA	KYSE30_OESOPHAGUS	ENST00000438447	0.1	p.P2038P	60:317	09:51:00		54:225	NA	NA	1.647e-05	0
MAP3K1	4214	37	5	56180511	56180511	Silent	SNP	A	T	NA	KYSE30_OESOPHAGUS	ENST00000399503	0.3	p.T1280T	1 day, 16:00:00	1 day, 4:00:00	7 days, 5:00:00	4 days, 0:00:00	14 days, 0:00:00		0	0
ZNF366	167465	37	5	71756700	71756700	Silent	SNP	G	T	NA	KYSE30_OESOPHAGUS	ENST00000318442	0.5	p.P208P	1 day, 7:56:00	09:30:00			NA	NA	0	0
FSTL4	23105	37	5	132561402	132561402	Silent	SNP	C	T	NA	KYSE30_OESOPHAGUS	ENST00000265342	0.7	p.L375L	101:144	21:44:00		24:104	NA	NA	0	0
PHF15	0	37	5	133914416	133914416	Silent	SNP	C	T	NA	KYSE30_OESOPHAGUS	ENST00000282605	0.4	p.A638A	10:35:00	14:47:00	49:212	26:75	NA	NA	8.24e-06	0
PCDHA13	56136	37	5	140263326	140263326	Silent	SNP	C	T	NA	KYSE30_OESOPHAGUS	ENST00000289272	0.2	p.S491S	46:82	22:47:00		09:23:00	NA	NA	0	0
PCDHB4	56131	37	5	140503125	140503125	Silent	SNP	C	T	NA	KYSE30_OESOPHAGUS	ENST00000194152	0.1	p.L515L	74:142	21:43:00			NA	NA	0	0
PCDHB5	26167	37	5	140517158	140517158	Silent	SNP	G	A	NA	KYSE30_OESOPHAGUS	ENST00000231134	0.5	p.R714R	59:273	17:45:00			NA	NA	0	0
PCDHGA3	56112	37	5	140724104	140724104	Silent	SNP	G	A	NA	KYSE30_OESOPHAGUS	ENST00000253812	0.6	p.Q168Q	64:152	17:35:00			NA	NA	8.271e-06	0
FAT2	2196	37	5	150897196	150897196	Silent	SNP	C	T	NA	KYSE30_OESOPHAGUS	ENST00000261800	0.5	p.A3816A	0.780556	0.500694	07:38:00		NA	NA	4.942e-05	0
HIGD2A	192286	37	5	175816468	175816468	Silent	SNP	G	C	NA	KYSE30_OESOPHAGUS	ENST00000274787	0.2	p.L97L	27:153	0.541667	132:760		NA	NA	0	0
GPRIN1	114787	37	5	176025204	176025204	Silent	SNP	C	T	NA	KYSE30_OESOPHAGUS	ENST00000303991	0.4	p.E544E	0.8375	15:57:00	09:21:00	0.944444	NA	NA	0	0
PAK1IP1	55003	37	6	10709607	10709607	Silent	SNP	G	C	NA	KYSE30_OESOPHAGUS	ENST00000379568	0.3	p.L367L	1 day, 1:26:00	10:05:00	1 day, 4:32:00	1 day, 13:35:00	NA	NA	0	0
MCUR1	63933	37	6	13814626	13814626	Silent	SNP	C	T	NA	KYSE30_OESOPHAGUS	ENST00000379170	0.4	p.Q12Q	11:04:00	2 days, 13:20:00	2 days, 4:28:00		NA	NA	0	0
HIST1H2BF	8343	37	6	26200068	26200068	Silent	SNP	G	A	NA	KYSE30_OESOPHAGUS	ENST00000359985	0.1	p.E94E	78:81	1 day, 23:20:00	1 day, 15:59:00	1 day, 15:58:00	NA	NA	0	0
HIST1H2BL	8340	37	6	27775595	27775595	Silent	SNP	G	A	NA	KYSE30_OESOPHAGUS	ENST00000377401	0.2	p.R30R	169:186	1 day, 3:33:00	1 day, 5:49:00	2 days, 8:58:00	NA	NA	0	0
PPP1R10	5514	37	6	30573935	30573935	Silent	SNP	G	A	NA	KYSE30_OESOPHAGUS	ENST00000376511	0.2	p.P240P	0.81875	09:35:00	43:114		NA	NA	0	0
CFB	629	37	6	31918997	31918997	Silent	SNP	G	A	NA	KYSE30_OESOPHAGUS	ENST00000425368	0.2	p.E644E	25:82	13:38:00	09:04:00	28:63	NA	NA	0	0
TULP1	7287	37	6	35477520	35477520	Silent	SNP	C	T	NA	KYSE30_OESOPHAGUS	ENST00000229771	0.6	p.G203G	35:90	13:22:00		27:67	NA	NA	0	0
RIMS1	22999	37	6	72892182	72892182	Silent	SNP	G	A	NA	KYSE30_OESOPHAGUS	ENST00000521978	0.1	p.E336E	08:07:00	10:13:00		11:18:00	NA	NA	0	0
MYO6	4646	37	6	76624726	76624726	Silent	SNP	G	A	NA	KYSE30_OESOPHAGUS	ENST00000369977	0.3	p.K1285K	10:05:00	1 day, 3:19:00	379:201	07:04:00	NA	NA	0	0
IMPG1	3617	37	6	76657212	76657212	Silent	SNP	C	T	NA	KYSE30_OESOPHAGUS	ENST00000369950	0.3	p.K621K	1 day, 1:22:00	14:10:00		1 day, 15:25:00	NA	NA	0	0
SNAP91	9892	37	6	84371304	84371304	Silent	SNP	G	A	NA	KYSE30_OESOPHAGUS	ENST00000439399	0.2	p.F123F	17:32:00	06:13:00		16:40:00	NA	NA	8.28e-06	0
ARMC2	84071	37	6	109190089	109190089	Silent	SNP	C	T	NA	KYSE30_OESOPHAGUS	ENST00000392644	0.4	p.P118P	20:44:00	16:24:00	08:21:00		NA	NA	0	0
TXLNB	167838	37	6	139564257	139564257	Silent	SNP	C	T	NA	KYSE30_OESOPHAGUS	ENST00000358430	0.3	p.E487E	50:111	12:30:00			NA	NA	0	0
LRP11	84918	37	6	150174246	150174246	Silent	SNP	G	A	NA	KYSE30_OESOPHAGUS	ENST00000239367	0.2	p.L222L	15:53:00	07:16:00	83:148	12:25:00	NA	NA	0	0
GPR31	2853	37	6	167570726	167570726	Silent	SNP	T	A	NA	KYSE30_OESOPHAGUS	ENST00000366834	0.1	p.A198A	28:82	13:24:00			NA	NA	0	0
EEPD1	80820	37	7	36194254	36194254	Silent	SNP	G	A	NA	KYSE30_OESOPHAGUS	ENST00000242108	0.4	p.A107A	1 day, 1:31:00	20:27:00		1 day, 8:36:00	NA	NA	1.647e-05	0
CDK13	8621	37	7	40132613	40132613	Silent	SNP	G	A	NA	KYSE30_OESOPHAGUS	ENST00000181839	0.4	p.P1155P	147:118	1 day, 3:24:00	116:145	138:72	245:259	NA	1.647e-05	0
GRM3	2913	37	7	86468576	86468576	Silent	SNP	C	A	NA	KYSE30_OESOPHAGUS	ENST00000361669	0.2	p.T582T	1 day, 18:57:00	21:28:00		1 day, 14:47:00	NA	NA	0	0
STEAP4	79689	37	7	87908928	87908928	Silent	SNP	A	G	NA	KYSE30_OESOPHAGUS	ENST00000380079	0.4	p.L389L	05:28:00	09:39:00		13:42:00	NA	NA	0	0
GAL3ST4	79690	37	7	99764257	99764257	Silent	SNP	G	A	NA	KYSE30_OESOPHAGUS	ENST00000360039	0.4	p.L99L	46:115	14:44:00		1.03542	NA	NA	1.647e-05	0
ACHE	43	37	7	100490789	100490789	Silent	SNP	C	T	NA	KYSE30_OESOPHAGUS	ENST00000412389	0.1	p.L355L	20:14:00	1 day, 1:22:00	20:26:00	1 day, 22:38:00	NA	NA	0	0
FLNC	2318	37	7	128475507	128475507	Silent	SNP	G	A	NA	KYSE30_OESOPHAGUS	ENST00000325888	0.8	p.T160T	1 day, 0:53:00	19:28:00		22:47:00	22:53:00	NA	4.943e-05	0
IRF5	3663	37	7	128585922	128585922	Silent	SNP	A	G	NA	KYSE30_OESOPHAGUS	ENST00000402030	0.2	p.K73K	1 day, 3:17:00	1 day, 12:11:00	19:22:00	19:09:00	NA	NA	3.295e-05	0
PLXNA4	91584	37	7	132193030	132193030	Silent	SNP	C	T	NA	KYSE30_OESOPHAGUS	ENST00000359827	0.3	p.L141L	15:39:00	14:29:00		19:34:00	NA	NA	0	0
ZNF783	100289678	37	7	148964213	148964213	Silent	SNP	C	T	NA	KYSE30_OESOPHAGUS	ENST00000434415	0.1	p.I191I	13:31:00	09:17:00	83:128	25:77	NA	NA	0	0
GBX1	2636	37	7	150864261	150864261	Silent	SNP	A	G	NA	KYSE30_OESOPHAGUS	ENST00000297537	0.4	p.A125A	05:05:00	10:09:00			NA	NA	0	0
PTPRN2	5799	37	7	157475537	157475537	Silent	SNP	C	A	NA	KYSE30_OESOPHAGUS	ENST00000389418	0.4	p.L627L	1 day, 0:48:00	11:23:00		22:29:00	NA	NA	0	0
LOXL2	4017	37	8	23225595	23225595	Silent	SNP	G	A	NA	KYSE30_OESOPHAGUS	ENST00000389131	0.3	p.I90I	16:55:00	14:30:00	12:31:00		NA	NA	0	0
TACC1	6867	37	8	38704262	38704262	Silent	SNP	G	A	NA	KYSE30_OESOPHAGUS	ENST00000317827	0.4	p.E758E	1 day, 8:50:00	08:24:00	46:94	36:102	NA	NA	0	0
PRKDC	5591	37	8	48800120	48800120	Silent	SNP	A	T	NA	KYSE30_OESOPHAGUS	ENST00000314191	0.2	p.A1519A	03:14:00	10:46:00	29:166		84:438	NA	0	0
XKR4	114786	37	8	56436760	56436760	Silent	SNP	C	A	NA	KYSE30_OESOPHAGUS	ENST00000327381	0.6	p.R643R	25:104	0.583333			NA	NA	0	0
SLCO5A1	81796	37	8	70744408	70744408	Silent	SNP	C	T	NA	KYSE30_OESOPHAGUS	ENST00000260126	0.4	p.S167S	1 day, 7:57:00	1 day, 9:38:00		55:67	NA	NA	0	0
AZIN1	51582	37	8	103845339	103845339	Silent	SNP	G	A	NA	KYSE30_OESOPHAGUS	ENST00000337198	0.5	p.L283L	32:106	14:35:00	156:725	32:124	NA	NA	1.647e-05	0
ANGPT1	284	37	8	108315480	108315480	Silent	SNP	T	C	NA	KYSE30_OESOPHAGUS	ENST00000520734	0.1	p.P108P	54:74	1 day, 1:30:00		13:41:00	NA	NA	8.239e-06	0
PKHD1L1	93035	37	8	110457222	110457222	Silent	SNP	G	A	NA	KYSE30_OESOPHAGUS	ENST00000378402	0.5	p.T1708T	111:181	1 day, 1:42:00		53:135	NA	NA	8.276e-06	0
CSMD3	114788	37	8	113569032	113569032	Silent	SNP	C	A	NA	KYSE30_OESOPHAGUS	ENST00000297405	0.5	p.G1398G	0.836111	08:39:00		12:54:00	60:355	NA	0	0
EXT1	2131	37	8	118812008	118812008	Silent	SNP	G	A	NA	KYSE30_OESOPHAGUS	ENST00000378204	0.2	p.L728L	0.945833	0.791667	24:106	0.963889	84:316	NA	0	0
ZFAT	57623	37	8	135614315	135614315	Silent	SNP	C	T	NA	KYSE30_OESOPHAGUS	ENST00000377838	0.3	p.P549P	17:15:00	2 days, 12:23:00	18:17:00	2 days, 13:18:00	NA	NA	4.967e-05	0
MAPK15	225689	37	8	144804409	144804409	Silent	SNP	G	A	NA	KYSE30_OESOPHAGUS	ENST00000338033	0.4	p.G541G	43:71	1 day, 6:32:00	55:72	14:51:00		201:289	0	0
VPS28	51160	37	8	145651068	145651068	Silent	SNP	G	A	NA	KYSE30_OESOPHAGUS	ENST00000526054	0.1	p.S64S	2 days, 5:29:00	2 days, 7:14:00	118:751	2 days, 4:22:00	NA	NA	0	0
TRPM3	80036	37	9	73151520	73151520	Silent	SNP	C	T	NA	KYSE30_OESOPHAGUS	ENST00000377110	0.3	p.P1491P	1 day, 3:32:00	13:13:00		20:26:00	NA	NA	2.471e-05	0
MEGF9	1955	37	9	123476199	123476199	Silent	SNP	G	A	NA	KYSE30_OESOPHAGUS	ENST00000373930	0.3	p.T146T	1 day, 1:16:00	1 day, 13:22:00	06:06:00	2 days, 8:47:00	NA	NA	0	0
GAPVD1	26130	37	9	128117104	128117104	Silent	SNP	C	T	NA	KYSE30_OESOPHAGUS	ENST00000495955	0.1	p.I1265I	54:120	1 day, 6:30:00	78:163	56:115	NA	NA	0	0
TBC1D13	54662	37	9	131565687	131565687	Silent	SNP	C	T	NA	KYSE30_OESOPHAGUS	ENST00000372648	0.5	p.I234I	0.815278	0.5	72:161	0.711806	NA	NA	3.295e-05	0
TMEM8C	389827	37	9	136389910	136389910	Silent	SNP	G	A	NA	KYSE30_OESOPHAGUS	ENST00000339996	0.3	p.L19L	0.588889	11:55:00			NA	NA	0	0
CAMSAP1	157922	37	9	138714569	138714569	Silent	SNP	C	T	NA	KYSE30_OESOPHAGUS	ENST00000389532	0.4	p.L646L	0.679167	0.63125	0.597917	110:413	NA	NA	0	0
LCN15	389812	37	9	139658911	139658911	Silent	SNP	C	T	NA	KYSE30_OESOPHAGUS	ENST00000316144	0.5	p.L10L	07:30:00	10:58:00		1 day, 3:59:00	NA	NA	0	0
CACNA1B	774	37	9	141010087	141010087	Silent	SNP	C	T	NA	KYSE30_OESOPHAGUS	ENST00000371372	0.1	p.F1911F	0.848611	18:55:00		06:32:00	NA	NA	0	0
GDI2	2665	37	10	5855201	5855201	Silent	SNP	C	T	NA	KYSE30_OESOPHAGUS	ENST00000380191	0.4	p.V7V	03:09:00	11:19:00	241:536		NA	NA	0	0
PALD1	27143	37	10	72299494	72299494	Silent	SNP	G	A	NA	KYSE30_OESOPHAGUS	ENST00000263563	0.6	p.P628P	0.627083	06:29:00			NA	NA	1.647e-05	0
OIT3	170392	37	10	74684196	74684196	Silent	SNP	C	T	NA	KYSE30_OESOPHAGUS	ENST00000334011	0.5	p.F387F	25:65	13:34:00		54:95	NA	NA	0	0
DLG5	9231	37	10	79565439	79565439	Silent	SNP	G	A	NA	KYSE30_OESOPHAGUS	ENST00000372391	0.2	p.S1716S	0.967361	09:42:00	187:375		NA	NA	0	0
POLR3A	11128	37	10	79744978	79744978	Silent	SNP	G	A	NA	KYSE30_OESOPHAGUS	ENST00000372371	0.3	p.T1064T	34:72	13:27:00	1 day, 7:59:00	42:74	NA	NA	0	0
DYDC2	84332	37	10	82122211	82122211	Silent	SNP	C	T	NA	KYSE30_OESOPHAGUS	ENST00000372199	0.1	p.N4N	18:45:00	12:23:00		07:06:00	NA	NA	0	0
ADD3	120	37	10	111893095	111893095	Silent	SNP	C	T	NA	KYSE30_OESOPHAGUS	ENST00000356080	0.4	p.L614L	54:147	08:26:00	86:152	23:57:00	NA	NA	0	0
OR51F2	119694	37	11	4842807	4842807	Silent	SNP	C	A	NA	KYSE30_OESOPHAGUS	ENST00000322110	0.5	p.L64L	36:86	03:15:00		17:32:00	NA	NA	0	0
ASCL3	56676	37	11	8959478	8959478	Silent	SNP	C	T	NA	KYSE30_OESOPHAGUS	ENST00000531618	0.1	p.P77P	2 days, 4:02:00	14:00:00		20:00:00	NA	NA	8.236e-06	0
PTPN5	84867	37	11	18751240	18751240	Silent	SNP	C	T	NA	KYSE30_OESOPHAGUS	ENST00000358540	0.2	p.E485E	1 day, 1:00:00	1 day, 21:00:00		1 day, 20:00:00	NA	NA	4.127e-05	0
MPPED2	744	37	11	30439149	30439149	Silent	SNP	G	A	NA	KYSE30_OESOPHAGUS	ENST00000358117	0.5	p.L190L	18:08:00	18:10:00		13:09:00	1 day, 5:10:00	NA	0	0
OR5D14	219436	37	11	55563514	55563514	Silent	SNP	C	T	NA	KYSE30_OESOPHAGUS	ENST00000335605	0.1	p.L161L	52:351	0.5125			NA	NA	8.237e-06	0
OR8K3	219473	37	11	56086538	56086538	Silent	SNP	G	C	NA	KYSE30_OESOPHAGUS	ENST00000312711	0.1	p.G252G	0.525694	08:46:00			NA	NA	0	0
CTNND1	1500	37	11	57582951	57582951	Silent	SNP	G	A	NA	KYSE30_OESOPHAGUS	ENST00000399050	0.4	p.L929L	06:13:00	10:24:00	213:763	41:89	NA	NA	0	0
OR5B17	219965	37	11	58125670	58125670	Silent	SNP	C	T	NA	KYSE30_OESOPHAGUS	ENST00000357377	0.3	p.R291R	42:219	10:21:00		45:103	NA	NA	0	0
CCDC86	79080	37	11	60617739	60617739	Silent	SNP	C	A	NA	KYSE30_OESOPHAGUS	ENST00000227520	0.5	p.R342R	0.963889	18:44:00	29:78	41:103	NA	NA	8.236e-06	0
B3GAT3	26229	37	11	62389390	62389390	Silent	SNP	G	C	NA	KYSE30_OESOPHAGUS	ENST00000265471	0.5	p.L10L	11:41:00	06:42:00	82:232	27:126	NA	NA	0	0
MARK2	2011	37	11	63667462	63667462	Silent	SNP	T	C	NA	KYSE30_OESOPHAGUS	ENST00000509502	0.2	p.A183A	34:169	12:47:00	44:174	06:48:00	165:616	NA	0	0
SNX32	254122	37	11	65618311	65618311	Silent	SNP	C	A	NA	KYSE30_OESOPHAGUS	ENST00000308342	0.6	p.G196G	07:24:00	16:25:00			NA	NA	0	0
SPTBN2	6712	37	11	66455672	66455672	Silent	SNP	G	A	NA	KYSE30_OESOPHAGUS	ENST00000533211	0.1	p.G2114G	1 day, 9:07:00	1 day, 12:13:00	121:69	2 days, 2:16:00	NA	NA	8.237e-06	0
DHCR7	1717	37	11	71152443	71152443	Silent	SNP	G	A	NA	KYSE30_OESOPHAGUS	ENST00000355527	0.3	p.L152L	0.699306				NA	NA	0	0
THRSP	7069	37	11	77775221	77775221	Silent	SNP	C	T	NA	KYSE30_OESOPHAGUS	ENST00000281030	0.2	p.V98V	1 day, 15:01:00	1 day, 11:00:00			4 days, 7:00:00	NA	3.295e-05	0
KIAA1377	57562	37	11	101857702	101857702	Silent	SNP	C	T	NA	KYSE30_OESOPHAGUS	ENST00000263468	0.8	p.N1058N	1 day, 10:27:00	10:14:00	04:05:00	05:27:00	NA	NA	0	0
VWA5A	4013	37	11	124013213	124013213	Silent	SNP	G	C	NA	KYSE30_OESOPHAGUS	ENST00000456829	0.2	p.L696L	1 day, 12:39:00	11:11:00	1 day, 18:48:00	21:32:00	NA	NA	0	0
ROBO4	54538	37	11	124764161	124764161	Silent	SNP	C	A	NA	KYSE30_OESOPHAGUS	ENST00000306534	0.3	p.V418V	07:16:00	13:11:00		06:24:00	NA	NA	0	0
EFCAB4B	0	37	12	3806016	3806016	Silent	SNP	G	C	NA	KYSE30_OESOPHAGUS	ENST00000252322	0.1	p.V50V	1 day, 18:52:00	23:39:00		143:66	NA	NA	0	0
ATN1	1822	37	12	7044826	7044826	Silent	SNP	C	T	NA	KYSE30_OESOPHAGUS	ENST00000356654	0.4	p.S132S	0.666667	11:43:00	113:337	68:218	NA	NA	8.236e-06	0
YARS2	51067	37	12	32906878	32906878	Silent	SNP	G	A	NA	KYSE30_OESOPHAGUS	ENST00000324868	0.8	p.V307V	51:153	10:31:00	40:190	50:150	NA	NA	0	0
BCDIN3D	144233	37	12	50236724	50236724	Silent	SNP	G	A	NA	KYSE30_OESOPHAGUS	ENST00000333924	0.4	p.L49L	42:80	13:32:00	1 day, 11:38:00	47:90	NA	NA	0	0
OR10A7	121364	37	12	55615084	55615084	Silent	SNP	C	T	NA	KYSE30_OESOPHAGUS	ENST00000326258	0.1	p.I92I	70:141	15:26:00		49:136	NA	NA	0	0
GLS2	27165	37	12	56865595	56865595	Silent	SNP	C	T	NA	KYSE30_OESOPHAGUS	ENST00000311966	0.4	p.L538L	64:127	11:39:00		09:08:00	NA	NA	0	0
PAWR	5074	37	12	80014985	80014985	Silent	SNP	G	A	NA	KYSE30_OESOPHAGUS	ENST00000328827	0.4	p.C173C	34:89	05:08:00	127:276		56:97	NA	8.237e-06	0
NEDD1	121441	37	12	97328948	97328948	Silent	SNP	T	C	NA	KYSE30_OESOPHAGUS	ENST00000266742	0.4	p.D228D	2 days, 19:19:00	19:09:00	1 day, 3:24:00	3 days, 7:33:00	NA	NA	0	0
MED13L	23389	37	12	116421308	116421308	Silent	SNP	T	C	NA	KYSE30_OESOPHAGUS	ENST00000281928	0.3	p.L1523L	2 days, 6:29:00	1 day, 6:12:00	135:63	12:10:00	203:120	NA	1.647e-05	0
GPR133	283383	37	12	131590356	131590356	Silent	SNP	C	T	NA	KYSE30_OESOPHAGUS	ENST00000261654	0.5	p.A611A	08:15:00	15:21:00		1 day, 14:52:00	NA	NA	2.471e-05	0
GOLGA3	2802	37	12	133363042	133363042	Silent	SNP	G	A	NA	KYSE30_OESOPHAGUS	ENST00000450791	0.2	p.A1002A	17:19:00	14:09:00		2 days, 2:28:00	NA	NA	0	0
SACS	26278	37	13	23906336	23906336	Silent	SNP	G	C	NA	KYSE30_OESOPHAGUS	ENST00000382292	0.3	p.V3893V	94:153	03:16:00		1 day, 3:38:00	306:691	NA	8.237e-06	0
SLC46A3	283537	37	13	29287043	29287043	Silent	SNP	G	C	NA	KYSE30_OESOPHAGUS	ENST00000266943	0.6	p.A278A	22:39:00	11:18:00		11:40:00	NA	NA	0	0
DCLK1	9201	37	13	36699987	36699987	Silent	SNP	C	T	NA	KYSE30_OESOPHAGUS	ENST00000360631	0.3	p.S96S	0.965972				69:274	NA	8.236e-06	0
SOHLH2	54937	37	13	36767980	36767980	Silent	SNP	A	G	NA	KYSE30_OESOPHAGUS	ENST00000379881	0.3	p.H96H	43:73	03:08:00		1 day, 10:44:00	NA	NA	0	0
TRPC4	7223	37	13	38211148	38211148	Silent	SNP	A	G	NA	KYSE30_OESOPHAGUS	ENST00000379705	0.3	p.P942P	3 days, 22:29:00	1 day, 13:09:00	14:00:00	2 days, 12:47:00	NA	NA	0	0
PCDH17	27253	37	13	58206797	58206797	Silent	SNP	C	A	NA	KYSE30_OESOPHAGUS	ENST00000377918	0.3	p.G39G	09:27:00	12:22:00			NA	NA	0	0
OR4N2	390429	37	14	20296489	20296489	Silent	SNP	G	A	NA	KYSE30_OESOPHAGUS	ENST00000315947	0.1	p.V294V	0.754861	13:34:00			NA	NA	0	0
CIDEB	27141	37	14	24774887	24774887	Silent	SNP	C	T	NA	KYSE30_OESOPHAGUS	ENST00000336557	0.5	p.V204V	12:28:00	14:10:00	2 days, 8:42:00		NA	NA	0	0
NYNRIN	57523	37	14	24884237	24884237	Silent	SNP	C	T	NA	KYSE30_OESOPHAGUS	ENST00000382554	0.3	p.L1094L	23:33:00	19:17:00	59:62	1 day, 5:54:00	23:38:00	NA	0	0
ZDHHC22	283576	37	14	77600224	77600224	Silent	SNP	G	A	NA	KYSE30_OESOPHAGUS	ENST00000319374	0.4	p.A198A	10:02:00	1 day, 10:02:00		2 days, 12:17:00	NA	NA	0	0
TMED8	283578	37	14	77810131	77810131	Silent	SNP	G	A	NA	KYSE30_OESOPHAGUS	ENST00000216468	0.7	p.D121D	6 days, 0:18:00	1 day, 2:02:00	1 day, 14:06:00	3 days, 22:33:00	NA	NA	0	0
AHNAK2	113146	37	14	105413700	105413700	Silent	SNP	G	A	NA	KYSE30_OESOPHAGUS	ENST00000333244	0.5	p.I2696I	0.715972			0.799306	NA	NA	0	0
HERC2	8924	37	15	28446680	28446680	Silent	SNP	C	T	NA	KYSE30_OESOPHAGUS	ENST00000261609	0.7	p.T2546T	2 days, 12:01:00	21:00:00	2 days, 19:02:00	3 days, 5:01:00	14 days, 18:00:00	NA	0	0
APBA2	321	37	15	29393924	29393924	Silent	SNP	G	A	NA	KYSE30_OESOPHAGUS	ENST00000558402	0.1	p.T487T	14:02:00	19:00:00		2 days, 8:00:00	NA	NA	8.238e-06	0
TGM5	9333	37	15	43552473	43552473	Silent	SNP	C	T	NA	KYSE30_OESOPHAGUS	ENST00000220420	0.5	p.L71L	15:20:00	13:14:00	10:01:00	20:28:00	NA	NA	0	0
SHC4	399694	37	15	49254655	49254655	Silent	SNP	C	T	NA	KYSE30_OESOPHAGUS	ENST00000332408	0.4	p.L186L	16:34:00	09:25:00		0.961111	NA	NA	0	0
AP4E1	23431	37	15	51289939	51289939	Silent	SNP	C	T	NA	KYSE30_OESOPHAGUS	ENST00000261842	0.5	p.V921V	1 day, 7:59:00	11:27:00	06:16:00	21:40:00	NA	NA	0	0
RFX7	64864	37	15	56394430	56394430	Silent	SNP	T	C	NA	KYSE30_OESOPHAGUS	ENST00000559447	0.2	p.R83R	13:22:00	08:17:00	04:21:00	14:35:00	NA	NA	0	0
AP3B2	8120	37	15	83349457	83349457	Silent	SNP	C	T	NA	KYSE30_OESOPHAGUS	ENST00000261722	0.3	p.E274E	08:23:00	19:25:00		35:69	NA	NA	0	0
RAB26	25837	37	16	2202995	2202995	Silent	SNP	C	T	NA	KYSE30_OESOPHAGUS	ENST00000210187	0.6	p.D180D	16:40:00	16:40:00	225:679		NA	NA	0	0
PRM1	5619	37	16	11374997	11374997	Silent	SNP	C	T	NA	KYSE30_OESOPHAGUS	ENST00000312511	0.3	p.R33R	30:115	15:48:00		23:48:00	NA	NA	0	0
MYH11	4629	37	16	15814089	15814089	Silent	SNP	C	T	NA	KYSE30_OESOPHAGUS	ENST00000300036	0.5	p.G1624G	0.929861	08:33:00		0.901389	129:453	NA	8.236e-06	0
PLK1	5347	37	16	23690589	23690589	Silent	SNP	C	T	NA	KYSE30_OESOPHAGUS	ENST00000300093	0.4	p.H112H	3 days, 17:01:00	2 days, 2:00:00	7 days, 11:01:00	5 days, 13:02:00	09:00:00	NA	8.237e-06	0
XPO6	23214	37	16	28109880	28109880	Silent	SNP	G	T	NA	KYSE30_OESOPHAGUS	ENST00000304658	0.5	p.P1119P	0.713194	17:50:00	55:198	15:46:00	NA	NA	0	0
TAOK2	9344	37	16	29996833	29996833	Silent	SNP	G	A	NA	KYSE30_OESOPHAGUS	ENST00000308893	0.4	p.K574K	06:29:00	19:51:00	51:160		06:09:00	NA	0	0
SEPHS2	22928	37	16	30457016	30457016	Silent	SNP	T	G	NA	KYSE30_OESOPHAGUS	ENST00000478753	0.2	p.G11G	05:00:00	1 day, 22:00:00	7 days, 15:01:00		NA	NA	0	0
NUDT21	11051	37	16	56481763	56481763	Silent	SNP	A	G	NA	KYSE30_OESOPHAGUS	ENST00000300291	0.5	p.I85I	21:49:00	14:29:00	161:263	1 day, 10:59:00	NA	NA	2.471e-05	0
EDC4	23644	37	16	67912317	67912317	Silent	SNP	C	T	NA	KYSE30_OESOPHAGUS	ENST00000358933	0.5	p.F353F	35:79	07:38:00	79:189	30:106	NA	NA	0	0
PHLPP2	23035	37	16	71748426	71748426	Silent	SNP	T	C	NA	KYSE30_OESOPHAGUS	ENST00000568954	0.1	p.G91G	1 day, 0:18:00	14:12:00	12:05:00	22:07:00	NA	NA	0	0
DHX38	9785	37	16	72130757	72130757	Silent	SNP	T	C	NA	KYSE30_OESOPHAGUS	ENST00000268482	0.3	p.H120H	167:89	1 day, 2:12:00	171:102	17:08:00	NA	NA	1.647e-05	0
PLCG2	5336	37	16	81973612	81973612	Silent	SNP	C	T	NA	KYSE30_OESOPHAGUS	ENST00000359376	0.3	p.S1143S	34:93	19:30:00		1 day, 0:58:00	228:433	NA	4.138e-05	0
MC1R	4157	37	16	89985996	89985996	Silent	SNP	T	C	NA	KYSE30_OESOPHAGUS	ENST00000555147	0.1	p.A110A	17:34:00	18:39:00	208:371	42:74	NA	NA	8.242e-06	0
MYBBP1A	10514	37	17	4449043	4449043	Silent	SNP	G	A	NA	KYSE30_OESOPHAGUS	ENST00000254718	0.4	p.P645P	05:08:00	12:23:00	45:108	17:49:00	NA	NA	0	0
NLGN2	57555	37	17	7312006	7312006	Silent	SNP	C	T	NA	KYSE30_OESOPHAGUS	ENST00000302926	0.2	p.L144L	11:24:00	13:27:00	16:42:00	16:28:00	NA	NA	8.259e-06	0
DNAH9	1770	37	17	11713616	11713616	Silent	SNP	G	T	NA	KYSE30_OESOPHAGUS	ENST00000262442	0.4	p.V2879V	29:207			0.884722	NA	NA	0	0
MED1	5469	37	17	37599837	37599837	Silent	SNP	G	A	NA	KYSE30_OESOPHAGUS	ENST00000394287	0.3	p.V59V	1 day, 6:58:00	17:17:00	30:73	50:145	NA	NA	0	0
KIF18B	146909	37	17	43013422	43013422	Silent	SNP	G	A	NA	KYSE30_OESOPHAGUS	ENST00000593135	0.1	p.F97F	16:17:00	10:36:00	18:19:00	11:29:00	NA	NA	0	0
UBE2O	63893	37	17	74395048	74395048	Silent	SNP	C	T	NA	KYSE30_OESOPHAGUS	ENST00000319380	0.7	p.T551T	16:54:00	14:36:00	25:71	18:38:00	13:52:00	NA	8.236e-06	0
CEP192	55125	37	18	13056489	13056489	Silent	SNP	A	T	NA	KYSE30_OESOPHAGUS	ENST00000325971	0.8	p.A704A	73:89	1 day, 8:38:00	1 day, 15:49:00	114:87	NA	NA	8.236e-06	0
SS18	6760	37	18	23637662	23637662	Silent	SNP	C	T	NA	KYSE30_OESOPHAGUS	ENST00000415083	0.2	p.Q92Q	1.01528	06:20:00	184:395	07:24:00		NA	0	0
KIAA1328	57536	37	18	34424203	34424203	Silent	SNP	A	C	NA	KYSE30_OESOPHAGUS	ENST00000280020	0.5	p.S90S	13:09:00	12:11:00	1 day, 3:18:00	10:06:00	NA	NA	0	0
SF3A2	8175	37	19	2246946	2246946	Silent	SNP	G	A	NA	KYSE30_OESOPHAGUS	ENST00000221494	0.5	p.Q157Q	10:32:00	13:19:00	180:373	1 day, 7:58:00	NA	NA	0	0
PLIN3	10226	37	19	4844704	4844704	Silent	SNP	G	A	NA	KYSE30_OESOPHAGUS	ENST00000221957	0.4	p.P312P	13:00:00	1 day, 8:00:00	39 days, 0:02:00		NA	NA	2.471e-05	0
DENND1C	79958	37	19	6477425	6477425	Silent	SNP	G	A	NA	KYSE30_OESOPHAGUS	ENST00000381480	0.2	p.S137S	06:28:00	07:15:00		0.799306	NA	NA	0	0
ZNF846	162993	37	19	9868763	9868763	Silent	SNP	T	C	NA	KYSE30_OESOPHAGUS	ENST00000397902	0.2	p.R330R	2 days, 21:01:00	2 days, 0:00:00	1 day, 11:00:00	4 days, 23:00:00	NA	NA	0	0
GCDH	2639	37	19	13002955	13002955	Silent	SNP	G	A	NA	KYSE30_OESOPHAGUS	ENST00000222214	0.5	p.E99E	21:38:00	09:35:00	52:76	58:67	NA	NA	0	0
OR10H2	26538	37	19	15839597	15839597	Silent	SNP	G	T	NA	KYSE30_OESOPHAGUS	ENST00000305899	0.3	p.V248V	29:98	18:42:00			NA	NA	0	0
ZNF536	9745	37	19	31039826	31039826	Silent	SNP	G	A	NA	KYSE30_OESOPHAGUS	ENST00000355537	0.3	p.V1100V	0.79375	14:42:00			NA	NA	0	0
ETV2	2116	37	19	36133572	36133572	Silent	SNP	G	A	NA	KYSE30_OESOPHAGUS	ENST00000403402	0.1	p.P42P	03:11:00	12:40:00			NA	NA	0	0
KIRREL2	84063	37	19	36357106	36357106	Silent	SNP	G	C	NA	KYSE30_OESOPHAGUS	ENST00000360202	0.5	p.L613L	51:106	13:53:00		06:14:00	NA	NA	0	0
LTBP4	8425	37	19	41115674	41115674	Silent	SNP	G	A	NA	KYSE30_OESOPHAGUS	ENST00000308370	0.7	p.V594V	09:33:00	12:31:00			NA	NA	0	0
CYP2S1	29785	37	19	41704449	41704449	Silent	SNP	C	T	NA	KYSE30_OESOPHAGUS	ENST00000310054	0.4	p.S192S	46:112	07:35:00	44:98	35:99	NA	NA	0	0
PPFIA3	8541	37	19	49636374	49636374	Silent	SNP	G	A	NA	KYSE30_OESOPHAGUS	ENST00000334186	0.4	p.E332E	14:20:00	1 day, 4:24:00		10:22:00	NA	NA	8.236e-06	0
ZNF615	284370	37	19	52497465	52497465	Silent	SNP	G	A	NA	KYSE30_OESOPHAGUS	ENST00000602063	0.1	p.Y288Y	121:143	1 day, 10:24:00	10:04:00	56:82	NA	NA	0	0
ZNF836	162962	37	19	52659904	52659904	Silent	SNP	G	A	NA	KYSE30_OESOPHAGUS	ENST00000322146	0.8	p.C344C	12:40:00	10:34:00		0.375694	NA	NA	0	0
ZNF845	91664	37	19	53856277	53856277	Silent	SNP	T	G	NA	KYSE30_OESOPHAGUS	ENST00000595091	0.1	p.A783A	0.757639	22:56:00	1 day, 3:48:00	33:63	NA	NA	0	0
CNOT3	4849	37	19	54653454	54653454	Silent	SNP	C	G	NA	KYSE30_OESOPHAGUS	ENST00000406403	0.1	p.L522L	06:19:00	09:38:00	69:278		NA	NA	0	0
NLRP9	338321	37	19	56243721	56243721	Silent	SNP	C	A	NA	KYSE30_OESOPHAGUS	ENST00000332836	0.2	p.G492G	41:151	09:44:00			NA	NA	0	0
ZNF256	10172	37	19	58453561	58453561	Silent	SNP	G	A	NA	KYSE30_OESOPHAGUS	ENST00000282308	0.3	p.H205H	3 days, 11:52:00	1 day, 3:27:00	21:10:00	95:83	NA	NA	0	0
ZNF135	7694	37	19	58578299	58578299	Silent	SNP	C	T	NA	KYSE30_OESOPHAGUS	ENST00000313434	0.5	p.F149F	14:50:00	15:39:00		15:21:00	NA	NA	8.236e-06	0
CSNK2A1	1457	37	20	468143	468143	Silent	SNP	G	A	NA	KYSE30_OESOPHAGUS	ENST00000217244	0.3	p.L301L	30:115	19:43:00	137:466		110:388	NA	0	0
SIRPG	55423	37	20	1629975	1629975	Silent	SNP	C	A	NA	KYSE30_OESOPHAGUS	ENST00000303415	0.3	p.L51L	35:76	16:45:00		33:122	NA	NA	0	0
PRND	23627	37	20	4705455	4705455	Silent	SNP	C	T	NA	KYSE30_OESOPHAGUS	ENST00000305817	0.2	p.P86P	10:56:00	1 day, 1:48:00		54:173	NA	NA	3.295e-05	0
KIF16B	55614	37	20	16506758	16506758	Silent	SNP	T	A	NA	KYSE30_OESOPHAGUS	ENST00000354981	0.2	p.P70P	36:132	05:09:00	0.605556	0.924306	NA	NA	0	0
ZNF831	128611	37	20	57768555	57768555	Silent	SNP	G	A	NA	KYSE30_OESOPHAGUS	ENST00000371030	0.2	p.V827V	08:20:00	11:23:00		22:54:00	NA	NA	0	0
SON	6651	37	21	34923847	34923847	Silent	SNP	C	T	NA	KYSE30_OESOPHAGUS	ENST00000356577	0.4	p.S770S	4 days, 7:11:00	07:00:00		10:00:00	NA	NA	0	0
KCNE2	9992	37	21	35742798	35742798	Silent	SNP	C	T	NA	KYSE30_OESOPHAGUS	ENST00000290310	0.3	p.F7F	31:65	03:17:00		0.920139	NA	NA	0	0
POTEH	23784	37	22	16287442	16287442	Silent	SNP	C	G	NA	KYSE30_OESOPHAGUS	ENST00000343518	0.6	p.G148G	81:488	0.550694			NA	NA	0	0
CCDC116	164592	37	22	21988436	21988436	Silent	SNP	C	T	NA	KYSE30_OESOPHAGUS	ENST00000292779	0.3	p.H66H	24:66	13:29:00		18:44:00	NA	NA	0	0
DEPDC5	9681	37	22	32230047	32230047	Silent	SNP	C	T	NA	KYSE30_OESOPHAGUS	ENST00000536766	0.1	p.L645L	22:50:00	10:36:00		1 day, 3:43:00	NA	NA	8.267e-06	0
GTPBP1	9567	37	22	39104861	39104861	Silent	SNP	G	A	NA	KYSE30_OESOPHAGUS	ENST00000216044	0.5	p.V68V	14:24:00	22:11:00	1 day, 3:36:00	23:26:00	NA	NA	0	0
XPNPEP3	63929	37	22	41277931	41277931	Silent	SNP	T	C	NA	KYSE30_OESOPHAGUS	ENST00000357137	0.4	p.Y113Y	23:34:00	18:11:00	1 day, 2:23:00	2 days, 12:43:00	NA	NA	0	0
ZBED1	9189	37	0	2406970	2406970	Silent	SNP	G	A	NA	KYSE30_OESOPHAGUS	ENST00000381223	0.4	p.L597L	2 days, 6:04:00	12:00:00	1 day, 7:00:00		NA	NA	0	0
ARMCX2	9823	37	0	100911576	100911576	Silent	SNP	T	A	NA	KYSE30_OESOPHAGUS	ENST00000328766	0.5	p.A333A	1 day, 8:33:00	11:07:00		1 day, 14:41:00	NA	NA	0	0
DOCK11	139818	37	0	117796731	117796731	Silent	SNP	G	A	NA	KYSE30_OESOPHAGUS	ENST00000276202	0.7	p.G1684G	1 day, 0:14:00	05:07:00		07:03:00	NA	NA	0	0
IDH3G	3421	37	0	153053546	153053546	Silent	SNP	G	T	NA	KYSE30_OESOPHAGUS	ENST00000217901	0.5	p.R131R	29:181		66:420		NA	NA	0	0
MT-CO3	4514	37	0	9950	9950	Silent	SNP	T	C	NA	KYSE30_OESOPHAGUS	ENST00000362079	0.2	p.V248V	05:00:00		31 days, 22:02:00				0	0
MT-ND4	4538	37	0	11146	11146	Silent	SNP	C	T	NA	KYSE30_OESOPHAGUS	ENST00000361381	0.2	p.T129T	10:00:00		5 days, 2:26:00				0	0
MT-ND5	4540	37	0	13566	13566	Silent	SNP	T	C	NA	KYSE30_OESOPHAGUS	ENST00000361567	0.2	p.S410S	05:00:00		34 days, 9:05:00				0	0
PADI1	29943	37	1	17565131	17565131	Silent	SNP	T	C	NA	KYSE30_OESOPHAGUS	ENST00000375471	0.4	p.A493A		09:30:00			NA	NA	0	0
FOXO6	100132074	37	1	41848385	41848385	Silent	SNP	C	T	NA	KYSE30_OESOPHAGUS	ENST00000372591	0.1	p.P504P		15:39:00	04:29:00		NA	NA	0	0
ERMAP	114625	37	1	43296497	43296497	Silent	SNP	G	T	NA	KYSE30_OESOPHAGUS	ENST00000372517	0.2	p.L48L		12:32:00	25:79	20:49:00	NA	NA	0	0
ATP1B1	481	37	1	169080645	169080645	Silent	SNP	C	T	NA	KYSE30_OESOPHAGUS	ENST00000367816	0.1	p.C45C		12:21:00			NA	NA	0	0
PPFIA4	8497	37	1	203044797	203044797	Silent	SNP	C	G	NA	KYSE30_OESOPHAGUS	ENST00000447715	0.2	p.S1140S		09:37:00		08:38:00	NA	NA	0	0
DISC1	27185	37	1	231906715	231906715	Silent	SNP	G	T	NA	KYSE30_OESOPHAGUS	ENST00000602281	0.1	p.L511L		16:30:00		21:58:00	NA	NA	3.295e-05	0
ASAP2	8853	37	2	9515055	9515055	Silent	SNP	C	T	NA	KYSE30_OESOPHAGUS	ENST00000281419	0.3	p.I576I		03:14:00	0.795833	18:38:00	NA	NA	0	0
CCDC93	54520	37	2	118705756	118705756	Silent	SNP	T	C	NA	KYSE30_OESOPHAGUS	ENST00000376300	0.2	p.L383L		04:29:00			NA	NA	0	0
AC079612.1	0	37	2	240500557	240500557	Silent	SNP	A	C	NA	KYSE30_OESOPHAGUS	ENST00000358775	0.1	p.S146S		09:38:00		1 day, 1:47:00	NA	NA	0	0
OXTR	5021	37	3	8809028	8809028	Silent	SNP	C	A	NA	KYSE30_OESOPHAGUS	ENST00000316793	0.3	p.L282L		04:13:00			NA	NA	0	0
NIPAL4	348938	37	5	156898779	156898779	Silent	SNP	G	A	NA	KYSE30_OESOPHAGUS	ENST00000311946	0.7	p.E242E		15:41:00		09:44:00	NA	NA	0	0
RNF39	80352	37	6	30043093	30043093	Silent	SNP	C	T	NA	KYSE30_OESOPHAGUS	ENST00000244360	0.6	p.E158E		22:37:00	08:08:00	09:30:00	NA	NA	0	0
C4A	720	37	6	31965004	31965004	Silent	SNP	C	T	NA	KYSE30_OESOPHAGUS	ENST00000428956	0.2	p.L1331L		08:06:00			NA	NA	0	0
RUNX2	860	37	6	45631105	45631105	Silent	SNP	G	A	NA	KYSE30_OESOPHAGUS	ENST00000576263	0.1	p.P425P		13:15:00			NA	NA	0	0
RP3-422G23.4	0	37	6	138699302	138699302	Silent	SNP	C	T	NA	KYSE30_OESOPHAGUS	ENST00000573100	0.1	p.L31L		16:12:00			NA	NA	0	0
FNDC1	84624	37	6	159660853	159660853	Silent	SNP	G	A	NA	KYSE30_OESOPHAGUS	ENST00000297267	0.9	p.T1495T		08:17:00			NA	NA	3.041e-05	0
ABCB5	340273	37	7	20671692	20671692	Silent	SNP	G	A	NA	KYSE30_OESOPHAGUS	ENST00000404938	0.2	p.Q90Q		05:18:00		13:27:00	NA	NA	0	0
IGFBP1	3484	37	7	45928557	45928557	Silent	SNP	C	A	NA	KYSE30_OESOPHAGUS	ENST00000275525	0.3	p.G102G		11:34:00			NA	NA	0	0
EN2	2020	37	7	155251510	155251510	Silent	SNP	C	T	NA	KYSE30_OESOPHAGUS	ENST00000297375	0.4	p.A146A		08:08:00			NA	NA	0	0
OPLAH	26873	37	8	145114652	145114652	Silent	SNP	G	A	NA	KYSE30_OESOPHAGUS	ENST00000426825	0.1	p.S71S		0.544444			NA	NA	0	0
KIAA1875	340390	37	8	145170636	145170636	Silent	SNP	C	T	NA	KYSE30_OESOPHAGUS	ENST00000323662	0.8	p.F1490F		15:44:00			NA	NA	0	0
NR4A3	8013	37	9	102590963	102590963	Silent	SNP	C	T	NA	KYSE30_OESOPHAGUS	ENST00000395097	0.2	p.Y213Y		04:09:00				NA	0	0
SEC16A	9919	37	9	139342930	139342930	Silent	SNP	G	A	NA	KYSE30_OESOPHAGUS	ENST00000313084	0.5	p.L34L		11:36:00		12:50:00	NA	NA	0	0
SEC16A	9919	37	9	139370838	139370838	Silent	SNP	G	A	NA	KYSE30_OESOPHAGUS	ENST00000371706	0.3	p.G232G		13:37:00	27:150	26:90	NA	NA	0	0
MYBPC3	4607	37	11	47354871	47354871	Silent	SNP	A	G	NA	KYSE30_OESOPHAGUS	ENST00000545968	0.1	p.P1068P		14:31:00		15:46:00	NA	NA	0	0
ADCY6	112	37	12	49176540	49176540	Silent	SNP	G	A	NA	KYSE30_OESOPHAGUS	ENST00000307885	0.4	p.G226G		16:32:00	110:214	43:85	NA	NA	4.122e-05	0
GLI1	2735	37	12	57861187	57861187	Silent	SNP	G	A	NA	KYSE30_OESOPHAGUS	ENST00000228682	0.2	p.E328E		16:25:00				NA	0	0
ANHX	647589	37	12	133804443	133804443	Silent	SNP	C	A	NA	KYSE30_OESOPHAGUS	ENST00000545940	0.1	p.V156V		1 day, 1:07:00			NA	NA	0	0
MYO16	23026	37	13	109793045	109793045	Silent	SNP	G	A	NA	KYSE30_OESOPHAGUS	ENST00000357550	0.2	p.G1473G		14:17:00			NA	NA	0	0
TTLL13	440307	37	15	90805775	90805775	Silent	SNP	C	T	NA	KYSE30_OESOPHAGUS	ENST00000438251	0.1	p.G530G		1 day, 17:00:00			NA	NA	0	0
CLCN7	1186	37	16	1506202	1506202	Silent	SNP	G	A	NA	KYSE30_OESOPHAGUS	ENST00000382745	0.4	p.F276F		18:35:00	67:242		NA	NA	1.704e-05	0
PIK3R6	146850	37	17	8736237	8736237	Silent	SNP	C	G	NA	KYSE30_OESOPHAGUS	ENST00000311434	0.9	p.S257S		09:53:00			NA	NA	0	0
DNAH9	1770	37	17	11784620	11784620	Silent	SNP	C	T	NA	KYSE30_OESOPHAGUS	ENST00000262442	0.4	p.L3566L		0.544444			NA	NA	0	0
FAM83G	644815	37	17	18874789	18874789	Silent	SNP	G	A	NA	KYSE30_OESOPHAGUS	ENST00000388995	0.6	p.I785I		0.575	0.941667	31:223	NA	NA	0	0
TMEM132E	124842	37	17	32964993	32964993	Silent	SNP	C	T	NA	KYSE30_OESOPHAGUS	ENST00000321639	0.5	p.G899G		1 day, 10:00:00		18:00:00	NA	NA	1.685e-05	0
FAM171A2	284069	37	17	42440978	42440978	Silent	SNP	G	C	NA	KYSE30_OESOPHAGUS	ENST00000293443	0.7	p.P35P		20:00:00			NA	NA	0	0
RP11-1055B8.6	0	37	17	79373620	79373620	Silent	SNP	C	T	NA	KYSE30_OESOPHAGUS	ENST00000574717	0.2	p.A27A		05:21:00			NA	NA	0	0
PIEZO2	63895	37	18	10787114	10787114	Silent	SNP	C	A	NA	KYSE30_OESOPHAGUS	ENST00000503781	0.3	p.L746L		10:33:00		07:30:00	NA	NA	0	0
AP1M1	8907	37	19	16339607	16339607	Silent	SNP	A	G	NA	KYSE30_OESOPHAGUS	ENST00000291439	0.3	p.S305S		08:30:00	28:160		NA	NA	0	0
ZNF362	149076	37	1	33745822	33745822	Silent	SNP	C	A	NA	KYSE30_OESOPHAGUS	ENST00000539719	0.1	p.T149T				32:95	NA	NA	8.237e-06	0
RTCA	8634	37	1	100741163	100741163	Silent	SNP	A	G	NA	KYSE30_OESOPHAGUS	ENST00000370128	0.4	p.K208K				34:117	NA	NA	0	0
BAMBI	25805	37	10	28971156	28971156	Silent	SNP	C	T	NA	KYSE30_OESOPHAGUS	ENST00000375533	0.3	p.S203S				21:33:00	NA	NA	0	0
ADRA2A	150	37	10	112838465	112838465	Silent	SNP	C	T	NA	KYSE30_OESOPHAGUS	ENST00000280155	0.2	p.I237I				57:140	NA	NA	0	0
CD248	57124	37	11	66083290	66083290	Silent	SNP	C	A	NA	KYSE30_OESOPHAGUS	ENST00000311330	0.3	p.P403P				52:156	NA	NA	0	0
CSNK1A1L	122011	37	13	37678497	37678497	Silent	SNP	C	T	NA	KYSE30_OESOPHAGUS	ENST00000379800	0.3	p.T299T				19:57:00		NA	8.236e-06	0
AHNAK2	113146	37	14	105414324	105414324	Silent	SNP	G	A	NA	KYSE30_OESOPHAGUS	ENST00000333244	0.5	p.F2488F				41:76	NA	NA	0	0
AHNAK2	113146	37	14	105415185	105415185	Silent	SNP	G	A	NA	KYSE30_OESOPHAGUS	ENST00000333244	0.5	p.L2201L				20:40:00	NA	NA	0	0
FUS	2521	37	16	31202429	31202429	Silent	SNP	C	T	NA	KYSE30_OESOPHAGUS	ENST00000254108	0.7	p.S513S				05:15:00		NA	0	0
DPEP3	64180	37	16	68011652	68011652	Silent	SNP	C	G	NA	KYSE30_OESOPHAGUS	ENST00000268793	0.4	p.L304L				16:50:00	NA	NA	0	0
KIF1C	10749	37	17	4923806	4923806	Silent	SNP	C	T	NA	KYSE30_OESOPHAGUS	ENST00000320785	0.5	p.G590G				1 day, 2:58:00	NA	NA	0	0
TNFSF14	8740	37	19	6669945	6669945	Silent	SNP	G	A	NA	KYSE30_OESOPHAGUS	ENST00000599359	0.1	p.L46L				0.944444	NA	NA	0	0
EMR1	2015	37	19	6901926	6901926	Silent	SNP	T	C	NA	KYSE30_OESOPHAGUS	ENST00000312053	0.4	p.H185H				25:89	NA	NA	1.647e-05	0
IER2	9592	37	19	13264087	13264087	Silent	SNP	G	C	NA	KYSE30_OESOPHAGUS	ENST00000588173	0.1	p.R29R				39:101	NA	NA	0	0
RASAL3	64926	37	19	15565355	15565355	Silent	SNP	G	A	NA	KYSE30_OESOPHAGUS	ENST00000343625	0.7	p.A659A				0.794444	NA	NA	0	0
ZNF91	7644	37	19	23543933	23543933	Silent	SNP	G	A	NA	KYSE30_OESOPHAGUS	ENST00000300619	0.7	p.T616T				11:48:00	NA	NA	0	0
DHX34	9704	37	19	47858460	47858460	Silent	SNP	C	T	NA	KYSE30_OESOPHAGUS	ENST00000328771	0.4	p.F290F				35:118	NA	NA	0	0
SLC6A16	28968	37	19	49812341	49812341	Silent	SNP	G	A	NA	KYSE30_OESOPHAGUS	ENST00000335875	0.4	p.L341L				18:27:00	NA	NA	0	0
PRPF31	26121	37	19	54625898	54625898	Silent	SNP	G	A	NA	KYSE30_OESOPHAGUS	ENST00000321030	0.4	p.R115R				31:105	NA	NA	0	0
SOX11	6664	37	2	5833210	5833210	Silent	SNP	G	T	NA	KYSE30_OESOPHAGUS	ENST00000322002	0.3	p.R119R				28:101		NA	0	0
CCDC85A	114800	37	2	56611489	56611489	Silent	SNP	G	A	NA	KYSE30_OESOPHAGUS	ENST00000407595	0.2	p.*554*				41:144	NA	NA	0	0
RIPK4	54101	37	21	43164058	43164058	Silent	SNP	C	T	NA	KYSE30_OESOPHAGUS	ENST00000352483	0.2	p.R441R				06:36:00		NA	0	0
FRAS1	80144	37	4	79369304	79369304	Silent	SNP	G	C	NA	KYSE30_OESOPHAGUS	ENST00000264895	0.6	p.G2036G				06:09:00	NA	NA	0	0
HAND2	9464	37	4	174448470	174448470	Silent	SNP	C	A	NA	KYSE30_OESOPHAGUS	ENST00000359562	0.4	p.T204T				34:100	NA	NA	0	0
FAM13B	51306	37	5	137284740	137284740	Silent	SNP	C	T	NA	KYSE30_OESOPHAGUS	ENST00000033079	0.3	p.Q666Q				30:97	NA	NA	0	0
GPRIN1	114787	37	5	176026335	176026335	Silent	SNP	T	G	NA	KYSE30_OESOPHAGUS	ENST00000303991	0.4	p.G167G				0.713889	NA	NA	0	0
GABRR2	2570	37	6	89974218	89974218	Silent	SNP	C	T	NA	KYSE30_OESOPHAGUS	ENST00000402938	0.3	p.V333V				16:50:00	NA	NA	0	0
SYNE1	23345	37	6	152777144	152777144	Silent	SNP	G	A	NA	KYSE30_OESOPHAGUS	ENST00000367255	0.5	p.T868T				14:39:00	NA	NA	0	0
FBXL18	80028	37	7	5540484	5540484	Silent	SNP	G	A	NA	KYSE30_OESOPHAGUS	ENST00000382368	0.3	p.S472S				0.815278	NA	NA	2.504e-05	0
ABCB1	5243	37	7	87133724	87133724	Silent	SNP	G	C	NA	KYSE30_OESOPHAGUS	ENST00000265724	0.3	p.T1226T				08:29:00	NA	NA	0	0
ASNS	440	37	7	97498289	97498289	Silent	SNP	C	T	NA	KYSE30_OESOPHAGUS	ENST00000394309	0.3	p.Q60Q				25:129	NA	NA	0	0
GRM8	2918	37	7	126542609	126542609	Silent	SNP	T	A	NA	KYSE30_OESOPHAGUS	ENST00000339582	0.2	p.I381I				1.00694	NA	NA	0	0
GDF6	392255	37	8	97172582	97172582	Silent	SNP	G	T	NA	KYSE30_OESOPHAGUS	ENST00000287020	0.5	p.I113I				0.935417	NA	NA	8.236e-06	0
FAM163B	642968	37	9	136444441	136444441	Silent	SNP	G	A	NA	KYSE30_OESOPHAGUS	ENST00000496132	0.1	p.N68N				1 day, 17:25:00	NA	NA	3.469e-05	0
AREG	374	37	4	75316115	75316115	Silent	SNP	C	T	NA	KYSE30_OESOPHAGUS	ENST00000395748	0.3	p.F177F			20 days, 16:01:00		NA	NA	2.748e-05	0
SUZ12	23512	37	17	30267482	30267482	Silent	SNP	A	G	NA	KYSE30_OESOPHAGUS	ENST00000322652	0.5	p.R121R			39:129			NA	0	0
