# Supplementary material for: Heterogeneity Analysis of Esophageal Squamous Cell Carcinoma in Cell Lines, Tumor Tissues and Patient-Derived Xenografts
Source: J Cancer. 2021 May 10;12(13):3930–44. doi: 10.7150/jca.52286 (PMC8176252; doi:10.7150/jca.52286)
Supplement: Supplementary file 1 — Supplementary figures and tables. [file jcav12p3930s1.zip › Supplementary materials/Mutations files of 12 ESCC cell lines /KYSE270_OESOPHAGUS Mutations.xlsm]

## Sheet: KYSE270_OESOPHAGUS Mutations
Hugo Symbol	Entrez Gene Id	Ncbi Build	Chr	Start Position	End Position	Variant Classification	Variant Type	Reference Allele	Tumor Seq Allele	dbSNP ID	Tumor Sample Barcode	Annotation Tran	script	Protein Change	CCLE WES alt:ref	CCLE WGS alt:ref	CCLE RNAseq alt:ref	Sanger WES alt:ref	CCLE HC1650 alt:ref	CCLE Raindance alt:ref	ExAC Allelic Fraction	TCGA Hotspot Count			805		Gene stable ID	709
FAM193B	54540	37	5	176966091	176966091	De_novo_Start_OutOfFrame	SNP	G	A	NA	KYSE270_OESOPHAGUS	ENST00000443375	0.2		NA	NA		1 day, 22:02:00	NA	NA	8.28e-06	0			ENST00000443375		ENSG00000079112	CDH17
WDPCP	51057	37	2	63815518	63815518	De_novo_Start_OutOfFrame	SNP	G	T	NA	KYSE270_OESOPHAGUS	ENST00000272321	0.7		NA	NA	18:00:00	05:00:00	NA	NA	0	0			ENST00000272321		ENSG00000035681	NSMAF
HDAC10	83933	37	22	50689654	50689654	De_novo_Start_OutOfFrame	SNP	C	T	NA	KYSE270_OESOPHAGUS	ENST00000216271	0.5		NA	NA	1 day, 21:00:00		NA	NA	0	0			ENST00000216271		ENSG00000072818	ACAP1
UBXN11	91544	37	1	26610671	26610671	Frame_Shift_Del	DEL	C	-	NA	KYSE270_OESOPHAGUS	ENST00000374222	0.1	p.V347fs	NA	NA	43:120	42:174	NA	NA	0	0			ENST00000374222		ENSG00000005001	PRSS22
HSD3B7	80270	37	16	30999137	30999137	Frame_Shift_Del	DEL	G	-	NA	KYSE270_OESOPHAGUS	ENST00000297679	0.5	p.R248fs	NA	NA	09:00:00	5 days, 2:17:00	NA	NA	0	0			ENST00000297679		ENSG00000070886	EPHA8
OSBPL1A	114876	37	18	21759769	21759769	Frame_Shift_Del	DEL	C	-	NA	KYSE270_OESOPHAGUS	ENST00000319481	0.3	p.A615fs	NA	NA		21:54:00	NA	NA	0	0			ENST00000319481		ENSG00000073849	ST6GAL1
CENPB	1059	37	20	3765370	3765370	Frame_Shift_Del	DEL	G	-	NA	KYSE270_OESOPHAGUS	ENST00000379751	0.4	p.A587fs	NA	NA	77:199	28:85	NA	NA	0	0			ENST00000379751		ENSG00000154252	GAL3ST2
COL6A6	131873	37	3	130380799	130380799	Frame_Shift_Del	DEL	A	-	NA	KYSE270_OESOPHAGUS	ENST00000358511	0.6	p.E2050fs	NA	NA		318:201	NA	NA	1.655e-05	0			ENST00000358511		ENSG00000065060	UHRF1BP1
DDX60	55601	37	4	169196627	169196628	Frame_Shift_Del	DEL	TC	-	NA	KYSE270_OESOPHAGUS	ENST00000393743	0.3	p.KK724fs	NA	NA	07:00:00	2 days, 16:12:00	NA	NA	4.118e-05	0			ENST00000393743		ENSG00000081087	OSTM1
RNASET2	8635	37	6	167343273	167343273	Frame_Shift_Del	DEL	C	-	NA	KYSE270_OESOPHAGUS	ENST00000508775	0.1	p.E192fs	NA	NA		3 days, 19:16:00	NA	NA	0	0			ENST00000508775		ENSG00000096717	SIRT1
ZNF394	84124	37	7	99096435	99096436	Frame_Shift_Del	DEL	AC	-	NA	KYSE270_OESOPHAGUS	ENST00000337673	0.6	p.S163fs	NA	NA	1 day, 5:14:00	1 day, 5:42:00	NA	NA	0	0			ENST00000337673		ENSG00000099937	SERPIND1
CEP350	9857	37	1	179989904	179989913	Frame_Shift_Del	DEL	GACCAGGATG	-	NA	KYSE270_OESOPHAGUS	ENST00000367607	0.3	p.DQDG999fs	NA	NA		54:317	NA	NA	0	0			ENST00000367607		ENSG00000100078	PLA2G3
FZD8	8325	37	10	35928428	35928429	Frame_Shift_Del	DEL	GC	-	NA	KYSE270_OESOPHAGUS	ENST00000374694	0.1	p.P644fs	NA	NA		06:01:00	NA	NA	0	0			ENST00000374694		ENSG00000100345	MYH9
LAMA4	3910	37	6	112575165	112575172	Frame_Shift_Del	DEL	GCAGGCGG	-	NA	KYSE270_OESOPHAGUS	ENST00000230538	0.7	p.PPA61fs	NA	NA	13:00:00		NA	NA	0	0			ENST00000230538		ENSG00000100429	HDAC10
ELAVL2	1993	37	9	23701461	23701462	Frame_Shift_Ins	INS	-	T	NA	KYSE270_OESOPHAGUS	ENST00000397312	0.2	p.T210fs	NA	NA	11:27:00		NA	NA	0	4			ENST00000397312		ENSG00000100557	CCDC198
FAT1	2195	37	4	187534361	187534362	Frame_Shift_Ins	INS	-	C	NA	KYSE270_OESOPHAGUS	ENST00000441802	0.2	p.A3122fs	NA	NA	4 days, 13:01:00	3 days, 15:21:00	NA	NA	0	0			ENST00000441802		ENSG00000101474	APMAP
FZD8	8325	37	10	35928419	35928420	Frame_Shift_Ins	INS	-	GG	NA	KYSE270_OESOPHAGUS	ENST00000374694	0.1	p.G647fs	NA	NA		06:00:00	NA	NA	0	0			ENST00000374694		ENSG00000101825	MXRA5
TMEM57	55219	37	1	25784949	25784950	Frame_Shift_Ins	INS	-	A	NA	KYSE270_OESOPHAGUS	ENST00000374343	0.4	p.K241fs	NA	NA	0.640972		NA	NA	0	0			ENST00000374343		ENSG00000101916	TLR8
ARID4B	51742	37	1	235345232	235345233	Frame_Shift_Ins	INS	-	T	NA	KYSE270_OESOPHAGUS	ENST00000264183	0.3	p.T1001fs	NA	NA	08:30:00		NA	NA	0	0			ENST00000264183		ENSG00000103313	MEFV
POLQ	10721	37	3	121263644	121263645	Frame_Shift_Ins	INS	-	T	NA	KYSE270_OESOPHAGUS	ENST00000264233	0.5	p.K91fs	NA	NA	05:17:00		NA	NA	0	0			ENST00000264233		ENSG00000103326	CAPN15
KIAA1109	84162	37	4	123280750	123280751	Frame_Shift_Ins	INS	-	A	NA	KYSE270_OESOPHAGUS	ENST00000264501	0.4	p.Q4892fs	NA	NA	0.542361		NA	NA	0	0			ENST00000264501		ENSG00000104237	RP1
DHX29	54505	37	5	54586095	54586096	Frame_Shift_Ins	INS	-	T	NA	KYSE270_OESOPHAGUS	ENST00000251636	0.5	p.N286fs	NA	NA	09:46:00		NA	NA	0	0			ENST00000251636		ENSG00000104412	EMC2
HLA-DRB5	3127	37	6	32497957	32497958	Frame_Shift_Ins	INS	-	AG	NA	KYSE270_OESOPHAGUS	ENST00000374975	0.3	p.L15fs	NA	NA	04:00:00		NA	NA	0.06	0			ENST00000374975		ENSG00000104863	LIN7B
UHRF1BP1	54887	37	6	34826123	34826124	Frame_Shift_Ins	INS	-	T	NA	KYSE270_OESOPHAGUS	ENST00000192788	0.5	p.L664fs	NA	NA	06:24:00		NA	NA	0	0			ENST00000192788		ENSG00000104889	RNASEH2A
ARHGAP39	80728	37	8	145773374	145773375	Frame_Shift_Ins	INS	-	G	NA	KYSE270_OESOPHAGUS	ENST00000276826	0.5	p.S366fs	NA	NA	08:36:00		NA	NA	0	0			ENST00000276826		ENSG00000105392	CRX
ANO4	121601	37	12	101413904	101413905	Frame_Shift_Ins	INS	-	A	NA	KYSE270_OESOPHAGUS	ENST00000392977	0.3	p.GK276fs	NA	NA	05:15:00		NA	NA	0	0			ENST00000392977		ENSG00000106004	HOXA5
LTN1	26046	37	21	30338845	30338846	Frame_Shift_Ins	INS	-	T	NA	KYSE270_OESOPHAGUS	ENST00000361371	0.5	p.N656fs	NA	NA	06:29:00		NA	NA	0	0			ENST00000361371		ENSG00000106266	SNX8
CABIN1	23523	37	22	24452767	24452768	Frame_Shift_Ins	INS	-	A	NA	KYSE270_OESOPHAGUS	ENST00000398319	0.2	p.K403fs	NA	NA	0.549306		NA	NA	0	0			ENST00000398319		ENSG00000108417	KRT37
POLA1	5422	37	0	24717586	24717587	Frame_Shift_Ins	INS	-	A	NA	KYSE270_OESOPHAGUS	ENST00000379059	0.3	p.E24fs	NA	NA	0.627778		NA	NA	0	0			ENST00000379059		ENSG00000108582	CPD
CCR9	10803	37	3	45942626	45942628	In_Frame_Del	DEL	ACC	-	NA	KYSE270_OESOPHAGUS	ENST00000357632	0.2	p.T116del	NA	NA		48:85	NA	NA	0	0			ENST00000357632		ENSG00000108784	NAGLU
KIAA0408	9729	37	6	127768603	127768614	In_Frame_Del	DEL	TTCATAGGCTTG	-	NA	KYSE270_OESOPHAGUS	ENST00000483725	0.3	p.QAYE284del	NA	NA		0.992361	NA	NA	0	0			ENST00000483725		ENSG00000079557	AFM
RGS22	26166	37	8	101076179	101076181	In_Frame_Del	DEL	CTT	-	NA	KYSE270_OESOPHAGUS	ENST00000360863	0.6	p.E272del	NA	NA		159:377	21:46:00	NA	0	0			ENST00000360863		ENSG00000109684	CLNK
EYS	346007	37	6	65596621	65596629	In_Frame_Del	DEL	TCCATCAGT	-	NA	KYSE270_OESOPHAGUS	ENST00000370621	0.3	p.TDG985del	NA	NA		3 days, 5:12:00	NA	NA	0.0001649	0			ENST00000370621		ENSG00000110057	UNC93B1
TRDN	10345	37	6	123837328	123837333	In_Frame_Del	DEL	CTTTTT	-	NA	KYSE270_OESOPHAGUS	ENST00000398178	0.3	p.EK168del	NA	NA		15:19:00	NA	NA	0.003119	0			ENST00000398178		ENSG00000111667	USP5
HEMGN	55363	37	9	100693387	100693389	In_Frame_Del	DEL	ACT	-	NA	KYSE270_OESOPHAGUS	ENST00000259456	0.3	p.96_97IV>M	NA	NA		3 days, 18:26:00	NA	NA	0.001343	0			ENST00000259456		ENSG00000112414	ADGRG6
POLE3	54107	37	9	116171154	116171156	In_Frame_Del	DEL	ATT	-	NA	KYSE270_OESOPHAGUS	ENST00000374171	0.4	p.N127del	NA	NA	14 days, 11:05:00	1 day, 0:06:00	NA	NA	0.0001565	0			ENST00000374171		ENSG00000112769	LAMA4
ZFX	7543	37	0	24197671	24197679	In_Frame_Del	DEL	GTTGGACAT	-	NA	KYSE270_OESOPHAGUS	ENST00000379177	0.1	p.VGH150del	NA	NA	1 day, 2:00:00	47:124	NA	NA	0.0005024	0			ENST00000379177		ENSG00000113211	PCDHB6
KCNC3	3748	37	19	50831542	50831550	In_Frame_Del	DEL	GCCGCCCGC	-	NA	KYSE270_OESOPHAGUS	ENST00000477616	0.1	p.AGG264del	NA	NA	04:00:00		NA	NA	0.000731	0			ENST00000477616		ENSG00000113441	LNPEP
A1BG	1	37	19	58861838	58861840	In_Frame_Del	DEL	TGT	-	NA	KYSE270_OESOPHAGUS	ENST00000263100	0.3	p.N363del	NA	NA	10:00:00		NA	NA	4.463e-05	0			ENST00000263100		ENSG00000008869	HEATR5B
KIAA1875	340390	37	8	145165292	145165293	In_Frame_Ins	INS	-	GAGCCT	NA	KYSE270_OESOPHAGUS	ENST00000323662	0.8	p.634_635insLS	NA	NA		07:15:00	NA	NA	0	0			ENST00000323662		ENSG00000115289	PCGF1
USP7	7874	37	16	9057112	9057113	In_Frame_Ins	INS	-	CTG	NA	KYSE270_OESOPHAGUS	ENST00000344836	0.4	p.10_11insQ	NA	NA	2 days, 12:02:00	03:03:00	NA	NA	0	0			ENST00000344836		ENSG00000117507	FMO6P
ANKRD40	91369	37	17	48777220	48777221	In_Frame_Ins	INS	-	TCA	NA	KYSE270_OESOPHAGUS	ENST00000285243	0.6	p.106_106D>DD	NA	NA		1 day, 2:30:00	NA	NA	0	0			ENST00000285243		ENSG00000118200	CAMSAP2
ZBTB21	49854	37	21	43412988	43412989	In_Frame_Ins	INS	-	GAT	NA	KYSE270_OESOPHAGUS	ENST00000310826	0.5	p.405_406insH	NA	NA	14:00:00	2 days, 4:30:00	NA	NA	0.0001318	0			ENST00000310826		ENSG00000119203	CPSF3
RIMBP3B	440804	37	22	21741340	21741341	In_Frame_Ins	INS	-	TGCAGG	NA	KYSE270_OESOPHAGUS	ENST00000434111	0.1	p.1067_1068insQV	NA	NA		04:04:00	NA	NA	0.0003526	0			ENST00000434111		ENSG00000242550	SERPINB10
PRDM13	59336	37	6	100061624	100061625	In_Frame_Ins	INS	-	CCG	NA	KYSE270_OESOPHAGUS	ENST00000369215	0.4	p.372_372P>PP	NA	NA	05:00:00		NA	NA	0	0			ENST00000369215		ENSG00000119938	PPP1R3C
KLC3	147700	37	19	45853931	45853932	In_Frame_Ins	INS	-	CGTGAGTCTATCAGG	NA	KYSE270_OESOPHAGUS	ENST00000391946	0.2	p.436_436R>RESIRR	NA	NA	15:02:00		NA	NA	0.0003475	0			ENST00000391946		ENSG00000120332	TNN
RARS2	57038	37	6	88299660	88299660	Missense_Mutation	SNP	G	A	NA	KYSE270_OESOPHAGUS	ENST00000369536	0.5	p.R6C	NA	NA	38:67	18:40:00	NA	NA	3.295e-05	15			ENST00000369536		ENSG00000122728	TAF1L
EGFR	1956	37	7	55259524	55259524	Missense_Mutation	SNP	T	A	NA	KYSE270_OESOPHAGUS	ENST00000275493	0.2	p.L861Q	NA	NA	167:544	56:175		134:583	0	8			ENST00000275493		ENSG00000117480	FAAH
ACD	65057	37	16	67694198	67694198	Missense_Mutation	SNP	G	A	NA	KYSE270_OESOPHAGUS	ENST00000393919	0.4	p.L62F	NA	NA		11:37:00	NA	NA	0	6			ENST00000393919		ENSG00000123572	NRK
NOTCH1	4851	37	9	139412252	139412252	Missense_Mutation	SNP	C	G	NA	KYSE270_OESOPHAGUS	ENST00000277541	0.6	p.A465P	NA	NA	3 days, 7:00:00	2 days, 14:03:00	6 days, 14:01:00	27 days, 1:00:00	0	6			ENST00000277541		ENSG00000214367	HAUS3
KCNB2	9312	37	8	73480417	73480417	Missense_Mutation	SNP	G	A	NA	KYSE270_OESOPHAGUS	ENST00000523207	0.1	p.E150K	NA	NA		33:516	NA	NA	0	5			ENST00000523207		ENSG00000124334	IL9R
LRRIQ3	127255	37	1	74507419	74507419	Missense_Mutation	SNP	C	G	NA	KYSE270_OESOPHAGUS	ENST00000395089	0.1	p.R399P	NA	NA		56:121	NA	NA	0	4			ENST00000395089		ENSG00000124749	COL21A1
KCNIP2	30819	37	10	103588945	103588945	Missense_Mutation	SNP	C	T	NA	KYSE270_OESOPHAGUS	ENST00000356640	0.2	p.D79N	NA	NA		03:35:00	NA	NA	0	4			ENST00000356640		ENSG00000117245	KIF17
KMT2D	8085	37	12	49420606	49420606	Missense_Mutation	SNP	C	T	NA	KYSE270_OESOPHAGUS	ENST00000301067	0.7	p.R5048H	NA	NA	4 days, 4:01:00	4 days, 1:04:00	NA	NA	0	3			ENST00000301067		ENSG00000127527	EPS15L1
PSMC5	5705	37	17	61907214	61907214	Missense_Mutation	SNP	C	T	NA	KYSE270_OESOPHAGUS	ENST00000310144	0.6	p.R57C	NA	NA	235:684	11:58:00	NA	NA	0	3			ENST00000310144		ENSG00000103111	MON1B
ASXL1	171023	37	20	31024197	31024197	Missense_Mutation	SNP	G	A	NA	KYSE270_OESOPHAGUS	ENST00000375687	0.4	p.E1228K	NA	NA	34:96	36:139	NA	NA	0	3			ENST00000375687		ENSG00000159873	CCDC117
KIAA1211	57482	37	4	57182124	57182124	Missense_Mutation	SNP	C	T	NA	KYSE270_OESOPHAGUS	ENST00000504228	0.1	p.S819L	NA	NA		0.422222	NA	NA	0	3			ENST00000504228		ENSG00000092009	CMA1
SVEP1	79987	37	9	113205880	113205880	Missense_Mutation	SNP	G	C	NA	KYSE270_OESOPHAGUS	ENST00000401783	0.2	p.I1528M	NA	NA		52:174	NA	NA	0	3			ENST00000401783		ENSG00000105613	MAST1
SCN11A	11280	37	3	38912214	38912214	Missense_Mutation	SNP	C	T	NA	KYSE270_OESOPHAGUS	ENST00000302328	0.3	p.D1261N	NA	NA	02:00:00		NA	NA	0	3			ENST00000302328		ENSG00000087116	ADAMTS2
GLTPD1	0	37	1	1263048	1263048	Missense_Mutation	SNP	G	A	NA	KYSE270_OESOPHAGUS	ENST00000343938	0.4	p.V184M	NA	NA	7 days, 16:01:00	4 days, 2:01:00	NA	NA	3.298e-05	0			ENST00000343938		ENSG00000067248	DHX29
TNFRSF14	8764	37	1	2492117	2492117	Missense_Mutation	SNP	C	T	NA	KYSE270_OESOPHAGUS	ENST00000355716	0.4	p.P172L	NA	NA	08:37:00	08:44:00	NA	NA	0	0			ENST00000355716		ENSG00000114054	PCCB
SPEN	23013	37	1	16254989	16254989	Missense_Mutation	SNP	G	C	NA	KYSE270_OESOPHAGUS	ENST00000375759	0.3	p.E752Q	NA	NA	0.879167	66:116	39:70	NA	0	0			ENST00000375759		ENSG00000130037	KCNA5
EPHA2	1969	37	1	16464378	16464378	Missense_Mutation	SNP	G	A	NA	KYSE270_OESOPHAGUS	ENST00000358432	0.5	p.R428C	NA	NA	15 days, 19:03:00	2 days, 6:01:00		NA	1.647e-05	0			ENST00000358432		ENSG00000130513	GDF15
VWA5B1	127731	37	1	20640932	20640932	Missense_Mutation	SNP	C	T	NA	KYSE270_OESOPHAGUS	ENST00000375079	0.2	p.P137L	NA	NA		0.9	NA	NA	0	0			ENST00000375079		ENSG00000130700	GATA5
KIF17	57576	37	1	21014404	21014404	Missense_Mutation	SNP	G	C	NA	KYSE270_OESOPHAGUS	ENST00000247986	0.2	p.A472G	NA	NA		4 days, 5:09:00	NA	NA	0	0			ENST00000247986		ENSG00000130702	LAMA5
EPHA8	2046	37	1	22927203	22927203	Missense_Mutation	SNP	G	A	NA	KYSE270_OESOPHAGUS	ENST00000166244	0.3	p.R813H	NA	NA	09:01:00	2 days, 15:02:00	3 days, 13:01:00	NA	2.471e-05	0			ENST00000166244		ENSG00000130939	UBE4B
C1QB	713	37	1	22987870	22987870	Missense_Mutation	SNP	G	A	NA	KYSE270_OESOPHAGUS	ENST00000314933	0.6	p.M251I	NA	NA		1 day, 18:38:00	NA	NA	0	0			ENST00000314933		ENSG00000131149	GSE1
ZNF362	149076	37	1	33745899	33745899	Missense_Mutation	SNP	C	T	NA	KYSE270_OESOPHAGUS	ENST00000539719	0.1	p.S175F	NA	NA	24:66	0.921528	NA	NA	0	0			ENST00000539719		ENSG00000131864	USP29
LEPRE1	64175	37	1	43220844	43220844	Missense_Mutation	SNP	C	A	NA	KYSE270_OESOPHAGUS	ENST00000296388	0.5	p.E405D	NA	NA		0.763889	NA	NA	0	0			ENST00000296388		ENSG00000132003	ZSWIM4
NASP	4678	37	1	46073328	46073328	Missense_Mutation	SNP	G	C	NA	KYSE270_OESOPHAGUS	ENST00000350030	0.3	p.D249H	NA	NA	135:511	34:133	NA	NA	0	0			ENST00000350030		ENSG00000132182	NUP210
POMGNT1	55624	37	1	46660270	46660270	Missense_Mutation	SNP	C	G	NA	KYSE270_OESOPHAGUS	ENST00000371984	0.3	p.D236H	NA	NA	61:225	25:93	NA	NA	3.295e-05	0			ENST00000371984		ENSG00000132740	IGHMBP2
RAD54L	8438	37	1	46726683	46726683	Missense_Mutation	SNP	G	C	NA	KYSE270_OESOPHAGUS	ENST00000371975	0.4	p.K254N	NA	NA	24:138	08:54:00	NA	NA	0	0			ENST00000371975		ENSG00000132911	NMUR2
RAB3B	5865	37	1	52385699	52385699	Missense_Mutation	SNP	A	C	NA	KYSE270_OESOPHAGUS	ENST00000371655	0.3	p.M187R	NA	NA		0.723611	NA	NA	0	0			ENST00000371655		ENSG00000132972	RNF17
TCTEX1D1	200132	37	1	67243105	67243105	Missense_Mutation	SNP	C	G	NA	KYSE270_OESOPHAGUS	ENST00000282670	0.2	p.L170V	NA	NA		50:180	NA	NA	0	0			ENST00000282670		ENSG00000133574	GIMAP4
ABCA4	24	37	1	94502852	94502852	Missense_Mutation	SNP	A	T	NA	KYSE270_OESOPHAGUS	ENST00000370225	0.3	p.L1221Q	NA	NA		31:168	NA	NA	0	0			ENST00000370225		ENSG00000133962	CATSPERB
OLFM3	118427	37	1	102296292	102296292	Missense_Mutation	SNP	C	T	NA	KYSE270_OESOPHAGUS	ENST00000338858	0.5	p.G123E	NA	NA		58:228	NA	NA	0	0			ENST00000338858		ENSG00000134256	CD101
GNAI3	2773	37	1	110129438	110129438	Missense_Mutation	SNP	A	G	NA	KYSE270_OESOPHAGUS	ENST00000369851	0.4	p.K270E	NA	NA	133:421	35:138	NA	NA	0	0			ENST00000369851		ENSG00000134533	RERG
CSF1	1435	37	1	110466100	110466100	Missense_Mutation	SNP	C	T	NA	KYSE270_OESOPHAGUS	ENST00000329608	0.6	p.A286V	NA	NA	06:15:00	0.638194	NA	NA	0	0			ENST00000329608		ENSG00000135913	USP37
MOV10	4343	37	1	113240977	113240977	Missense_Mutation	SNP	C	A	NA	KYSE270_OESOPHAGUS	ENST00000413052	0.2	p.F795L	NA	NA	69:268	28:72	NA	NA	0	0			ENST00000413052		ENSG00000135945	REV1
HIPK1	204851	37	1	114505044	114505044	Missense_Mutation	SNP	C	T	NA	KYSE270_OESOPHAGUS	ENST00000369558	0.1	p.S696L	NA	NA		0.684722		NA	0	0			ENST00000369558		ENSG00000136319	TTC5
OLFML3	56944	37	1	114523769	114523769	Missense_Mutation	SNP	G	C	NA	KYSE270_OESOPHAGUS	ENST00000320334	0.4	p.R200P	NA	NA		0.509722	NA	NA	0	0			ENST00000320334		ENSG00000103740	ACSBG1
IGSF3	3321	37	1	117146381	117146381	Missense_Mutation	SNP	C	A	NA	KYSE270_OESOPHAGUS	ENST00000369486	0.3	p.G497C	NA	NA	63:225	27:64	NA	NA	0	0			ENST00000369486		ENSG00000136444	RSAD1
CD2	914	37	1	117303236	117303236	Missense_Mutation	SNP	G	A	NA	KYSE270_OESOPHAGUS	ENST00000369478	0.3	p.E199K	NA	NA		0.605556	NA	NA	4.118e-05	0			ENST00000369478		ENSG00000136929	HEMGN
CD101	9398	37	1	117568316	117568316	Missense_Mutation	SNP	G	A	NA	KYSE270_OESOPHAGUS	ENST00000256652	0.4	p.E872K	NA	NA	03:09:00	43:113	NA	NA	0	0			ENST00000256652		ENSG00000138095	LRPPRC
POLR3C	10623	37	1	145595213	145595213	Missense_Mutation	SNP	G	A	NA	KYSE270_OESOPHAGUS	ENST00000334163	0.3	p.P410L	NA	NA	37:76	47:157	NA	NA	1.647e-05	0			ENST00000334163		ENSG00000144810	COL8A1
POLR3C	10623	37	1	145595214	145595214	Missense_Mutation	SNP	G	A	NA	KYSE270_OESOPHAGUS	ENST00000334163	0.3	p.P410S	NA	NA	37:78	45:158	NA	NA	0	0			ENST00000334163		ENSG00000138463	DIRC2
RPRD2	23248	37	1	150443301	150443301	Missense_Mutation	SNP	C	T	NA	KYSE270_OESOPHAGUS	ENST00000369068	0.4	p.S626F	NA	NA	19:29:00	83:183	NA	NA	0	0			ENST00000369068		ENSG00000070019	GUCY2C
TCHHL1	126637	37	1	152059630	152059630	Missense_Mutation	SNP	A	C	NA	KYSE270_OESOPHAGUS	ENST00000368806	0.1	p.N176K	NA	NA		33:93	NA	NA	0	0			ENST00000368806		ENSG00000084110	HAL
TCHH	7062	37	1	152082488	152082488	Missense_Mutation	SNP	C	G	NA	KYSE270_OESOPHAGUS	ENST00000368804	0.1	p.E1069Q	NA	NA		30:215	NA	NA	0	0			ENST00000368804		ENSG00000104059	FAM189A1
FLG	2312	37	1	152278894	152278894	Missense_Mutation	SNP	C	T	NA	KYSE270_OESOPHAGUS	ENST00000368799	0.1	p.G2823E	NA	NA		105:301	NA	NA	0	0			ENST00000368799		ENSG00000158486	DNAH3
FLG2	388698	37	1	152323604	152323604	Missense_Mutation	SNP	C	T	NA	KYSE270_OESOPHAGUS	ENST00000388718	0.5	p.G2220R	NA	NA		105:371	NA	NA	0	0			ENST00000388718		ENSG00000110799	VWF
DENND4B	9909	37	1	153905383	153905383	Missense_Mutation	SNP	G	A	NA	KYSE270_OESOPHAGUS	ENST00000361217	0.4	p.P1193S	NA	NA	41:78	19:53:00	NA	NA	0	0			ENST00000361217		ENSG00000112893	MAN2A1
OR10K1	391109	37	1	158436027	158436027	Missense_Mutation	SNP	C	G	NA	KYSE270_OESOPHAGUS	ENST00000289451	0.2	p.L226V	NA	NA		21:51:00	NA	NA	0	0			ENST00000289451		ENSG00000083093	PALB2
OR6N2	81442	37	1	158747143	158747143	Missense_Mutation	SNP	C	T	NA	KYSE270_OESOPHAGUS	ENST00000339258	0.1	p.A95T	NA	NA		9 days, 14:06:00	NA	NA	0	0			ENST00000339258		ENSG00000101577	LPIN2
SLAMF9	89886	37	1	159923218	159923218	Missense_Mutation	SNP	G	A	NA	KYSE270_OESOPHAGUS	ENST00000368093	0.3	p.P91L	NA	NA		1 day, 9:50:00	NA	NA	0	0			ENST00000368093		ENSG00000072310	SREBF1
PPOX	5498	37	1	161139477	161139477	Missense_Mutation	SNP	G	C	NA	KYSE270_OESOPHAGUS	ENST00000367999	0.4	p.A279P	NA	NA	3 days, 1:00:00	3 days, 19:02:00	NA	NA	0	0			ENST00000367999		ENSG00000066777	ARFGEF1
SELP	6403	37	1	169566355	169566355	Missense_Mutation	SNP	G	A	NA	KYSE270_OESOPHAGUS	ENST00000263686	0.6	p.R589C	NA	NA		3 days, 13:07:00	NA	NA	2.471e-05	0			ENST00000263686		ENSG00000103227	LMF1
FMO6P	388714	37	1	171118765	171118765	Missense_Mutation	SNP	G	A	NA	KYSE270_OESOPHAGUS	ENST00000236166	0.3	p.D232N	NA	NA		34:232	NA	NA	0	0			ENST00000236166		ENSG00000007174	DNAH9
PRRC2C	23215	37	1	171510125	171510125	Missense_Mutation	SNP	A	G	NA	KYSE270_OESOPHAGUS	ENST00000338920	0.4	p.K1172E	NA	NA	51:103	75:168	NA	NA	1.647e-05	0			ENST00000338920		ENSG00000099381	SETD1A
TNN	63923	37	1	175067546	175067546	Missense_Mutation	SNP	C	T	NA	KYSE270_OESOPHAGUS	ENST00000239462	0.4	p.A645V	NA	NA		61:118	1 day, 2:59:00	NA	0	0			ENST00000239462		ENSG00000129566	TEP1
TNR	7143	37	1	175335193	175335193	Missense_Mutation	SNP	G	A	NA	KYSE270_OESOPHAGUS	ENST00000367674	0.2	p.P712L	NA	NA		0.918056	NA	NA	0	0			ENST00000367674		ENSG00000081913	PHLPP1
CEP350	9857	37	1	180062551	180062551	Missense_Mutation	SNP	G	C	NA	KYSE270_OESOPHAGUS	ENST00000367607	0.3	p.E2437D	NA	NA	17:17:00	41:91	NA	NA	0	0			ENST00000367607		ENSG00000121410	A1BG
HMCN1	83872	37	1	185894215	185894215	Missense_Mutation	SNP	G	A	NA	KYSE270_OESOPHAGUS	ENST00000271588	0.4	p.G441E	NA	NA		19:17:00	NA	NA	0	0			ENST00000271588		ENSG00000104998	IL27RA
PRG4	10216	37	1	186266078	186266078	Missense_Mutation	SNP	C	A	NA	KYSE270_OESOPHAGUS	ENST00000445192	0.2	p.S24Y	NA	NA		09:47:00	NA	NA	0	0			ENST00000445192		ENSG00000054219	LY75
CAMSAP2	23271	37	1	200818413	200818413	Missense_Mutation	SNP	A	T	NA	KYSE270_OESOPHAGUS	ENST00000236925	0.4	p.E850V	NA	NA	1 day, 7:54:00	114:230	NA	NA	0	0			ENST00000236925		ENSG00000110237	ARHGEF17
LGR6	59352	37	1	202287205	202287205	Missense_Mutation	SNP	G	A	NA	KYSE270_OESOPHAGUS	ENST00000367278	0.3	p.V592I	NA	NA		2 days, 6:00:00	NA	NA	0	0			ENST00000367278		ENSG00000174175	SELP
FAIM3	9214	37	1	207085132	207085132	Missense_Mutation	SNP	C	T	NA	KYSE270_OESOPHAGUS	ENST00000367091	0.3	p.G218E	NA	NA		31:69	NA	NA	0	0			ENST00000367091		ENSG00000115919	KYNU
FAIM3	9214	37	1	207085198	207085198	Missense_Mutation	SNP	A	C	NA	KYSE270_OESOPHAGUS	ENST00000367091	0.3	p.V196G	NA	NA		19:49:00	NA	NA	0	0			ENST00000367091		ENSG00000054267	ARID4B
CR1	1378	37	1	207812750	207812750	Missense_Mutation	SNP	C	T	NA	KYSE270_OESOPHAGUS	ENST00000367049	0.4	p.P2489L	NA	NA		0.627778	NA	NA	0	0			ENST00000367049		ENSG00000075151	EIF4G3
KCNK2	3776	37	1	215259735	215259735	Missense_Mutation	SNP	C	T	NA	KYSE270_OESOPHAGUS	ENST00000444842	0.2	p.P24L	NA	NA	09:15:00	13:42:00	NA	NA	0	0			ENST00000444842		ENSG00000051341	POLQ
NLRP3	114548	37	1	247588105	247588105	Missense_Mutation	SNP	C	T	NA	KYSE270_OESOPHAGUS	ENST00000336119	0.3	p.R454W	NA	NA		17:22:00	82:88	NA	0	0			ENST00000336119		ENSG00000115020	PIKFYVE
OR2T11	127077	37	1	248789964	248789964	Missense_Mutation	SNP	G	A	NA	KYSE270_OESOPHAGUS	ENST00000330803	0.2	p.L156F	NA	NA		10:49:00	NA	NA	0	0			ENST00000330803		ENSG00000090402	SI
STAM	8027	37	10	17726723	17726723	Missense_Mutation	SNP	C	T	NA	KYSE270_OESOPHAGUS	ENST00000377524	0.3	p.P59S	NA	NA	06:19:00	0.422917	NA	NA	0	0			ENST00000377524		ENSG00000138688	KIAA1109
SLC39A12	221074	37	10	18289701	18289701	Missense_Mutation	SNP	C	T	NA	KYSE270_OESOPHAGUS	ENST00000377369	0.2	p.S569L	NA	NA		1 day, 0:23:00	NA	NA	0	0			ENST00000377369		ENSG00000124279	FASTKD3
ARHGAP21	57584	37	10	24873519	24873519	Missense_Mutation	SNP	G	A	NA	KYSE270_OESOPHAGUS	ENST00000396432	0.2	p.S1900F	NA	NA		06:51:00	NA	NA	0	0			ENST00000396432		ENSG00000119772	DNMT3A
SVIL	6840	37	10	29822256	29822256	Missense_Mutation	SNP	G	A	NA	KYSE270_OESOPHAGUS	ENST00000355867	0.4	p.S347L	NA	NA		1.07917	NA	NA	0	0			ENST00000355867		ENSG00000073282	TP63
RBP3	5949	37	10	48389560	48389560	Missense_Mutation	SNP	C	T	NA	KYSE270_OESOPHAGUS	ENST00000224600	0.4	p.G440S	NA	NA		1 day, 13:27:00	NA	NA	0	0			ENST00000224600		ENSG00000127419	TMEM175
WDFY4	57705	37	10	49984839	49984839	Missense_Mutation	SNP	G	T	NA	KYSE270_OESOPHAGUS	ENST00000325239	0.5	p.A970S	NA	NA		3 days, 14:02:00	NA	NA	0	0			ENST00000325239		ENSG00000113504	SLC12A7
CTNNA3	29119	37	10	67680206	67680206	Missense_Mutation	SNP	G	A	NA	KYSE270_OESOPHAGUS	ENST00000433211	0.2	p.P857L	NA	NA		48:63	NA	NA	0	0			ENST00000433211		ENSG00000114107	CEP70
LIPJ	142910	37	10	90356689	90356689	Missense_Mutation	SNP	A	T	NA	KYSE270_OESOPHAGUS	ENST00000371939	0.3	p.N240I	NA	NA		26:110	NA	NA	0	0			ENST00000371939		ENSG00000240303	ACAD11
PPP1R3C	5507	37	10	93390280	93390280	Missense_Mutation	SNP	T	C	NA	KYSE270_OESOPHAGUS	ENST00000238994	0.5	p.N120D	NA	NA		2 days, 18:04:00	NA	NA	4.118e-05	0			ENST00000238994		ENSG00000090512	FETUB
BTAF1	9044	37	10	93695521	93695521	Missense_Mutation	SNP	A	G	NA	KYSE270_OESOPHAGUS	ENST00000265990	0.6	p.N41S	NA	NA	1 day, 7:00:00	2 days, 5:04:00	NA	NA	2.471e-05	0			ENST00000265990		ENSG00000104320	NBN
CNNM1	26507	37	10	101120679	101120679	Missense_Mutation	SNP	G	A	NA	KYSE270_OESOPHAGUS	ENST00000356713	0.4	p.R602Q	NA	NA	19:00:00	4 days, 3:04:00	NA	NA	2.471e-05	0			ENST00000356713		ENSG00000014138	POLA2
DNMBP	23268	37	10	101716713	101716713	Missense_Mutation	SNP	G	A	NA	KYSE270_OESOPHAGUS	ENST00000324109	0.4	p.T173I	NA	NA		32:60	NA	NA	0	0			ENST00000324109		ENSG00000114859	CLCN2
CHUK	1147	37	10	101979069	101979069	Missense_Mutation	SNP	T	A	NA	KYSE270_OESOPHAGUS	ENST00000370397	0.7	p.Q174H	NA	NA	22:20:00	20:43:00	18:17:00	NA	0	0			ENST00000370397		ENSG00000095564	BTAF1
BTRC	8945	37	10	103292114	103292114	Missense_Mutation	SNP	A	C	NA	KYSE270_OESOPHAGUS	ENST00000370187	0.3	p.E301D	NA	NA	06:21:00	41:185	0.754861	NA	0	0			ENST00000370187		ENSG00000088538	DOCK3
PPRC1	23082	37	10	103901680	103901680	Missense_Mutation	SNP	C	T	NA	KYSE270_OESOPHAGUS	ENST00000278070	0.2	p.R1139C	NA	NA	49:93	10:31:00	NA	NA	1.647e-05	0			ENST00000278070		ENSG00000101191	DIDO1
PPRC1	23082	37	10	103906477	103906477	Missense_Mutation	SNP	C	G	NA	KYSE270_OESOPHAGUS	ENST00000278070	0.2	p.A1243G	NA	NA	56:117	29:97	NA	NA	0	0			ENST00000278070		ENSG00000139508	SLC46A3
GBF1	8729	37	10	104111127	104111127	Missense_Mutation	SNP	T	G	NA	KYSE270_OESOPHAGUS	ENST00000369983	0.3	p.L137R	NA	NA	1 day, 2:46:00	17:27:00	NA	NA	0	0			ENST00000369983		ENSG00000140678	ITGAX
SFXN4	119559	37	10	120914593	120914593	Missense_Mutation	SNP	G	A	NA	KYSE270_OESOPHAGUS	ENST00000355697	0.2	p.S238F	NA	NA	93:135	50:135	NA	NA	0	0			ENST00000355697		ENSG00000141101	NOB1
SEC23IP	11196	37	10	121689248	121689248	Missense_Mutation	SNP	A	G	NA	KYSE270_OESOPHAGUS	ENST00000369075	0.3	p.K815E	NA	NA	27:70	30:127	NA	NA	0	0			ENST00000369075		ENSG00000141338	ABCA8
C10orf120	399814	37	10	124457863	124457863	Missense_Mutation	SNP	G	A	NA	KYSE270_OESOPHAGUS	ENST00000329446	0.4	p.P132S	NA	NA		60:181	NA	NA	0	0			ENST00000329446		ENSG00000154263	ABCA10
MKI67	4288	37	10	129907464	129907464	Missense_Mutation	SNP	C	G	NA	KYSE270_OESOPHAGUS	ENST00000368654	0.3	p.E880D	NA	NA	1.03611	41:216	NA	NA	0	0			ENST00000368654		ENSG00000141429	GALNT1
MUC5B	727897	37	11	1262837	1262837	Missense_Mutation	SNP	G	A	NA	KYSE270_OESOPHAGUS	ENST00000529681	0.1	p.C1576Y	NA	NA		06:19:00	NA	NA	0	0			ENST00000529681		ENSG00000141431	ASXL3
ZNF214	7761	37	11	7021284	7021284	Missense_Mutation	SNP	G	A	NA	KYSE270_OESOPHAGUS	ENST00000278314	0.4	p.H544Y	NA	NA		1 day, 8:41:00	NA	NA	0	0			ENST00000278314		ENSG00000141510	TP53
ABCC8	6833	37	11	17427061	17427061	Missense_Mutation	SNP	C	G	NA	KYSE270_OESOPHAGUS	ENST00000389817	0.3	p.D1127H	NA	NA	03:24:00	0.908333	NA	NA	0	0			ENST00000389817		ENSG00000141744	PNMT
E2F8	79733	37	11	19246915	19246915	Missense_Mutation	SNP	G	C	NA	KYSE270_OESOPHAGUS	ENST00000527884	0.1	p.I758M	NA	NA	14:24:00	36:67	NA	NA	0	0			ENST00000527884		ENSG00000141934	PLPP2
RAG2	5897	37	11	36614302	36614302	Missense_Mutation	SNP	T	C	NA	KYSE270_OESOPHAGUS	ENST00000311485	0.3	p.S473G	NA	NA		1 day, 5:43:00	NA	NA	0	0			ENST00000311485		ENSG00000142319	SLC6A3
MYBPC3	4607	37	11	47374185	47374185	Missense_Mutation	SNP	C	T	NA	KYSE270_OESOPHAGUS	ENST00000545968	0.1	p.G5E	NA	NA		58:85	NA	NA	0	0			ENST00000545968		ENSG00000143341	HMCN1
SLC43A1	8501	37	11	57258706	57258706	Missense_Mutation	SNP	C	T	NA	KYSE270_OESOPHAGUS	ENST00000278426	0.3	p.G395E	NA	NA	34:153	06:18:00	NA	NA	0	0			ENST00000278426		ENSG00000143951	WDPCP
OR5B17	219965	37	11	58126398	58126398	Missense_Mutation	SNP	G	T	NA	KYSE270_OESOPHAGUS	ENST00000357377	0.3	p.L49M	NA	NA		42:104	NA	NA	0	0			ENST00000357377		ENSG00000145214	DGKQ
CPSF7	79869	37	11	61187442	61187442	Missense_Mutation	SNP	A	T	NA	KYSE270_OESOPHAGUS	ENST00000394888	0.4	p.F168I	NA	NA	53:112	60:207	NA	NA	0	0			ENST00000394888		ENSG00000145850	TIMD4
FADS1	3992	37	11	61580094	61580094	Missense_Mutation	SNP	C	T	NA	KYSE270_OESOPHAGUS	ENST00000350997	0.7	p.R178Q	NA	NA	13 days, 9:01:00	3 days, 19:00:00	NA	NA	3.305e-05	0			ENST00000350997		ENSG00000146005	PSD2
RCOR2	283248	37	11	63681792	63681792	Missense_Mutation	SNP	C	T	NA	KYSE270_OESOPHAGUS	ENST00000301459	0.4	p.E206K	NA	NA		09:49:00	NA	NA	0	0			ENST00000301459		ENSG00000146205	ANO7
TIGD3	220359	37	11	65124108	65124108	Missense_Mutation	SNP	C	T	NA	KYSE270_OESOPHAGUS	ENST00000309880	0.5	p.P277S	NA	NA		0.38125	NA	NA	0	0			ENST00000309880		ENSG00000146263	MMS22L
PCNXL3	399909	37	11	65384786	65384786	Missense_Mutation	SNP	C	T	NA	KYSE270_OESOPHAGUS	ENST00000355703	0.3	p.S136F	NA	NA		08:41:00	NA	NA	8.262e-06	0			ENST00000355703		ENSG00000146648	EGFR
SIPA1	6494	37	11	65412478	65412478	Missense_Mutation	SNP	C	T	NA	KYSE270_OESOPHAGUS	ENST00000394224	0.3	p.S346L	NA	NA	2 days, 14:01:00	3 days, 16:08:00	NA	NA	0	0			ENST00000394224		ENSG00000146700	SSC4D
LRP5	4041	37	11	68216501	68216501	Missense_Mutation	SNP	T	A	NA	KYSE270_OESOPHAGUS	ENST00000294304	0.7	p.F1604Y	NA	NA	94:168	08:37:00	NA	NA	0	0			ENST00000294304		ENSG00000147459	DOCK5
IGHMBP2	3508	37	11	68675731	68675731	Missense_Mutation	SNP	G	C	NA	KYSE270_OESOPHAGUS	ENST00000255078	0.3	p.Q125H	NA	NA	1 day, 6:00:00	4 days, 18:03:00	NA	NA	0	0			ENST00000255078		ENSG00000147650	LRP12
ARHGEF17	9828	37	11	73076900	73076900	Missense_Mutation	SNP	G	A	NA	KYSE270_OESOPHAGUS	ENST00000263674	0.3	p.G1968E	NA	NA	3 days, 6:01:00	1 day, 5:04:00	NA	NA	0	0			ENST00000263674		ENSG00000147799	ARHGAP39
MAP6	4135	37	11	75319173	75319173	Missense_Mutation	SNP	G	A	NA	KYSE270_OESOPHAGUS	ENST00000304771	0.3	p.P367L	NA	NA	08:09:00	15:49:00	NA	NA	0	0			ENST00000304771		ENSG00000148143	ZNF462
FAT3	120114	37	11	92531217	92531217	Missense_Mutation	SNP	G	T	NA	KYSE270_OESOPHAGUS	ENST00000298047	0.6	p.V1680L	NA	NA		86:115	NA	NA	0	0			ENST00000298047		ENSG00000165204	OR1K1
FAT3	120114	37	11	92577836	92577836	Missense_Mutation	SNP	G	T	NA	KYSE270_OESOPHAGUS	ENST00000298047	0.6	p.S3768I	NA	NA		06:39:00	NA	NA	0	0			ENST00000298047		ENSG00000148840	PPRC1
DDI1	414301	37	11	103908016	103908016	Missense_Mutation	SNP	G	A	NA	KYSE270_OESOPHAGUS	ENST00000302259	0.3	p.D156N	NA	NA		1 day, 5:30:00	NA	NA	0	0			ENST00000302259		ENSG00000149050	ZNF214
NPAT	4863	37	11	108040480	108040480	Missense_Mutation	SNP	G	A	NA	KYSE270_OESOPHAGUS	ENST00000278612	0.8	p.P1001S	NA	NA	06:10:00	44:63	21:34:00	NA	0	0			ENST00000278612		ENSG00000149150	SLC43A1
C11orf65	160140	37	11	108263972	108263972	Missense_Mutation	SNP	C	T	NA	KYSE270_OESOPHAGUS	ENST00000529391	0.1	p.E232K	NA	NA		50:68	NA	NA	0	0			ENST00000529391		ENSG00000149289	ZC3H12C
C11orf65	160140	37	11	108264076	108264076	Missense_Mutation	SNP	G	A	NA	KYSE270_OESOPHAGUS	ENST00000529391	0.1	p.S197L	NA	NA		1 day, 18:54:00	NA	NA	0	0			ENST00000529391		ENSG00000149308	NPAT
SIDT2	51092	37	11	117054582	117054582	Missense_Mutation	SNP	C	G	NA	KYSE270_OESOPHAGUS	ENST00000324225	0.4	p.P264A	NA	NA	17:08:00	18:26:00	NA	NA	0	0			ENST00000324225		ENSG00000149564	ESAM
C11orf63	79864	37	11	122817474	122817474	Missense_Mutation	SNP	A	C	NA	KYSE270_OESOPHAGUS	ENST00000531316	0.1	p.K635Q	NA	NA		1 day, 8:32:00	NA	NA	0	0			ENST00000531316		ENSG00000149657	LSM14B
OR8D4	338662	37	11	123777410	123777410	Missense_Mutation	SNP	C	T	NA	KYSE270_OESOPHAGUS	ENST00000321355	0.2	p.S91F	NA	NA		0.563194	NA	NA	0	0			ENST00000321355		ENSG00000150627	WDR17
GLB1L3	112937	37	11	134181000	134181000	Missense_Mutation	SNP	T	G	NA	KYSE270_OESOPHAGUS	ENST00000431683	0.2	p.V408G	NA	NA	02:02:00	128:132	NA	NA	0	0			ENST00000431683		ENSG00000150628	SPATA4
SLC6A12	6539	37	12	306594	306594	Missense_Mutation	SNP	C	T	NA	KYSE270_OESOPHAGUS	ENST00000428720	0.1	p.G342S	NA	NA		10:53:00	NA	NA	0	0			ENST00000428720		ENSG00000151136	BTBD11
WNK1	65125	37	12	994627	994627	Missense_Mutation	SNP	C	T	NA	KYSE270_OESOPHAGUS	ENST00000315939	0.6	p.P1553S	NA	NA	26:75	168:513	124:404	NA	0	0			ENST00000315939		ENSG00000151422	FER
WNK1	65125	37	12	994628	994628	Missense_Mutation	SNP	C	G	NA	KYSE270_OESOPHAGUS	ENST00000315939	0.6	p.P1553R	NA	NA	25:75	167:516	122:400	NA	0	0			ENST00000315939		ENSG00000151876	FBXO4
KCNA5	3741	37	12	5154845	5154845	Missense_Mutation	SNP	C	T	NA	KYSE270_OESOPHAGUS	ENST00000252321	0.3	p.P511L	NA	NA		0.959722	NA	NA	0	0			ENST00000252321		ENSG00000152467	ZSCAN1
VWF	7450	37	12	6128583	6128583	Missense_Mutation	SNP	C	T	NA	KYSE270_OESOPHAGUS	ENST00000261405	0.5	p.R1334Q	NA	NA		0.851389	NA	NA	8.237e-06	0			ENST00000261405		ENSG00000168671	UGT3A2
ING4	51147	37	12	6761925	6761925	Missense_Mutation	SNP	G	T	NA	KYSE270_OESOPHAGUS	ENST00000396807	0.4	p.Q135K	NA	NA	7 days, 22:03:00	6 days, 14:02:00	NA	NA	0	0			ENST00000396807		ENSG00000043143	JADE2
USP5	8078	37	12	6965951	6965951	Missense_Mutation	SNP	G	A	NA	KYSE270_OESOPHAGUS	ENST00000229268	0.8	p.R222H	NA	NA	106:274	30:82	NA	NA	0	0			ENST00000229268		ENSG00000152760	TCTEX1D1
PHC1	1911	37	12	9090492	9090492	Missense_Mutation	SNP	C	T	NA	KYSE270_OESOPHAGUS	ENST00000543824	0.1	p.P899L	NA	NA	3 days, 4:00:00	5 days, 15:04:00	NA	NA	0	0			ENST00000543824		ENSG00000152926	ZNF117
GUCY2C	2984	37	12	14774966	14774966	Missense_Mutation	SNP	G	T	NA	KYSE270_OESOPHAGUS	ENST00000261170	0.3	p.H858Q	NA	NA		21:59:00	55:184	NA	0	0			ENST00000261170		ENSG00000152932	RAB3C
RERG	85004	37	12	15262123	15262123	Missense_Mutation	SNP	T	G	NA	KYSE270_OESOPHAGUS	ENST00000256953	0.2	p.Q174P	NA	NA		43:161	NA	NA	0	0			ENST00000256953		ENSG00000153214	TMEM87B
LRRK2	120892	37	12	40728851	40728851	Missense_Mutation	SNP	T	C	NA	KYSE270_OESOPHAGUS	ENST00000298910	0.7	p.M1947T	NA	NA		1.05139	54:224	NA	0	0			ENST00000298910		ENSG00000153283	CD96
CNTN1	1272	37	12	41410551	41410551	Missense_Mutation	SNP	G	A	NA	KYSE270_OESOPHAGUS	ENST00000551295	0.2	p.G751E	NA	NA	34:117	27:122	0.84375	NA	0	0			ENST00000551295		ENSG00000188818	ZDHHC11
SCAF11	9169	37	12	46320884	46320884	Missense_Mutation	SNP	G	A	NA	KYSE270_OESOPHAGUS	ENST00000369367	0.3	p.P867L	NA	NA	34:72	61:182	NA	NA	0	0			ENST00000369367		ENSG00000154118	JPH3
COL2A1	1280	37	12	48371119	48371119	Missense_Mutation	SNP	C	T	NA	KYSE270_OESOPHAGUS	ENST00000380518	0.3	p.G1086E	NA	NA		1	NA	NA	0	0			ENST00000380518		ENSG00000154124	OTULIN
COL2A1	1280	37	12	48371120	48371120	Missense_Mutation	SNP	C	T	NA	KYSE270_OESOPHAGUS	ENST00000380518	0.3	p.G1086R	NA	NA		1.00069	NA	NA	0	0			ENST00000380518		ENSG00000167315	ACAA2
OR10AD1	121275	37	12	48596693	48596693	Missense_Mutation	SNP	C	G	NA	KYSE270_OESOPHAGUS	ENST00000310248	0.2	p.C128S	NA	NA		16:46:00	NA	NA	0	0			ENST00000310248		ENSG00000154945	ANKRD40
NCKAP5L	57701	37	12	50189823	50189823	Missense_Mutation	SNP	G	A	NA	KYSE270_OESOPHAGUS	ENST00000335999	0.6	p.P607L	NA	NA		08:18:00	NA	NA	8.295e-06	0			ENST00000335999		ENSG00000157014	TATDN2
NCKAP5L	57701	37	12	50189824	50189824	Missense_Mutation	SNP	G	A	NA	KYSE270_OESOPHAGUS	ENST00000335999	0.6	p.P607S	NA	NA	06:19:00	08:18:00	NA	NA	0	0			ENST00000335999		ENSG00000113161	HMGCR
RACGAP1	29127	37	12	50384471	50384471	Missense_Mutation	SNP	G	A	NA	KYSE270_OESOPHAGUS	ENST00000427314	0.2	p.P607S	NA	NA	93:221	52:91	NA	NA	0	0			ENST00000427314		ENSG00000173285	OR10K1
OR6C4	341418	37	12	55945189	55945189	Missense_Mutation	SNP	T	C	NA	KYSE270_OESOPHAGUS	ENST00000394256	0.2	p.F60S	NA	NA		134:242	NA	NA	0	0			ENST00000394256		ENSG00000060491	OGFR
LEMD3	23592	37	12	65632465	65632465	Missense_Mutation	SNP	C	T	NA	KYSE270_OESOPHAGUS	ENST00000308330	0.2	p.P598S	NA	NA		35:92	NA	NA	8.237e-06	0			ENST00000308330		ENSG00000160218	TRAPPC10
BEST3	144453	37	12	70049364	70049364	Missense_Mutation	SNP	G	A	NA	KYSE270_OESOPHAGUS	ENST00000330891	0.5	p.P444S	NA	NA		1 day, 11:52:00	NA	NA	8.27e-06	0			ENST00000330891		ENSG00000160224	AIRE
HAL	3034	37	12	96388721	96388721	Missense_Mutation	SNP	C	T	NA	KYSE270_OESOPHAGUS	ENST00000261208	0.3	p.G100R	NA	NA		37:95	NA	NA	0	0			ENST00000261208		ENSG00000160867	FGFR4
BTBD11	121551	37	12	108051361	108051361	Missense_Mutation	SNP	G	A	NA	KYSE270_OESOPHAGUS	ENST00000280758	0.5	p.E1061K	NA	NA	08:01:00	3 days, 15:03:00	NA	NA	0	0			ENST00000280758		ENSG00000161082	CELF5
CMKLR1	1240	37	12	108686227	108686227	Missense_Mutation	SNP	A	T	NA	KYSE270_OESOPHAGUS	ENST00000312143	0.7	p.S171R	NA	NA		27:61	NA	NA	0	0			ENST00000312143		ENSG00000161509	GRIN2C
RAD9B	144715	37	12	110960031	110960031	Missense_Mutation	SNP	C	G	NA	KYSE270_OESOPHAGUS	ENST00000409778	0.3	p.L245V	NA	NA		46:131	NA	NA	0	0			ENST00000409778		ENSG00000161682	FAM171A2
HECTD4	283450	37	12	112632800	112632800	Missense_Mutation	SNP	G	C	NA	KYSE270_OESOPHAGUS	ENST00000430131	0.2	p.P2458A	NA	NA	05:11:00	15:39:00	NA	NA	0	0			ENST00000430131		ENSG00000168067	MAP4K2
IQCD	115811	37	12	113645281	113645281	Missense_Mutation	SNP	T	C	NA	KYSE270_OESOPHAGUS	ENST00000416617	0.2	p.K231E	NA	NA	08:00:00	9 days, 22:09:00	NA	NA	4.118e-05	0			ENST00000416617		ENSG00000162337	LRP5
VSIG10	54621	37	12	118517172	118517172	Missense_Mutation	SNP	C	A	NA	KYSE270_OESOPHAGUS	ENST00000359236	0.5	p.A302S	NA	NA	06:47:00	0.897917	NA	NA	0	0			ENST00000359236		ENSG00000163106	HPGDS
PITPNM2	57605	37	12	123494601	123494601	Missense_Mutation	SNP	G	C	NA	KYSE270_OESOPHAGUS	ENST00000542749	0.1	p.P147A	NA	NA	10:23:00	28:63	NA	NA	0	0			ENST00000542749		ENSG00000163755	HPS3
GALNT9	50614	37	12	132905664	132905664	Missense_Mutation	SNP	G	C	NA	KYSE270_OESOPHAGUS	ENST00000328957	0.8	p.S42R	NA	NA		19:00:00	NA	NA	0	0			ENST00000328957		ENSG00000117385	P3H1
RNF17	56163	37	13	25448270	25448270	Missense_Mutation	SNP	A	C	NA	KYSE270_OESOPHAGUS	ENST00000255324	0.5	p.E1489A	NA	NA		30:103	NA	NA	0	0			ENST00000255324		ENSG00000164100	NDST3
SLC46A3	283537	37	13	29291951	29291951	Missense_Mutation	SNP	T	C	NA	KYSE270_OESOPHAGUS	ENST00000266943	0.6	p.Q62R	NA	NA	06:11:00	40:130	NA	NA	0	0			ENST00000266943		ENSG00000164116	GUCY1A1
NBEA	26960	37	13	36241677	36241677	Missense_Mutation	SNP	G	C	NA	KYSE270_OESOPHAGUS	ENST00000400445	0.3	p.L2856F	NA	NA		36:322	NA	NA	8.277e-06	0			ENST00000400445		ENSG00000164325	TMEM174
ERCC5	2073	37	13	103506711	103506711	Missense_Mutation	SNP	G	A	NA	KYSE270_OESOPHAGUS	ENST00000355739	0.4	p.E152K	NA	NA	14:42:00	25:61	13:37:00	NA	0	0			ENST00000355739		ENSG00000164574	GALNT10
COL4A2	1284	37	13	111142075	111142075	Missense_Mutation	SNP	A	C	NA	KYSE270_OESOPHAGUS	ENST00000360467	0.5	p.I1097L	NA	NA		33:61	NA	NA	8.277e-06	0			ENST00000360467		ENSG00000113013	HSPA9
OR4K14	122740	37	14	20482746	20482746	Missense_Mutation	SNP	C	G	NA	KYSE270_OESOPHAGUS	ENST00000305045	0.2	p.D203H	NA	NA		21:21:00	NA	NA	0	0			ENST00000305045		ENSG00000164694	FNDC1
TTC5	91875	37	14	20763898	20763898	Missense_Mutation	SNP	A	G	NA	KYSE270_OESOPHAGUS	ENST00000258821	0.3	p.L271P	NA	NA	05:10:00	2 days, 3:44:00	NA	NA	0	0			ENST00000258821		ENSG00000164855	TMEM184A
TEP1	7011	37	14	20856079	20856079	Missense_Mutation	SNP	G	A	NA	KYSE270_OESOPHAGUS	ENST00000262715	0.5	p.P890L	NA	NA		10:56:00	NA	NA	0	0			ENST00000262715		ENSG00000099377	HSD3B7
ARHGEF40	55701	37	14	21542695	21542695	Missense_Mutation	SNP	G	C	NA	KYSE270_OESOPHAGUS	ENST00000298694	0.4	p.R269P	NA	NA	11:10:00	05:06:00	NA	NA	0	0			ENST00000298694		ENSG00000165801	ARHGEF40
ZFHX2	85446	37	14	23994130	23994130	Missense_Mutation	SNP	C	T	NA	KYSE270_OESOPHAGUS	ENST00000419474	0.3	p.R1674H	NA	NA		09:17:00	NA	NA	0	0			ENST00000419474		ENSG00000188906	LRRK2
JPH4	84502	37	14	24045237	24045237	Missense_Mutation	SNP	G	A	NA	KYSE270_OESOPHAGUS	ENST00000397118	0.3	p.P270S	NA	NA		04:03:00	NA	NA	0	0			ENST00000397118		ENSG00000166398	KIAA0355
CMA1	1215	37	14	24974855	24974855	Missense_Mutation	SNP	C	T	NA	KYSE270_OESOPHAGUS	ENST00000250378	0.3	p.G204E	NA	NA		1 day, 4:54:00	NA	NA	0	0			ENST00000250378		ENSG00000133392	MYH11
COCH	1690	37	14	31344164	31344164	Missense_Mutation	SNP	C	T	NA	KYSE270_OESOPHAGUS	ENST00000396618	0.3	p.P7L	NA	NA		1 day, 4:02:00	NA	NA	8.239e-06	0			ENST00000396618		ENSG00000167548	KMT2D
C14orf105	55195	37	14	57947432	57947432	Missense_Mutation	SNP	C	G	NA	KYSE270_OESOPHAGUS	ENST00000216445	0.3	p.R179T	NA	NA		35:190	NA	NA	0	0			ENST00000216445		ENSG00000167771	RCOR2
WDR89	112840	37	14	64066138	64066138	Missense_Mutation	SNP	G	C	NA	KYSE270_OESOPHAGUS	ENST00000394942	0.2	p.Q175E	NA	NA	14:57:00	42:139	NA	NA	0	0			ENST00000394942		ENSG00000167972	ABCA3
PLEKHH1	57475	37	14	68042579	68042579	Missense_Mutation	SNP	G	C	NA	KYSE270_OESOPHAGUS	ENST00000329153	0.5	p.E737Q	NA	NA	07:26:00	16:47:00	NA	NA	0	0			ENST00000329153		ENSG00000167978	SRRM2
RDH12	145226	37	14	68192801	68192801	Missense_Mutation	SNP	C	T	NA	KYSE270_OESOPHAGUS	ENST00000551171	0.1	p.A126V	NA	NA		12 days, 3:07:00	NA	NA	8.236e-06	0			ENST00000551171		ENSG00000168056	LTBP3
PCNX	22990	37	14	71500246	71500246	Missense_Mutation	SNP	C	T	NA	KYSE270_OESOPHAGUS	ENST00000304743	0.2	p.S1220F	NA	NA	30:87	0.845833	NA	NA	0	0			ENST00000304743		ENSG00000170967	DDI1
SIPA1L1	26037	37	14	72138000	72138000	Missense_Mutation	SNP	G	C	NA	KYSE270_OESOPHAGUS	ENST00000555818	0.1	p.R807P	NA	NA	13:38:00	38:119	NA	NA	0	0			ENST00000555818		ENSG00000168356	SCN11A
ESRRB	2103	37	14	76905908	76905908	Missense_Mutation	SNP	C	T	NA	KYSE270_OESOPHAGUS	ENST00000509242	0.1	p.P71L	NA	NA		10:43:00	NA	NA	0	0			ENST00000509242		ENSG00000171302	CANT1
CATSPERB	79820	37	14	92058270	92058270	Missense_Mutation	SNP	G	A	NA	KYSE270_OESOPHAGUS	ENST00000256343	0.3	p.S929L	NA	NA		60:182	29:106	NA	0	0			ENST00000256343		ENSG00000171724	VAT1L
MOAP1	64112	37	14	93649912	93649912	Missense_Mutation	SNP	G	A	NA	KYSE270_OESOPHAGUS	ENST00000556883	0.1	p.P226S	NA	NA	0.755556	35:256	NA	NA	0	0			ENST00000556883		ENSG00000169313	P2RY12
BTBD7	55727	37	14	93709373	93709373	Missense_Mutation	SNP	G	A	NA	KYSE270_OESOPHAGUS	ENST00000334746	0.5	p.S882L	NA	NA	22:37:00	61:202	NA	NA	0	0			ENST00000334746		ENSG00000171105	INSR
SERPINA3	12	37	14	95088775	95088775	Missense_Mutation	SNP	A	T	NA	KYSE270_OESOPHAGUS	ENST00000467132	0.1	p.S339C	NA	NA		0.724306	NA	NA	0	0			ENST00000467132		ENSG00000171804	WDR87
KIF26A	26153	37	14	104640082	104640082	Missense_Mutation	SNP	G	A	NA	KYSE270_OESOPHAGUS	ENST00000423312	0.2	p.G636D	NA	NA	3 days, 17:00:00	1 day, 13:00:00	NA	NA	0	0			ENST00000423312		ENSG00000100731	PCNX1
AHNAK2	113146	37	14	105405377	105405377	Missense_Mutation	SNP	G	C	NA	KYSE270_OESOPHAGUS	ENST00000333244	0.5	p.Q5471E	NA	NA	66:78	79:127	NA	NA	0	0			ENST00000333244		ENSG00000171533	MAP6
AHNAK2	113146	37	14	105412442	105412442	Missense_Mutation	SNP	G	A	NA	KYSE270_OESOPHAGUS	ENST00000333244	0.5	p.P3116S	NA	NA	08:43:00	120:500	NA	NA	0	0			ENST00000333244		ENSG00000169484	OR4K14
AHNAK2	113146	37	14	105414967	105414967	Missense_Mutation	SNP	G	T	NA	KYSE270_OESOPHAGUS	ENST00000333244	0.5	p.A2274D	NA	NA	19:00:00	20 days, 23:07:00	NA	NA	0	0			ENST00000333244		ENSG00000156096	UGT2B4
GPR176	11245	37	15	40094417	40094417	Missense_Mutation	SNP	G	C	NA	KYSE270_OESOPHAGUS	ENST00000561100	0.1	p.S155C	NA	NA	11:14:00	1 day, 0:24:00	NA	NA	0	0			ENST00000561100		ENSG00000172167	MTBP
CASC4	113201	37	15	44673097	44673097	Missense_Mutation	SNP	G	C	NA	KYSE270_OESOPHAGUS	ENST00000345795	0.2	p.S332T	NA	NA	71:61	23:33:00	NA	NA	0	0			ENST00000345795		ENSG00000169710	FASN
BCL2L10	10017	37	15	52402056	52402056	Missense_Mutation	SNP	G	T	NA	KYSE270_OESOPHAGUS	ENST00000561198	0.1	p.T225K	NA	NA		13 days, 14:07:00	NA	NA	8.236e-06	0			ENST00000561198		ENSG00000174106	LEMD3
WDR72	256764	37	15	53908176	53908176	Missense_Mutation	SNP	C	G	NA	KYSE270_OESOPHAGUS	ENST00000396328	0.1	p.A743P	NA	NA	02:04:00	38:82	NA	NA	0	0			ENST00000396328		ENSG00000128394	APOBEC3F
THSD4	79875	37	15	71953007	71953007	Missense_Mutation	SNP	G	C	NA	KYSE270_OESOPHAGUS	ENST00000355327	0.3	p.V431L	NA	NA	1 day, 2:07:00	56:154	NA	NA	0	0			ENST00000355327		ENSG00000172775	FAM192A
ACSBG1	23205	37	15	78526828	78526828	Missense_Mutation	SNP	C	T	NA	KYSE270_OESOPHAGUS	ENST00000258873	0.4	p.G6R	NA	NA		78:160	NA	NA	0	0			ENST00000258873		ENSG00000146021	KLHL3
CACNA1H	8912	37	16	1245015	1245015	Missense_Mutation	SNP	G	A	NA	KYSE270_OESOPHAGUS	ENST00000348261	0.5	p.V115M	NA	NA	16:24:00	26:98	NA	NA	1.652e-05	0			ENST00000348261		ENSG00000141562	NARF
ABCA3	21	37	16	2373581	2373581	Missense_Mutation	SNP	G	A	NA	KYSE270_OESOPHAGUS	ENST00000301732	0.5	p.P186S	NA	NA	15:31:00	169:518	28:117	NA	0	0			ENST00000301732		ENSG00000173825	TIGD3
SRRM2	23524	37	16	2812910	2812910	Missense_Mutation	SNP	C	T	NA	KYSE270_OESOPHAGUS	ENST00000301740	0.8	p.P794L	NA	NA	139:283	153:481	NA	NA	0	0			ENST00000301740		ENSG00000134852	CLOCK
PRSS22	64063	37	16	2905781	2905781	Missense_Mutation	SNP	G	A	NA	KYSE270_OESOPHAGUS	ENST00000161006	0.3	p.S118F	NA	NA	15:57:00	19:28:00	NA	NA	0	0			ENST00000161006		ENSG00000087191	PSMC5
MEFV	4210	37	16	3294531	3294531	Missense_Mutation	SNP	C	G	NA	KYSE270_OESOPHAGUS	ENST00000219596	0.1	p.K556N	NA	NA		0.947222	NA	NA	0	0			ENST00000219596		ENSG00000172640	OR10AD1
MEFV	4210	37	16	3297027	3297027	Missense_Mutation	SNP	C	T	NA	KYSE270_OESOPHAGUS	ENST00000219596	0.1	p.E526K	NA	NA		1.00972	NA	NA	0	0			ENST00000219596		ENSG00000162804	SNED1
MYH11	4629	37	16	15932106	15932106	Missense_Mutation	SNP	C	T	NA	KYSE270_OESOPHAGUS	ENST00000300036	0.5	p.A2T	NA	NA		18:45:00	72:111	NA	0	0			ENST00000300036		ENSG00000173276	ZBTB21
ACSM2B	348158	37	16	20576023	20576023	Missense_Mutation	SNP	C	T	NA	KYSE270_OESOPHAGUS	ENST00000329697	0.6	p.D49N	NA	NA		21:32:00	NA	NA	0	0			ENST00000329697		ENSG00000146707	POMZP3
ERI2	112479	37	16	20809770	20809770	Missense_Mutation	SNP	T	A	NA	KYSE270_OESOPHAGUS	ENST00000357967	0.4	p.E451V	NA	NA	06:04:00	0.724306	NA	NA	0	0			ENST00000357967		ENSG00000128422	KRT17
DNAH3	55567	37	16	21069483	21069483	Missense_Mutation	SNP	C	T	NA	KYSE270_OESOPHAGUS	ENST00000261383	0.3	p.G1283E	NA	NA		0.379861	NA	NA	0	0			ENST00000261383		ENSG00000174282	ZBTB4
PALB2	79728	37	16	23619309	23619309	Missense_Mutation	SNP	G	A	NA	KYSE270_OESOPHAGUS	ENST00000261584	0.4	p.H1076Y	NA	NA	1 day, 11:00:00	2 days, 22:04:00	08:01:00	NA	0	0			ENST00000261584		ENSG00000175097	RAG2
ERN2	10595	37	16	23706225	23706225	Missense_Mutation	SNP	T	G	NA	KYSE270_OESOPHAGUS	ENST00000457008	0.2	p.N590H	NA	NA		11:26:00	04:09:00	NA	0	0			ENST00000457008		ENSG00000174600	CMKLR1
RBBP6	5930	37	16	24573274	24573274	Missense_Mutation	SNP	C	T	NA	KYSE270_OESOPHAGUS	ENST00000319715	0.4	p.P361S	NA	NA	1.00833	26:116	NA	NA	0	0			ENST00000319715		ENSG00000179144	GIMAP7
SETD1A	9739	37	16	30982966	30982966	Missense_Mutation	SNP	C	T	NA	KYSE270_OESOPHAGUS	ENST00000262519	0.8	p.P1095L	NA	NA	23:44:00	12:37:00	NA	NA	0	0			ENST00000262519		ENSG00000053747	LAMA3
ZNF668	79759	37	16	31073548	31073548	Missense_Mutation	SNP	G	A	NA	KYSE270_OESOPHAGUS	ENST00000538906	0.1	p.S234F	NA	NA		06:23:00		NA	0	0			ENST00000538906		ENSG00000182013	PNMA8A
ZNF646	9726	37	16	31087892	31087892	Missense_Mutation	SNP	G	A	NA	KYSE270_OESOPHAGUS	ENST00000394979	0.2	p.D83N	NA	NA	06:18:00	13:48:00	NA	NA	0	0			ENST00000394979		ENSG00000112624	BICRAL
ZNF646	9726	37	16	31089674	31089674	Missense_Mutation	SNP	C	T	NA	KYSE270_OESOPHAGUS	ENST00000394979	0.2	p.R677W	NA	NA	17:00:00	2 days, 10:05:00	NA	NA	1.649e-05	0			ENST00000394979		ENSG00000178950	GAK
ITGAX	3687	37	16	31374619	31374619	Missense_Mutation	SNP	G	A	NA	KYSE270_OESOPHAGUS	ENST00000268296	0.4	p.G545E	NA	NA		49:112	NA	NA	0	0			ENST00000268296		ENSG00000173369	C1QB
ABCC11	85320	37	16	48220898	48220898	Missense_Mutation	SNP	G	T	NA	KYSE270_OESOPHAGUS	ENST00000394747	0.1	p.H1013N	NA	NA		26:86	NA	NA	0	0			ENST00000394747		ENSG00000060237	WNK1
FAM192A	80011	37	16	57206757	57206757	Missense_Mutation	SNP	A	G	NA	KYSE270_OESOPHAGUS	ENST00000309137	0.8	p.S53P	NA	NA	127:235	25:77	NA	NA	0	0			ENST00000309137		ENSG00000198670	LPA
TEPP	374739	37	16	58019820	58019820	Missense_Mutation	SNP	T	A	NA	KYSE270_OESOPHAGUS	ENST00000441824	0.2	p.F254I	NA	NA		07:21:00	NA	NA	0	0			ENST00000441824		ENSG00000114248	LRRC31
CES4A	283848	37	16	67029632	67029632	Missense_Mutation	SNP	G	C	NA	KYSE270_OESOPHAGUS	ENST00000326686	0.5	p.V54L	NA	NA		55:128	NA	NA	0	0			ENST00000326686		ENSG00000147526	TACC1
CYB5B	80777	37	16	69496358	69496358	Missense_Mutation	SNP	A	G	NA	KYSE270_OESOPHAGUS	ENST00000512062	0.1	p.I126V	NA	NA	136:239	33:78	NA	NA	4.967e-05	0			ENST00000512062		ENSG00000132024	CC2D1A
NOB1	28987	37	16	69782889	69782889	Missense_Mutation	SNP	C	T	NA	KYSE270_OESOPHAGUS	ENST00000268802	0.5	p.E220K	NA	NA	153:342	13:22:00	NA	NA	0	0			ENST00000268802		ENSG00000177409	SAMD9L
PHLPP2	23035	37	16	71713340	71713340	Missense_Mutation	SNP	G	A	NA	KYSE270_OESOPHAGUS	ENST00000568954	0.1	p.S330F	NA	NA	11:24:00	1 day, 5:56:00	NA	NA	0	0			ENST00000568954		ENSG00000070756	PABPC1
RFWD3	55159	37	16	74666539	74666539	Missense_Mutation	SNP	T	G	NA	KYSE270_OESOPHAGUS	ENST00000361070	0.4	p.M487L	NA	NA	7 days, 16:00:00	4 days, 5:02:00	NA	NA	2.471e-05	0			ENST00000361070		ENSG00000141447	OSBPL1A
MON1B	22879	37	16	77232012	77232012	Missense_Mutation	SNP	C	T	NA	KYSE270_OESOPHAGUS	ENST00000248248	0.3	p.S484F	NA	NA	31:77	119:271	NA	NA	0	0			ENST00000248248		ENSG00000122257	RBBP6
VAT1L	57687	37	16	78011533	78011533	Missense_Mutation	SNP	G	A	NA	KYSE270_OESOPHAGUS	ENST00000302536	0.2	p.E401K	NA	NA		12:20:00	NA	NA	0	0			ENST00000302536		ENSG00000116774	OLFML3
GSE1	23199	37	16	85682236	85682236	Missense_Mutation	SNP	G	T	NA	KYSE270_OESOPHAGUS	ENST00000253458	0.7	p.R102L	NA	NA	4 days, 15:01:00	2 days, 0:02:00	NA	NA	0	0			ENST00000253458		ENSG00000153071	DAB2
ZNF778	197320	37	16	89294967	89294967	Missense_Mutation	SNP	C	G	NA	KYSE270_OESOPHAGUS	ENST00000433976	0.2	p.F729L	NA	NA	10:16:00	61:132	NA	NA	0	0			ENST00000433976		ENSG00000151692	RNF144A
PRDM7	11105	37	16	90127893	90127893	Missense_Mutation	SNP	T	C	NA	KYSE270_OESOPHAGUS	ENST00000449207	0.2	p.D306G	NA	NA		3 days, 12:02:00	NA	NA	0	0			ENST00000449207		ENSG00000181061	HIGD1A
OR1G1	8390	37	17	3029987	3029987	Missense_Mutation	SNP	G	C	NA	KYSE270_OESOPHAGUS	ENST00000328890	0.2	p.P287A	NA	NA		22:55:00	NA	NA	0	0			ENST00000328890		ENSG00000181518	OR8D4
ZNF594	84622	37	17	5085883	5085883	Missense_Mutation	SNP	C	T	NA	KYSE270_OESOPHAGUS	ENST00000399604	0.4	p.G557R	NA	NA		88:214	NA	NA	0	0			ENST00000399604		ENSG00000164506	STXBP5
NLRP1	22861	37	17	5462817	5462817	Missense_Mutation	SNP	G	C	NA	KYSE270_OESOPHAGUS	ENST00000572272	0.1	p.S400C	NA	NA	2 days, 5:00:00	2 days, 8:05:00	14:00:00	NA	0	0			ENST00000572272		ENSG00000010327	STAB1
NEURL4	84461	37	17	7228181	7228181	Missense_Mutation	SNP	C	G	NA	KYSE270_OESOPHAGUS	ENST00000399464	0.2	p.G584R	NA	NA	0.60625	29:125	NA	NA	0	0			ENST00000399464		ENSG00000176208	ATAD5
NEURL4	84461	37	17	7230794	7230794	Missense_Mutation	SNP	G	A	NA	KYSE270_OESOPHAGUS	ENST00000399464	0.2	p.S231F	NA	NA	1 day, 1:57:00	19:49:00	NA	NA	0	0			ENST00000399464		ENSG00000176231	OR10H4
ACAP1	9744	37	17	7245339	7245339	Missense_Mutation	SNP	G	A	NA	KYSE270_OESOPHAGUS	ENST00000158762	0.3	p.G62S	NA	NA		3 days, 11:06:00	NA	NA	4.942e-05	0			ENST00000158762		ENSG00000180543	TSPYL5
DNAH2	146754	37	17	7707641	7707641	Missense_Mutation	SNP	A	T	NA	KYSE270_OESOPHAGUS	ENST00000572933	0.1	p.I3014F	NA	NA	10:06:00	22:36:00	NA	NA	0	0			ENST00000572933		ENSG00000136709	WDR33
MFSD6L	162387	37	17	8701004	8701004	Missense_Mutation	SNP	C	A	NA	KYSE270_OESOPHAGUS	ENST00000329805	0.4	p.V479L	NA	NA		2 days, 11:01:00	NA	NA	0	0			ENST00000329805		ENSG00000165891	E2F7
MYH8	4626	37	17	10298533	10298533	Missense_Mutation	SNP	C	T	NA	KYSE270_OESOPHAGUS	ENST00000403437	0.2	p.E1627K	NA	NA		60:183	NA	NA	0	0			ENST00000403437		ENSG00000179698	WDR97
DNAH9	1770	37	17	11784548	11784548	Missense_Mutation	SNP	G	A	NA	KYSE270_OESOPHAGUS	ENST00000262442	0.4	p.E3542K	NA	NA		41:144	NA	NA	0	0			ENST00000262442		ENSG00000181215	C4orf50
MYO15A	51168	37	17	18022637	18022637	Missense_Mutation	SNP	C	T	NA	KYSE270_OESOPHAGUS	ENST00000205890	0.5	p.P175S	NA	NA		23:32:00	NA	NA	0	0			ENST00000205890		ENSG00000004399	PLXND1
MYO15A	51168	37	17	18023232	18023232	Missense_Mutation	SNP	G	A	NA	KYSE270_OESOPHAGUS	ENST00000205890	0.5	p.G373E	NA	NA		51:79	NA	NA	0	0			ENST00000205890		ENSG00000107554	DNMBP
CPD	1362	37	17	28788898	28788898	Missense_Mutation	SNP	C	G	NA	KYSE270_OESOPHAGUS	ENST00000225719	0.4	p.H1212D	NA	NA		26:171	NA	NA	0	0			ENST00000225719		ENSG00000149577	SIDT2
ATAD5	79915	37	17	29206501	29206501	Missense_Mutation	SNP	C	A	NA	KYSE270_OESOPHAGUS	ENST00000321990	0.4	p.S1358Y	NA	NA	13:26:00	0.759028	NA	NA	0	0			ENST00000321990		ENSG00000288380
PNMT	5409	37	17	37826026	37826026	Missense_Mutation	SNP	A	C	NA	KYSE270_OESOPHAGUS	ENST00000269582	0.2	p.E116A	NA	NA		16:34:00		NA	0	0			ENST00000269582		ENSG00000128815	WDFY4
KRT37	8688	37	17	39580460	39580460	Missense_Mutation	SNP	C	T	NA	KYSE270_OESOPHAGUS	ENST00000225550	0.3	p.E106K	NA	NA		0.69375	NA	NA	0	0			ENST00000225550		ENSG00000082213	C5orf22
KRT17	3872	37	17	39780565	39780565	Missense_Mutation	SNP	C	T	NA	KYSE270_OESOPHAGUS	ENST00000311208	0.8	p.G66D	NA	NA		0.732639	NA	NA	0	0			ENST00000311208		ENSG00000177992	SPATA31E1
NAGLU	4669	37	17	40695273	40695273	Missense_Mutation	SNP	T	A	NA	KYSE270_OESOPHAGUS	ENST00000225927	0.2	p.F417I	NA	NA	44:99	1 day, 5:50:00	NA	NA	0	0			ENST00000225927		ENSG00000171606	ZNF274
PLEKHM1	9842	37	17	43552613	43552613	Missense_Mutation	SNP	G	A	NA	KYSE270_OESOPHAGUS	ENST00000430334	0.3	p.S259L	NA	NA	07:20:00	1 day, 22:59:00	NA	NA	0	0			ENST00000430334		ENSG00000104938	CLEC4M
BZRAP1	9256	37	17	56386230	56386230	Missense_Mutation	SNP	C	T	NA	KYSE270_OESOPHAGUS	ENST00000343736	0.4	p.G1468D	NA	NA		13:26:00	NA	NA	0	0			ENST00000343736		ENSG00000206579	XKR4
SMG8	55181	37	17	57290198	57290198	Missense_Mutation	SNP	C	T	NA	KYSE270_OESOPHAGUS	ENST00000543872	0.2	p.P672S	NA	NA	20:32:00	92:267	NA	NA	1.647e-05	0			ENST00000543872		ENSG00000185753	CXorf38
TANC2	26115	37	17	61492924	61492924	Missense_Mutation	SNP	G	T	NA	KYSE270_OESOPHAGUS	ENST00000424789	0.2	p.Q1268H	NA	NA	1 day, 2:00:00	11 days, 13:08:00	NA	NA	0	0			ENST00000424789		ENSG00000088305	DNMT3B
ABCA8	10351	37	17	66920933	66920933	Missense_Mutation	SNP	C	A	NA	KYSE270_OESOPHAGUS	ENST00000269080	0.2	p.V451L	NA	NA		46:132	NA	NA	0	0			ENST00000269080		ENSG00000196132	MYT1
ABCA10	10349	37	17	67188724	67188724	Missense_Mutation	SNP	C	A	NA	KYSE270_OESOPHAGUS	ENST00000269081	0.4	p.W617C	NA	NA		43:184	NA	NA	0	0			ENST00000269081		ENSG00000183024	OR1G1
GRIN2C	2905	37	17	72840449	72840449	Missense_Mutation	SNP	G	A	NA	KYSE270_OESOPHAGUS	ENST00000293190	0.5	p.S850L	NA	NA	11:17:00	0.545833	NA	NA	0	0			ENST00000293190		ENSG00000182870	GALNT9
NOTUM	147111	37	17	79914867	79914867	Missense_Mutation	SNP	C	T	NA	KYSE270_OESOPHAGUS	ENST00000409678	0.3	p.R260Q	NA	NA		1 day, 9:01:00	NA	NA	8.241e-06	0			ENST00000409678		ENSG00000054690	PLEKHH1
NARF	26502	37	17	80443476	80443476	Missense_Mutation	SNP	C	A	NA	KYSE270_OESOPHAGUS	ENST00000309794	0.11	p.L359I	NA	NA		4 days, 23:03:00	NA	NA	8.236e-06	0			ENST00000309794		ENSG00000254772	EEF1G
LPIN2	9663	37	18	2931375	2931375	Missense_Mutation	SNP	C	G	NA	KYSE270_OESOPHAGUS	ENST00000261596	0.4	p.Q445H	NA	NA	06:16:00	13:21:00	NA	NA	0	0			ENST00000261596		ENSG00000183559	C10orf120
PPP4R1	9989	37	18	9595073	9595073	Missense_Mutation	SNP	A	G	NA	KYSE270_OESOPHAGUS	ENST00000400556	0.3	p.M44T	NA	NA	48:128	33:106	NA	NA	0	0			ENST00000400556		ENSG00000184371	CSF1
APCDD1	147495	37	18	10487873	10487873	Missense_Mutation	SNP	G	A	NA	KYSE270_OESOPHAGUS	ENST00000355285	0.5	p.M461I	NA	NA		1.03125	NA	NA	0	0			ENST00000355285		ENSG00000066813	ACSM2B
PIEZO2	63895	37	18	10773598	10773598	Missense_Mutation	SNP	T	C	NA	KYSE270_OESOPHAGUS	ENST00000503781	0.3	p.D841G	NA	NA	12:00:00	2 days, 7:02:00	NA	NA	0	0			ENST00000503781		ENSG00000185156	MFSD6L
POTEC	388468	37	18	14524959	14524959	Missense_Mutation	SNP	C	T	NA	KYSE270_OESOPHAGUS	ENST00000358970	0.5	p.E384K	NA	NA		12 days, 23:12:00	NA	NA	4.124e-05	0			ENST00000358970		ENSG00000184163	C1QTNF12
LAMA3	3909	37	18	21500974	21500974	Missense_Mutation	SNP	G	C	NA	KYSE270_OESOPHAGUS	ENST00000313654	0.9	p.E2667Q	NA	NA		1 day, 11:56:00	NA	NA	8.236e-06	0			ENST00000313654		ENSG00000197838	CYP2A13
ASXL3	80816	37	18	31325291	31325291	Missense_Mutation	SNP	C	A	NA	KYSE270_OESOPHAGUS	ENST00000269197	0.5	p.P1827T	NA	NA		113:274	NA	NA	0	0			ENST00000269197		ENSG00000156675	RAB11FIP1
ACAA2	10449	37	18	47323915	47323915	Missense_Mutation	SNP	C	T	NA	KYSE270_OESOPHAGUS	ENST00000285093	0.1	p.G78E	NA	NA		0.695833	NA	NA	0	0			ENST00000285093		ENSG00000127325	BEST3
PHLPP1	23239	37	18	60645859	60645859	Missense_Mutation	SNP	C	T	NA	KYSE270_OESOPHAGUS	ENST00000262719	0.5	p.P1450L	NA	NA	14:23:00	21:39:00	NA	NA	0	0			ENST00000262719		ENSG00000185658	BRWD1
SERPINB5	5268	37	18	61170948	61170948	Missense_Mutation	SNP	C	T	NA	KYSE270_OESOPHAGUS	ENST00000382771	0.4	p.S374F	NA	NA	351:419	2 days, 0:58:00	NA	NA	0	0			ENST00000382771		ENSG00000185567	AHNAK2
SERPINB10	5273	37	18	61602131	61602131	Missense_Mutation	SNP	G	C	NA	KYSE270_OESOPHAGUS	ENST00000238508	0.3	p.E283D	NA	NA		1 day, 5:32:00	NA	NA	0	0			ENST00000238508		ENSG00000186141	POLR3C
THEG	51298	37	19	375772	375772	Missense_Mutation	SNP	C	T	NA	KYSE270_OESOPHAGUS	ENST00000342640	0.4	p.E67K	NA	NA		2 days, 21:02:00	NA	NA	3.295e-05	0			ENST00000342640		ENSG00000159753	CARMIL2
CELF5	60680	37	19	3278061	3278061	Missense_Mutation	SNP	G	A	NA	KYSE270_OESOPHAGUS	ENST00000292672	0.2	p.E186K	NA	NA		08:10:00	NA	NA	0	0			ENST00000292672		ENSG00000011114	BTBD7
INSR	3643	37	19	7141810	7141810	Missense_Mutation	SNP	C	A	NA	KYSE270_OESOPHAGUS	ENST00000302850	0.5	p.V854F	NA	NA	1 day, 11:00:00	1 day, 17:04:00	7 days, 11:01:00	NA	0	0			ENST00000302850		ENSG00000187068	C3orf70
CLEC4M	10332	37	19	7830687	7830687	Missense_Mutation	SNP	G	T	NA	KYSE270_OESOPHAGUS	ENST00000327325	0.5	p.L126F	NA	NA		58:228	NA	NA	8.24e-06	0			ENST00000327325		ENSG00000185974	GRK1
MYO1F	4542	37	19	8617012	8617012	Missense_Mutation	SNP	C	T	NA	KYSE270_OESOPHAGUS	ENST00000338257	0.8	p.E181K	NA	NA		69:173	NA	NA	1.653e-05	0			ENST00000338257		ENSG00000167566	NCKAP5L
SMARCA4	6597	37	19	11105565	11105565	Missense_Mutation	SNP	C	G	NA	KYSE270_OESOPHAGUS	ENST00000429416	0.3	p.T494R	NA	NA	103:461	0.515972	32:151		0	0			ENST00000429416		ENSG00000162711	NLRP3
ZNF433	163059	37	19	12129110	12129110	Missense_Mutation	SNP	G	C	NA	KYSE270_OESOPHAGUS	ENST00000344980	0.6	p.Q4E	NA	NA	06:09:00	59:399	NA	NA	0	0			ENST00000344980		ENSG00000044524	EPHA3
WDR83OS	51398	37	19	12779972	12779972	Missense_Mutation	SNP	C	G	NA	KYSE270_OESOPHAGUS	ENST00000596731	0.1	p.M42I	NA	NA		0.907639	NA	NA	0	0			ENST00000596731		ENSG00000113971	NPHP3
TNPO2	30000	37	19	12829873	12829873	Missense_Mutation	SNP	C	A	NA	KYSE270_OESOPHAGUS	ENST00000592287	0.1	p.D99Y	NA	NA	6 days, 18:01:00	10 days, 18:09:00	NA	NA	0	0			ENST00000592287		ENSG00000160908	ZNF394
RNASEH2A	10535	37	19	12923929	12923929	Missense_Mutation	SNP	G	A	NA	KYSE270_OESOPHAGUS	ENST00000221486	0.4	p.V224M	NA	NA	15 days, 14:00:00	2 days, 0:00:00	NA	NA	1.647e-05	0			ENST00000221486		ENSG00000144852	NR1I2
MAST1	22983	37	19	12969421	12969421	Missense_Mutation	SNP	C	T	NA	KYSE270_OESOPHAGUS	ENST00000251472	0.4	p.L412F	NA	NA	13:35:00	0.973611	94:188	NA	0	0			ENST00000251472		ENSG00000118162	KPTN
IL27RA	9466	37	19	14153280	14153280	Missense_Mutation	SNP	A	G	NA	KYSE270_OESOPHAGUS	ENST00000263379	0.2	p.K184E	NA	NA	11 days, 4:00:00	11 days, 1:09:00	NA	NA	0	0			ENST00000263379		ENSG00000078295	ADCY2
OR10H4	126541	37	19	16060692	16060692	Missense_Mutation	SNP	T	G	NA	KYSE270_OESOPHAGUS	ENST00000322107	0.1	p.F292C	NA	NA		13 days, 14:08:00	NA	NA	0	0			ENST00000322107		ENSG00000118733	OLFM3
EPS15L1	58513	37	19	16503128	16503128	Missense_Mutation	SNP	G	A	NA	KYSE270_OESOPHAGUS	ENST00000248070	0.6	p.S697F	NA	NA	1 day, 8:52:00	29:66	NA	NA	0	0			ENST00000248070		ENSG00000117523	PRRC2C
CPAMD8	27151	37	19	17039022	17039022	Missense_Mutation	SNP	G	A	NA	KYSE270_OESOPHAGUS	ENST00000443236	0.1	p.S1103F	NA	NA		13:36:00	1 day, 8:58:00	NA	0	0			ENST00000443236		ENSG00000114374	USP9Y
UNC13A	23025	37	19	17759293	17759293	Missense_Mutation	SNP	C	T	NA	KYSE270_OESOPHAGUS	ENST00000519716	0.2	p.G588D	NA	NA		14:12:00	NA	NA	0	0			ENST00000519716		ENSG00000130024	PHF10
GDF15	9518	37	19	18499677	18499677	Missense_Mutation	SNP	A	G	NA	KYSE270_OESOPHAGUS	ENST00000252809	0.3	p.K287E	NA	NA		12:19:00	NA	NA	0	0			ENST00000252809		ENSG00000188340	OR6N2
KXD1	79036	37	19	18672913	18672913	Missense_Mutation	SNP	T	C	NA	KYSE270_OESOPHAGUS	ENST00000602094	0.1	p.L16P	NA	NA	14 days, 2:04:00	12:00:00	NA	NA	0	0			ENST00000602094		ENSG00000161249	DMKN
ARMC6	93436	37	19	19153611	19153611	Missense_Mutation	SNP	C	T	NA	KYSE270_OESOPHAGUS	ENST00000535612	0.1	p.R41C	NA	NA		08:39:00	NA	NA	2.471e-05	0			ENST00000535612		ENSG00000189308	LIN54
ZNF257	113835	37	19	22272063	22272063	Missense_Mutation	SNP	A	T	NA	KYSE270_OESOPHAGUS	ENST00000594947	0.1	p.Q504L	NA	NA	05:00:00	5 days, 23:02:00	NA	NA	0	0			ENST00000594947		ENSG00000170802	FOXN2
KIAA0355	9710	37	19	34838865	34838865	Missense_Mutation	SNP	C	T	NA	KYSE270_OESOPHAGUS	ENST00000299505	0.6	p.R869W	NA	NA	09:15:00	21:26:00	NA	NA	2.472e-05	0			ENST00000299505		ENSG00000124615	MOCS1
KMT2B	9757	37	19	36221763	36221763	Missense_Mutation	SNP	C	G	NA	KYSE270_OESOPHAGUS	ENST00000222270	0.7	p.S1811C	NA	NA	1 day, 8:21:00	08:09:00	NA	NA	0	0			ENST00000222270		ENSG00000164512	ANKRD55
ZFP36	7538	37	19	39898591	39898591	Missense_Mutation	SNP	C	T	NA	KYSE270_OESOPHAGUS	ENST00000248673	0.3	p.P78L	NA	NA	14:25:00	17:11:00	NA	NA	0	0			ENST00000248673		ENSG00000181378	CFAP65
CYP2A13	1553	37	19	41596429	41596429	Missense_Mutation	SNP	T	G	NA	KYSE270_OESOPHAGUS	ENST00000330436	0.3	p.M205R	NA	NA		1 day, 8:59:00	NA	NA	0	0			ENST00000330436		ENSG00000008083	JARID2
PNMAL1	55228	37	19	46974148	46974148	Missense_Mutation	SNP	G	A	NA	KYSE270_OESOPHAGUS	ENST00000313683	0.1	p.P49S	NA	NA		18:28:00	NA	NA	0	0			ENST00000313683		ENSG00000188112	C6orf132
CRX	1406	37	19	48343058	48343058	Missense_Mutation	SNP	C	T	NA	KYSE270_OESOPHAGUS	ENST00000221996	0.7	p.S245F	NA	NA		54:82	NA	NA	0	0			ENST00000221996		ENSG00000086758	HUWE1
LIN7B	64130	37	19	49619724	49619724	Missense_Mutation	SNP	G	A	NA	KYSE270_OESOPHAGUS	ENST00000221459	0.2	p.G145S	NA	NA		19:01:00	NA	NA	8.236e-06	0			ENST00000221459		ENSG00000188167	TMPPE
SIGLEC5	8778	37	19	52115609	52115609	Missense_Mutation	SNP	G	A	NA	KYSE270_OESOPHAGUS	ENST00000534261	0.2	p.P511S	NA	NA		37:79	NA	NA	0	0			ENST00000534261		ENSG00000105549	THEG
ZNF665	79788	37	19	53668101	53668101	Missense_Mutation	SNP	C	A	NA	KYSE270_OESOPHAGUS	ENST00000600412	0.1	p.G483C	NA	NA	05:00:00	9 days, 15:13:00	NA	NA	0	0			ENST00000600412		ENSG00000143627	PKLR
TFPT	29844	37	19	54610386	54610386	Missense_Mutation	SNP	G	A	NA	KYSE270_OESOPHAGUS	ENST00000391759	0.1	p.P245S	NA	NA	04:22:00	0.633333	28:113	NA	0	0			ENST00000391759		ENSG00000173572	NLRP13
LILRA5	353514	37	19	54822798	54822798	Missense_Mutation	SNP	G	A	NA	KYSE270_OESOPHAGUS	ENST00000301219	0.3	p.P200S	NA	NA		05:42:00	NA	NA	0	0			ENST00000301219		ENSG00000089472	HEPH
SSC5D	284297	37	19	56011240	56011240	Missense_Mutation	SNP	T	A	NA	KYSE270_OESOPHAGUS	ENST00000389623	0.6	p.L588Q	NA	NA		11:19:00	NA	NA	0	0			ENST00000389623		ENSG00000124232	RBPJL
RFPL4A	342931	37	19	56274417	56274417	Missense_Mutation	SNP	G	C	NA	KYSE270_OESOPHAGUS	ENST00000434937	0.2	p.C247S	NA	NA		98:154	NA	NA	3.792e-05	0			ENST00000434937		ENSG00000005379	TSPOAP1
NLRP11	204801	37	19	56321408	56321408	Missense_Mutation	SNP	C	T	NA	KYSE270_OESOPHAGUS	ENST00000589093	0.1	p.E190K	NA	NA		09:26:00	NA	NA	0	0			ENST00000589093		ENSG00000224051	CPTP
NLRP13	126204	37	19	56424015	56424015	Missense_Mutation	SNP	C	T	NA	KYSE270_OESOPHAGUS	ENST00000342929	0.3	p.D390N	NA	NA		1 day, 15:50:00	NA	NA	0	0			ENST00000342929		ENSG00000038382	TRIO
USP29	57663	37	19	57641656	57641656	Missense_Mutation	SNP	C	G	NA	KYSE270_OESOPHAGUS	ENST00000254181	0.4	p.S538C	NA	NA		30:137	NA	NA	0	0			ENST00000254181		ENSG00000107831	FGF8
USP29	57663	37	19	57642547	57642547	Missense_Mutation	SNP	C	T	NA	KYSE270_OESOPHAGUS	ENST00000254181	0.4	p.S835F	NA	NA		20:36:00	NA	NA	0	0			ENST00000254181		ENSG00000173040	EVC2
ZNF17	7565	37	19	57932794	57932794	Missense_Mutation	SNP	G	C	NA	KYSE270_OESOPHAGUS	ENST00000601808	0.1	p.R645T	NA	NA	03:07:00	15:57:00	NA	NA	0	0			ENST00000601808		ENSG00000187555	USP7
ZNF274	10782	37	19	58718185	58718185	Missense_Mutation	SNP	G	A	NA	KYSE270_OESOPHAGUS	ENST00000326804	0.4	p.E119K	NA	NA	1 day, 2:39:00	36:89	NA	NA	0	0			ENST00000326804		ENSG00000189184	PCDH18
ZNF274	10782	37	19	58718264	58718264	Missense_Mutation	SNP	A	G	NA	KYSE270_OESOPHAGUS	ENST00000326804	0.4	p.E145G	NA	NA	17:34:00	21:47:00	NA	NA	0	0			ENST00000326804		ENSG00000197647	ZNF433
MYT1L	23040	37	2	1812879	1812879	Missense_Mutation	SNP	C	G	NA	KYSE270_OESOPHAGUS	ENST00000399161	0.2	p.Q1047H	NA	NA		62:134	NA	NA	0	0			ENST00000399161		ENSG00000060656	PTPRU
CPSF3	51692	37	2	9588345	9588345	Missense_Mutation	SNP	C	G	NA	KYSE270_OESOPHAGUS	ENST00000238112	0.3	p.Q421E	NA	NA	91:129	0.673611	NA	NA	0	0			ENST00000238112		ENSG00000166734	CASC4
DNMT3A	1788	37	2	25470997	25470997	Missense_Mutation	SNP	G	A	NA	KYSE270_OESOPHAGUS	ENST00000264709	0.3	p.S255F	NA	NA	18:28:00	18:55:00	NA	NA	0	0			ENST00000264709		ENSG00000198185	ZNF334
HEATR5B	54497	37	2	37259815	37259815	Missense_Mutation	SNP	C	G	NA	KYSE270_OESOPHAGUS	ENST00000233099	0.5	p.M1106I	NA	NA	11:26:00	44:85	NA	NA	0	0			ENST00000233099		ENSG00000196557	CACNA1H
FOXN2	3344	37	2	48573449	48573449	Missense_Mutation	SNP	C	G	NA	KYSE270_OESOPHAGUS	ENST00000340553	0.3	p.S32R	NA	NA	07:16:00	79:152	NA	NA	0	0			ENST00000340553		ENSG00000213199	ASIC3
CD8A	925	37	2	87017721	87017721	Missense_Mutation	SNP	C	T	NA	KYSE270_OESOPHAGUS	ENST00000409511	0.2	p.V45M	NA	NA		19:26:00	NA	NA	0	0			ENST00000409511		ENSG00000136155	SCEL
REV1	51455	37	2	100027257	100027257	Missense_Mutation	SNP	T	G	NA	KYSE270_OESOPHAGUS	ENST00000258428	0.3	p.K749Q	NA	NA	1 day, 8:16:00	2 days, 18:35:00	NA	NA	0	0			ENST00000258428		ENSG00000132780	NASP
NPHP1	4867	37	2	110904405	110904405	Missense_Mutation	SNP	C	T	NA	KYSE270_OESOPHAGUS	ENST00000393272	0.3	p.G481D	NA	NA	06:00:00	2 days, 13:01:00	NA	NA	3.295e-05	0			ENST00000393272		ENSG00000135903	PAX3
TMEM87B	84910	37	2	112817612	112817612	Missense_Mutation	SNP	C	G	NA	KYSE270_OESOPHAGUS	ENST00000283206	0.4	p.S75C	NA	NA		14:05:00	NA	NA	0	0			ENST00000283206		ENSG00000149485	FADS1
WDR33	55339	37	2	128476855	128476855	Missense_Mutation	SNP	C	T	NA	KYSE270_OESOPHAGUS	ENST00000322313	0.4	p.R915Q	NA	NA		45:108	NA	NA	8.758e-06	0			ENST00000322313		ENSG00000164733	CTSB
NCKAP5	344148	37	2	133540951	133540951	Missense_Mutation	SNP	G	A	NA	KYSE270_OESOPHAGUS	ENST00000409261	0.1	p.R1145C	NA	NA		67:230	NA	NA	0	0			ENST00000409261		ENSG00000157837	SPPL3
WDSUB1	151525	37	2	160136405	160136405	Missense_Mutation	SNP	A	C	NA	KYSE270_OESOPHAGUS	ENST00000409990	0.3	p.N150K	NA	NA	09:02:00	2 days, 3:00:00	NA	NA	0	0			ENST00000409990		ENSG00000065559	MAP2K4
BAZ2B	29994	37	2	160206704	160206704	Missense_Mutation	SNP	G	A	NA	KYSE270_OESOPHAGUS	ENST00000392783	0.2	p.L1460F	NA	NA	07:14:00	14:32:00	NA	NA	0	0			ENST00000392783		ENSG00000125875	TBC1D20
LY75	4065	37	2	160672011	160672011	Missense_Mutation	SNP	G	A	NA	KYSE270_OESOPHAGUS	ENST00000263636	0.4	p.P1485L	NA	NA		10:47:00	NA	NA	0	0			ENST00000263636		ENSG00000164749	HNF4G
LY75	4065	37	2	160672012	160672012	Missense_Mutation	SNP	G	A	NA	KYSE270_OESOPHAGUS	ENST00000263636	0.4	p.P1485S	NA	NA		10:46:00	NA	NA	0	0			ENST00000263636		ENSG00000168386	FILIP1L
SCN2A	6326	37	2	166245991	166245991	Missense_Mutation	SNP	C	T	NA	KYSE270_OESOPHAGUS	ENST00000375437	0.2	p.S1892F	NA	NA		21:42:00	NA	NA	0	0			ENST00000375437		ENSG00000168079	SCARA5
G6PC2	57818	37	2	169764356	169764356	Missense_Mutation	SNP	C	T	NA	KYSE270_OESOPHAGUS	ENST00000375363	0.3	p.L279F	NA	NA		1 day, 14:34:00	NA	NA	0	0			ENST00000375363		ENSG00000185247	MAGEA11
TTN	7273	37	2	179479066	179479066	Missense_Mutation	SNP	C	T	NA	KYSE270_OESOPHAGUS	ENST00000591111	0.1	p.G14712E	NA	NA	02:07:00	49:88	16:17:00	NA	0	0			ENST00000591111		ENSG00000154856	APCDD1
CARF	79800	37	2	203846979	203846979	Missense_Mutation	SNP	A	G	NA	KYSE270_OESOPHAGUS	ENST00000402905	0.3	p.N625S	NA	NA	02:03:00	1 day, 5:30:00	NA	NA	0	0			ENST00000402905		ENSG00000196116	TDRD7
PIKFYVE	200576	37	2	209219339	209219339	Missense_Mutation	SNP	G	T	NA	KYSE270_OESOPHAGUS	ENST00000264380	0.4	p.V2051L	NA	NA	09:22:00	49:74	18:29:00	NA	0	0			ENST00000264380		ENSG00000187720	THSD4
USP37	57695	37	2	219399347	219399347	Missense_Mutation	SNP	C	G	NA	KYSE270_OESOPHAGUS	ENST00000258399	0.3	p.E255Q	NA	NA	14:00:00	4 days, 11:02:00	NA	NA	0	0			ENST00000258399		ENSG00000183605	SFXN4
CCDC108	255101	37	2	219868864	219868864	Missense_Mutation	SNP	C	T	NA	KYSE270_OESOPHAGUS	ENST00000341552	0.5	p.E1789K	NA	NA		13:34:00	NA	NA	0	0			ENST00000341552		ENSG00000197136	PCNX3
CNPPD1	27013	37	2	220039591	220039591	Missense_Mutation	SNP	T	A	NA	KYSE270_OESOPHAGUS	ENST00000409789	0.1	p.E140V	NA	NA	4 days, 5:00:00	1 day, 14:00:00	NA	NA	0	0			ENST00000409789		ENSG00000157873	TNFRSF14
PAX3	5077	37	2	223066788	223066788	Missense_Mutation	SNP	C	G	NA	KYSE270_OESOPHAGUS	ENST00000350526	0.4	p.R432T	NA	NA		11:34:00	05:15:00	NA	0	0			ENST00000350526		ENSG00000197321	SVIL
COL4A3	1285	37	2	228128556	228128556	Missense_Mutation	SNP	G	A	NA	KYSE270_OESOPHAGUS	ENST00000396578	0.3	p.G404E	NA	NA		12:25:00	NA	NA	0	0			ENST00000396578		ENSG00000147485	PXDNL
SNED1	25992	37	2	242012752	242012752	Missense_Mutation	SNP	C	T	NA	KYSE270_OESOPHAGUS	ENST00000310397	0.8	p.P1297S	NA	NA		07:12:00	NA	NA	0	0			ENST00000310397		ENSG00000197953	AADACL2
ANO7	50636	37	2	242151616	242151616	Missense_Mutation	SNP	G	A	NA	KYSE270_OESOPHAGUS	ENST00000274979	0.8	p.G611S	NA	NA		09:37:00	NA	NA	0	0			ENST00000274979		ENSG00000198162	MAN1A2
ATG4B	23192	37	2	242577133	242577133	Missense_Mutation	SNP	G	T	NA	KYSE270_OESOPHAGUS	ENST00000404914	0.3	p.D2Y	NA	NA		03:22:00	NA	NA	0	0			ENST00000404914		ENSG00000120049	KCNIP2
TBC1D20	128637	37	20	419432	419432	Missense_Mutation	SNP	G	A	NA	KYSE270_OESOPHAGUS	ENST00000354200	0.4	p.P337L	NA	NA	30:61	41:101	NA	NA	0	0			ENST00000354200		ENSG00000119946	CNNM1
RAD21L1	642636	37	20	1218790	1218790	Missense_Mutation	SNP	G	A	NA	KYSE270_OESOPHAGUS	ENST00000409241	0.1	p.G193E	NA	NA		40:97	NA	NA	0	0			ENST00000409241		ENSG00000196455	PIK3R4
SLC23A2	9962	37	20	4883122	4883122	Missense_Mutation	SNP	G	A	NA	KYSE270_OESOPHAGUS	ENST00000379333	0.1	p.P97L	NA	NA	20:07:00	3 days, 1:42:00	NA	NA	0	0			ENST00000379333		ENSG00000198947	DMD
CHGB	1114	37	20	5897554	5897554	Missense_Mutation	SNP	T	A	NA	KYSE270_OESOPHAGUS	ENST00000378961	0.4	p.V60D	NA	NA		18:45:00	NA	NA	0	0			ENST00000378961		ENSG00000130723	PRRC2B
APMAP	57136	37	20	24950953	24950953	Missense_Mutation	SNP	G	T	NA	KYSE270_OESOPHAGUS	ENST00000217456	0.2	p.S198Y	NA	NA	301:527	59:155	NA	NA	0	0			ENST00000217456		ENSG00000105726	ATP13A1
KIF3B	9371	37	20	30904434	30904434	Missense_Mutation	SNP	G	C	NA	KYSE270_OESOPHAGUS	ENST00000375712	0.3	p.K537N	NA	NA		0.568056	NA	NA	0	0			ENST00000375712		ENSG00000197786	OR5B17
DNMT3B	1789	37	20	31395596	31395596	Missense_Mutation	SNP	G	T	NA	KYSE270_OESOPHAGUS	ENST00000328111	0.2	p.D817Y	NA	NA	22:39:00	63:126	211:496	NA	0	0			ENST00000328111		ENSG00000010704	HFE
RBM12	10137	37	20	34242575	34242575	Missense_Mutation	SNP	G	A	NA	KYSE270_OESOPHAGUS	ENST00000374114	0.3	p.P224S	NA	NA		0.596528	NA	NA	0	0			ENST00000374114		ENSG00000173585	CCR9
CHD6	84181	37	20	40045933	40045933	Missense_Mutation	SNP	C	T	NA	KYSE270_OESOPHAGUS	ENST00000373233	0.3	p.G2062R	NA	NA	20:27:00	66:90	NA	NA	0	0			ENST00000373233		ENSG00000196678	ERI2
CHD6	84181	37	20	40143496	40143496	Missense_Mutation	SNP	G	A	NA	KYSE270_OESOPHAGUS	ENST00000373233	0.3	p.T217M	NA	NA	15:20:00	72:80	NA	NA	0	0			ENST00000373233		ENSG00000198173	FAM47C
RBPJL	11317	37	20	43938319	43938319	Missense_Mutation	SNP	G	A	NA	KYSE270_OESOPHAGUS	ENST00000343694	0.3	p.G82R	NA	NA		12:57:00	NA	NA	1.647e-05	0			ENST00000343694		ENSG00000155957	TMBIM4
SNX21	90203	37	20	44469905	44469905	Missense_Mutation	SNP	C	A	NA	KYSE270_OESOPHAGUS	ENST00000491381	0.1	p.P359T	NA	NA	15:38:00	66:193	NA	NA	0	0			ENST00000491381		ENSG00000157578	LCA5L
SLC12A5	57468	37	20	44682325	44682325	Missense_Mutation	SNP	G	A	NA	KYSE270_OESOPHAGUS	ENST00000454036	0.2	p.A909T	NA	NA		39:135	NA	NA	0	0			ENST00000454036		ENSG00000142627	EPHA2
NCOA3	8202	37	20	46271052	46271052	Missense_Mutation	SNP	C	A	NA	KYSE270_OESOPHAGUS	ENST00000371998	0.3	p.T1059N	NA	NA		0.801389		NA	0	0			ENST00000371998		ENSG00000206384	COL6A6
B4GALT5	9334	37	20	48273161	48273161	Missense_Mutation	SNP	T	C	NA	KYSE270_OESOPHAGUS	ENST00000371711	0.4	p.Y65C	NA	NA	26:128	49:179	NA	NA	0	0			ENST00000371711		ENSG00000183206	POTEC
PTPN1	5770	37	20	49196396	49196396	Missense_Mutation	SNP	G	T	NA	KYSE270_OESOPHAGUS	ENST00000371621	0.3	p.D341Y	NA	NA	65:300	60:216		NA	0	0			ENST00000371621		ENSG00000176834	VSIG10
GNAS	2778	37	20	57430073	57430073	Missense_Mutation	SNP	A	G	NA	KYSE270_OESOPHAGUS	ENST00000371100	0.4	p.T585A	NA	NA		0.68125	05:15:00	NA	0	0			ENST00000371100		ENSG00000165125	TRPV6
ZNF831	128611	37	20	57829131	57829131	Missense_Mutation	SNP	C	T	NA	KYSE270_OESOPHAGUS	ENST00000371030	0.2	p.S1456L	NA	NA		0.86875	NA	NA	0	0			ENST00000371030		ENSG00000160299	PCNT
LSM14B	149986	37	20	60706487	60706487	Missense_Mutation	SNP	A	C	NA	KYSE270_OESOPHAGUS	ENST00000279068	0.6	p.D304A	NA	NA	74:350	31:166	NA	NA	0	0			ENST00000279068		ENSG00000115414	FN1
LAMA5	3911	37	20	60885881	60885881	Missense_Mutation	SNP	G	A	NA	KYSE270_OESOPHAGUS	ENST00000252999	0.3	p.S3429F	NA	NA	138:585	04:16:00	NA	NA	0	0			ENST00000252999		ENSG00000196367	TRRAP
LAMA5	3911	37	20	60911839	60911839	Missense_Mutation	SNP	C	G	NA	KYSE270_OESOPHAGUS	ENST00000252999	0.3	p.G723A	NA	NA	72:282	05:42:00	NA	NA	0	0			ENST00000252999		ENSG00000197093	GAL3ST4
GATA5	140628	37	20	61039908	61039908	Missense_Mutation	SNP	G	A	NA	KYSE270_OESOPHAGUS	ENST00000252997	0.2	p.A393V	NA	NA		0.463194	NA	NA	8.243e-06	0			ENST00000252997		ENSG00000147381	MAGEA4
DIDO1	11083	37	20	61511810	61511810	Missense_Mutation	SNP	C	T	NA	KYSE270_OESOPHAGUS	ENST00000266070	0.4	p.G1833E	NA	NA	18:47:00	54:110	NA	NA	0	0			ENST00000266070		ENSG00000185010	F8
DIDO1	11083	37	20	61526242	61526242	Missense_Mutation	SNP	G	A	NA	KYSE270_OESOPHAGUS	ENST00000266070	0.4	p.H786Y	NA	NA		42:215	NA	NA	8.236e-06	0			ENST00000266070		ENSG00000204632	HLA-G
HELZ2	85441	37	20	62198547	62198547	Missense_Mutation	SNP	G	C	NA	KYSE270_OESOPHAGUS	ENST00000467148	0.1	p.L722V	NA	NA	22:28:00	0.877778	NA	NA	0	0			ENST00000467148		ENSG00000134871	COL4A2
TPTE	7179	37	21	10916472	10916472	Missense_Mutation	SNP	T	C	NA	KYSE270_OESOPHAGUS	ENST00000361285	0.4	p.R392G	NA	NA		49:307	NA	NA	0	0			ENST00000361285		ENSG00000126461	SCAF1
TPTE	7179	37	21	10952952	10952952	Missense_Mutation	SNP	T	C	NA	KYSE270_OESOPHAGUS	ENST00000361285	0.4	p.K82R	NA	NA		35:251	NA	NA	0	0			ENST00000361285		ENSG00000131069	ACSS2
SMIM11	54065	37	21	35772033	35772033	Missense_Mutation	SNP	C	T	NA	KYSE270_OESOPHAGUS	ENST00000399299	0.1	p.P13S	NA	NA	08:11:00	1.00069	NA	NA	0	0			ENST00000399299		ENSG00000132554	RGS22
SMIM11	54065	37	21	35772034	35772034	Missense_Mutation	SNP	C	T	NA	KYSE270_OESOPHAGUS	ENST00000399299	0.1	p.P13L	NA	NA	08:11:00	22:59:00	NA	NA	0	0			ENST00000399299		ENSG00000168411	RFWD3
LCA5L	150082	37	21	40777994	40777994	Missense_Mutation	SNP	C	G	NA	KYSE270_OESOPHAGUS	ENST00000358268	0.2	p.L609F	NA	NA	08:00:00	3 days, 20:05:00	NA	NA	0	0			ENST00000358268		ENSG00000198837	DENND4B
DSCAM	1826	37	21	41559169	41559169	Missense_Mutation	SNP	C	T	NA	KYSE270_OESOPHAGUS	ENST00000400454	0.1	p.E890K	NA	NA	03:02:00	07:31:00	NA	NA	2.483e-05	0			ENST00000400454		ENSG00000198862	LTN1
TRAPPC10	7109	37	21	45483482	45483482	Missense_Mutation	SNP	G	A	NA	KYSE270_OESOPHAGUS	ENST00000291574	0.4	p.R285Q	NA	NA		36:215	NA	NA	8.236e-06	0			ENST00000291574		ENSG00000198932	GPRASP1
TRAPPC10	7109	37	21	45483505	45483505	Missense_Mutation	SNP	C	T	NA	KYSE270_OESOPHAGUS	ENST00000291574	0.4	p.R293W	NA	NA		9 days, 13:06:00	NA	NA	8.236e-06	0			ENST00000291574		ENSG00000198804	MT-CO1
ITGB2	3689	37	21	46309962	46309962	Missense_Mutation	SNP	A	G	NA	KYSE270_OESOPHAGUS	ENST00000397850	0.2	p.Y530H	NA	NA		12:42:00	NA	NA	0	0			ENST00000397850		ENSG00000198712	MT-CO2
PCNT	5116	37	21	47783579	47783579	Missense_Mutation	SNP	C	T	NA	KYSE270_OESOPHAGUS	ENST00000359568	0.5	p.S780F	NA	NA		0.852083	NA	NA	0	0			ENST00000359568		ENSG00000198899	MT-ATP6
GAB4	128954	37	22	17449270	17449270	Missense_Mutation	SNP	G	A	NA	KYSE270_OESOPHAGUS	ENST00000400588	0.1	p.S314F	NA	NA		06:46:00	NA	NA	0	0			ENST00000400588		ENSG00000198753	PLXNB3
CABIN1	23523	37	22	24439475	24439475	Missense_Mutation	SNP	G	A	NA	KYSE270_OESOPHAGUS	ENST00000398319	0.2	p.R152Q	NA	NA	2 days, 22:00:00	4 days, 3:11:00	NA	NA	3.295e-05	0			ENST00000398319		ENSG00000203668	CHML
CCDC117	150275	37	22	29179548	29179548	Missense_Mutation	SNP	C	T	NA	KYSE270_OESOPHAGUS	ENST00000249064	0.4	p.P173S	NA	NA	1 day, 3:22:00	53:79	NA	NA	0	0			ENST00000249064		ENSG00000175003	SLC22A1
PLA2G3	50487	37	22	31536091	31536091	Missense_Mutation	SNP	C	T	NA	KYSE270_OESOPHAGUS	ENST00000215885	0.3	p.G84S	NA	NA		2 days, 9:05:00	NA	NA	8.236e-06	0			ENST00000215885		ENSG00000203710	CR1
MYH9	4627	37	22	36710261	36710261	Missense_Mutation	SNP	C	T	NA	KYSE270_OESOPHAGUS	ENST00000216181	0.5	p.E495K	NA	NA	14 days, 6:07:00	2 days, 13:09:00	7 days, 23:01:00	NA	0	0			ENST00000216181		ENSG00000162894	FCMR
APOBEC3F	200316	37	22	39441451	39441451	Missense_Mutation	SNP	A	G	NA	KYSE270_OESOPHAGUS	ENST00000308521	0.5	p.E157G	NA	NA	16:01:00	5 days, 16:09:00	NA	NA	0	0			ENST00000308521		ENSG00000158715	SLC45A3
PNPLA5	150379	37	22	44287051	44287051	Missense_Mutation	SNP	G	C	NA	KYSE270_OESOPHAGUS	ENST00000597664	0.1	p.P106R	NA	NA		1 day, 0:02:00	NA	NA	8.246e-06	0			ENST00000597664		ENSG00000131018	SYNE1
CCDC174	51244	37	3	14709559	14709559	Missense_Mutation	SNP	A	G	NA	KYSE270_OESOPHAGUS	ENST00000383794	0.3	p.T275A	NA	NA	1 day, 14:00:00	6 days, 20:09:00	NA	NA	0	0			ENST00000383794		ENSG00000133067	LGR6
TMPPE	643853	37	3	33135467	33135467	Missense_Mutation	SNP	G	A	NA	KYSE270_OESOPHAGUS	ENST00000342462	0.4	p.S74F	NA	NA		04:26:00	NA	NA	0	0			ENST00000342462		ENSG00000135837	CEP350
HIGD1A	25994	37	3	42827603	42827603	Missense_Mutation	SNP	C	T	NA	KYSE270_OESOPHAGUS	ENST00000321331	0.7	p.S50N	NA	NA	174:219	1 day, 9:45:00	NA	NA	0	0			ENST00000321331		ENSG00000116147	TNR
MYL3	4634	37	3	46902470	46902470	Missense_Mutation	SNP	A	T	NA	KYSE270_OESOPHAGUS	ENST00000395869	0.1	p.F46Y	NA	NA		23:21:00	NA	NA	0	0			ENST00000395869		ENSG00000112299	VNN1
DOCK3	1795	37	3	51418808	51418808	Missense_Mutation	SNP	C	T	NA	KYSE270_OESOPHAGUS	ENST00000266037	0.9	p.P1971S	NA	NA	08:02:00	17:24:00	15:08:00	NA	0	0			ENST00000266037		ENSG00000143224	PPOX
STAB1	23166	37	3	52540724	52540724	Missense_Mutation	SNP	G	A	NA	KYSE270_OESOPHAGUS	ENST00000321725	0.6	p.G616E	NA	NA		06:06:00	NA	NA	0	0			ENST00000321725		ENSG00000162723	SLAMF9
ADAMTS9	56999	37	3	64619195	64619195	Missense_Mutation	SNP	G	A	NA	KYSE270_OESOPHAGUS	ENST00000498707	0.1	p.P710S	NA	NA		2 days, 10:57:00	NA	NA	8.236e-06	0			ENST00000498707		ENSG00000047936	ROS1
EPHA3	2042	37	3	89259364	89259364	Missense_Mutation	SNP	G	A	NA	KYSE270_OESOPHAGUS	ENST00000336596	0.2	p.E170K	NA	NA		07:56:00		NA	0	0			ENST00000336596		ENSG00000163263	C1orf189
COL8A1	1295	37	3	99514756	99514756	Missense_Mutation	SNP	G	A	NA	KYSE270_OESOPHAGUS	ENST00000261037	0.3	p.G671R	NA	NA		0.965972	NA	NA	0	0			ENST00000261037		ENSG00000171811	CFAP46
FILIP1L	11259	37	3	99568900	99568900	Missense_Mutation	SNP	A	C	NA	KYSE270_OESOPHAGUS	ENST00000354552	0.3	p.I540M	NA	NA		27:143	NA	NA	0	0			ENST00000354552		ENSG00000148773	MKI67
SENP7	57337	37	3	101047388	101047388	Missense_Mutation	SNP	G	A	NA	KYSE270_OESOPHAGUS	ENST00000394095	0.2	p.P933L	NA	NA		132:268	NA	NA	0	0			ENST00000394095		ENSG00000143631	FLG
ZPLD1	131368	37	3	102171922	102171922	Missense_Mutation	SNP	C	T	NA	KYSE270_OESOPHAGUS	ENST00000491959	0.1	p.P89L	NA	NA		36:128	NA	NA	0	0			ENST00000491959		ENSG00000159450	TCHH
CD96	10225	37	3	111319719	111319719	Missense_Mutation	SNP	A	G	NA	KYSE270_OESOPHAGUS	ENST00000283285	0.5	p.K365E	NA	NA		29:137	NA	NA	0	0			ENST00000283285		ENSG00000182898	TCHHL1
ZNF80	7634	37	3	113955791	113955791	Missense_Mutation	SNP	C	T	NA	KYSE270_OESOPHAGUS	ENST00000482457	0.2	p.R44H	NA	NA		26:103	NA	NA	0	0			ENST00000482457		ENSG00000155111	CDK19
CCDC14	64770	37	3	123633987	123633987	Missense_Mutation	SNP	G	A	NA	KYSE270_OESOPHAGUS	ENST00000488653	0.2	p.S834L	NA	NA	64:328	33:132	NA	NA	0	0			ENST00000488653		ENSG00000163125	RPRD2
KBTBD12	166348	37	3	127641920	127641920	Missense_Mutation	SNP	G	C	NA	KYSE270_OESOPHAGUS	ENST00000405109	0.1	p.E6Q	NA	NA		151:336	NA	NA	0	0			ENST00000405109		ENSG00000107651	SEC23IP
PIK3R4	30849	37	3	130447360	130447360	Missense_Mutation	SNP	A	G	NA	KYSE270_OESOPHAGUS	ENST00000356763	0.3	p.L585P	NA	NA	0.730556	31:178	0.891667	NA	0	0			ENST00000356763		ENSG00000057663	ATG5
ACAD11	84129	37	3	132295851	132295851	Missense_Mutation	SNP	G	A	NA	KYSE270_OESOPHAGUS	ENST00000264990	0.6	p.H595Y	NA	NA	0.938194	0.825	NA	NA	0	0			ENST00000264990		ENSG00000112238	PRDM13
NPHP3	27031	37	3	132407558	132407558	Missense_Mutation	SNP	C	T	NA	KYSE270_OESOPHAGUS	ENST00000337331	0.5	p.A1021T	NA	NA		117:341	NA	NA	8.236e-06	0			ENST00000337331		ENSG00000139218	SCAF11
PCCB	5096	37	3	136047675	136047675	Missense_Mutation	SNP	A	C	NA	KYSE270_OESOPHAGUS	ENST00000251654	0.4	p.N492H	NA	NA	62:375	31:138	NA	NA	0	0			ENST00000251654		ENSG00000116824	CD2
HPS3	84343	37	3	148881677	148881677	Missense_Mutation	SNP	G	A	NA	KYSE270_OESOPHAGUS	ENST00000296051	0.2	p.V844I	NA	NA		26:155	NA	NA	1.648e-05	0			ENST00000296051		ENSG00000143061	IGSF3
P2RY12	64805	37	3	151056072	151056072	Missense_Mutation	SNP	C	T	NA	KYSE270_OESOPHAGUS	ENST00000302632	0.3	p.E188K	NA	NA		32:229	NA	NA	0	0			ENST00000302632		ENSG00000146282	RARS2
AADACL2	344752	37	3	151474789	151474789	Missense_Mutation	SNP	G	A	NA	KYSE270_OESOPHAGUS	ENST00000356517	0.3	p.D205N	NA	NA		36:253	NA	NA	0	0			ENST00000356517		ENSG00000163349	HIPK1
LRRC31	79782	37	3	169578398	169578398	Missense_Mutation	SNP	G	C	NA	KYSE270_OESOPHAGUS	ENST00000316428	0.5	p.I146M	NA	NA		64:522	NA	NA	8.27e-06	0			ENST00000316428		ENSG00000112837	TBX18
CCDC39	339829	37	3	180332836	180332836	Missense_Mutation	SNP	G	C	NA	KYSE270_OESOPHAGUS	ENST00000442201	0.2	p.S900C	NA	NA		50:223	NA	NA	0	0			ENST00000442201		ENSG00000156374	PCGF6
ECE2	9718	37	3	183975360	183975360	Missense_Mutation	SNP	C	T	NA	KYSE270_OESOPHAGUS	ENST00000402825	0.3	p.A99V	NA	NA	61:264	28:111	NA	NA	0	0			ENST00000402825		ENSG00000065135	GNAI3
C3orf70	285382	37	3	184800900	184800900	Missense_Mutation	SNP	C	G	NA	KYSE270_OESOPHAGUS	ENST00000335012	0.2	p.E216D	NA	NA		37:144	NA	NA	1.647e-05	0			ENST00000335012		ENSG00000107862	GBF1
FETUB	26998	37	3	186370278	186370278	Missense_Mutation	SNP	G	A	NA	KYSE270_OESOPHAGUS	ENST00000265029	0.3	p.G336E	NA	NA		44:310	NA	NA	0	0			ENST00000265029		ENSG00000243509	TNFRSF6B
BCL6	604	37	3	187447654	187447654	Missense_Mutation	SNP	A	C	NA	KYSE270_OESOPHAGUS	ENST00000406870	0.2	p.F180C	NA	NA	10:34:00	24:123	25:140	NA	0	0			ENST00000406870		ENSG00000166167	BTRC
TP63	8626	37	3	189607132	189607132	Missense_Mutation	SNP	C	G	NA	KYSE270_OESOPHAGUS	ENST00000264731	0.3	p.P504R	NA	NA	109:314	63:203	126:303	NA	0	0			ENST00000264731		ENSG00000198691	ABCA4
MUC20	200958	37	3	195456546	195456546	Missense_Mutation	SNP	G	C	NA	KYSE270_OESOPHAGUS	ENST00000447234	0.2	p.R666P	NA	NA		70:60	NA	NA	4.976e-05	0			ENST00000447234		ENSG00000213341	CHUK
BDH1	622	37	3	197273295	197273295	Missense_Mutation	SNP	G	A	NA	KYSE270_OESOPHAGUS	ENST00000392378	0.2	p.S7F	NA	NA	37:137	32:126	NA	NA	0	0			ENST00000392378		ENSG00000188107	EYS
TMEM175	84286	37	4	946209	946209	Missense_Mutation	SNP	G	A	NA	KYSE270_OESOPHAGUS	ENST00000264771	0.4	p.V145M	NA	NA	1 day, 2:27:00	1 day, 20:44:00	NA	NA	0	0			ENST00000264771		ENSG00000186376	ZNF75D
DGKQ	1609	37	4	954940	954940	Missense_Mutation	SNP	G	A	NA	KYSE270_OESOPHAGUS	ENST00000273814	0.3	p.S875F	NA	NA	1 day, 15:31:00	08:09:00	NA	NA	0	0			ENST00000273814		ENSG00000112175	BMP5
CRIPAK	285464	37	4	1388412	1388412	Missense_Mutation	SNP	G	A	NA	KYSE270_OESOPHAGUS	ENST00000324803	0.4	p.C38Y	NA	NA		89:290	NA	NA	9.256e-06	0			ENST00000324803		ENSG00000124203	ZNF831
HAUS3	79441	37	4	2238085	2238085	Missense_Mutation	SNP	G	A	NA	KYSE270_OESOPHAGUS	ENST00000243706	0.4	p.S483F	NA	NA		0.569444	NA	NA	0	0			ENST00000243706		ENSG00000087460	GNAS
EVC2	132884	37	4	5564718	5564718	Missense_Mutation	SNP	T	A	NA	KYSE270_OESOPHAGUS	ENST00000344408	0.5	p.T1262S	NA	NA		74:129	NA	NA	0	0			ENST00000344408		ENSG00000183631	PRR32
C4orf50	389197	37	4	5975427	5975427	Missense_Mutation	SNP	C	T	NA	KYSE270_OESOPHAGUS	ENST00000324058	0.5	p.A123T	NA	NA		1 day, 21:53:00	NA	NA	0	0			ENST00000324058		ENSG00000157211	CDCP2
CLNK	116449	37	4	10599606	10599606	Missense_Mutation	SNP	T	C	NA	KYSE270_OESOPHAGUS	ENST00000226951	0.6	p.N27D	NA	NA		2 days, 5:59:00	NA	NA	0	0			ENST00000226951		ENSG00000196396	PTPN1
LCORL	254251	37	4	17910947	17910947	Missense_Mutation	SNP	G	A	NA	KYSE270_OESOPHAGUS	ENST00000382226	0.5	p.P151L	NA	NA		09:55:00	NA	NA	0	0			ENST00000382226		ENSG00000169213	RAB3B
DTHD1	401124	37	4	36296603	36296603	Missense_Mutation	SNP	G	T	NA	KYSE270_OESOPHAGUS	ENST00000456874	0.2	p.D404Y	NA	NA		75:164	NA	NA	0	0			ENST00000456874		ENSG00000148688	RPP30
DTHD1	401124	37	4	36296604	36296604	Missense_Mutation	SNP	A	T	NA	KYSE270_OESOPHAGUS	ENST00000456874	0.2	p.D404V	NA	NA		76:161	NA	NA	0	0			ENST00000456874		ENSG00000158470	B4GALT5
TEC	7006	37	4	48165768	48165768	Missense_Mutation	SNP	G	A	NA	KYSE270_OESOPHAGUS	ENST00000381501	0.3	p.P230S	NA	NA		04:21:00		NA	0	0			ENST00000381501		ENSG00000204022	LIPJ
SCFD2	152579	37	4	54232081	54232081	Missense_Mutation	SNP	T	C	NA	KYSE270_OESOPHAGUS	ENST00000401642	0.3	p.T10A	NA	NA	1 day, 1:00:00	1 day, 22:00:00	NA	NA	1.649e-05	0			ENST00000401642		ENSG00000124126	PREX1
CLOCK	9575	37	4	56325422	56325422	Missense_Mutation	SNP	T	C	NA	KYSE270_OESOPHAGUS	ENST00000309964	0.4	p.N189S	NA	NA	11:00:00	2 days, 2:02:00	NA	NA	4.12e-05	0			ENST00000309964		ENSG00000085999	RAD54L
UGT2B4	7363	37	4	70359482	70359482	Missense_Mutation	SNP	G	A	NA	KYSE270_OESOPHAGUS	ENST00000305107	0.6	p.P267S	NA	NA		33:232	NA	NA	0	0			ENST00000305107		ENSG00000085998	POMGNT1
LIN54	132660	37	4	83852103	83852103	Missense_Mutation	SNP	C	T	NA	KYSE270_OESOPHAGUS	ENST00000340417	0.3	p.G681S	NA	NA		2 days, 21:04:00	NA	NA	8.236e-06	0			ENST00000340417		ENSG00000124151	NCOA3
PTPN13	5783	37	4	87706420	87706420	Missense_Mutation	SNP	C	T	NA	KYSE270_OESOPHAGUS	ENST00000411767	0.2	p.S2052F	NA	NA	1 day, 16:41:00	45:61	NA	NA	0	0			ENST00000411767		ENSG00000243710	CFAP57
SLC39A8	64116	37	4	103236947	103236947	Missense_Mutation	SNP	G	A	NA	KYSE270_OESOPHAGUS	ENST00000394833	0.2	p.S87L	NA	NA	17:23:00	40:62	NA	NA	0	0			ENST00000394833		ENSG00000049089	COL9A2
NDST3	9348	37	4	118975862	118975862	Missense_Mutation	SNP	G	T	NA	KYSE270_OESOPHAGUS	ENST00000296499	0.5	p.G266V	NA	NA		66:63	NA	NA	0	0			ENST00000296499		ENSG00000102290	PCDH11X
FAT4	79633	37	4	126370752	126370752	Missense_Mutation	SNP	T	G	NA	KYSE270_OESOPHAGUS	ENST00000394329	0.3	p.F2861V	NA	NA		4 days, 1:04:00	NA	NA	0	0			ENST00000394329		ENSG00000102271	KLHL4
C4orf29	80167	37	4	128949873	128949873	Missense_Mutation	SNP	A	T	NA	KYSE270_OESOPHAGUS	ENST00000444616	0.1	p.S315C	NA	NA	12:01:00	8 days, 1:07:00	NA	NA	2.482e-05	0			ENST00000444616		ENSG00000196090	PTPRT
PCDH18	54510	37	4	138451258	138451258	Missense_Mutation	SNP	C	A	NA	KYSE270_OESOPHAGUS	ENST00000344876	0.4	p.G662V	NA	NA		31:118	NA	NA	0	0			ENST00000344876		ENSG00000124177	CHD6
GUCY1A3	2982	37	4	156638435	156638435	Missense_Mutation	SNP	C	T	NA	KYSE270_OESOPHAGUS	ENST00000296518	0.7	p.P566L	NA	NA	06:13:00	13:27:00	NA	NA	0	0			ENST00000296518		ENSG00000136859	ANGPTL2
2019-03-01	55016	37	4	164466780	164466780	Missense_Mutation	SNP	G	A	NA	KYSE270_OESOPHAGUS	ENST00000503008	0.1	p.T180I	NA	NA		1 day, 10:24:00	NA	NA	0	0			ENST00000503008		ENSG00000162521	RBBP4
WDR17	116966	37	4	177098691	177098691	Missense_Mutation	SNP	G	T	NA	KYSE270_OESOPHAGUS	ENST00000280190	0.4	p.K1245N	NA	NA		5 days, 6:01:00	NA	NA	8.237e-06	0			ENST00000280190		ENSG00000067177	PHKA1
SPATA4	132851	37	4	177116574	177116574	Missense_Mutation	SNP	T	C	NA	KYSE270_OESOPHAGUS	ENST00000280191	0.2	p.K47R	NA	NA		1 day, 19:51:00	NA	NA	0	0			ENST00000280191		ENSG00000244462	RBM12
FAT1	2195	37	4	187524449	187524449	Missense_Mutation	SNP	G	A	NA	KYSE270_OESOPHAGUS	ENST00000441802	0.2	p.P3744L	NA	NA		0.420833	NA	NA	0	0			ENST00000441802		ENSG00000148229	POLE3
FAT1	2195	37	4	187524450	187524450	Missense_Mutation	SNP	G	A	NA	KYSE270_OESOPHAGUS	ENST00000441802	0.2	p.P3744S	NA	NA		0.420139	NA	NA	0	0			ENST00000441802		ENSG00000158062	UBXN11
ZDHHC11	79844	37	5	814894	814894	Missense_Mutation	SNP	G	C	NA	KYSE270_OESOPHAGUS	ENST00000283441	0.8	p.P388R	NA	NA	4 days, 20:00:00	4 days, 11:05:00	NA	NA	0	0			ENST00000283441		ENSG00000142675	CNKSR1
SLC6A3	6531	37	5	1432684	1432684	Missense_Mutation	SNP	G	A	NA	KYSE270_OESOPHAGUS	ENST00000270349	0.9	p.S183F	NA	NA	14:42:00	0.683333	NA	NA	0	0			ENST00000270349		ENSG00000204178	MACO1
ADCY2	108	37	5	7709427	7709427	Missense_Mutation	SNP	G	A	NA	KYSE270_OESOPHAGUS	ENST00000338316	0.4	p.G502E	NA	NA		22:52:00	NA	NA	0	0			ENST00000338316		ENSG00000177283	FZD8
FAM105B	0	37	5	14690319	14690319	Missense_Mutation	SNP	T	G	NA	KYSE270_OESOPHAGUS	ENST00000284274	0.4	p.F256V	NA	NA	32:71	46:134	NA	NA	0	0			ENST00000284274		ENSG00000142798	HSPG2
FBXL7	23194	37	5	15937041	15937041	Missense_Mutation	SNP	G	A	NA	KYSE270_OESOPHAGUS	ENST00000504595	0.1	p.D408N	NA	NA	04:17:00	41:150	NA	NA	0	0			ENST00000504595		ENSG00000198502	HLA-DRB5
C5orf22	55322	37	5	31534497	31534497	Missense_Mutation	SNP	C	T	NA	KYSE270_OESOPHAGUS	ENST00000325366	0.9	p.T67I	NA	NA	0.990972	60:221	NA	NA	0	0			ENST00000325366		ENSG00000158816	VWA5B1
PDZD2	23037	37	5	32090345	32090345	Missense_Mutation	SNP	C	T	NA	KYSE270_OESOPHAGUS	ENST00000438447	0.1	p.S2264F	NA	NA		47:281	NA	NA	0	0			ENST00000438447		ENSG00000102302	FGD1
PDZD2	23037	37	5	32091154	32091154	Missense_Mutation	SNP	A	C	NA	KYSE270_OESOPHAGUS	ENST00000438447	0.1	p.K2534Q	NA	NA	04:05:00	46:97	NA	NA	0	0			ENST00000438447		ENSG00000204344	STK19
MTMR12	54545	37	5	32229975	32229975	Missense_Mutation	SNP	G	A	NA	KYSE270_OESOPHAGUS	ENST00000382142	0.3	p.P718L	NA	NA	30:101	39:132	NA	NA	0	0			ENST00000382142		ENSG00000152254	G6PC2
MTMR12	54545	37	5	32255807	32255807	Missense_Mutation	SNP	C	A	NA	KYSE270_OESOPHAGUS	ENST00000382142	0.3	p.G261C	NA	NA	30:76	07:26:00	NA	NA	0	0			ENST00000382142		ENSG00000136531	SCN2A
ADAMTS12	81792	37	5	33535087	33535087	Missense_Mutation	SNP	G	A	NA	KYSE270_OESOPHAGUS	ENST00000504830	0.1	p.S1486F	NA	NA		25:118	NA	NA	0	0			ENST00000504830		ENSG00000127081	ZNF484
UGT3A2	167127	37	5	36037975	36037975	Missense_Mutation	SNP	C	T	NA	KYSE270_OESOPHAGUS	ENST00000282507	0.3	p.G407S	NA	NA		48:287	NA	NA	0	0			ENST00000282507		ENSG00000127083	OMD
DAB2	1601	37	5	39382785	39382785	Missense_Mutation	SNP	C	A	NA	KYSE270_OESOPHAGUS	ENST00000320816	0.6	p.D426Y	NA	NA		33:195	NA	NA	0	0			ENST00000320816		ENSG00000171456	ASXL1
FBXO4	26272	37	5	41939715	41939715	Missense_Mutation	SNP	G	T	NA	KYSE270_OESOPHAGUS	ENST00000281623	0.3	p.W357C	NA	NA		34:139	NA	NA	0	0			ENST00000281623		ENSG00000101350	KIF3B
IL31RA	133396	37	5	55212639	55212639	Missense_Mutation	SNP	C	G	NA	KYSE270_OESOPHAGUS	ENST00000447346	0.2	p.N662K	NA	NA		2 days, 13:33:00	NA	NA	0	0			ENST00000447346		ENSG00000065526	SPEN
ANKRD55	79722	37	5	55412527	55412527	Missense_Mutation	SNP	G	A	NA	KYSE270_OESOPHAGUS	ENST00000341048	0.4	p.R294W	NA	NA		5 days, 5:03:00	NA	NA	4.118e-05	0			ENST00000341048		ENSG00000130045	NXNL2
RAB3C	115827	37	5	57913684	57913684	Missense_Mutation	SNP	A	C	NA	KYSE270_OESOPHAGUS	ENST00000282878	0.4	p.K80T	NA	NA		05:32:00	NA	NA	0	0			ENST00000282878		ENSG00000178795	GDPD4
SREK1	140890	37	5	65460658	65460658	Missense_Mutation	SNP	A	G	NA	KYSE270_OESOPHAGUS	ENST00000380918	0.3	p.T196A	NA	NA	98:104	83:169	NA	NA	0	0			ENST00000380918		ENSG00000148482	SLC39A12
TMEM174	134288	37	5	72469342	72469342	Missense_Mutation	SNP	G	C	NA	KYSE270_OESOPHAGUS	ENST00000296776	0.5	p.C91S	NA	NA		1 day, 8:54:00	NA	NA	0	0			ENST00000296776		ENSG00000136738	STAM
HMGCR	3156	37	5	74647264	74647264	Missense_Mutation	SNP	C	T	NA	KYSE270_OESOPHAGUS	ENST00000287936	0.4	p.P402L	NA	NA	2 days, 0:57:00	1 day, 14:44:00	NA	NA	0	0			ENST00000287936		ENSG00000146039	SLC17A4
GPR98	84059	37	5	90074709	90074709	Missense_Mutation	SNP	G	A	NA	KYSE270_OESOPHAGUS	ENST00000405460	0.2	p.G4293R	NA	NA	03:10:00	107:242	NA	NA	0	0			ENST00000405460		ENSG00000122707	RECK
LNPEP	4012	37	5	96315327	96315327	Missense_Mutation	SNP	C	T	NA	KYSE270_OESOPHAGUS	ENST00000231368	0.5	p.P169S	NA	NA	20:50:00	31:81	NA	NA	0	0			ENST00000231368		ENSG00000147050	KDM6A
LNPEP	4012	37	5	96315328	96315328	Missense_Mutation	SNP	C	T	NA	KYSE270_OESOPHAGUS	ENST00000231368	0.5	p.P169L	NA	NA	20:47:00	30:81	NA	NA	0	0			ENST00000231368		ENSG00000205038	PKHD1L1
FER	2241	37	5	108294929	108294929	Missense_Mutation	SNP	A	G	NA	KYSE270_OESOPHAGUS	ENST00000281092	0.4	p.M513V	NA	NA		34:75	11:30:00	NA	8.237e-06	0			ENST00000281092		ENSG00000008128	CDK11A
MAN2A1	4124	37	5	109103320	109103320	Missense_Mutation	SNP	C	T	NA	KYSE270_OESOPHAGUS	ENST00000261483	0.4	p.S307F	NA	NA	36:63	45:110	NA	NA	0	0			ENST00000261483		ENSG00000205108	FAM205A
FBN2	2201	37	5	127866335	127866335	Missense_Mutation	SNP	C	T	NA	KYSE270_OESOPHAGUS	ENST00000508053	0.1	p.C130Y	NA	NA	12:38:00	0.794444	22:46:00	NA	0	0			ENST00000508053		ENSG00000198814	GK
KLHL3	26249	37	5	136993842	136993842	Missense_Mutation	SNP	C	T	NA	KYSE270_OESOPHAGUS	ENST00000309755	0.4	p.R294K	NA	NA		16:37:00	NA	NA	0	0			ENST00000309755		ENSG00000089199	CHGB
PKD2L2	27039	37	5	137235380	137235380	Missense_Mutation	SNP	G	T	NA	KYSE270_OESOPHAGUS	ENST00000508883	0.1	p.D234Y	NA	NA		17:51:00	NA	NA	0	0			ENST00000508883		ENSG00000101868	POLA1
HSPA9	3313	37	5	137893587	137893587	Missense_Mutation	SNP	T	G	NA	KYSE270_OESOPHAGUS	ENST00000297185	0.3	p.K535T	NA	NA	439:468	38:71	NA	NA	0	0			ENST00000297185		ENSG00000005889	ZFX
HSPA9	3313	37	5	137895772	137895772	Missense_Mutation	SNP	C	A	NA	KYSE270_OESOPHAGUS	ENST00000297185	0.3	p.Q397H	NA	NA		11:16:00	NA	NA	0	0			ENST00000297185		ENSG00000105821	DNAJC2
PSD2	84249	37	5	139189152	139189152	Missense_Mutation	SNP	C	G	NA	KYSE270_OESOPHAGUS	ENST00000274710	0.3	p.L43V	NA	NA		07:28:00	NA	NA	0	0			ENST00000274710		ENSG00000089057	SLC23A2
PCDHA9	9752	37	5	140228529	140228529	Missense_Mutation	SNP	C	T	NA	KYSE270_OESOPHAGUS	ENST00000532602	0.1	p.S150F	NA	NA		0.609722	NA	NA	0	0			ENST00000532602		ENSG00000095951	HIVEP1
PCDHA11	56138	37	5	140250546	140250546	Missense_Mutation	SNP	C	T	NA	KYSE270_OESOPHAGUS	ENST00000398640	0.2	p.P620S	NA	NA		1 day, 8:55:00	NA	NA	0	0			ENST00000398640		ENSG00000125817	CENPB
PCDHB6	56130	37	5	140531214	140531214	Missense_Mutation	SNP	G	A	NA	KYSE270_OESOPHAGUS	ENST00000231136	0.1	p.R459H	NA	NA		102:163	NA	NA	0	0			ENST00000231136		ENSG00000147894	C9orf72
PCDHGB6	56100	37	5	140789066	140789066	Missense_Mutation	SNP	T	A	NA	KYSE270_OESOPHAGUS	ENST00000520790	0.1	p.S433T	NA	NA		1 day, 13:47:00	NA	NA	0	0			ENST00000520790		ENSG00000188379	IFNA2
SYNPO	11346	37	5	150029008	150029008	Missense_Mutation	SNP	C	T	NA	KYSE270_OESOPHAGUS	ENST00000394243	0.1	p.P635S	NA	NA	07:18:00	05:27:00	NA	NA	0	0			ENST00000394243		ENSG00000139219	COL2A1
NMUR2	56923	37	5	151784262	151784262	Missense_Mutation	SNP	G	C	NA	KYSE270_OESOPHAGUS	ENST00000255262	0.3	p.T138S	NA	NA		2 days, 4:02:00	NA	NA	8.236e-06	0			ENST00000255262		ENSG00000151632	AKR1C2
GALNT10	55568	37	5	153755879	153755879	Missense_Mutation	SNP	C	T	NA	KYSE270_OESOPHAGUS	ENST00000297107	0.6	p.P204L	NA	NA		50:72	NA	NA	8.236e-06	0			ENST00000297107		ENSG00000164975	SNAPC3
TIMD4	91937	37	5	156375454	156375454	Missense_Mutation	SNP	C	T	NA	KYSE270_OESOPHAGUS	ENST00000274532	0.2	p.D273N	NA	NA		05:41:00	NA	NA	0	0			ENST00000274532		ENSG00000153914	SREK1
CDHR2	54825	37	5	176011623	176011623	Missense_Mutation	SNP	G	A	NA	KYSE270_OESOPHAGUS	ENST00000510636	0.1	p.E781K	NA	NA		6 days, 13:02:00	NA	NA	0	0			ENST00000510636		ENSG00000205642	VCX3B
ADAMTS2	9509	37	5	178567029	178567029	Missense_Mutation	SNP	A	T	NA	KYSE270_OESOPHAGUS	ENST00000251582	0.7	p.F546Y	NA	NA	05:35:00	63:197	11:39:00	NA	0	0			ENST00000251582		ENSG00000169059	VCX3A
HIVEP1	3096	37	6	12164250	12164250	Missense_Mutation	SNP	G	T	NA	KYSE270_OESOPHAGUS	ENST00000379388	0.2	p.M2571I	NA	NA	13:08:00	1 day, 12:37:00	NA	NA	0	0			ENST00000379388		ENSG00000103540	CCP110
JARID2	3720	37	6	15501497	15501497	Missense_Mutation	SNP	G	A	NA	KYSE270_OESOPHAGUS	ENST00000341776	0.2	p.G769S	NA	NA		24:141		NA	8.237e-06	0			ENST00000341776		ENSG00000135605	TEC
DEK	7913	37	6	18264163	18264163	Missense_Mutation	SNP	G	A	NA	KYSE270_OESOPHAGUS	ENST00000397239	0.3	p.S19F	NA	NA	212:572	1 day, 3:50:00	210:583	NA	0	0			ENST00000397239		ENSG00000120217	CD274
SLC17A4	10050	37	6	25769405	25769405	Missense_Mutation	SNP	A	T	NA	KYSE270_OESOPHAGUS	ENST00000377905	0.4	p.E95V	NA	NA		0.720139	NA	NA	0	0			ENST00000377905		ENSG00000150712	MTMR12
TRIM10	10107	37	6	30126354	30126354	Missense_Mutation	SNP	C	G	NA	KYSE270_OESOPHAGUS	ENST00000449742	0.2	p.R193T	NA	NA		81:420	NA	NA	0	0			ENST00000449742		ENSG00000178177	LCORL
STK19	8859	37	6	31940127	31940127	Missense_Mutation	SNP	C	G	NA	KYSE270_OESOPHAGUS	ENST00000375333	0.2	p.P90R	NA	NA		30:93		NA	0	0			ENST00000375333		ENSG00000206075	SERPINB5
C6orf10	10665	37	6	32261587	32261587	Missense_Mutation	SNP	A	C	NA	KYSE270_OESOPHAGUS	ENST00000447241	0.2	p.I288R	NA	NA		61:221	NA	NA	0	0			ENST00000447241		ENSG00000154781	CCDC174
B3GALT4	8705	37	6	33245256	33245256	Missense_Mutation	SNP	G	T	NA	KYSE270_OESOPHAGUS	ENST00000451237	0.1	p.W20C	NA	NA	05:14:00	22:48:00	NA	NA	0	0			ENST00000451237		ENSG00000143520	FLG2
MDGA1	266727	37	6	37622310	37622310	Missense_Mutation	SNP	G	A	NA	KYSE270_OESOPHAGUS	ENST00000434837	0.3	p.A241V	NA	NA		34:98	NA	NA	0	0			ENST00000434837		ENSG00000136011	STAB2
MOCS1	4337	37	6	39893447	39893447	Missense_Mutation	SNP	G	C	NA	KYSE270_OESOPHAGUS	ENST00000340692	0.5	p.I131M	NA	NA	06:22:00	21:45:00	NA	NA	0	0			ENST00000340692		ENSG00000155093	PTPRN2
GLTSCR1L	23506	37	6	42821456	42821456	Missense_Mutation	SNP	C	G	NA	KYSE270_OESOPHAGUS	ENST00000314073	0.5	p.P676A	NA	NA	06:05:00	38:69	NA	NA	0	0			ENST00000314073		ENSG00000168702	LRP1B
BMP5	653	37	6	55620444	55620444	Missense_Mutation	SNP	A	G	NA	KYSE270_OESOPHAGUS	ENST00000370830	0.3	p.C418R	NA	NA		56:126	NA	NA	0	0			ENST00000370830		ENSG00000130559	CAMSAP1
COL21A1	81578	37	6	55924989	55924989	Missense_Mutation	SNP	C	T	NA	KYSE270_OESOPHAGUS	ENST00000244728	0.5	p.G812E	NA	NA		18:42:00	NA	NA	0	0			ENST00000244728		ENSG00000179954	SSC5D
MMS22L	253714	37	6	97629926	97629926	Missense_Mutation	SNP	A	C	NA	KYSE270_OESOPHAGUS	ENST00000275053	0.4	p.F746L	NA	NA	05:19:00	94:180	NA	NA	1.647e-05	0			ENST00000275053		ENSG00000006071	ABCC8
ATG5	9474	37	6	106727593	106727593	Missense_Mutation	SNP	C	T	NA	KYSE270_OESOPHAGUS	ENST00000369076	0.3	p.V141I	NA	NA		4 days, 6:04:00	NA	NA	8.237e-06	0			ENST00000369076		ENSG00000105619	TFPT
OSTM1	28962	37	6	108370540	108370540	Missense_Mutation	SNP	G	A	NA	KYSE270_OESOPHAGUS	ENST00000193322	0.3	p.S289F	NA	NA	1 day, 1:45:00	57:74	NA	NA	0	0			ENST00000193322		ENSG00000104892	KLC3
CDK19	23097	37	6	110943349	110943349	Missense_Mutation	SNP	A	G	NA	KYSE270_OESOPHAGUS	ENST00000368911	0.3	p.I351T	NA	NA	09:13:00	67:121	14:21:00	NA	0	0			ENST00000368911		ENSG00000130340	SNX9
TSPYL4	23270	37	6	116573977	116573977	Missense_Mutation	SNP	G	A	NA	KYSE270_OESOPHAGUS	ENST00000420283	0.1	p.P399S	NA	NA		1 day, 14:01:00	NA	NA	8.282e-06	0			ENST00000420283		ENSG00000161267	BDH1
GPR126	57211	37	6	142723807	142723807	Missense_Mutation	SNP	C	A	NA	KYSE270_OESOPHAGUS	ENST00000230173	0.6	p.Q599K	NA	NA	19:30:00	64:105	NA	NA	0	0			ENST00000230173		ENSG00000123636	BAZ2B
PHACTR2	9749	37	6	144086664	144086664	Missense_Mutation	SNP	C	T	NA	KYSE270_OESOPHAGUS	ENST00000427704	0.2	p.P310S	NA	NA		19:49:00	NA	NA	8.266e-06	0			ENST00000427704		ENSG00000164897	TMUB1
STXBP5	134957	37	6	147599287	147599287	Missense_Mutation	SNP	C	T	NA	KYSE270_OESOPHAGUS	ENST00000321680	0.6	p.T262I	NA	NA		28:112	NA	NA	0	0			ENST00000321680		ENSG00000151572	ANO4
STXBP5	134957	37	6	147660347	147660347	Missense_Mutation	SNP	C	A	NA	KYSE270_OESOPHAGUS	ENST00000321680	0.6	p.Q727K	NA	NA		06:27:00	NA	NA	0	0			ENST00000321680		ENSG00000144061	NPHP1
SYNE1	23345	37	6	152552605	152552605	Missense_Mutation	SNP	C	T	NA	KYSE270_OESOPHAGUS	ENST00000367255	0.5	p.S6987N	NA	NA		3 days, 20:01:00	NA	NA	3.295e-05	0			ENST00000367255		ENSG00000137628	DDX60
SNX9	51429	37	6	158359742	158359742	Missense_Mutation	SNP	G	A	NA	KYSE270_OESOPHAGUS	ENST00000392185	0.3	p.M537I	NA	NA	49:81	164:338	NA	NA	0	0			ENST00000392185		ENSG00000138468	SENP7
FNDC1	84624	37	6	159655091	159655091	Missense_Mutation	SNP	G	C	NA	KYSE270_OESOPHAGUS	ENST00000297267	0.9	p.E1183Q	NA	NA		07:29:00	NA	NA	0	0			ENST00000297267		ENSG00000213445	SIPA1
FNDC1	84624	37	6	159659602	159659602	Missense_Mutation	SNP	G	C	NA	KYSE270_OESOPHAGUS	ENST00000297267	0.9	p.R1362P	NA	NA	13:16:00	32:67	NA	NA	0	0			ENST00000297267		ENSG00000184500	PROS1
SLC22A1	6580	37	6	160543172	160543172	Missense_Mutation	SNP	G	A	NA	KYSE270_OESOPHAGUS	ENST00000366963	0.4	p.E69K	NA	NA		0.54375	NA	NA	0	0			ENST00000366963		ENSG00000171992	SYNPO
LPA	4018	37	6	161015059	161015059	Missense_Mutation	SNP	C	T	NA	KYSE270_OESOPHAGUS	ENST00000316300	0.5	p.R1187K	NA	NA		59:96	NA	NA	0	0			ENST00000316300		ENSG00000179626	OR6C4
PHF10	55274	37	6	170110427	170110427	Missense_Mutation	SNP	A	T	NA	KYSE270_OESOPHAGUS	ENST00000339209	0.4	p.F340I	NA	NA	98:176	50:131	NA	NA	0	0			ENST00000339209		ENSG00000196159	FAT4
TMEM184A	202915	37	7	1588191	1588191	Missense_Mutation	SNP	T	A	NA	KYSE270_OESOPHAGUS	ENST00000297477	0.5	p.T260S	NA	NA	25:99	25:86	NA	NA	0	0			ENST00000297477		ENSG00000205403	CFI
SNX8	29886	37	7	2302975	2302975	Missense_Mutation	SNP	G	A	NA	KYSE270_OESOPHAGUS	ENST00000222990	0.3	p.P269S	NA	NA		05:08:00	NA	NA	0	0			ENST00000222990		ENSG00000121270	ABCC11
HDAC9	9734	37	7	18767345	18767345	Missense_Mutation	SNP	C	T	NA	KYSE270_OESOPHAGUS	ENST00000432645	0.2	p.A622V	NA	NA		5 days, 12:05:00	NA	NA	0	0			ENST00000432645		ENSG00000101901	ALG13
DNAH11	8701	37	7	21775406	21775406	Missense_Mutation	SNP	A	G	NA	KYSE270_OESOPHAGUS	ENST00000409508	0.3	p.D2530G	NA	NA		16 days, 23:16:00	NA	NA	8.273e-06	0			ENST00000409508		ENSG00000138821	SLC39A8
HOXA5	3202	37	7	27183049	27183049	Missense_Mutation	SNP	C	T	NA	KYSE270_OESOPHAGUS	ENST00000222726	0.3	p.G60S	NA	NA	05:12:00	08:46:00	NA	NA	0	0			ENST00000222726		ENSG00000149532	CPSF7
ZNF117	51351	37	7	64439762	64439762	Missense_Mutation	SNP	T	C	NA	KYSE270_OESOPHAGUS	ENST00000282869	0.6	p.K63E	NA	NA	05:05:00	1 day, 18:35:00	NA	NA	0	0			ENST00000282869		ENSG00000132589	FLOT2
SRCRB4D	0	37	7	76019483	76019483	Missense_Mutation	SNP	T	C	NA	KYSE270_OESOPHAGUS	ENST00000275560	0.3	p.K541E	NA	NA	06:00:00	1 day, 12:02:00	NA	NA	0	0			ENST00000275560		ENSG00000140006	WDR89
SAMD9L	219285	37	7	92764914	92764914	Missense_Mutation	SNP	C	T	NA	KYSE270_OESOPHAGUS	ENST00000318238	0.4	p.R124K	NA	NA		1 day, 23:50:00	NA	NA	8.237e-06	0			ENST00000318238		ENSG00000167395	ZNF646
TRRAP	8295	37	7	98547761	98547761	Missense_Mutation	SNP	C	T	NA	KYSE270_OESOPHAGUS	ENST00000359863	0.4	p.T1730I	NA	NA		4 days, 7:03:00	2 days, 5:00:00	NA	8.236e-06	0			ENST00000359863		ENSG00000162620	LRRIQ3
GAL3ST4	79690	37	7	99757600	99757600	Missense_Mutation	SNP	G	A	NA	KYSE270_OESOPHAGUS	ENST00000360039	0.4	p.P471L	NA	NA	1 day, 1:00:00	1 day, 16:03:00	NA	NA	0	0			ENST00000360039		ENSG00000147724	FAM135B
DNAJC2	27000	37	7	102960078	102960078	Missense_Mutation	SNP	C	G	NA	KYSE270_OESOPHAGUS	ENST00000379263	0.3	p.G407A	NA	NA		21:28:00	NA	NA	8.278e-06	0			ENST00000379263		ENSG00000163739	CXCL1
RELN	5649	37	7	103138687	103138687	Missense_Mutation	SNP	C	T	NA	KYSE270_OESOPHAGUS	ENST00000428762	0.1	p.E2894K	NA	NA		07:57:00	NA	NA	0	0			ENST00000428762		ENSG00000160808	MYL3
RELN	5649	37	7	103191649	103191649	Missense_Mutation	SNP	G	A	NA	KYSE270_OESOPHAGUS	ENST00000428762	0.1	p.P2056L	NA	NA		1 day, 4:00:00	NA	NA	0	0			ENST00000428762		ENSG00000166415	WDR72
TSGA13	114960	37	7	130356559	130356559	Missense_Mutation	SNP	C	A	NA	KYSE270_OESOPHAGUS	ENST00000456951	0.1	p.K200N	NA	NA		68:94	NA	NA	3.295e-05	0			ENST00000456951		ENSG00000107863	ARHGAP21
JHDM1D	0	37	7	139824475	139824475	Missense_Mutation	SNP	C	G	NA	KYSE270_OESOPHAGUS	ENST00000397560	0.2	p.D333H	NA	NA		1 day, 1:20:00	NA	NA	0	0			ENST00000397560		ENSG00000169031	COL4A3
EPHB6	2051	37	7	142566459	142566459	Missense_Mutation	SNP	T	G	NA	KYSE270_OESOPHAGUS	ENST00000392957	0.2	p.F750V	NA	NA	11:29:00	08:30:00		12:50:00	1.647e-05	0			ENST00000392957		ENSG00000100473	COCH
TRPV6	55503	37	7	142569689	142569689	Missense_Mutation	SNP	G	T	NA	KYSE270_OESOPHAGUS	ENST00000359396	0.3	p.A650D	NA	NA		21:32:00	NA	NA	8.236e-06	0			ENST00000359396		ENSG00000111653	ING4
ZNF783	100289678	37	7	148963793	148963793	Missense_Mutation	SNP	C	T	NA	KYSE270_OESOPHAGUS	ENST00000434415	0.1	p.P131L	NA	NA		0.735417	NA	NA	0	0			ENST00000434415		ENSG00000008323	PLEKHG6
GIMAP7	168537	37	7	150217456	150217456	Missense_Mutation	SNP	A	C	NA	KYSE270_OESOPHAGUS	ENST00000313543	0.4	p.T132P	NA	NA		21:23:00	NA	NA	0	0			ENST00000313543		ENSG00000092051	JPH4
GIMAP4	55303	37	7	150269543	150269543	Missense_Mutation	SNP	G	A	NA	KYSE270_OESOPHAGUS	ENST00000255945	0.2	p.E129K	NA	NA		1 day, 12:37:00	NA	NA	0	0			ENST00000255945		ENSG00000107105	ELAVL2
ASIC3	9311	37	7	150748165	150748165	Missense_Mutation	SNP	G	C	NA	KYSE270_OESOPHAGUS	ENST00000349064	0.5	p.C350S	NA	NA	05:07:00	08:06:00	NA	NA	0	0			ENST00000349064		ENSG00000126001	CEP250
TMUB1	83590	37	7	150779317	150779317	Missense_Mutation	SNP	C	G	NA	KYSE270_OESOPHAGUS	ENST00000392818	0.3	p.D112H	NA	NA	28:154	35:97	NA	NA	0	0			ENST00000392818		ENSG00000006459	KDM7A
CTSB	1508	37	8	11705635	11705635	Missense_Mutation	SNP	G	A	NA	KYSE270_OESOPHAGUS	ENST00000353047	0.6	p.A158V	NA	NA	287:610	0.966667	NA	NA	0	0			ENST00000353047		ENSG00000160255	ITGB2
DMTN	2039	37	8	21938956	21938956	Missense_Mutation	SNP	G	T	NA	KYSE270_OESOPHAGUS	ENST00000523266	0.1	p.K400N	NA	NA		0.38125	NA	NA	0	0			ENST00000523266		ENSG00000104760	FGL1
DOCK5	80005	37	8	25168003	25168003	Missense_Mutation	SNP	A	T	NA	KYSE270_OESOPHAGUS	ENST00000276440	0.7	p.T425S	NA	NA	11:19:00	64:139	NA	NA	0	0			ENST00000276440		ENSG00000099991	CABIN1
CHRNA2	1135	37	8	27328531	27328531	Missense_Mutation	SNP	G	T	NA	KYSE270_OESOPHAGUS	ENST00000520933	0.2	p.S15R	NA	NA		07:31:00	NA	NA	0	0			ENST00000520933		ENSG00000214513	NOTO
RAB11FIP1	80223	37	8	37730403	37730403	Missense_Mutation	SNP	C	A	NA	KYSE270_OESOPHAGUS	ENST00000330843	0.4	p.E639D	NA	NA	04:11:00	34:85	NA	NA	0	0			ENST00000330843		ENSG00000249158	PCDHA11
TACC1	6867	37	8	38677979	38677979	Missense_Mutation	SNP	C	T	NA	KYSE270_OESOPHAGUS	ENST00000317827	0.4	p.S406F	NA	NA	09:46:00	69:171	NA	NA	0	0			ENST00000317827		ENSG00000182670	TTC3
SNTG1	54212	37	8	51664606	51664606	Missense_Mutation	SNP	G	A	NA	KYSE270_OESOPHAGUS	ENST00000522124	0.1	p.D444N	NA	NA		39:163	NA	NA	0	0			ENST00000522124		ENSG00000188517	COL25A1
PXDNL	137902	37	8	52284476	52284476	Missense_Mutation	SNP	C	A	NA	KYSE270_OESOPHAGUS	ENST00000356297	0.4	p.E1286D	NA	NA		29:119	NA	NA	0	0			ENST00000356297		ENSG00000142197	DOPEY2
RP1	6101	37	8	55533843	55533843	Missense_Mutation	SNP	G	C	NA	KYSE270_OESOPHAGUS	ENST00000220676	0.1	p.C106S	NA	NA		30:93	NA	NA	0	0			ENST00000220676		ENSG00000186487	MYT1L
RP1	6101	37	8	55538314	55538314	Missense_Mutation	SNP	A	T	NA	KYSE270_OESOPHAGUS	ENST00000220676	0.1	p.K624N	NA	NA		30:97	NA	NA	0	0			ENST00000220676		ENSG00000205670	SMIM11A
XKR4	114786	37	8	56436383	56436383	Missense_Mutation	SNP	G	T	NA	KYSE270_OESOPHAGUS	ENST00000327381	0.6	p.G517V	NA	NA		4 days, 10:04:00	NA	NA	0	0			ENST00000327381		ENSG00000215041	NEURL4
NSMAF	8439	37	8	59518557	59518557	Missense_Mutation	SNP	G	A	NA	KYSE270_OESOPHAGUS	ENST00000038176	0.3	p.S266F	NA	NA	0.525694	0.894444	NA	NA	0	0			ENST00000038176		ENSG00000180626	ZNF594
CHD7	55636	37	8	61775195	61775195	Missense_Mutation	SNP	A	C	NA	KYSE270_OESOPHAGUS	ENST00000423902	0.2	p.D2687A	NA	NA	43:97	11:28:00	NA	NA	0	0			ENST00000423902		ENSG00000215301	DDX3X
C8orf44	56260	37	8	67589996	67589996	Missense_Mutation	SNP	C	T	NA	KYSE270_OESOPHAGUS	ENST00000519561	0.1	p.P18L	NA	NA	2 days, 10:58:00	52:129	NA	NA	0	0			ENST00000519561		ENSG00000172915	NBEA
C8orf44	56260	37	8	67590049	67590049	Missense_Mutation	SNP	G	A	NA	KYSE270_OESOPHAGUS	ENST00000519561	0.1	p.G36S	NA	NA	0.772222	24:81	NA	NA	0	0			ENST00000519561		ENSG00000171587	DSCAM
ARFGEF1	10565	37	8	68139408	68139408	Missense_Mutation	SNP	C	A	NA	KYSE270_OESOPHAGUS	ENST00000262215	0.3	p.V1294L	NA	NA	56:93	70:114	38:72	NA	0	0			ENST00000262215		ENSG00000154845	PPP4R1
HNF4G	3174	37	8	76456208	76456208	Missense_Mutation	SNP	C	T	NA	KYSE270_OESOPHAGUS	ENST00000354370	0.1	p.S47F	NA	NA		29:198	NA	NA	0	0			ENST00000354370		ENSG00000215568	GAB4
CPNE3	8895	37	8	87541329	87541329	Missense_Mutation	SNP	G	A	NA	KYSE270_OESOPHAGUS	ENST00000521271	0.1	p.E97K	NA	NA	24:93	27:154	NA	NA	0	0			ENST00000521271		ENSG00000068796	KIF2A
NBN	4683	37	8	90965704	90965704	Missense_Mutation	SNP	T	C	NA	KYSE270_OESOPHAGUS	ENST00000265433	0.3	p.K538R	NA	NA	1 day, 7:51:00	82:118	1 day, 14:54:00	NA	0	0			ENST00000265433		ENSG00000184178	SCFD2
CDH17	1015	37	8	95188775	95188775	Missense_Mutation	SNP	G	A	NA	KYSE270_OESOPHAGUS	ENST00000027335	0.3	p.R140C	NA	NA		34:82	NA	NA	8.236e-06	0			ENST00000027335		ENSG00000165124	SVEP1
PABPC1	26986	37	8	101717831	101717831	Missense_Mutation	SNP	T	A	NA	KYSE270_OESOPHAGUS	ENST00000318607	0.5	p.Q558L	NA	NA	227:718	0.544444	NA	NA	0	0			ENST00000318607		ENSG00000227345	PARG
LRP12	29967	37	8	105503344	105503344	Missense_Mutation	SNP	T	A	NA	KYSE270_OESOPHAGUS	ENST00000276654	0.5	p.S713C	NA	NA	0.909722	18:58:00	NA	NA	0	0			ENST00000276654		ENSG00000196172	ZNF681
PKHD1L1	93035	37	8	110467058	110467058	Missense_Mutation	SNP	G	A	NA	KYSE270_OESOPHAGUS	ENST00000378402	0.5	p.R2284Q	NA	NA		1.02153	NA	NA	0	0			ENST00000378402		ENSG00000284917	EEF1AKMT4-ECE2
PKHD1L1	93035	37	8	110478900	110478900	Missense_Mutation	SNP	C	T	NA	KYSE270_OESOPHAGUS	ENST00000378402	0.5	p.S2836L	NA	NA		39:282	NA	NA	0	0			ENST00000378402		ENSG00000138380	CARF
MTBP	27085	37	8	121463508	121463508	Missense_Mutation	SNP	T	C	NA	KYSE270_OESOPHAGUS	ENST00000305949	0.1	p.V124A	NA	NA	2 days, 21:00:00	9 days, 7:08:00	NA	NA	0	0			ENST00000305949		ENSG00000133020	MYH8
FAM135B	51059	37	8	139164784	139164784	Missense_Mutation	SNP	C	A	NA	KYSE270_OESOPHAGUS	ENST00000395297	0.1	p.S645I	NA	NA		5 days, 10:03:00	NA	NA	0	0			ENST00000395297		ENSG00000168397	ATG4B
BAI1	575	37	8	143562968	143562968	Missense_Mutation	SNP	G	A	NA	KYSE270_OESOPHAGUS	ENST00000517894	0.1	p.G676R	NA	NA		15:49:00	1.06806	NA	8.268e-06	0			ENST00000517894		ENSG00000187715	KBTBD12
CPSF1	29894	37	8	145626423	145626423	Missense_Mutation	SNP	G	T	NA	KYSE270_OESOPHAGUS	ENST00000349769	0.3	p.P145H	NA	NA	56:163	04:24:00	NA	NA	0	0			ENST00000349769		ENSG00000164828	SUN1
CD274	29126	37	9	5462878	5462878	Missense_Mutation	SNP	G	T	NA	KYSE270_OESOPHAGUS	ENST00000381577	0.3	p.V147F	NA	NA		1.00764	NA	NA	0	0			ENST00000381577		ENSG00000164199	ADGRV1
KIAA1432	0	37	9	5763431	5763431	Missense_Mutation	SNP	T	A	NA	KYSE270_OESOPHAGUS	ENST00000414202	0.2	p.Y802N	NA	NA	23:20:00	70:115	NA	NA	0	0			ENST00000414202		ENSG00000113916	BCL6
SNAPC3	6619	37	9	15453077	15453077	Missense_Mutation	SNP	A	G	NA	KYSE270_OESOPHAGUS	ENST00000380821	0.3	p.Y285C	NA	NA	21:17:00	67:84	NA	NA	3.295e-05	0			ENST00000380821		ENSG00000244588	RAD21L1
DENND4C	55667	37	9	19350813	19350813	Missense_Mutation	SNP	G	C	NA	KYSE270_OESOPHAGUS	ENST00000380432	0.2	p.Q1192H	NA	NA	17:18:00	62:79	NA	NA	0	0			ENST00000380432		ENSG00000176771	NCKAP5
IFNA2	3440	37	9	21384955	21384955	Missense_Mutation	SNP	C	T	NA	KYSE270_OESOPHAGUS	ENST00000380206	0.2	p.G125E	NA	NA		85:140	1 day, 5:34:00	NA	0	0			ENST00000380206		ENSG00000221994	ZNF630
IFNA2	3440	37	9	21384956	21384956	Missense_Mutation	SNP	C	T	NA	KYSE270_OESOPHAGUS	ENST00000380206	0.2	p.G125R	NA	NA		87:139	1 day, 5:35:00	NA	0	0			ENST00000380206		ENSG00000105877	DNAH11
C9orf72	203228	37	9	27566737	27566737	Missense_Mutation	SNP	G	A	NA	KYSE270_OESOPHAGUS	ENST00000380003	0.3	p.H128Y	NA	NA		1 day, 18:29:00	NA	NA	0	0			ENST00000380003		ENSG00000153563	CD8A
TAF1L	138474	37	9	32631724	32631724	Missense_Mutation	SNP	G	A	NA	KYSE270_OESOPHAGUS	ENST00000242310	0.4	p.A1285V	NA	NA		24:76	43:145	NA	0	0			ENST00000242310		ENSG00000185269	NOTUM
TAF1L	138474	37	9	32631725	32631725	Missense_Mutation	SNP	C	T	NA	KYSE270_OESOPHAGUS	ENST00000242310	0.4	p.A1285T	NA	NA		1.01181	43:147	NA	0	0			ENST00000242310		ENSG00000151164	RAD9B
TAF1L	138474	37	9	32632898	32632898	Missense_Mutation	SNP	C	T	NA	KYSE270_OESOPHAGUS	ENST00000242310	0.4	p.E894K	NA	NA		53:80	73:74	NA	0	0			ENST00000242310		ENSG00000115649	CNPPD1
FAM205A	259308	37	9	34724112	34724112	Missense_Mutation	SNP	G	A	NA	KYSE270_OESOPHAGUS	ENST00000378788	0.3	p.P1042L	NA	NA		11:10:00	NA	NA	0	0			ENST00000378788		ENSG00000196151	WDSUB1
RECK	8434	37	9	36108122	36108122	Missense_Mutation	SNP	G	A	NA	KYSE270_OESOPHAGUS	ENST00000377966	0.3	p.D576N	NA	NA		10:54:00	NA	NA	0	0			ENST00000377966		ENSG00000163629	PTPN13
SPATA31E1	286234	37	9	90497825	90497825	Missense_Mutation	SNP	C	T	NA	KYSE270_OESOPHAGUS	ENST00000325643	0.5	p.P7S	NA	NA		13:28:00	NA	NA	0	0			ENST00000325643		ENSG00000155363	MOV10
NXNL2	158046	37	9	91150434	91150434	Missense_Mutation	SNP	G	A	NA	KYSE270_OESOPHAGUS	ENST00000375854	0.3	p.V29M	NA	NA		09:10:00	NA	NA	0	0			ENST00000375854		ENSG00000107036	RIC1
NOL8	55035	37	9	95077983	95077983	Missense_Mutation	SNP	C	G	NA	KYSE270_OESOPHAGUS	ENST00000535387	0.1	p.L308F	NA	NA	2 days, 2:00:00	7 days, 15:06:00	NA	NA	0	0			ENST00000535387		ENSG00000068079	IFI35
ZNF484	83744	37	9	95610574	95610574	Missense_Mutation	SNP	G	T	NA	KYSE270_OESOPHAGUS	ENST00000375495	0.3	p.N165K	NA	NA		62:146	NA	NA	0	0			ENST00000375495		ENSG00000166578	IQCD
ZNF462	58499	37	9	109689331	109689331	Missense_Mutation	SNP	G	C	NA	KYSE270_OESOPHAGUS	ENST00000277225	0.5	p.L1046F	NA	NA		35:195	NA	NA	0	0			ENST00000277225		ENSG00000186442	KRT3
RNF183	138065	37	9	116060349	116060349	Missense_Mutation	SNP	T	A	NA	KYSE270_OESOPHAGUS	ENST00000478815	0.1	p.E39V	NA	NA		2 days, 8:04:00	NA	NA	0	0			ENST00000478815		ENSG00000136367	ZFHX2
OR1K1	392392	37	9	125563071	125563071	Missense_Mutation	SNP	G	C	NA	KYSE270_OESOPHAGUS	ENST00000277309	0.2	p.A224P	NA	NA		3 days, 9:03:00	NA	NA	0	0			ENST00000277309		ENSG00000187189	TSPYL4
ANGPTL2	23452	37	9	129870409	129870409	Missense_Mutation	SNP	T	C	NA	KYSE270_OESOPHAGUS	ENST00000373425	0.3	p.E201G	NA	NA		07:24:00	NA	NA	0	0			ENST00000373425		ENSG00000066735	KIF26A
PRRC2B	84726	37	9	134340344	134340344	Missense_Mutation	SNP	C	G	NA	KYSE270_OESOPHAGUS	ENST00000357304	0.4	p.D533E	NA	NA	159:99	2 days, 0:25:00	NA	NA	0	0			ENST00000357304		ENSG00000171316	CHD7
CAMSAP1	157922	37	9	138710919	138710919	Missense_Mutation	SNP	T	A	NA	KYSE270_OESOPHAGUS	ENST00000389532	0.4	p.E1299V	NA	NA	29:73	07:26:00	NA	NA	0	0			ENST00000389532		ENSG00000170921	TANC2
MXRA5	25878	37	0	3241746	3241746	Missense_Mutation	SNP	G	T	NA	KYSE270_OESOPHAGUS	ENST00000217939	0.6	p.D660E	NA	NA	36:111	20:59:00	NA	NA	0	0			ENST00000217939		ENSG00000168779	SHOX2
VCX3A	51481	37	0	6451833	6451833	Missense_Mutation	SNP	C	T	NA	KYSE270_OESOPHAGUS	ENST00000381089	0.3	p.E172K	NA	NA		73:311	NA	NA	8.327e-06	0			ENST00000381089		ENSG00000186001	LRCH3
TLR8	51311	37	0	12938465	12938465	Missense_Mutation	SNP	G	C	NA	KYSE270_OESOPHAGUS	ENST00000218032	0.6	p.D436H	NA	NA		26:106	NA	NA	0	0			ENST00000218032		ENSG00000161800	RACGAP1
GK	2710	37	0	30696120	30696120	Missense_Mutation	SNP	C	A	NA	KYSE270_OESOPHAGUS	ENST00000378941	0.3	p.T116K	NA	NA		72:86	NA	NA	0	0			ENST00000378941		ENSG00000112419	PHACTR2
FAM47C	442444	37	0	37028756	37028756	Missense_Mutation	SNP	G	A	NA	KYSE270_OESOPHAGUS	ENST00000358047	0.3	p.R758H	NA	NA		4 days, 16:05:00	NA	NA	3.295e-05	0			ENST00000358047		ENSG00000189056	RELN
CXorf38	159013	37	0	40496272	40496272	Missense_Mutation	SNP	G	A	NA	KYSE270_OESOPHAGUS	ENST00000327877	0.5	p.S203F	NA	NA	1 day, 4:40:00	2 days, 2:38:00	NA	NA	0	0			ENST00000327877		ENSG00000159882	ZNF230
DDX3X	1654	37	0	41202082	41202082	Missense_Mutation	SNP	T	A	NA	KYSE270_OESOPHAGUS	ENST00000399959	0.2	p.I179N	NA	NA	33 days, 21:02:00	4 days, 0:04:00	NA	NA	0	0			ENST00000399959		ENSG00000127616	SMARCA4
HUWE1	10075	37	0	53603959	53603959	Missense_Mutation	SNP	G	A	NA	KYSE270_OESOPHAGUS	ENST00000342160	0.3	p.P1929S	NA	NA	51:62	17:24:00	NA	NA	0	0			ENST00000342160		ENSG00000225190	PLEKHM1
HEPH	9843	37	0	65476004	65476004	Missense_Mutation	SNP	C	T	NA	KYSE270_OESOPHAGUS	ENST00000343002	0.2	p.P910S	NA	NA		15:42:00	10:09:00	NA	0	0			ENST00000343002		ENSG00000205189	ZBTB10
HEPH	9843	37	0	65476005	65476005	Missense_Mutation	SNP	C	T	NA	KYSE270_OESOPHAGUS	ENST00000343002	0.2	p.P910L	NA	NA		15:42:00	10:08:00	NA	0	0			ENST00000343002		ENSG00000166105	GLB1L3
PHKA1	5255	37	0	71855016	71855016	Missense_Mutation	SNP	T	G	NA	KYSE270_OESOPHAGUS	ENST00000373542	0.4	p.H568P	NA	NA	12:29:00	1 day, 1:33:00	NA	NA	0	0			ENST00000373542		ENSG00000048052	HDAC9
KLHL4	56062	37	0	86773015	86773015	Missense_Mutation	SNP	G	A	NA	KYSE270_OESOPHAGUS	ENST00000373119	0.4	p.G40E	NA	NA		0.334028	NA	NA	0	0			ENST00000373119		ENSG00000183230	CTNNA3
PCDH11X	27328	37	0	91132863	91132863	Missense_Mutation	SNP	G	T	NA	KYSE270_OESOPHAGUS	ENST00000373094	0.1	p.A542S	NA	NA		0.880556	NA	NA	0	0			ENST00000373094		ENSG00000170100	ZNF778
GPRASP1	9737	37	0	101912719	101912719	Missense_Mutation	SNP	G	A	NA	KYSE270_OESOPHAGUS	ENST00000361600	0.5	p.R1293K	NA	NA	02:03:00	1 day, 14:52:00	NA	NA	0	0			ENST00000361600		ENSG00000204946	ZNF783
ALG13	79868	37	0	110978285	110978285	Missense_Mutation	SNP	C	A	NA	KYSE270_OESOPHAGUS	ENST00000394780	0.3	p.Q822K	NA	NA		2 days, 4:56:00	NA	NA	0	0			ENST00000394780		ENSG00000112139	MDGA1
CXorf64	0	37	0	125955391	125955391	Missense_Mutation	SNP	C	T	NA	KYSE270_OESOPHAGUS	ENST00000371125	0.3	p.P257L	NA	NA		152:144	NA	NA	0	0			ENST00000371125		ENSG00000223638	RFPL4A
MAGEA11	4110	37	0	148797742	148797742	Missense_Mutation	SNP	G	A	NA	KYSE270_OESOPHAGUS	ENST00000355220	0.5	p.S199N	NA	NA		0.713194	NA	NA	0	0			ENST00000355220		ENSG00000133401	PDZD2
MAGEA4	4103	37	0	151092884	151092884	Missense_Mutation	SNP	G	A	NA	KYSE270_OESOPHAGUS	ENST00000360243	0.2	p.D250N	NA	NA		83:98	NA	NA	0	0			ENST00000360243		ENSG00000083857	FAT1
PLXNB3	5365	37	0	153036787	153036787	Missense_Mutation	SNP	G	A	NA	KYSE270_OESOPHAGUS	ENST00000361971	0.5	p.R759Q	NA	NA	17:00:00	1 day, 1:01:00	NA	NA	0	0			ENST00000361971		ENSG00000159648	TEPP
F8	2157	37	0	154124461	154124461	Missense_Mutation	SNP	C	T	NA	KYSE270_OESOPHAGUS	ENST00000360256	0.4	p.G2107D	NA	NA		99:149	1 day, 6:34:00	NA	0	0			ENST00000360256		ENSG00000160111	CPAMD8
USP9Y	8287	37	0	14954314	14954314	Missense_Mutation	SNP	A	G	NA	KYSE270_OESOPHAGUS	ENST00000338981	0.3	p.I2121V	NA	NA	14:00:00	3 days, 2:00:00	NA	NA	0	0			ENST00000338981		ENSG00000164074	ABHD18
FAM132A	388581	37	1	1177992	1177992	Missense_Mutation	SNP	C	T	NA	KYSE270_OESOPHAGUS	ENST00000330388	0.2	p.G282D	NA	NA	9 days, 14:03:00	11:09:00	1 day, 1:17:00	NA	0	0			ENST00000330388		ENSG00000082482	KCNK2
PTPRU	10076	37	1	29587356	29587356	Missense_Mutation	SNP	C	T	NA	KYSE270_OESOPHAGUS	ENST00000345512	0.3	p.P362L	NA	NA	29:145	05:44:00	0.895139	NA	0	0			ENST00000345512		ENSG00000116690	PRG4
MAN1A2	10905	37	1	118009038	118009038	Missense_Mutation	SNP	G	A	NA	KYSE270_OESOPHAGUS	ENST00000356554	0.3	p.R386H	NA	NA	0.735417	0.55625	NA	NA	0	0			ENST00000356554		ENSG00000131951	LRRC9
C1orf229	388759	37	1	247275415	247275415	Missense_Mutation	SNP	G	A	NA	KYSE270_OESOPHAGUS	ENST00000408893	0.2	p.R38C	NA	NA		02:02:00	NA	NA	0	0			ENST00000408893		ENSG00000104731	KLHDC4
NOTO	344022	37	2	73435683	73435683	Missense_Mutation	SNP	A	G	NA	KYSE270_OESOPHAGUS	ENST00000398468	0.3	p.N180D	NA	NA		12:00:00	NA	NA	0	0			ENST00000398468		ENSG00000176945	MUC20
GAL3ST2	64090	37	2	242743122	242743122	Missense_Mutation	SNP	C	G	NA	KYSE270_OESOPHAGUS	ENST00000192314	0.6	p.D246E	NA	NA		03:01:00	NA	NA	0	0			ENST00000192314		ENSG00000204296	C6orf10
NR1I2	8856	37	3	119529031	119529031	Missense_Mutation	SNP	G	A	NA	KYSE270_OESOPHAGUS	ENST00000337940	0.4	p.M146I	NA	NA		03:27:00	NA	NA	0	0			ENST00000337940		ENSG00000126856	PRDM7
DIRC2	84925	37	3	122514125	122514125	Missense_Mutation	SNP	G	A	NA	KYSE270_OESOPHAGUS	ENST00000261038	0.5	p.S29N	NA	NA	1 day, 7:08:00	08:01:00	NA	NA	0	0			ENST00000261038		ENSG00000204613	TRIM10
SHOX2	6474	37	3	157823542	157823542	Missense_Mutation	SNP	C	G	NA	KYSE270_OESOPHAGUS	ENST00000425436	0.3	p.R91P	NA	NA		05:05:00	NA	NA	3.528e-05	0			ENST00000425436		ENSG00000235863	B3GALT4
SKIL	6498	37	3	170078978	170078978	Missense_Mutation	SNP	C	T	NA	KYSE270_OESOPHAGUS	ENST00000458537	0.3	p.P287S	NA	NA	0.422222	28:246		NA	0	0			ENST00000458537		ENSG00000285576
GAK	2580	37	4	853458	853458	Missense_Mutation	SNP	G	C	NA	KYSE270_OESOPHAGUS	ENST00000314167	0.4	p.S1073R	NA	NA		1 day, 23:03:00		NA	8.236e-06	0			ENST00000314167		ENSG00000124140	SLC12A5
AFM	173	37	4	74354454	74354454	Missense_Mutation	SNP	T	A	NA	KYSE270_OESOPHAGUS	ENST00000226355	0.3	p.V274D	NA	NA		4 days, 13:04:00	NA	NA	8.236e-06	0			ENST00000226355		ENSG00000197057	DTHD1
CXCL1	2919	37	4	74735216	74735216	Missense_Mutation	SNP	C	T	NA	KYSE270_OESOPHAGUS	ENST00000395761	0.3	p.P10L	NA	NA	22:23:00	05:02:00	NA	NA	0	0			ENST00000395761		ENSG00000213265	TSGA13
HPGDS	27306	37	4	95220661	95220661	Missense_Mutation	SNP	C	G	NA	KYSE270_OESOPHAGUS	ENST00000295256	0.5	p.W190C	NA	NA		3 days, 1:02:00	NA	NA	4.942e-05	0			ENST00000295256		ENSG00000134398	ERN2
PHF15	0	37	5	133914978	133914978	Missense_Mutation	SNP	G	T	NA	KYSE270_OESOPHAGUS	ENST00000282605	0.4	p.V826L	NA	NA		03:23:00	NA	NA	0	0			ENST00000282605		ENSG00000136603	SKIL
FGFR4	2264	37	5	176524625	176524625	Missense_Mutation	SNP	C	T	NA	KYSE270_OESOPHAGUS	ENST00000292408	0.4	p.P786L	NA	NA		0.38125			0	0			ENST00000292408		ENSG00000196136	SERPINA3
ROS1	6098	37	6	117631334	117631334	Missense_Mutation	SNP	T	C	NA	KYSE270_OESOPHAGUS	ENST00000368508	0.3	p.Y2115C	NA	NA		8 days, 8:04:00	3 days, 22:01:00	NA	2.471e-05	0			ENST00000368508		ENSG00000130589	HELZ2
ZBTB10	65986	37	8	81399589	81399589	Missense_Mutation	SNP	G	A	NA	KYSE270_OESOPHAGUS	ENST00000430430	0.1	p.D182N	NA	NA	06:20:00	03:13:00	NA	NA	0	0			ENST00000430430		ENSG00000131398	KCNC3
OMD	4958	37	9	95179087	95179087	Missense_Mutation	SNP	A	G	NA	KYSE270_OESOPHAGUS	ENST00000375550	0.4	p.Y252H	NA	NA		5 days, 21:03:00	1 day, 14:00:00	NA	4.943e-05	0			ENST00000375550		ENSG00000165188	RNF183
PLEKHG6	55200	37	12	6425072	6425072	Missense_Mutation	SNP	G	A	NA	KYSE270_OESOPHAGUS	ENST00000396988	0.3	p.G198E	NA	NA	1 day, 15:00:00	04:00:00	NA	NA	0	0			ENST00000396988		ENSG00000174255	ZNF80
NCKAP5L	57701	37	12	50189860	50189860	Missense_Mutation	SNP	G	A	NA	KYSE270_OESOPHAGUS	ENST00000335999	0.6	p.P595S	NA	NA	13:12:00	04:30:00	NA	NA	0	0			ENST00000335999		ENSG00000189367	KIAA0408
KRT3	3850	37	12	53189433	53189433	Missense_Mutation	SNP	C	T	NA	KYSE270_OESOPHAGUS	ENST00000417996	0.2	p.G132R	NA	NA		06:18:00	NA	NA	0	0			ENST00000417996		ENSG00000250479	CHCHD10
SPPL3	121665	37	12	121204074	121204074	Missense_Mutation	SNP	A	T	NA	KYSE270_OESOPHAGUS	ENST00000353487	0.2	p.Y359N	NA	NA	7 days, 21:01:00	07:01:00	NA	NA	0	0			ENST00000353487		ENSG00000175455	CCDC14
AL445989.1	0	37	13	64321160	64321160	Missense_Mutation	SNP	A	C	NA	KYSE270_OESOPHAGUS	ENST00000453638	0.2	p.Y76S	NA	NA		13:06:00	NA	NA	0	0			ENST00000453638		ENSG00000124104	SNX21
AL445989.1	0	37	13	64321162	64321162	Missense_Mutation	SNP	A	G	NA	KYSE270_OESOPHAGUS	ENST00000453638	0.2	p.S77G	NA	NA		20:07:00	NA	NA	1.652e-05	0			ENST00000453638		ENSG00000170044	ZPLD1
LRRC9	341883	37	14	60397672	60397672	Missense_Mutation	SNP	A	G	NA	KYSE270_OESOPHAGUS	ENST00000445360	0.1	p.K102E	NA	NA		17:49:00	NA	NA	0	0			ENST00000445360		ENSG00000163638	ADAMTS9
KIF26A	26153	37	14	104643035	104643035	Missense_Mutation	SNP	C	T	NA	KYSE270_OESOPHAGUS	ENST00000423312	0.2	p.P1304S	NA	NA	22:52:00	05:14:00	NA	NA	0	0			ENST00000423312		ENSG00000145416	MARCH1
CAPN15	6650	37	16	597514	597514	Missense_Mutation	SNP	C	T	NA	KYSE270_OESOPHAGUS	ENST00000219611	0.2	p.P226S	NA	NA	1.04167	05:10:00	NA	NA	0	0			ENST00000219611		ENSG00000154864	PIEZO2
LMF1	64788	37	16	1020957	1020957	Missense_Mutation	SNP	C	T	NA	KYSE270_OESOPHAGUS	ENST00000262301	0.11	p.M8I	NA	NA		05:14:00	NA	NA	0	0			ENST00000262301		ENSG00000109265	KIAA1211
JPH3	57338	37	16	87723885	87723885	Missense_Mutation	SNP	G	A	NA	KYSE270_OESOPHAGUS	ENST00000284262	0.2	p.G640E	NA	NA	2 days, 13:00:00	12:00:00	NA	NA	0	0			ENST00000284262		ENSG00000183580	FBXL7
DNAH2	146754	37	17	7720885	7720885	Missense_Mutation	SNP	G	A	NA	KYSE270_OESOPHAGUS	ENST00000572933	0.1	p.E3343K	NA	NA		0.908333	NA	NA	0	0			ENST00000572933		ENSG00000151388	ADAMTS12
FAM171A2	284069	37	17	42433951	42433951	Missense_Mutation	SNP	G	C	NA	KYSE270_OESOPHAGUS	ENST00000293443	0.7	p.R149G	NA	NA	3 days, 15:00:00	04:00:00	NA	NA	0	0			ENST00000293443		ENSG00000138829	FBN2
RSAD1	55316	37	17	48556331	48556331	Missense_Mutation	SNP	G	A	NA	KYSE270_OESOPHAGUS	ENST00000258955	0.2	p.G29E	NA	NA	1 day, 16:00:00	03:01:00	NA	NA	0	0			ENST00000258955		ENSG00000026297	RNASET2
ZNF230	7773	37	19	44515458	44515458	Missense_Mutation	SNP	G	A	NA	KYSE270_OESOPHAGUS	ENST00000429154	0.2	p.E423K	NA	NA		1.04931	NA	NA	8.237e-06	0			ENST00000429154		ENSG00000078795	PKD2L2
KPTN	11133	37	19	47987306	47987306	Missense_Mutation	SNP	G	C	NA	KYSE270_OESOPHAGUS	ENST00000338134	0.3	p.R38G	NA	NA		05:27:00	NA	NA	0	0			ENST00000338134		ENSG00000119715	ESRRB
ZNF334	55713	37	20	45130066	45130066	Missense_Mutation	SNP	G	A	NA	KYSE270_OESOPHAGUS	ENST00000347606	0.4	p.R638C	NA	NA		103:116	NA	NA	3.295e-05	0			ENST00000347606		ENSG00000074276	CDHR2
AIRE	326	37	21	45711090	45711090	Missense_Mutation	SNP	C	T	NA	KYSE270_OESOPHAGUS	ENST00000291582	0.5	p.P331L	NA	NA		04:31:00	NA	NA	0	0			ENST00000291582		ENSG00000177034	MTX3
VCX3B	425054	37	0	8434347	8434347	Missense_Mutation	SNP	G	A	NA	KYSE270_OESOPHAGUS	ENST00000381032	0.1	p.E222K	NA	NA		50:146	NA	NA	0	0			ENST00000381032		ENSG00000181790	ADGRB1
FGD1	2245	37	0	54497131	54497131	Missense_Mutation	SNP	G	A	NA	KYSE270_OESOPHAGUS	ENST00000375135	0.3	p.P182S	NA	NA	15:20:00	03:03:00	NA	NA	0	0			ENST00000375135		ENSG00000196591	HDAC2
NRK	203447	37	0	105189907	105189907	Missense_Mutation	SNP	C	T	NA	KYSE270_OESOPHAGUS	ENST00000243300	0.9	p.S1368F	NA	NA		0.659028		NA	0	0			ENST00000243300		ENSG00000104205	SGK3
ZNF75D	7626	37	0	134421235	134421235	Missense_Mutation	SNP	T	G	NA	KYSE270_OESOPHAGUS	ENST00000370766	0.3	p.K456T	NA	NA		0.575	NA	NA	0	0			ENST00000370766		ENSG00000130477	UNC13A
IL9R	3581	37	0	155239680	155239680	Missense_Mutation	SNP	A	T	NA	KYSE270_OESOPHAGUS	ENST00000244174	0.5	p.D391V	NA	NA	22:00:00	1 day, 0:33:00	NA	NA	0	0			ENST00000244174		ENSG00000253305	PCDHGB6
MT-CO1	4512	37	0	6179	6179	Missense_Mutation	SNP	G	A	NA	KYSE270_OESOPHAGUS	ENST00000361624	0.2	p.M92I	NA	NA		4 days, 12:05:00			0	0			ENST00000361624		ENSG00000120903	CHRNA2
MT-CO2	4513	37	0	8199	8199	Missense_Mutation	SNP	G	A	NA	KYSE270_OESOPHAGUS	ENST00000361739	0.1	p.S205N	NA	NA		4 days, 6:03:00			0	0			ENST00000361739		ENSG00000182674	KCNB2
MT-ATP6	4508	37	0	8684	8684	Missense_Mutation	SNP	C	T	NA	KYSE270_OESOPHAGUS	ENST00000361899	0.2	p.T53I	NA	NA	83:584	6 days, 2:02:00			0	0			ENST00000361899		ENSG00000158856	DMTN
CDK11A	728642	37	1	1635304	1635304	Missense_Mutation	SNP	G	A	NA	KYSE270_OESOPHAGUS	ENST00000378633	0.1	p.P627S	NA	NA	1.01944			NA	0	0			ENST00000378633		ENSG00000129173	E2F8
UBE4B	10277	37	1	10239504	10239504	Missense_Mutation	SNP	C	T	NA	KYSE270_OESOPHAGUS	ENST00000253251	0.8	p.P1115L	NA	NA	53:368		NA	NA	0	0			ENST00000253251		ENSG00000172375	C2CD2L
HSPG2	3339	37	1	22207259	22207259	Missense_Mutation	SNP	C	G	NA	KYSE270_OESOPHAGUS	ENST00000374695	0.3	p.V630L	NA	NA	19:56:00		NA	NA	0	0			ENST00000374695		ENSG00000166323	C11orf65
CNKSR1	10256	37	1	26511555	26511555	Missense_Mutation	SNP	C	T	NA	KYSE270_OESOPHAGUS	ENST00000374253	0.5	p.R403W	NA	NA	1 day, 0:21:00		NA	NA	0	0			ENST00000374253		ENSG00000117983	MUC5B
RBBP4	5928	37	1	33134884	33134884	Missense_Mutation	SNP	C	G	NA	KYSE270_OESOPHAGUS	ENST00000373493	0.5	p.H272D	NA	NA	48:382		NA	NA	0	0			ENST00000373493		ENSG00000133112	TPT1
COL9A2	1298	37	1	40768385	40768385	Missense_Mutation	SNP	G	A	NA	KYSE270_OESOPHAGUS	ENST00000372748	0.3	p.P567L	NA	NA	3 days, 21:01:00		NA	NA	0	0			ENST00000372748		ENSG00000109944	JHY
NBPF20	100288142	37	1	148341914	148341914	Missense_Mutation	SNP	G	A	NA	KYSE270_OESOPHAGUS	ENST00000369202	0.1	p.S220F	NA	NA	39:62		NA	NA	0	0			ENST00000369202		ENSG00000204961	PCDHA9
TATDN2	9797	37	3	10311852	10311852	Missense_Mutation	SNP	C	T	NA	KYSE270_OESOPHAGUS	ENST00000287652	0.4	p.S329F	NA	NA	09:41:00		NA	NA	0	0			ENST00000287652		ENSG00000105501	SIGLEC5
PLXND1	23129	37	3	129324827	129324827	Missense_Mutation	SNP	G	A	NA	KYSE270_OESOPHAGUS	ENST00000324093	0.4	p.S219F	NA	NA	1.02778		NA	NA	0	0			ENST00000324093		ENSG00000198000	NOL8
CLCN2	1181	37	3	184076568	184076568	Missense_Mutation	SNP	G	A	NA	KYSE270_OESOPHAGUS	ENST00000265593	0.4	p.S85F	NA	NA	12:45:00		NA	NA	0	0			ENST00000265593		ENSG00000105676	ARMC6
ST6GAL1	6480	37	3	186793533	186793533	Missense_Mutation	SNP	A	G	NA	KYSE270_OESOPHAGUS	ENST00000169298	0.3	p.E388G	NA	NA	0.334028		NA	NA	0	0			ENST00000169298		ENSG00000183269	OR52E8
LRCH3	84859	37	3	197518321	197518321	Missense_Mutation	SNP	G	A	NA	KYSE270_OESOPHAGUS	ENST00000425562	0.2	p.V58I	NA	NA	0.472917		NA	NA	0	0			ENST00000425562		ENSG00000167394	ZNF668
COL25A1	84570	37	4	109753585	109753585	Missense_Mutation	SNP	G	T	NA	KYSE270_OESOPHAGUS	ENST00000399132	0.1	p.T554K	NA	NA	05:12:00		NA	NA	0	0			ENST00000399132		ENSG00000160094	ZNF362
CFI	3426	37	4	110667447	110667447	Missense_Mutation	SNP	C	A	NA	KYSE270_OESOPHAGUS	ENST00000394634	0.2	p.V454F	NA	NA	07:43:00			NA	0	0			ENST00000394634		ENSG00000090975	PITPNM2
SLC12A7	10723	37	5	1074755	1074755	Missense_Mutation	SNP	C	T	NA	KYSE270_OESOPHAGUS	ENST00000264930	0.5	p.G667S	NA	NA	59:227		NA	NA	0	0			ENST00000264930		ENSG00000055483	USP36
FASTKD3	79072	37	5	7867148	7867148	Missense_Mutation	SNP	A	G	NA	KYSE270_OESOPHAGUS	ENST00000264669	0.5	p.F350S	NA	NA	06:53:00		NA	NA	0	0			ENST00000264669		ENSG00000111752	PHC1
TRIO	7204	37	5	14488133	14488133	Missense_Mutation	SNP	C	T	NA	KYSE270_OESOPHAGUS	ENST00000344204	0.4	p.P2466S	NA	NA	1 day, 0:31:00		03:12:00	NA	0	0			ENST00000344204		ENSG00000167447	SMG8
KIF2A	3796	37	5	61653537	61653537	Missense_Mutation	SNP	G	T	NA	KYSE270_OESOPHAGUS	ENST00000401507	0.3	p.C225F	NA	NA	0.843056		NA	NA	0	0			ENST00000401507		ENSG00000087494	PTHLH
HFE	3077	37	6	26091724	26091724	Missense_Mutation	SNP	C	T	NA	KYSE270_OESOPHAGUS	ENST00000357618	0.5	p.R175W	NA	NA	06:40:00		NA	NA	0	0			ENST00000357618		ENSG00000134571	MYBPC3
HLA-G	3135	37	6	29795649	29795649	Missense_Mutation	SNP	T	C	NA	KYSE270_OESOPHAGUS	ENST00000360323	0.6	p.F10L	NA	NA	04:00:00		NA	NA	0	0			ENST00000360323		ENSG00000139988	RDH12
C6orf132	647024	37	6	42074590	42074590	Missense_Mutation	SNP	G	A	NA	KYSE270_OESOPHAGUS	ENST00000341865	0.4	p.P354S	NA	NA	06:33:00		NA	NA	0	0			ENST00000341865		ENSG00000018236	CNTN1
POMZP3	22932	37	7	76247564	76247564	Missense_Mutation	SNP	G	T	NA	KYSE270_OESOPHAGUS	ENST00000310842	0.4	p.P94H	NA	NA	17:08:00		NA	NA	0	0			ENST00000310842		ENSG00000198707	CEP290
TSPYL5	85453	37	8	98288868	98288868	Missense_Mutation	SNP	C	A	NA	KYSE270_OESOPHAGUS	ENST00000322128	0.3	p.G402V	NA	NA	1 day, 14:28:00		NA	NA	0	0			ENST00000322128		ENSG00000197555	SIPA1L1
NOL8	55035	37	9	95063875	95063875	Missense_Mutation	SNP	T	C	NA	KYSE270_OESOPHAGUS	ENST00000535387	0.1	p.T1007A	NA	NA	37:106		NA	NA	0	0			ENST00000535387		ENSG00000165943	MOAP1
PARG	8505	37	10	51065483	51065483	Missense_Mutation	SNP	C	G	NA	KYSE270_OESOPHAGUS	ENST00000402038	0.3	p.R256P	NA	NA	07:49:00		NA	NA	0	0			ENST00000402038		ENSG00000166073	GPR176
SIRT1	23411	37	10	69644879	69644879	Missense_Mutation	SNP	G	A	NA	KYSE270_OESOPHAGUS	ENST00000212015	0.6	p.E134K	NA	NA	06:31:00			NA	0	0			ENST00000212015		ENSG00000137875	BCL2L10
TTC40	0	37	10	134736190	134736190	Missense_Mutation	SNP	G	C	NA	KYSE270_OESOPHAGUS	ENST00000368586	0.5	p.Q427E	NA	NA	06:00:00		NA	NA	0	0			ENST00000368586		ENSG00000040199	PHLPP2
ZC3H12C	85463	37	11	110007655	110007655	Missense_Mutation	SNP	G	C	NA	KYSE270_OESOPHAGUS	ENST00000278590	0.3	p.D97H	NA	NA	04:05:00		NA	NA	0	0			ENST00000278590		ENSG00000091592	NLRP1
PTHLH	5744	37	12	28122354	28122354	Missense_Mutation	SNP	C	A	NA	KYSE270_OESOPHAGUS	ENST00000545234	0.1	p.R25L	NA	NA	149:491		NA	NA	0	0			ENST00000545234		ENSG00000183914	DNAH2
TMBIM4	51643	37	12	66563697	66563697	Missense_Mutation	SNP	G	A	NA	KYSE270_OESOPHAGUS	ENST00000358230	0.3	p.S12L	NA	NA	185:312		NA	NA	0	0			ENST00000358230		ENSG00000179873	NLRP11
FAM189A1	23359	37	15	29544611	29544611	Missense_Mutation	SNP	C	G	NA	KYSE270_OESOPHAGUS	ENST00000261275	0.4	p.Q116H	NA	NA	02:03:00		NA	NA	0	0			ENST00000261275		ENSG00000155657	TTN
FLJ00104	0	37	16	87735763	87735763	Missense_Mutation	SNP	G	C	NA	KYSE270_OESOPHAGUS	ENST00000446344	0.1	p.L120V	NA	NA	10:15:00		NA	NA	0	0			ENST00000446344		ENSG00000105576	TNPO2
ZBTB4	57659	37	17	7366548	7366548	Missense_Mutation	SNP	G	A	NA	KYSE270_OESOPHAGUS	ENST00000311403	0.4	p.P585S	NA	NA	11:34:00		NA	NA	0	0			ENST00000311403		ENSG00000197134	ZNF257
MAP2K4	6416	37	17	11924286	11924286	Missense_Mutation	SNP	C	T	NA	KYSE270_OESOPHAGUS	ENST00000353533	0.5	p.A28V	NA	NA	22:00:00			6 days, 23:03:00	0	0			ENST00000353533		ENSG00000105583	WDR83OS
SREBF1	6720	37	17	17718219	17718219	Missense_Mutation	SNP	G	C	NA	KYSE270_OESOPHAGUS	ENST00000261646	0.5	p.N844K	NA	NA	66:481		NA	NA	0	0			ENST00000261646		ENSG00000100341	PNPLA5
CANT1	124583	37	17	76993424	76993424	Missense_Mutation	SNP	G	C	NA	KYSE270_OESOPHAGUS	ENST00000302345	0.2	p.S94C	NA	NA	0.636111		NA	NA	0	0			ENST00000302345		ENSG00000005007	UPF1
FASN	2194	37	17	80043167	80043167	Missense_Mutation	SNP	G	A	NA	KYSE270_OESOPHAGUS	ENST00000306749	0.2	p.P1412S	NA	NA	73:235		06:14:00	NA	0	0			ENST00000306749		ENSG00000197497	ZNF665
PPAP2C	8612	37	19	288036	288036	Missense_Mutation	SNP	G	A	NA	KYSE270_OESOPHAGUS	ENST00000269812	0.3	p.T63M	NA	NA	80:387		NA	NA	3.295e-05	0			ENST00000269812		ENSG00000186272	ZNF17
CC2D1A	54862	37	19	14040444	14040444	Missense_Mutation	SNP	T	C	NA	KYSE270_OESOPHAGUS	ENST00000318003	0.7	p.L894P	NA	NA	24:75		NA	NA	0	0			ENST00000318003		ENSG00000105700	KXD1
ATP13A1	57130	37	19	19774393	19774393	Missense_Mutation	SNP	G	A	NA	KYSE270_OESOPHAGUS	ENST00000357324	0.6	p.P28L	NA	NA	1 day, 3:02:00		NA	NA	0	0			ENST00000357324
ATP13A1	57130	37	19	19774394	19774394	Missense_Mutation	SNP	G	A	NA	KYSE270_OESOPHAGUS	ENST00000357324	0.6	p.P28S	NA	NA	1 day, 3:02:00		NA	NA	0	0			ENST00000357324
SCAF1	58506	37	19	50155661	50155661	Missense_Mutation	SNP	C	T	NA	KYSE270_OESOPHAGUS	ENST00000360565	0.3	p.S672F	NA	NA	1.01806		NA	NA	0	0			ENST00000360565
CEP250	11190	37	20	34090524	34090524	Missense_Mutation	SNP	C	G	NA	KYSE270_OESOPHAGUS	ENST00000397527	0.1	p.Q1443E	NA	NA	0.5625		NA	NA	0	0			ENST00000397527
PREX1	57580	37	20	47342864	47342864	Missense_Mutation	SNP	G	A	NA	KYSE270_OESOPHAGUS	ENST00000371941	0.3	p.P195L	NA	NA	03:17:00		NA	NA	1.647e-05	0			ENST00000371941
OGFR	11054	37	20	61443745	61443745	Missense_Mutation	SNP	G	A	NA	KYSE270_OESOPHAGUS	ENST00000290291	0.6	p.A260T	NA	NA	58:294		NA	NA	1.686e-05	0			ENST00000290291
TNFRSF6B	8771	37	20	62328854	62328854	Missense_Mutation	SNP	C	A	NA	KYSE270_OESOPHAGUS	ENST00000369996	0.1	p.P200T	NA	NA	08:37:00		NA	NA	0	0			ENST00000369996
BRWD1	54014	37	21	40571091	40571091	Missense_Mutation	SNP	G	A	NA	KYSE270_OESOPHAGUS	ENST00000333229	0.2	p.L1751F	NA	NA	05:33:00		NA	NA	0	0			ENST00000333229
CHCHD10	400916	37	22	24109769	24109769	Missense_Mutation	SNP	G	A	NA	KYSE270_OESOPHAGUS	ENST00000484558	0.2	p.A18V	NA	NA	1 day, 4:42:00		NA	NA	0	0			ENST00000484558
FAM156A	29057	37	0	52977487	52977487	Missense_Mutation	SNP	G	A	NA	KYSE270_OESOPHAGUS	ENST00000316310	0.4	p.P104S	NA	NA	06:04:00		NA	NA	0	0			ENST00000316310
SLC45A3	85414	37	1	205632641	205632641	Missense_Mutation	SNP	G	A	NA	KYSE270_OESOPHAGUS	ENST00000367145	0.3	p.S93F	NA	NA			05:32:00	NA	0	0			ENST00000367145
CYP1B1	1545	37	2	38302162	38302162	Missense_Mutation	SNP	G	A	NA	KYSE270_OESOPHAGUS	ENST00000260630	0.3	p.R124C	NA	NA			03:08:00	NA	0	0			ENST00000260630
TBX18	9096	37	6	85473659	85473659	Missense_Mutation	SNP	C	G	NA	KYSE270_OESOPHAGUS	ENST00000369663	0.5	p.A81P	NA	NA			04:06:00	NA	0	0			ENST00000369663
SCARA5	286133	37	8	27779133	27779133	Missense_Mutation	SNP	C	T	NA	KYSE270_OESOPHAGUS	ENST00000354914	0.3	p.D291N	NA	NA			36:100	NA	0	0			ENST00000354914
GRK1	6011	37	13	114322128	114322128	Missense_Mutation	SNP	G	T	NA	KYSE270_OESOPHAGUS	ENST00000335678	0.6	p.D143Y	NA	NA			0.560417	NA	0	0			ENST00000335678
C1orf189	388701	37	1	154173060	154173060	Nonsense_Mutation	SNP	G	A	NA	KYSE270_OESOPHAGUS	ENST00000368525	0.3	p.R27*	NA	NA		10 days, 7:07:00	NA	NA	0	3			ENST00000368525
FAAH	2166	37	1	46867847	46867847	Nonsense_Mutation	SNP	G	T	NA	KYSE270_OESOPHAGUS	ENST00000243167	0.8	p.E94*	NA	NA	09:57:00	07:28:00	NA	NA	0	0			ENST00000243167
CDCP2	200008	37	1	54605495	54605495	Nonsense_Mutation	SNP	G	A	NA	KYSE270_OESOPHAGUS	ENST00000371330	0.1	p.Q350*	NA	NA		07:37:00	NA	NA	0	0			ENST00000371330
FGF8	2253	37	10	103530320	103530320	Nonsense_Mutation	SNP	G	T	NA	KYSE270_OESOPHAGUS	ENST00000344255	0.3	p.Y156*	NA	NA	10:17:00	15:29:00	NA	NA	0	0			ENST00000344255
OR52E8	390079	37	11	5878017	5878017	Nonsense_Mutation	SNP	C	A	NA	KYSE270_OESOPHAGUS	ENST00000537935	0.1	p.E306*	NA	NA		42:119	NA	NA	0	0			ENST00000537935
UNC93B1	81622	37	11	67765904	67765904	Nonsense_Mutation	SNP	G	A	NA	KYSE270_OESOPHAGUS	ENST00000227471	0.2	p.Q236*	NA	NA		0.958333	NA	NA	0	0			ENST00000227471
GDPD4	220032	37	11	76979575	76979575	Nonsense_Mutation	SNP	C	A	NA	KYSE270_OESOPHAGUS	ENST00000376217	0.2	p.E212*	NA	NA		44:91	NA	NA	0	0			ENST00000376217
E2F7	144455	37	12	77438447	77438447	Nonsense_Mutation	SNP	G	A	NA	KYSE270_OESOPHAGUS	ENST00000322886	0.7	p.Q320*	NA	NA	05:16:00	31:90	NA	NA	0	0			ENST00000322886
TPT1	7178	37	13	45912803	45912803	Nonsense_Mutation	SNP	C	A	NA	KYSE270_OESOPHAGUS	ENST00000530705	0.1	p.E170*	NA	NA		0.918056	NA	NA	0	0			ENST00000530705
RLTPR	146206	37	16	67685394	67685394	Nonsense_Mutation	SNP	G	T	NA	KYSE270_OESOPHAGUS	ENST00000334583	0.6	p.E802*	NA	NA		0.679861	NA	NA	0	0			ENST00000334583
USP36	57602	37	17	76794570	76794570	Nonsense_Mutation	SNP	G	A	NA	KYSE270_OESOPHAGUS	ENST00000542802	0.3	p.Q1102*	NA	NA	1.04514	56:132	NA	NA	0	0			ENST00000542802
ASXL3	80816	37	18	31323789	31323789	Nonsense_Mutation	SNP	C	G	NA	KYSE270_OESOPHAGUS	ENST00000269197	0.5	p.S1326*	NA	NA		99:235	NA	NA	0	0			ENST00000269197
GALNT1	2589	37	18	33289705	33289705	Nonsense_Mutation	SNP	C	T	NA	KYSE270_OESOPHAGUS	ENST00000269195	0.5	p.R551*	NA	NA	65:534	28:169	NA	NA	0	0			ENST00000269195
ZNF681	148213	37	19	23927958	23927958	Nonsense_Mutation	SNP	G	A	NA	KYSE270_OESOPHAGUS	ENST00000402377	0.3	p.Q132*	NA	NA		0.905556	NA	NA	0	0			ENST00000402377
WDR87	83889	37	19	38376816	38376816	Nonsense_Mutation	SNP	G	A	NA	KYSE270_OESOPHAGUS	ENST00000303868	0.5	p.Q2460*	NA	NA		08:21:00	NA	NA	0	0			ENST00000303868
ZSCAN1	284312	37	19	58551847	58551847	Nonsense_Mutation	SNP	C	T	NA	KYSE270_OESOPHAGUS	ENST00000282326	0.1	p.Q134*	NA	NA		48:131	NA	NA	0	0			ENST00000282326
LRPPRC	10128	37	2	44153082	44153082	Nonsense_Mutation	SNP	G	A	NA	KYSE270_OESOPHAGUS	ENST00000260665	0.7	p.R919*	NA	NA		0.721528	NA	NA	0	0			ENST00000260665
PCGF1	84759	37	2	74733089	74733089	Nonsense_Mutation	SNP	C	A	NA	KYSE270_OESOPHAGUS	ENST00000233630	0.6	p.E174*	NA	NA	1 day, 18:00:00	13 days, 18:18:00	NA	NA	0	0			ENST00000233630
WDR33	55339	37	2	128477705	128477705	Nonsense_Mutation	SNP	G	A	NA	KYSE270_OESOPHAGUS	ENST00000322313	0.4	p.Q632*	NA	NA	09:35:00	18:34:00	NA	NA	0	0			ENST00000322313
KYNU	8942	37	2	143798072	143798072	Nonsense_Mutation	SNP	A	T	NA	KYSE270_OESOPHAGUS	ENST00000264170	0.4	p.K373*	NA	NA		30:105	NA	NA	0	0			ENST00000264170
TTN	7273	37	2	179452435	179452435	Nonsense_Mutation	SNP	G	A	NA	KYSE270_OESOPHAGUS	ENST00000591111	0.1	p.R19560*	NA	NA		3 days, 4:59:00	72:71	NA	8.277e-06	0			ENST00000591111
PTPRT	11122	37	20	40727125	40727125	Nonsense_Mutation	SNP	C	T	NA	KYSE270_OESOPHAGUS	ENST00000373187	0.1	p.W1261*	NA	NA		26:87		NA	0	0			ENST00000373187
DOPEY2	9980	37	21	37650312	37650312	Nonsense_Mutation	SNP	G	T	NA	KYSE270_OESOPHAGUS	ENST00000399151	0.3	p.E1918*	NA	NA		0.922917	NA	NA	0	0			ENST00000399151
TTC3	7267	37	21	38537943	38537943	Nonsense_Mutation	SNP	C	T	NA	KYSE270_OESOPHAGUS	ENST00000399017	0.2	p.R1143*	NA	NA		74:380	NA	NA	0	0			ENST00000399017
TATDN2	9797	37	3	10291150	10291150	Nonsense_Mutation	SNP	T	A	NA	KYSE270_OESOPHAGUS	ENST00000287652	0.4	p.L89*	NA	NA	12:20:00	69:75	NA	NA	0	0			ENST00000287652
NUP210	23225	37	3	13429906	13429906	Nonsense_Mutation	SNP	G	C	NA	KYSE270_OESOPHAGUS	ENST00000254508	0.5	p.S194*	NA	NA		1 day, 9:26:00	1 day, 14:40:00	NA	0	0			ENST00000254508
PROS1	5627	37	3	93611784	93611784	Nonsense_Mutation	SNP	C	T	NA	KYSE270_OESOPHAGUS	ENST00000394236	0.3	p.W383*	NA	NA		33:164	NA	NA	0	0			ENST00000394236
CEP70	80321	37	3	138248060	138248060	Nonsense_Mutation	SNP	G	A	NA	KYSE270_OESOPHAGUS	ENST00000264982	0.3	p.Q284*	NA	NA		1.04583	NA	NA	0	0			ENST00000264982
SI	6476	37	3	164700831	164700831	Nonsense_Mutation	SNP	C	A	NA	KYSE270_OESOPHAGUS	ENST00000264382	0.3	p.E1736*	NA	NA		1.03889	NA	NA	0	0			ENST00000264382
SI	6476	37	3	164700832	164700832	Nonsense_Mutation	SNP	A	T	NA	KYSE270_OESOPHAGUS	ENST00000264382	0.3	p.Y1735*	NA	NA		1.0375	NA	NA	0	0			ENST00000264382
SLC17A4	10050	37	6	25769404	25769404	Nonsense_Mutation	SNP	G	T	NA	KYSE270_OESOPHAGUS	ENST00000377905	0.4	p.E95*	NA	NA		0.7625	NA	NA	0	0			ENST00000377905
HDAC2	3066	37	6	114274527	114274527	Nonsense_Mutation	SNP	C	A	NA	KYSE270_OESOPHAGUS	ENST00000519065	0.1	p.E185*	NA	NA		64:91	12:34:00	NA	0	0			ENST00000519065
VNN1	8876	37	6	133013696	133013696	Nonsense_Mutation	SNP	G	C	NA	KYSE270_OESOPHAGUS	ENST00000367928	0.4	p.S285*	NA	NA		08:30:00	NA	NA	0	0			ENST00000367928
PTPRN2	5799	37	7	157387968	157387968	Nonsense_Mutation	SNP	G	A	NA	KYSE270_OESOPHAGUS	ENST00000389418	0.4	p.Q820*	NA	NA	08:15:00	15:23:00	NA	NA	0	0			ENST00000389418
FGL1	2267	37	8	17739583	17739583	Nonsense_Mutation	SNP	C	A	NA	KYSE270_OESOPHAGUS	ENST00000398056	0.2	p.E57*	NA	NA		41:82	NA	NA	0	0			ENST00000398056
KDM6A	7403	37	0	44922966	44922966	Nonsense_Mutation	SNP	C	A	NA	KYSE270_OESOPHAGUS	ENST00000377967	0.4	p.Y609*	NA	NA		03:19:00			0	0			ENST00000377967
ZNF630	57232	37	0	47918651	47918651	Nonsense_Mutation	SNP	G	A	NA	KYSE270_OESOPHAGUS	ENST00000409324	0.3	p.Q394*	NA	NA		1 day, 6:33:00	NA	NA	0	0			ENST00000409324
TSPYL5	85453	37	8	98288869	98288869	Nonsense_Mutation	SNP	C	A	NA	KYSE270_OESOPHAGUS	ENST00000322128	0.3	p.G402*	NA	NA	1 day, 14:29:00		NA	NA	0	0			ENST00000322128
CCP110	9738	37	16	19539243	19539243	Nonsense_Mutation	SNP	A	T	NA	KYSE270_OESOPHAGUS	ENST00000381396	0.5	p.R14*	NA	NA	0.424306		NA	NA	0	0			ENST00000381396
CHML	1122	37	1	241797098	241797098	Nonstop_Mutation	SNP	C	G	NA	KYSE270_OESOPHAGUS	ENST00000366553	0.1	p.*657Y	NA	NA	1 day, 23:36:00	161:91	NA	NA	0	0			ENST00000366553
C2CD2L	9854	37	11	118986757	118986757	Nonstop_Mutation	SNP	A	G	NA	KYSE270_OESOPHAGUS	ENST00000528586	0.1	p.*392W	NA	NA	15:16:00	10:14:00	NA	NA	0	0			ENST00000528586
AKR1C2	1646	37	10	5032189	5032189	Nonstop_Mutation	SNP	T	A	NA	KYSE270_OESOPHAGUS	ENST00000380753	0.4	p.*324L	NA	NA		1 day, 3:26:00	NA	NA	0	0			ENST00000380753
TP53	7157	37	17	7578370	7578370	Splice_Site	SNP	C	T	NA	KYSE270_OESOPHAGUS	ENST00000269305	0.4		NA	NA	04:00:00	1 day, 11:00:00	6 days, 7:00:00	21 days, 3:00:00	0	20			ENST00000269305
EIF4G3	8672	37	1	21187012	21187012	Splice_Site	SNP	T	A	NA	KYSE270_OESOPHAGUS	ENST00000264211	0.8		NA	NA		35:80	NA	NA	0	0			ENST00000264211
PKLR	5313	37	1	155265455	155265455	Splice_Site	SNP	C	T	NA	KYSE270_OESOPHAGUS	ENST00000342741	0.4		NA	NA		0.584028	NA	NA	0	0			ENST00000342741
PKLR	5313	37	1	155265456	155265456	Splice_Site	SNP	C	T	NA	KYSE270_OESOPHAGUS	ENST00000342741	0.4	p.E125E	NA	NA		0.584722	NA	NA	0	0			ENST00000342741
ARID4B	51742	37	1	235359431	235359431	Splice_Site	SNP	C	A	NA	KYSE270_OESOPHAGUS	ENST00000264183	0.3		NA	NA		49:65	NA	NA	0	0			ENST00000264183
PCGF6	84108	37	10	105063718	105063718	Splice_Site	SNP	C	A	NA	KYSE270_OESOPHAGUS	ENST00000369847	0.3	p.D333Y	NA	NA		0.969444	NA	NA	0	0			ENST00000369847
MAP4K2	5871	37	11	64569890	64569890	Splice_Site	SNP	C	T	NA	KYSE270_OESOPHAGUS	ENST00000294066	0.2		NA	NA	3 days, 4:00:00	12:00:00	06:00:00	NA	0	0			ENST00000294066
POLA2	23649	37	11	65036143	65036143	Splice_Site	SNP	A	T	NA	KYSE270_OESOPHAGUS	ENST00000265465	0.3	p.L99L	NA	NA	68:93	41:72	NA	NA	0	0			ENST00000265465
ESAM	90952	37	11	124623857	124623857	Splice_Site	SNP	C	A	NA	KYSE270_OESOPHAGUS	ENST00000278927	0.5	p.K286N	NA	NA	1 day, 10:41:00	05:05:00	NA	NA	0	0			ENST00000278927
CEP290	80184	37	12	88500681	88500681	Splice_Site	SNP	T	C	NA	KYSE270_OESOPHAGUS	ENST00000552810	0.1	p.N863S	NA	NA		87:97	NA	NA	0	0			ENST00000552810
STAB2	55576	37	12	104042602	104042602	Splice_Site	SNP	G	T	NA	KYSE270_OESOPHAGUS	ENST00000388887	0.2		NA	NA		35:64	NA	NA	0	0			ENST00000388887
SCEL	8796	37	13	78214809	78214809	Splice_Site	SNP	A	G	NA	KYSE270_OESOPHAGUS	ENST00000349847	0.3		NA	NA		3 days, 7:00:00	NA	NA	0	0			ENST00000349847
IFI35	3430	37	17	41165064	41165064	Splice_Site	SNP	G	A	NA	KYSE270_OESOPHAGUS	ENST00000415816	0.2	p.V41I	NA	NA	17:26:00	79:136	NA	NA	0	0			ENST00000415816
ZSWIM4	65249	37	19	13920033	13920033	Splice_Site	SNP	G	T	NA	KYSE270_OESOPHAGUS	ENST00000254323	0.2	p.L337L	NA	NA		11:33:00	NA	NA	0	0			ENST00000254323
DMKN	93099	37	19	36003378	36003378	Splice_Site	SNP	C	T	NA	KYSE270_OESOPHAGUS	ENST00000339686	0.3	p.G210E	NA	NA		11:15:00	NA	NA	0	0			ENST00000339686
RNF144A	9781	37	2	7170255	7170255	Splice_Site	SNP	A	T	NA	KYSE270_OESOPHAGUS	ENST00000320892	0.6		NA	NA		21:57:00	NA	NA	0	0			ENST00000320892
LRP1B	53353	37	2	141987010	141987010	Splice_Site	SNP	C	T	NA	KYSE270_OESOPHAGUS	ENST00000389484	0.3		NA	NA		1.01528	06:17:00	NA	0	0			ENST00000389484
TTN	7273	37	2	179470024	179470024	Splice_Site	SNP	T	A	NA	KYSE270_OESOPHAGUS	ENST00000591111	0.1		NA	NA	02:02:00	11:25:00	1 day, 9:34:00	NA	0	0			ENST00000591111
FN1	2335	37	2	216232749	216232749	Splice_Site	SNP	G	A	NA	KYSE270_OESOPHAGUS	ENST00000359671	0.1	p.V2194V	NA	NA	115:100	18:27:00	16:24:00	NA	0	0			ENST00000359671
MYT1	4661	37	20	62830269	62830269	Splice_Site	SNP	G	C	NA	KYSE270_OESOPHAGUS	ENST00000328439	0.1	p.G19R	NA	NA		0.882639	68:375	NA	0	0			ENST00000328439
SERPIND1	3053	37	22	21140436	21140436	Splice_Site	SNP	G	A	NA	KYSE270_OESOPHAGUS	ENST00000215727	0.5	p.L436L	NA	NA		60:133	NA	NA	0	0			ENST00000215727
MTX3	345778	37	5	79286485	79286485	Splice_Site	SNP	G	A	NA	KYSE270_OESOPHAGUS	ENST00000512528	0.1	p.A28V	NA	NA	1 day, 12:00:00	3 days, 2:03:00	NA	NA	0	0			ENST00000512528
SUN1	23353	37	7	881581	881581	Splice_Site	SNP	A	T	NA	KYSE270_OESOPHAGUS	ENST00000405266	0.1		NA	NA		16:46:00	NA	NA	0	0			ENST00000405266
EMC2	9694	37	8	109462051	109462051	Splice_Site	SNP	G	A	NA	KYSE270_OESOPHAGUS	ENST00000220853	0.3		NA	NA	1 day, 0:00:00	41:172	NA	NA	0	0			ENST00000220853
DMD	1756	37	0	32382827	32382827	Splice_Site	SNP	C	T	NA	KYSE270_OESOPHAGUS	ENST00000357033	0.4	p.E1676K	NA	NA		1 day, 0:49:00	NA	NA	0	0			ENST00000357033
DMD	1756	37	0	32382828	32382828	Splice_Site	SNP	C	T	NA	KYSE270_OESOPHAGUS	ENST00000357033	0.4		NA	NA		1 day, 0:48:00	NA	NA	0	0			ENST00000357033
LRRC9	341883	37	14	60398337	60398337	Splice_Site	SNP	G	A	NA	KYSE270_OESOPHAGUS	ENST00000445360	0.1	p.G137S	NA	NA		27:72	NA	NA	0	0			ENST00000445360
WDR65	0	37	1	43638125	43638125	Splice_Site	SNP	G	A	NA	KYSE270_OESOPHAGUS	ENST00000372492	0.4		NA	NA	04:10:00		NA	NA	0	0			ENST00000372492
LTBP3	4054	37	11	65307717	65307717	Splice_Site	SNP	C	T	NA	KYSE270_OESOPHAGUS	ENST00000301873	0.5	p.M1081I	NA	NA	12 days, 16:00:00		NA	NA	3.425e-05	0			ENST00000301873
ACTG1	71	37	17	79479759	79479759	Splice_Site	SNP	C	A	NA	KYSE270_OESOPHAGUS	ENST00000331925	0.2		NA	NA	0.903472		NA	NA	0	0			ENST00000331925
RPP30	10556	37	10	92656067	92656070	Splice_Site	DEL	AAGA	-	NA	KYSE270_OESOPHAGUS	ENST00000371703	0.3	p.Q206fs	NA	NA		13:58:00	NA	NA	0	0			ENST00000371703
EEF1G	1937	37	11	62327307	62327324	Splice_Site	DEL	CAGCTGGGGATAAAAAGC	-	NA	KYSE270_OESOPHAGUS	ENST00000329251	0.4	p.A386del	NA	NA	03:01:00		NA	NA	0	0			ENST00000329251
SMARCA4	6597	37	19	11095949	11095949	Splice_Site	DEL	C	-	NA	KYSE270_OESOPHAGUS	ENST00000429416	0.3	p.P75fs	NA	NA		0.573611		NA	0	0			ENST00000429416
ACSS2	55902	37	20	33508809	33508809	Splice_Site	DEL	T	-	NA	KYSE270_OESOPHAGUS	ENST00000360596	0.2	p.F382fs	NA	NA		78:530	NA	NA	0	0			ENST00000360596
TDRD7	23424	37	9	100201600	100201600	Splice_Site	DEL	G	-	NA	KYSE270_OESOPHAGUS	ENST00000355295	0.4	p.D213fs	NA	NA	04:21:00		NA	NA	0	0			ENST00000355295
FLOT2	2319	37	17	27209255	27209353	Splice_Site	DEL	CCTGGGGACAAAAGGGGCAGAAGGGGAAGGTGAGTGAGTAGAGGTCCTGAGTCATCATGGTCCCATCACCCCTGAGCTTCCCATCCTTGAACCCACATA	-	NA	KYSE270_OESOPHAGUS	ENST00000394908	0.4	p.Y194del	NA	NA	13 days, 11:02:00		NA	NA	0	0			ENST00000394908
UPF1	5976	37	19	18943020	18943020	Start_Codon_SNP	SNP	T	A	NA	KYSE270_OESOPHAGUS	ENST00000599848	0.1	p.M1K	NA	NA	11:48:00		NA	NA	0	0			ENST00000599848
SLC25A31	83447	37	4	128689927	128689927	Silent	SNP	G	A	NA	KYSE270_OESOPHAGUS	ENST00000281154	0.4	p.K218K	NA	NA		0.334028	NA	NA	0	4
GRIA1	2890	37	5	153065877	153065877	Silent	SNP	C	T	NA	KYSE270_OESOPHAGUS	ENST00000285900	0.5	p.D374D	NA	NA		3 days, 2:04:00	NA	NA	4.118e-05	4
ITGA8	8516	37	10	15697376	15697376	Silent	SNP	G	A	NA	KYSE270_OESOPHAGUS	ENST00000378076	0.3	p.V326V	NA	NA		0.552778	NA	NA	0	3
BEST3	144453	37	12	70049365	70049365	Silent	SNP	G	A	NA	KYSE270_OESOPHAGUS	ENST00000330891	0.5	p.P443P	NA	NA		1 day, 10:49:00	NA	NA	0	3
SLC9A4	389015	37	2	103120032	103120032	Silent	SNP	C	T	NA	KYSE270_OESOPHAGUS	ENST00000295269	0.4	p.I282I	NA	NA		1 day, 2:31:00	NA	NA	8.236e-06	3
ZNF142	7701	37	2	219508077	219508077	Silent	SNP	G	A	NA	KYSE270_OESOPHAGUS	ENST00000449707	0.1	p.G1054G	NA	NA	13:02:00	1 day, 17:01:00	NA	NA	0.0003806	3
TMEM59L	25789	37	19	18729233	18729233	Silent	SNP	C	T	NA	KYSE270_OESOPHAGUS	ENST00000600490	0.1	p.S277S	NA	NA	67:67		NA	NA	3.309e-05	3
PLXNA4	91584	37	7	131848964	131848964	Silent	SNP	G	A	NA	KYSE270_OESOPHAGUS	ENST00000359827	0.3	p.G1479G	NA	NA	02:00:00		NA	NA	8.236e-06	3
SDF4	51150	37	1	1154297	1154297	Silent	SNP	G	A	NA	KYSE270_OESOPHAGUS	ENST00000360001	0.6	p.V196V	NA	NA	126:798	24:132	NA	NA	0	0
PLCH2	9651	37	1	2419149	2419149	Silent	SNP	C	T	NA	KYSE270_OESOPHAGUS	ENST00000419816	0.2	p.I409I	NA	NA		45:111	NA	NA	0	0
KIF1B	23095	37	1	10338104	10338104	Silent	SNP	C	A	NA	KYSE270_OESOPHAGUS	ENST00000377086	0.1	p.A366A	NA	NA	50:172	24:96	NA	NA	0	0
DHRS3	9249	37	1	12628384	12628384	Silent	SNP	G	A	NA	KYSE270_OESOPHAGUS	ENST00000376223	0.2	p.F298F	NA	NA	158:602	27:214	NA	NA	0	0
KIF17	57576	37	1	21030980	21030980	Silent	SNP	C	T	NA	KYSE270_OESOPHAGUS	ENST00000247986	0.2	p.K361K	NA	NA		17:17:00	NA	NA	1.647e-05	0
RHCE	6006	37	1	25717339	25717339	Silent	SNP	C	T	NA	KYSE270_OESOPHAGUS	ENST00000294413	0.7	p.R234R	NA	NA	02:05:00	110:103	NA	NA	0	0
PAQR7	164091	37	1	26189425	26189425	Silent	SNP	G	A	NA	KYSE270_OESOPHAGUS	ENST00000374296	0.3	p.P302P	NA	NA	2 days, 22:01:00	3 days, 10:01:00	NA	NA	0	0
RBBP4	5928	37	1	33134374	33134374	Silent	SNP	C	T	NA	KYSE270_OESOPHAGUS	ENST00000373493	0.5	p.L173L	NA	NA	139:252	64:116	NA	NA	0	0
ZNF362	149076	37	1	33745900	33745900	Silent	SNP	C	T	NA	KYSE270_OESOPHAGUS	ENST00000539719	0.1	p.S175S	NA	NA	24:66	1.00556	NA	NA	0	0
CSMD2	114784	37	1	34554601	34554601	Silent	SNP	G	A	NA	KYSE270_OESOPHAGUS	ENST00000373381	0.4	p.P127P	NA	NA	11:44:00	1 day, 1:49:00	NA	NA	0	0
PTPRF	5792	37	1	44069113	44069113	Silent	SNP	G	A	NA	KYSE270_OESOPHAGUS	ENST00000359947	0.4	p.P789P	NA	NA	129:182	23:55:00	NA	NA	3.295e-05	0
SPATA6	54558	37	1	48937669	48937669	Silent	SNP	C	A	NA	KYSE270_OESOPHAGUS	ENST00000371847	0.3	p.V4V	NA	NA		09:22:00	NA	NA	0	0
AGBL4	84871	37	1	50317156	50317156	Silent	SNP	C	T	NA	KYSE270_OESOPHAGUS	ENST00000371839	0.1	p.G23G	NA	NA		47:241	NA	NA	0	0
ZCCHC11	23318	37	1	52901112	52901112	Silent	SNP	T	C	NA	KYSE270_OESOPHAGUS	ENST00000371544	0.3	p.V1395V	NA	NA	0.74375	0.553472	NA	NA	0	0
C1orf87	127795	37	1	60521038	60521038	Silent	SNP	C	T	NA	KYSE270_OESOPHAGUS	ENST00000371201	0.3	p.Q60Q	NA	NA		68:233	NA	NA	0	0
NFIA	4774	37	1	61553862	61553862	Silent	SNP	C	T	NA	KYSE270_OESOPHAGUS	ENST00000403491	0.3	p.V23V	NA	NA	05:06:00	84:432	10:36:00	NA	0	0
CSF1	1435	37	1	110466101	110466101	Silent	SNP	C	T	NA	KYSE270_OESOPHAGUS	ENST00000329608	0.6	p.A286A	NA	NA	06:15:00	0.636806	NA	NA	0	0
CHI3L2	1117	37	1	111778661	111778661	Silent	SNP	C	T	NA	KYSE270_OESOPHAGUS	ENST00000445067	0.2	p.I207I	NA	NA		44:274	NA	NA	0	0
SLC22A15	55356	37	1	116609257	116609257	Silent	SNP	C	T	NA	KYSE270_OESOPHAGUS	ENST00000369503	0.4	p.S494S	NA	NA		49:177	46:181	NA	8.28e-06	0
ADAM30	11085	37	1	120437844	120437844	Silent	SNP	A	G	NA	KYSE270_OESOPHAGUS	ENST00000369400	0.1	p.N372N	NA	NA		54:234	NA	NA	0	0
PDE4DIP	9659	37	1	144865856	144865856	Silent	SNP	C	T	NA	KYSE270_OESOPHAGUS	ENST00000369354	0.3	p.R1908R	NA	NA		89:721		NA	2.471e-05	0
ANP32E	81611	37	1	150198973	150198973	Silent	SNP	C	T	NA	KYSE270_OESOPHAGUS	ENST00000314136	0.8	p.V216V	NA	NA	195:476	0.828472	NA	NA	0	0
LINGO4	339398	37	1	151774179	151774179	Silent	SNP	G	A	NA	KYSE270_OESOPHAGUS	ENST00000368820	0.3	p.N334N	NA	NA		3 days, 2:08:00	NA	NA	4.942e-05	0
TCHHL1	126637	37	1	152058676	152058676	Silent	SNP	C	T	NA	KYSE270_OESOPHAGUS	ENST00000368806	0.1	p.G494G	NA	NA		52:238	NA	NA	2.471e-05	0
S100A7	6278	37	1	153430396	153430396	Silent	SNP	C	T	NA	KYSE270_OESOPHAGUS	ENST00000368723	0.3	p.K64K	NA	NA		37:74	NA	NA	0	0
UBQLN4	56893	37	1	156018433	156018433	Silent	SNP	C	T	NA	KYSE270_OESOPHAGUS	ENST00000368309	0.3	p.R253R	NA	NA	61:89	0.884722	NA	NA	0	0
PAPPA2	60676	37	1	176809398	176809398	Silent	SNP	C	T	NA	KYSE270_OESOPHAGUS	ENST00000367662	0.3	p.S1764S	NA	NA		41:98	NA	NA	0	0
HMCN1	83872	37	1	186081965	186081965	Silent	SNP	C	T	NA	KYSE270_OESOPHAGUS	ENST00000271588	0.4	p.L3671L	NA	NA		1 day, 1:24:00	NA	NA	0	0
KIF21B	23046	37	1	200946456	200946456	Silent	SNP	G	A	NA	KYSE270_OESOPHAGUS	ENST00000422435	0.2	p.T1403T	NA	NA		0.63125	NA	NA	0	0
PRELP	5549	37	1	203452879	203452879	Silent	SNP	T	G	NA	KYSE270_OESOPHAGUS	ENST00000343110	0.2	p.G189G	NA	NA		40:105	NA	NA	0	0
USH2A	7399	37	1	216040380	216040380	Silent	SNP	G	A	NA	KYSE270_OESOPHAGUS	ENST00000307340	0.3	p.H2938H	NA	NA		37:137	NA	NA	0	0
AIDA	64853	37	1	222849535	222849535	Silent	SNP	C	T	NA	KYSE270_OESOPHAGUS	ENST00000340020	0.6	p.S162S	NA	NA	9 days, 21:02:00	7 days, 9:08:00	NA	NA	1.647e-05	0
TP53BP2	7159	37	1	223976824	223976824	Silent	SNP	A	G	NA	KYSE270_OESOPHAGUS	ENST00000343537	0.7	p.L1017L	NA	NA	37:167	26:176	NA	NA	0	0
ACTA1	58	37	1	229567841	229567841	Silent	SNP	G	A	NA	KYSE270_OESOPHAGUS	ENST00000366684	0.3	p.S236S	NA	NA		05:36:00	NA	NA	0	0
ARID4B	51742	37	1	235336015	235336015	Silent	SNP	G	A	NA	KYSE270_OESOPHAGUS	ENST00000264183	0.3	p.I1243I	NA	NA	1 day, 6:18:00	1 day, 1:23:00	NA	NA	0	0
PLXDC2	84898	37	10	20335800	20335800	Silent	SNP	G	A	NA	KYSE270_OESOPHAGUS	ENST00000377252	0.4	p.E109E	NA	NA	04:11:00	29:107	NA	NA	0	0
GPRIN2	9721	37	10	46999486	46999486	Silent	SNP	G	A	NA	KYSE270_OESOPHAGUS	ENST00000374317	0.1	p.G202G	NA	NA		05:43:00	NA	NA	0	0
RTKN2	219790	37	10	63995959	63995959	Silent	SNP	A	C	NA	KYSE270_OESOPHAGUS	ENST00000373789	0.3	p.S184S	NA	NA	18:00:00	1 day, 9:02:00	NA	NA	0	0
CDH23	64072	37	10	73538041	73538041	Silent	SNP	C	T	NA	KYSE270_OESOPHAGUS	ENST00000224721	0.6	p.S1726S	NA	NA		13:59:00	NA	NA	0	0
PDE6C	5146	37	10	95396781	95396781	Silent	SNP	A	C	NA	KYSE270_OESOPHAGUS	ENST00000371447	0.3	p.V481V	NA	NA		23:34:00	NA	NA	0	0
PIK3AP1	118788	37	10	98380283	98380283	Silent	SNP	G	A	NA	KYSE270_OESOPHAGUS	ENST00000339364	0.5	p.P589P	NA	NA		06:41:00	NA	NA	0	0
FAM178A	55719	37	10	102684210	102684210	Silent	SNP	C	T	NA	KYSE270_OESOPHAGUS	ENST00000238961	0.4	p.S484S	NA	NA		55:68	NA	NA	8.236e-06	0
ATRNL1	26033	37	10	116887420	116887420	Silent	SNP	C	T	NA	KYSE270_OESOPHAGUS	ENST00000355044	0.3	p.G185G	NA	NA	05:13:00	22:53:00	NA	NA	0	0
NLRP6	171389	37	11	281513	281513	Silent	SNP	G	T	NA	KYSE270_OESOPHAGUS	ENST00000312165	0.5	p.V593V	NA	NA		06:30:00	0.708333	NA	0	0
OR10A3	26496	37	11	7960726	7960726	Silent	SNP	G	A	NA	KYSE270_OESOPHAGUS	ENST00000360759	0.3	p.L114L	NA	NA		1 day, 17:47:00	NA	NA	0	0
INSC	387755	37	11	15222489	15222489	Silent	SNP	G	A	NA	KYSE270_OESOPHAGUS	ENST00000379554	0.3	p.L318L	NA	NA		04:11:00	NA	NA	0	0
SOX6	55553	37	11	16068216	16068216	Silent	SNP	A	T	NA	KYSE270_OESOPHAGUS	ENST00000352083	0.6	p.L489L	NA	NA		0.63125	NA	NA	0	0
MRGPRX1	259249	37	11	18956113	18956113	Silent	SNP	G	A	NA	KYSE270_OESOPHAGUS	ENST00000302797	0.3	p.F73F	NA	NA		69:103	NA	NA	0	0
ANO5	203859	37	11	22249048	22249048	Silent	SNP	T	A	NA	KYSE270_OESOPHAGUS	ENST00000324559	0.8	p.T188T	NA	NA		0.763889	NA	NA	0	0
KIAA1549L	25758	37	11	33565548	33565548	Silent	SNP	C	T	NA	KYSE270_OESOPHAGUS	ENST00000321505	0.4	p.F516F	NA	NA	09:13:00	89:182	NA	NA	0	0
OR4C6	219432	37	11	55433063	55433063	Silent	SNP	C	T	NA	KYSE270_OESOPHAGUS	ENST00000314259	0.3	p.L141L	NA	NA		33:65	NA	NA	0	0
OR5J2	282775	37	11	55944621	55944621	Silent	SNP	C	T	NA	KYSE270_OESOPHAGUS	ENST00000312298	0.1	p.H176H	NA	NA		42:79	NA	NA	0	0
TNKS1BP1	85456	37	11	57068393	57068393	Silent	SNP	G	A	NA	KYSE270_OESOPHAGUS	ENST00000532437	0.1	p.P1698P	NA	NA	87:191	41:117	NA	NA	0	0
SYT7	9066	37	11	61295406	61295406	Silent	SNP	G	A	NA	KYSE270_OESOPHAGUS	ENST00000263846	0.4	p.N201N	NA	NA	2 days, 11:00:00	5 days, 3:03:00	NA	NA	2.471e-05	0
SART1	9092	37	11	65746353	65746353	Silent	SNP	C	T	NA	KYSE270_OESOPHAGUS	ENST00000312397	0.5	p.I784I	NA	NA	56:141	36:116	NA	NA	1.647e-05	0
FAM168A	23201	37	11	73141781	73141781	Silent	SNP	G	A	NA	KYSE270_OESOPHAGUS	ENST00000064778	0.4	p.A35A	NA	NA	2 days, 7:00:00	4 days, 6:02:00	NA	NA	0	0
MAP6	4135	37	11	75319172	75319172	Silent	SNP	G	A	NA	KYSE270_OESOPHAGUS	ENST00000304771	0.3	p.P367P	NA	NA	08:09:00	16:47:00	NA	NA	0	0
DLG2	1740	37	11	83252760	83252760	Silent	SNP	G	A	NA	KYSE270_OESOPHAGUS	ENST00000532653	0.1	p.D589D	NA	NA		0.475	NA	NA	0	0
HSPA8	3312	37	11	122928502	122928502	Silent	SNP	A	G	NA	KYSE270_OESOPHAGUS	ENST00000532636	0.1	p.G627G	NA	NA	39 days, 13:06:00	3 days, 6:05:00	NA	NA	1.647e-05	0
OR8D4	338662	37	11	123777411	123777411	Silent	SNP	C	T	NA	KYSE270_OESOPHAGUS	ENST00000321355	0.2	p.S91S	NA	NA		0.524306	NA	NA	1.647e-05	0
IQSEC3	440073	37	12	283830	283830	Silent	SNP	G	A	NA	KYSE270_OESOPHAGUS	ENST00000538872	0.1	p.A1060A	NA	NA		4 days, 4:02:00	NA	NA	3.39e-05	0
NCAPD2	9918	37	12	6620368	6620368	Silent	SNP	G	A	NA	KYSE270_OESOPHAGUS	ENST00000315579	0.5	p.L179L	NA	NA	122:395	32:128	NA	NA	0	0
IFFO1	25900	37	12	6649700	6649700	Silent	SNP	G	A	NA	KYSE270_OESOPHAGUS	ENST00000396840	0.2	p.S543S	NA	NA		3 days, 10:01:00	NA	NA	0	0
CLSTN3	9746	37	12	7293960	7293960	Silent	SNP	C	T	NA	KYSE270_OESOPHAGUS	ENST00000266546	0.6	p.P482P	NA	NA	62:194	59:236	NA	NA	0	0
CD163	9332	37	12	7647909	7647909	Silent	SNP	C	T	NA	KYSE270_OESOPHAGUS	ENST00000359156	0.4	p.K396K	NA	NA		39:81	NA	NA	0	0
KLRF1	51348	37	12	9986020	9986020	Silent	SNP	T	G	NA	KYSE270_OESOPHAGUS	ENST00000279544	0.3	p.L102L	NA	NA		31:139	NA	NA	0	0
BCAT1	586	37	12	24989507	24989507	Silent	SNP	G	A	NA	KYSE270_OESOPHAGUS	ENST00000261192	0.7	p.L281L	NA	NA	32:168	43:136	NA	NA	0	0
IPO8	10526	37	12	30829462	30829462	Silent	SNP	G	A	NA	KYSE270_OESOPHAGUS	ENST00000256079	0.4	p.F233F	NA	NA	0.966667	0.625694	NA	NA	0	0
SCN8A	6334	37	12	52100476	52100476	Silent	SNP	A	C	NA	KYSE270_OESOPHAGUS	ENST00000354534	0.6	p.R538R	NA	NA		69:164	NA	NA	0	0
IKZF4	64375	37	12	56420755	56420755	Silent	SNP	C	G	NA	KYSE270_OESOPHAGUS	ENST00000262032	0.5	p.L159L	NA	NA	04:12:00	13:42:00	NA	NA	0	0
SLC39A5	283375	37	12	56625076	56625076	Silent	SNP	G	A	NA	KYSE270_OESOPHAGUS	ENST00000266980	0.4	p.V6V	NA	NA		46:81	NA	NA	8.253e-06	0
ARHGEF25	115557	37	12	58008171	58008171	Silent	SNP	A	G	NA	KYSE270_OESOPHAGUS	ENST00000286494	0.4	p.L238L	NA	NA	4 days, 14:00:00	3 days, 14:03:00	NA	NA	0	0
GLIPR1L2	144321	37	12	75824517	75824517	Silent	SNP	C	A	NA	KYSE270_OESOPHAGUS	ENST00000550916	0.1	p.A231A	NA	NA		57:86	NA	NA	0	0
SPIC	121599	37	12	101873388	101873388	Silent	SNP	C	T	NA	KYSE270_OESOPHAGUS	ENST00000551346	0.1	p.N42N	NA	NA		2 days, 14:04:00	NA	NA	8.236e-06	0
HECTD4	283450	37	12	112622753	112622753	Silent	SNP	G	A	NA	KYSE270_OESOPHAGUS	ENST00000430131	0.2	p.T2917T	NA	NA		06:39:00	NA	NA	8.24e-06	0
TPCN1	53373	37	12	113728761	113728761	Silent	SNP	C	T	NA	KYSE270_OESOPHAGUS	ENST00000335509	0.6	p.T639T	NA	NA		40:250	NA	NA	8.236e-06	0
TPCN1	53373	37	12	113728762	113728762	Silent	SNP	C	T	NA	KYSE270_OESOPHAGUS	ENST00000335509	0.6	p.L640L	NA	NA		39:250	NA	NA	0	0
BRCA2	675	37	13	32907340	32907340	Silent	SNP	G	A	NA	KYSE270_OESOPHAGUS	ENST00000380152	0.3	p.K575K	NA	NA		41:148	0.754861		0	0
G2E3	55632	37	14	31081478	31081478	Silent	SNP	G	A	NA	KYSE270_OESOPHAGUS	ENST00000206595	0.6	p.E522E	NA	NA	1 day, 17:19:00	91:105	NA	NA	0	0
MGAT2	4247	37	14	50088619	50088619	Silent	SNP	C	T	NA	KYSE270_OESOPHAGUS	ENST00000305386	0.2	p.I211I	NA	NA	52:164	65:142	NA	NA	0	0
SYNE2	23224	37	14	64514826	64514826	Silent	SNP	T	C	NA	KYSE270_OESOPHAGUS	ENST00000344113	0.4	p.L2444L	NA	NA	13:44:00	0.840972	NA	NA	0	0
AHSA1	10598	37	14	77929086	77929086	Silent	SNP	C	T	NA	KYSE270_OESOPHAGUS	ENST00000216479	0.3	p.I152I	NA	NA		34:134	NA	NA	0	0
MARK3	4140	37	14	103969408	103969408	Silent	SNP	C	T	NA	KYSE270_OESOPHAGUS	ENST00000429436	0.2	p.H702H	NA	NA		4 days, 13:02:00	2 days, 9:00:00	NA	1.652e-05	0
RHOV	171177	37	15	41165891	41165891	Silent	SNP	T	A	NA	KYSE270_OESOPHAGUS	ENST00000220507	0.4	p.T86T	NA	NA	16:14:00	2 days, 6:44:00	NA	NA	0	0
SPTBN5	51332	37	15	42156004	42156004	Silent	SNP	G	A	NA	KYSE270_OESOPHAGUS	ENST00000320955	0.6	p.F2349F	NA	NA		32:93	NA	NA	0	0
MYO5C	55930	37	15	52575069	52575069	Silent	SNP	G	A	NA	KYSE270_OESOPHAGUS	ENST00000261839	0.7	p.P16P	NA	NA	06:08:00	13:27:00	NA	NA	0	0
LRRK1	79705	37	15	101595284	101595284	Silent	SNP	C	T	NA	KYSE270_OESOPHAGUS	ENST00000388948	0.3	p.S1396S	NA	NA	14:25:00	44:72	91:161	NA	0	0
TMEM8A	58986	37	16	427135	427135	Silent	SNP	G	A	NA	KYSE270_OESOPHAGUS	ENST00000431232	0.2	p.F179F	NA	NA	70:153	1 day, 7:43:00	NA	NA	0	0
WDR90	197335	37	16	703617	703617	Silent	SNP	C	T	NA	KYSE270_OESOPHAGUS	ENST00000293879	0.4	p.T442T	NA	NA	30:60	12:40:00	NA	NA	1.654e-05	0
ABCA3	21	37	16	2373582	2373582	Silent	SNP	G	A	NA	KYSE270_OESOPHAGUS	ENST00000301732	0.5	p.F185F	NA	NA		167:517	28:120	NA	8.236e-06	0
PRSS33	260429	37	16	2835895	2835895	Silent	SNP	C	A	NA	KYSE270_OESOPHAGUS	ENST00000293851	0.5	p.P49P	NA	NA		04:09:00	NA	NA	0	0
PRSS22	64063	37	16	2905780	2905780	Silent	SNP	G	A	NA	KYSE270_OESOPHAGUS	ENST00000161006	0.3	p.S118S	NA	NA	15:57:00	19:27:00	NA	NA	0	0
GRIN2A	2903	37	16	9858737	9858737	Silent	SNP	C	G	NA	KYSE270_OESOPHAGUS	ENST00000396573	0.2	p.T888T	NA	NA	10:00:00	6 days, 4:04:00	7 days, 3:01:00	NA	0	0
COQ7	10229	37	16	19087155	19087155	Silent	SNP	C	T	NA	KYSE270_OESOPHAGUS	ENST00000321998	0.5	p.D160D	NA	NA	30:73	45:89	NA	NA	0	0
RABEP2	79874	37	16	28925779	28925779	Silent	SNP	G	A	NA	KYSE270_OESOPHAGUS	ENST00000358201	0.4	p.F224F	NA	NA	14:35:00	09:15:00	NA	NA	4.134e-05	0
ITGAD	3681	37	16	31424161	31424161	Silent	SNP	G	A	NA	KYSE270_OESOPHAGUS	ENST00000389202	0.2	p.R570R	NA	NA		0.770139	NA	NA	0	0
ADCY7	113	37	16	50338366	50338366	Silent	SNP	C	T	NA	KYSE270_OESOPHAGUS	ENST00000394697	0.2	p.L488L	NA	NA		12:29:00	NA	NA	8.238e-06	0
MVD	4597	37	16	88719774	88719774	Silent	SNP	A	G	NA	KYSE270_OESOPHAGUS	ENST00000301012	0.3	p.A352A	NA	NA	8 days, 4:00:00	1 day, 3:01:00	NA	NA	0	0
SMG6	23293	37	17	2203843	2203843	Silent	SNP	G	A	NA	KYSE270_OESOPHAGUS	ENST00000263073	0.6	p.P68P	NA	NA	13:21:00	48:114	NA	NA	0	0
NUP88	4927	37	17	5292205	5292205	Silent	SNP	A	G	NA	KYSE270_OESOPHAGUS	ENST00000573584	0.1	p.R520R	NA	NA	32:76	0.876389	NA	NA	0	0
NDEL1	81565	37	17	8370296	8370296	Silent	SNP	C	T	NA	KYSE270_OESOPHAGUS	ENST00000334527	0.7	p.S331S	NA	NA	0.963889	0.75625	NA	NA	0	0
MYH8	4626	37	17	10298666	10298666	Silent	SNP	C	T	NA	KYSE270_OESOPHAGUS	ENST00000403437	0.2	p.K1582K	NA	NA		43:63	NA	NA	0	0
MYH4	4622	37	17	10358007	10358007	Silent	SNP	C	T	NA	KYSE270_OESOPHAGUS	ENST00000255381	0.2	p.E852E	NA	NA		63:121	NA	NA	0	0
COX10	1352	37	17	14110347	14110347	Silent	SNP	C	T	NA	KYSE270_OESOPHAGUS	ENST00000261643	0.3	p.I383I	NA	NA	08:28:00	27:83	NA	NA	0	0
ABHD15	116236	37	17	27893289	27893289	Silent	SNP	G	A	NA	KYSE270_OESOPHAGUS	ENST00000307201	0.4	p.F232F	NA	NA	13:24:00	05:18:00	NA	NA	0	0
CPD	1362	37	17	28788897	28788897	Silent	SNP	T	A	NA	KYSE270_OESOPHAGUS	ENST00000225719	0.4	p.V1211V	NA	NA		26:171	NA	NA	0	0
GPATCH8	23131	37	17	42475905	42475905	Silent	SNP	C	A	NA	KYSE270_OESOPHAGUS	ENST00000591680	0.1	p.G1180G	NA	NA	17:34:00	61:103	NA	NA	0	0
UBE2Z	65264	37	17	47000227	47000227	Silent	SNP	C	A	NA	KYSE270_OESOPHAGUS	ENST00000360943	0.5	p.S274S	NA	NA	107:149	0.834722	NA	NA	0	0
CACNA1G	8913	37	17	48669151	48669151	Silent	SNP	G	C	NA	KYSE270_OESOPHAGUS	ENST00000359106	0.5	p.G897G	NA	NA	06:09:00	23:57:00	NA	NA	0	0
KCNH6	81033	37	17	61621668	61621668	Silent	SNP	G	A	NA	KYSE270_OESOPHAGUS	ENST00000583023	0.1	p.Q800Q	NA	NA		1 day, 0:57:00	NA	NA	8.237e-06	0
ITGB4	3691	37	17	73736449	73736449	Silent	SNP	G	A	NA	KYSE270_OESOPHAGUS	ENST00000200181	0.3	p.G819G	NA	NA	121:758		34:133	NA	0	0
RHBDF2	79651	37	17	74470117	74470117	Silent	SNP	G	A	NA	KYSE270_OESOPHAGUS	ENST00000313080	0.4	p.P553P	NA	NA	0.786806	09:55:00	NA	NA	0	0
ST6GALNAC1	55808	37	17	74625253	74625253	Silent	SNP	G	A	NA	KYSE270_OESOPHAGUS	ENST00000156626	0.7	p.I224I	NA	NA		27:89	NA	NA	0	0
MYOM1	8736	37	18	3188875	3188875	Silent	SNP	G	A	NA	KYSE270_OESOPHAGUS	ENST00000356443	0.4	p.S214S	NA	NA		0.777778	NA	NA	0	0
SOGA2	0	37	18	8806944	8806944	Silent	SNP	C	T	NA	KYSE270_OESOPHAGUS	ENST00000306329	0.11	p.F1149F	NA	NA	1 day, 6:41:00		06:05:00	NA	1.647e-05	0
CEP192	55125	37	18	13055829	13055829	Silent	SNP	C	T	NA	KYSE270_OESOPHAGUS	ENST00000325971	0.8	p.A484A	NA	NA		3 days, 17:02:00	NA	NA	8.237e-06	0
CEP192	55125	37	18	13071179	13071179	Silent	SNP	G	A	NA	KYSE270_OESOPHAGUS	ENST00000325971	0.8	p.L1176L	NA	NA	12:41:00	1 day, 1:43:00	NA	NA	0	0
MOCOS	55034	37	18	33780196	33780196	Silent	SNP	C	T	NA	KYSE270_OESOPHAGUS	ENST00000261326	0.5	p.L284L	NA	NA	0.855556	24:126	NA	NA	3.295e-05	0
ATP5A1	498	37	18	43666989	43666989	Silent	SNP	G	A	NA	KYSE270_OESOPHAGUS	ENST00000398752	0.6	p.S387S	NA	NA	437:489	1 day, 15:22:00	NA	NA	0	0
MAST1	22983	37	19	12949455	12949455	Silent	SNP	C	T	NA	KYSE270_OESOPHAGUS	ENST00000251472	0.4	p.F23F	NA	NA	08:24:00	15:49:00	0.927778	NA	0	0
ELL	8178	37	19	18557599	18557599	Silent	SNP	G	A	NA	KYSE270_OESOPHAGUS	ENST00000262809	0.4	p.S497S	NA	NA	20:15:00	09:07:00		NA	0	0
ATP4A	495	37	19	36044615	36044615	Silent	SNP	G	A	NA	KYSE270_OESOPHAGUS	ENST00000262623	0.3	p.F866F	NA	NA		03:08:00	NA	NA	0	0
PRX	57716	37	19	40902762	40902762	Silent	SNP	C	A	NA	KYSE270_OESOPHAGUS	ENST00000324001	0.7	p.V499V	NA	NA		0.990972	NA	NA	0	0
ADCK4	79934	37	19	41209501	41209501	Silent	SNP	C	T	NA	KYSE270_OESOPHAGUS	ENST00000324464	0.3	p.Q248Q	NA	NA	2 days, 18:02:00	18:00:00	13:00:00	NA	0	0
CIC	23152	37	19	42791228	42791228	Silent	SNP	G	T	NA	KYSE270_OESOPHAGUS	ENST00000575354	0.2	p.R96R	NA	NA	1 day, 18:33:00	22:28:00	12:04:00	NA	0	0
ZNF283	284349	37	19	44352205	44352205	Silent	SNP	G	A	NA	KYSE270_OESOPHAGUS	ENST00000324461	0.7	p.E484E	NA	NA		100:208	NA	NA	0	0
CRX	1406	37	19	48343059	48343059	Silent	SNP	C	T	NA	KYSE270_OESOPHAGUS	ENST00000221996	0.7	p.S245S	NA	NA		53:83	NA	NA	0	0
LILRB2	10288	37	19	54783306	54783306	Silent	SNP	G	T	NA	KYSE270_OESOPHAGUS	ENST00000391749	0.4	p.G184G	NA	NA		1 day, 17:50:00	NA	NA	0	0
GP6	51206	37	19	55543670	55543670	Silent	SNP	C	T	NA	KYSE270_OESOPHAGUS	ENST00000417454	0.1	p.V54V	NA	NA		18:30:00	NA	NA	0	0
SSC5D	284297	37	19	56011241	56011241	Silent	SNP	G	T	NA	KYSE270_OESOPHAGUS	ENST00000389623	0.6	p.L588L	NA	NA		11:19:00	NA	NA	0	0
PEG3	5178	37	19	57325081	57325081	Silent	SNP	G	A	NA	KYSE270_OESOPHAGUS	ENST00000326441	0.9	p.L1577L	NA	NA	04:02:00	16:25:00	NA	NA	0	0
ITSN2	50618	37	2	24431992	24431992	Silent	SNP	G	A	NA	KYSE270_OESOPHAGUS	ENST00000355123	0.4	p.L1524L	NA	NA	04:13:00	23:51:00	NA	NA	0	0
DTNB	1838	37	2	25674495	25674495	Silent	SNP	G	A	NA	KYSE270_OESOPHAGUS	ENST00000406818	0.3	p.D393D	NA	NA	08:52:00	0.552778	NA	NA	0	0
SMEK2	57223	37	2	55786034	55786034	Silent	SNP	G	A	NA	KYSE270_OESOPHAGUS	ENST00000345102	0.5	p.S777S	NA	NA		86:140	NA	NA	8.236e-06	0
RTKN	6242	37	2	74657473	74657473	Silent	SNP	G	A	NA	KYSE270_OESOPHAGUS	ENST00000233330	0.6	p.L101L	NA	NA	36:108	09:26:00	NA	NA	0	0
RTKN	6242	37	2	74657474	74657474	Silent	SNP	G	A	NA	KYSE270_OESOPHAGUS	ENST00000233330	0.6	p.F100F	NA	NA	36:104	09:28:00	NA	NA	0	0
GGCX	2677	37	2	85787987	85787987	Silent	SNP	C	G	NA	KYSE270_OESOPHAGUS	ENST00000233838	0.4	p.L55L	NA	NA	0.467361	65:284	NA	NA	0	0
ANAPC1	64682	37	2	112541951	112541951	Silent	SNP	T	C	NA	KYSE270_OESOPHAGUS	ENST00000341068	0.3	p.K1648K	NA	NA	2 days, 17:01:00	3 days, 1:07:00	NA	NA	1.647e-05	0
LRP1B	53353	37	2	141986957	141986957	Silent	SNP	C	T	NA	KYSE270_OESOPHAGUS	ENST00000389484	0.3	p.E215E	NA	NA		28:98	10:20:00	NA	0	0
SCN2A	6326	37	2	166246316	166246316	Silent	SNP	C	T	NA	KYSE270_OESOPHAGUS	ENST00000375437	0.2	p.I2000I	NA	NA		14:16:00	NA	NA	0	0
PRKRA	8575	37	2	179300999	179300999	Silent	SNP	C	T	NA	KYSE270_OESOPHAGUS	ENST00000325748	0.4	p.R219R	NA	NA	2 days, 2:52:00	57:221	NA	NA	0	0
MPP4	58538	37	2	202547556	202547556	Silent	SNP	G	A	NA	KYSE270_OESOPHAGUS	ENST00000409474	0.3	p.L220L	NA	NA		46:74	NA	NA	0	0
FN1	2335	37	2	216245598	216245598	Silent	SNP	T	G	NA	KYSE270_OESOPHAGUS	ENST00000359671	0.1	p.T1699T	NA	NA		0.521528		NA	0	0
COL6A3	1293	37	2	238261999	238261999	Silent	SNP	C	T	NA	KYSE270_OESOPHAGUS	ENST00000295550	0.4	p.G2225G	NA	NA		09:10:00	NA	NA	8.236e-06	0
LRRFIP1	9208	37	2	238672741	238672741	Silent	SNP	G	A	NA	KYSE270_OESOPHAGUS	ENST00000392000	0.4	p.G795G	NA	NA		1 day, 4:34:00	NA	NA	0	0
PER2	8864	37	2	239161919	239161919	Silent	SNP	C	A	NA	KYSE270_OESOPHAGUS	ENST00000254657	0.3	p.S915S	NA	NA	20:31:00	14:21:00	NA	NA	0	0
GPCPD1	56261	37	20	5528460	5528460	Silent	SNP	G	A	NA	KYSE270_OESOPHAGUS	ENST00000379019	0.4	p.F622F	NA	NA	07:10:00	86:87	NA	NA	1.647e-05	0
CHGB	1114	37	20	5897555	5897555	Silent	SNP	C	A	NA	KYSE270_OESOPHAGUS	ENST00000378961	0.4	p.V60V	NA	NA		17:46:00	NA	NA	0	0
PLCB1	23236	37	20	8717791	8717791	Silent	SNP	A	C	NA	KYSE270_OESOPHAGUS	ENST00000338037	0.6	p.G720G	NA	NA	03:03:00	47:109	NA	NA	0	0
PCSK2	5126	37	20	17389979	17389979	Silent	SNP	T	C	NA	KYSE270_OESOPHAGUS	ENST00000262545	0.2	p.F205F	NA	NA		64:299	NA	NA	0	0
CRNKL1	51340	37	20	20023047	20023047	Silent	SNP	G	A	NA	KYSE270_OESOPHAGUS	ENST00000377340	0.2	p.P523P	NA	NA		44:62	NA	NA	8.236e-06	0
TP53INP2	58476	37	20	33297293	33297293	Silent	SNP	G	A	NA	KYSE270_OESOPHAGUS	ENST00000374810	0.3	p.P126P	NA	NA		0.761111	NA	NA	0	0
MANBAL	63905	37	20	35929702	35929702	Silent	SNP	G	C	NA	KYSE270_OESOPHAGUS	ENST00000373605	0.3	p.V12V	NA	NA		0.55625	NA	NA	8.236e-06	0
KIAA1755	85449	37	20	36870140	36870140	Silent	SNP	C	T	NA	KYSE270_OESOPHAGUS	ENST00000279024	0.4	p.V131V	NA	NA		33:176	NA	NA	0	0
CHD6	84181	37	20	40118601	40118601	Silent	SNP	G	A	NA	KYSE270_OESOPHAGUS	ENST00000373233	0.3	p.F499F	NA	NA	07:28:00	43:268	NA	NA	0	0
CDH22	64405	37	20	44869687	44869687	Silent	SNP	G	A	NA	KYSE270_OESOPHAGUS	ENST00000372262	0.3	p.I155I	NA	NA		0.548611	NA	NA	0	0
ZFP64	55734	37	20	50701780	50701780	Silent	SNP	G	A	NA	KYSE270_OESOPHAGUS	ENST00000361387	0.2	p.L418L	NA	NA	50:73	15:45:00	NA	NA	0	0
FAM209A	200232	37	20	55101042	55101042	Silent	SNP	C	T	NA	KYSE270_OESOPHAGUS	ENST00000371328	0.3	p.N144N	NA	NA		27:157	NA	NA	0	0
PHACTR3	116154	37	20	58381175	58381175	Silent	SNP	C	T	NA	KYSE270_OESOPHAGUS	ENST00000371015	0.1	p.D418D	NA	NA		93:424	NA	NA	8.236e-06	0
RUNX1	861	37	21	36206864	36206864	Silent	SNP	G	T	NA	KYSE270_OESOPHAGUS	ENST00000344691	0.4	p.P189P	NA	NA	30:93	1 day, 1:41:00			0	0
AGPAT3	56894	37	21	45387960	45387960	Silent	SNP	T	C	NA	KYSE270_OESOPHAGUS	ENST00000398063	0.2	p.C104C	NA	NA		37:121	NA	NA	0	0
PWP2	5822	37	21	45534518	45534518	Silent	SNP	C	T	NA	KYSE270_OESOPHAGUS	ENST00000291576	0.7	p.V113V	NA	NA	311:151	62:76	NA	NA	0	0
AIRE	326	37	21	45709613	45709613	Silent	SNP	G	A	NA	KYSE270_OESOPHAGUS	ENST00000291582	0.5	p.G242G	NA	NA		0.477083	NA	NA	0	0
DNAJB7	150353	37	22	41257237	41257237	Silent	SNP	G	A	NA	KYSE270_OESOPHAGUS	ENST00000307221	0.4	p.S254S	NA	NA		2 days, 9:41:00	NA	NA	0	0
TCF20	6942	37	22	42606377	42606377	Silent	SNP	G	A	NA	KYSE270_OESOPHAGUS	ENST00000359486	0.3	p.A1645A	NA	NA	1.04028	29:90	NA	NA	2.471e-05	0
CNTN4	152330	37	3	2787281	2787281	Silent	SNP	C	T	NA	KYSE270_OESOPHAGUS	ENST00000397461	0.1	p.I86I	NA	NA		38:82	NA	NA	0	0
SLC6A1	6529	37	3	11059020	11059020	Silent	SNP	C	T	NA	KYSE270_OESOPHAGUS	ENST00000287766	0.4	p.L41L	NA	NA		06:44:00	NA	NA	0	0
PPARG	5468	37	3	12421333	12421333	Silent	SNP	C	T	NA	KYSE270_OESOPHAGUS	ENST00000287820	0.6	p.S71S	NA	NA	1 day, 18:38:00	1 day, 17:44:00	64:81	NA	0	0
CAND2	23066	37	3	12858747	12858747	Silent	SNP	G	A	NA	KYSE270_OESOPHAGUS	ENST00000456430	0.2	p.V772V	NA	NA	10:00:00	17:11:00	NA	NA	0	0
OXSR1	9943	37	3	38257593	38257593	Silent	SNP	G	T	NA	KYSE270_OESOPHAGUS	ENST00000446845	0.1	p.V147V	NA	NA	64:61	1 day, 2:26:00	12:24:00	NA	0	0
ACVR2B	93	37	3	38519364	38519364	Silent	SNP	G	A	NA	KYSE270_OESOPHAGUS	ENST00000352511	0.4	p.V91V	NA	NA		65:90	06:16:00	NA	8.236e-06	0
SCN11A	11280	37	3	38991659	38991659	Silent	SNP	G	A	NA	KYSE270_OESOPHAGUS	ENST00000302328	0.3	p.L65L	NA	NA		62:68	NA	NA	0	0
TTC21A	199223	37	3	39150638	39150638	Silent	SNP	G	C	NA	KYSE270_OESOPHAGUS	ENST00000431162	0.2	p.V30V	NA	NA		19:59:00	NA	NA	0	0
HIGD1A	25994	37	3	42827602	42827602	Silent	SNP	G	A	NA	KYSE270_OESOPHAGUS	ENST00000321331	0.7	p.S50S	NA	NA	174:218	1 day, 9:44:00	NA	NA	0	0
ZNF197	10168	37	3	44684152	44684152	Silent	SNP	T	C	NA	KYSE270_OESOPHAGUS	ENST00000396058	0.1	p.Y510Y	NA	NA	04:02:00	2 days, 12:43:00	NA	NA	0	0
DHX30	22907	37	3	47889016	47889016	Silent	SNP	C	T	NA	KYSE270_OESOPHAGUS	ENST00000445061	0.1	p.L700L	NA	NA	89:93		NA	NA	0	0
BSN	8927	37	3	49699049	49699049	Silent	SNP	G	A	NA	KYSE270_OESOPHAGUS	ENST00000296452	0.4	p.L3257L	NA	NA	04:02:00	2 days, 3:56:00	NA	NA	0	0
CCDC66	285331	37	3	56649963	56649963	Silent	SNP	A	G	NA	KYSE270_OESOPHAGUS	ENST00000394672	0.3	p.Q575Q	NA	NA		2 days, 14:01:00	NA	NA	8.238e-06	0
ATXN7	6314	37	3	63898532	63898532	Silent	SNP	T	C	NA	KYSE270_OESOPHAGUS	ENST00000295900	0.6	p.S86S	NA	NA	05:01:00	1 day, 4:24:00	NA	NA	0	0
DZIP3	9666	37	3	108405375	108405375	Silent	SNP	C	T	NA	KYSE270_OESOPHAGUS	ENST00000361582	0.3	p.I1031I	NA	NA		63:304	NA	NA	0	0
SIDT1	54847	37	3	113286402	113286402	Silent	SNP	C	T	NA	KYSE270_OESOPHAGUS	ENST00000264852	0.4	p.Y120Y	NA	NA		49:234	NA	NA	1.647e-05	0
KIAA2018	205717	37	3	113374220	113374220	Silent	SNP	C	T	NA	KYSE270_OESOPHAGUS	ENST00000478658	0.1	p.P2103P	NA	NA	21:06:00	6 days, 11:43:00	NA	NA	0	0
GOLGB1	2804	37	3	121415545	121415545	Silent	SNP	G	A	NA	KYSE270_OESOPHAGUS	ENST00000340645	0.5	p.A1270A	NA	NA	0.967361	33:126	NA	NA	0	0
IQCB1	9657	37	3	121500710	121500710	Silent	SNP	G	A	NA	KYSE270_OESOPHAGUS	ENST00000310864	0.6	p.F430F	NA	NA	36:212	45:216	NA	NA	0	0
KALRN	8997	37	3	124103718	124103718	Silent	SNP	C	A	NA	KYSE270_OESOPHAGUS	ENST00000240874	0.3	p.L597L	NA	NA		34:118	27:155	NA	0	0
CEP63	80254	37	3	134280365	134280365	Silent	SNP	A	T	NA	KYSE270_OESOPHAGUS	ENST00000337090	0.3	p.T700T	NA	NA	0.430556	0.6125	NA	NA	0	0
EPHB1	2047	37	3	134670584	134670584	Silent	SNP	T	C	NA	KYSE270_OESOPHAGUS	ENST00000398015	0.3	p.F165F	NA	NA		123:775	28:166	NA	0	0
STAG1	10274	37	3	136078100	136078100	Silent	SNP	T	C	NA	KYSE270_OESOPHAGUS	ENST00000383202	0.2	p.L942L	NA	NA	0.605556	25:159	NA	NA	0	0
AGTR1	185	37	3	148459335	148459335	Silent	SNP	C	T	NA	KYSE270_OESOPHAGUS	ENST00000497524	0.1	p.F171F	NA	NA		43:273	NA	NA	0	0
SLC7A14	57709	37	3	170198892	170198892	Silent	SNP	G	A	NA	KYSE270_OESOPHAGUS	ENST00000231706	0.5	p.F393F	NA	NA		0.6	NA	NA	0	0
PSMD2	5708	37	3	184025153	184025153	Silent	SNP	T	C	NA	KYSE270_OESOPHAGUS	ENST00000310118	0.4	p.Y681Y	NA	NA	660:224	3 days, 15:30:00	NA	NA	2.471e-05	0
NRROS	375387	37	3	196387960	196387960	Silent	SNP	C	T	NA	KYSE270_OESOPHAGUS	ENST00000328557	0.4	p.F482F	NA	NA	16:53:00	30:104	NA	NA	0	0
PARM1	25849	37	4	75938293	75938293	Silent	SNP	A	T	NA	KYSE270_OESOPHAGUS	ENST00000307428	0.7	p.I234I	NA	NA	14:19:00	32:66	NA	NA	0	0
HNRNPDL	9987	37	4	83349455	83349455	Silent	SNP	G	A	NA	KYSE270_OESOPHAGUS	ENST00000295470	0.5	p.F196F	NA	NA	404:507	1 day, 17:42:00	NA	NA	0	0
ARHGEF38	54848	37	4	106534585	106534585	Silent	SNP	C	A	NA	KYSE270_OESOPHAGUS	ENST00000420470	0.2	p.S143S	NA	NA		2 days, 7:56:00	NA	NA	0	0
ANK2	287	37	4	114275184	114275184	Silent	SNP	A	C	NA	KYSE270_OESOPHAGUS	ENST00000357077	0.4	p.R1804R	NA	NA		63:66	NA	NA	0	0
NDST3	9348	37	4	118975863	118975863	Silent	SNP	A	T	NA	KYSE270_OESOPHAGUS	ENST00000296499	0.5	p.G266G	NA	NA		67:61	NA	NA	0	0
FAT4	79633	37	4	126241790	126241790	Silent	SNP	T	C	NA	KYSE270_OESOPHAGUS	ENST00000394329	0.3	p.I1408I	NA	NA		32:106	NA	NA	0	0
FAT4	79633	37	4	126412035	126412035	Silent	SNP	C	T	NA	KYSE270_OESOPHAGUS	ENST00000394329	0.3	p.S4686S	NA	NA		36:73	NA	NA	0	0
DCHS2	54798	37	4	155410723	155410723	Silent	SNP	C	T	NA	KYSE270_OESOPHAGUS	ENST00000339452	0.1	p.K595K	NA	NA		05:19:00	NA	NA	0	0
GUCY1A3	2982	37	4	156638436	156638436	Silent	SNP	C	T	NA	KYSE270_OESOPHAGUS	ENST00000296518	0.7	p.P566P	NA	NA	06:13:00	13:27:00	NA	NA	0	0
FNIP2	57600	37	4	159754749	159754749	Silent	SNP	T	C	NA	KYSE270_OESOPHAGUS	ENST00000264433	0.6	p.S208S	NA	NA	17:00:00	3 days, 20:03:00	NA	NA	0	0
CLPTM1L	81037	37	5	1320742	1320742	Silent	SNP	C	T	NA	KYSE270_OESOPHAGUS	ENST00000320895	0.5	p.L507L	NA	NA	156:722	07:58:00		NA	0	0
PDZD2	23037	37	5	32090346	32090346	Silent	SNP	C	T	NA	KYSE270_OESOPHAGUS	ENST00000438447	0.1	p.S2264S	NA	NA		47:281	NA	NA	0	0
MTMR12	54545	37	5	32229974	32229974	Silent	SNP	G	A	NA	KYSE270_OESOPHAGUS	ENST00000382142	0.3	p.P718P	NA	NA	30:101	37:131	NA	NA	4.942e-05	0
RAI14	26064	37	5	34823978	34823978	Silent	SNP	T	C	NA	KYSE270_OESOPHAGUS	ENST00000265109	0.3	p.H677H	NA	NA	42:193	1.07083	NA	NA	0	0
C6	729	37	5	41176634	41176634	Silent	SNP	G	A	NA	KYSE270_OESOPHAGUS	ENST00000263413	0.3	p.L371L	NA	NA		27:111	NA	NA	0	0
C5orf51	285636	37	5	41911255	41911255	Silent	SNP	T	C	NA	KYSE270_OESOPHAGUS	ENST00000381647	0.2	p.L154L	NA	NA	07:47:00	24:74	NA	NA	0	0
SPZ1	84654	37	5	79616508	79616508	Silent	SNP	A	G	NA	KYSE270_OESOPHAGUS	ENST00000296739	0.4	p.K158K	NA	NA		33:93	NA	NA	0	0
RHOBTB3	22836	37	5	95091233	95091233	Silent	SNP	C	T	NA	KYSE270_OESOPHAGUS	ENST00000379982	0.3	p.I272I	NA	NA	0.735417	0.973611	NA	NA	3.295e-05	0
NRG2	9542	37	5	139231257	139231257	Silent	SNP	C	T	NA	KYSE270_OESOPHAGUS	ENST00000361474	0.1	p.R568R	NA	NA		10:27:00	NA	NA	0	0
ANKHD1	54882	37	5	139907790	139907790	Silent	SNP	A	G	NA	KYSE270_OESOPHAGUS	ENST00000360839	0.2	p.R1753R	NA	NA	109:105	18:32:00	NA	NA	0	0
PCDHGA7	56108	37	5	140763912	140763912	Silent	SNP	G	A	NA	KYSE270_OESOPHAGUS	ENST00000518325	0.1	p.E482E	NA	NA		11:58:00	NA	NA	0	0
PCDHGA11	56105	37	5	140801052	140801052	Silent	SNP	C	T	NA	KYSE270_OESOPHAGUS	ENST00000398587	0.2	p.I86I	NA	NA		42:115	NA	NA	0	0
SLC36A2	153201	37	5	150726968	150726968	Silent	SNP	C	T	NA	KYSE270_OESOPHAGUS	ENST00000335244	0.4	p.L18L	NA	NA		8 days, 11:07:00	NA	NA	1.647e-05	0
LARP1	23367	37	5	154191125	154191125	Silent	SNP	C	T	NA	KYSE270_OESOPHAGUS	ENST00000336314	0.4	p.A925A	NA	NA	161:176	46:64	NA	NA	0	0
IL12B	3593	37	5	158745861	158745861	Silent	SNP	T	C	NA	KYSE270_OESOPHAGUS	ENST00000231228	0.2	p.L246L	NA	NA		4 days, 0:04:00	NA	NA	1.647e-05	0
SLIT3	6586	37	5	168096810	168096810	Silent	SNP	A	G	NA	KYSE270_OESOPHAGUS	ENST00000519560	0.1	p.F1438F	NA	NA	1 day, 5:31:00	1 day, 0:26:00	NA	NA	0	0
HIST1H3G	8355	37	6	26271445	26271445	Silent	SNP	C	T	NA	KYSE270_OESOPHAGUS	ENST00000305910	0.3	p.Q56Q	NA	NA	14:00:00	6 days, 6:03:00	NA	NA	4.118e-05	0
BTN1A1	696	37	6	26501912	26501912	Silent	SNP	C	T	NA	KYSE270_OESOPHAGUS	ENST00000244513	0.6	p.A58A	NA	NA		05:29:00	NA	NA	0	0
GRM4	2914	37	6	34026770	34026770	Silent	SNP	G	A	NA	KYSE270_OESOPHAGUS	ENST00000538487	0.2	p.P336P	NA	NA		14:25:00	NA	NA	0	0
TMEM217	221468	37	6	37186771	37186771	Silent	SNP	T	C	NA	KYSE270_OESOPHAGUS	ENST00000336655	0.2	p.K12K	NA	NA	07:04:00	54:90	NA	NA	0	0
MDGA1	266727	37	6	37622309	37622309	Silent	SNP	G	A	NA	KYSE270_OESOPHAGUS	ENST00000434837	0.3	p.A241A	NA	NA		34:100	NA	NA	0	0
TJAP1	93643	37	6	43471169	43471169	Silent	SNP	C	T	NA	KYSE270_OESOPHAGUS	ENST00000372445	0.5	p.L140L	NA	NA	4 days, 13:59:00	1 day, 15:32:00	NA	NA	0	0
PGK2	5232	37	6	49754688	49754688	Silent	SNP	G	A	NA	KYSE270_OESOPHAGUS	ENST00000304801	0.3	p.P71P	NA	NA		53:94	NA	NA	0	0
DOPEY1	23033	37	6	83863637	83863637	Silent	SNP	A	T	NA	KYSE270_OESOPHAGUS	ENST00000349129	0.2	p.R2088R	NA	NA		0.99375	NA	NA	0	0
GJA10	84694	37	6	90605756	90605756	Silent	SNP	G	A	NA	KYSE270_OESOPHAGUS	ENST00000369352	0.1	p.G523G	NA	NA		1 day, 6:59:00	NA	NA	8.238e-06	0
ARG1	383	37	6	131897835	131897835	Silent	SNP	A	G	NA	KYSE270_OESOPHAGUS	ENST00000368087	0.3	p.V30V	NA	NA		34:62	NA	NA	0	0
OLIG3	167826	37	6	137814903	137814903	Silent	SNP	G	A	NA	KYSE270_OESOPHAGUS	ENST00000367734	0.2	p.L135L	NA	NA		18:31:00	NA	NA	0	0
TNFAIP3	7128	37	6	138202252	138202252	Silent	SNP	C	T	NA	KYSE270_OESOPHAGUS	ENST00000237289	0.4	p.N723N	NA	NA		0.714583		NA	0	0
AIG1	51390	37	6	143382131	143382131	Silent	SNP	C	T	NA	KYSE270_OESOPHAGUS	ENST00000275235	0.4	p.N23N	NA	NA	145:256	1 day, 10:34:00	NA	NA	0	0
SYTL3	94120	37	6	159139195	159139195	Silent	SNP	G	A	NA	KYSE270_OESOPHAGUS	ENST00000297239	0.9	p.Q224Q	NA	NA		0.477083	NA	NA	0	0
MAD1L1	8379	37	7	2255568	2255568	Silent	SNP	G	A	NA	KYSE270_OESOPHAGUS	ENST00000406869	0.1	p.R292R	NA	NA	1 day, 5:50:00	60:106	NA	NA	0	0
C7orf26	79034	37	7	6634203	6634203	Silent	SNP	C	T	NA	KYSE270_OESOPHAGUS	ENST00000344417	0.5	p.S184S	NA	NA	53:213	35:140	NA	NA	4.118e-05	0
VWDE	221806	37	7	12433259	12433259	Silent	SNP	G	A	NA	KYSE270_OESOPHAGUS	ENST00000275358	0.3	p.I68I	NA	NA	02:05:00	34:95	NA	NA	0	0
DNAH11	8701	37	7	21609791	21609791	Silent	SNP	C	T	NA	KYSE270_OESOPHAGUS	ENST00000409508	0.3	p.S433S	NA	NA		92:301	NA	NA	0	0
FAM188B	84182	37	7	30921960	30921960	Silent	SNP	G	A	NA	KYSE270_OESOPHAGUS	ENST00000265299	0.6	p.Q712Q	NA	NA		05:41:00	NA	NA	0	0
BBS9	27241	37	7	33296927	33296927	Silent	SNP	T	C	NA	KYSE270_OESOPHAGUS	ENST00000242067	0.6	p.F174F	NA	NA		0.950694	NA	NA	0	0
GLI3	2737	37	7	42003967	42003967	Silent	SNP	G	A	NA	KYSE270_OESOPHAGUS	ENST00000395925	0.3	p.S1568S	NA	NA	06:31:00	13:51:00	1.00694	NA	0	0
HECW1	23072	37	7	43580810	43580810	Silent	SNP	C	T	NA	KYSE270_OESOPHAGUS	ENST00000395891	0.2	p.Y1356Y	NA	NA		0.804167		NA	8.269e-06	0
ABCA13	154664	37	7	48315260	48315260	Silent	SNP	C	T	NA	KYSE270_OESOPHAGUS	ENST00000435803	0.1	p.S1999S	NA	NA		32:115	NA	NA	0	0
SRRT	51593	37	7	100485116	100485116	Silent	SNP	C	A	NA	KYSE270_OESOPHAGUS	ENST00000347433	0.4	p.L717L	NA	NA	120:541	0.835417	NA	NA	0	0
MUC17	140453	37	7	100685449	100685449	Silent	SNP	C	T	NA	KYSE270_OESOPHAGUS	ENST00000306151	0.4	p.S3584S	NA	NA		39:110	NA	NA	0	0
LRWD1	222229	37	7	102106639	102106639	Silent	SNP	G	A	NA	KYSE270_OESOPHAGUS	ENST00000292616	0.5	p.T118T	NA	NA	3 days, 10:00:00	2 days, 15:02:00	NA	NA	0	0
RNF148	378925	37	7	122341956	122341956	Silent	SNP	T	C	NA	KYSE270_OESOPHAGUS	ENST00000434824	0.1	p.A283A	NA	NA		8 days, 7:11:00	NA	NA	3.31e-05	0
CPA5	93979	37	7	129987625	129987625	Silent	SNP	C	T	NA	KYSE270_OESOPHAGUS	ENST00000485477	0.1	p.V45V	NA	NA		19:23:00	NA	NA	0	0
PARP12	64761	37	7	139726028	139726028	Silent	SNP	G	A	NA	KYSE270_OESOPHAGUS	ENST00000263549	0.3	p.V583V	NA	NA	2 days, 4:52:00	07:45:00	NA	NA	0	0
KCNH2	3757	37	7	150646111	150646111	Silent	SNP	G	A	NA	KYSE270_OESOPHAGUS	ENST00000262186	0.5	p.L809L	NA	NA		07:17:00	2 days, 4:55:00	NA	8.236e-06	0
TMUB1	83590	37	7	150779429	150779429	Silent	SNP	C	G	NA	KYSE270_OESOPHAGUS	ENST00000392818	0.3	p.L74L	NA	NA	31:270	17:50:00	NA	NA	0	0
RP1L1	94137	37	8	10469091	10469091	Silent	SNP	C	T	NA	KYSE270_OESOPHAGUS	ENST00000382483	0.3	p.R839R	NA	NA		08:08:00	NA	NA	0	0
EXTL3	2137	37	8	28574281	28574281	Silent	SNP	C	A	NA	KYSE270_OESOPHAGUS	ENST00000220562	0.4	p.A235A	NA	NA		0.416667	NA	NA	0	0
TACC1	6867	37	8	38677980	38677980	Silent	SNP	C	T	NA	KYSE270_OESOPHAGUS	ENST00000317827	0.4	p.S406S	NA	NA	09:46:00	68:171	NA	NA	0	0
PAG1	55824	37	8	81889079	81889079	Silent	SNP	C	T	NA	KYSE270_OESOPHAGUS	ENST00000220597	0.4	p.S333S	NA	NA		7 days, 1:02:00	NA	NA	8.236e-06	0
PKHD1L1	93035	37	8	110467059	110467059	Silent	SNP	G	A	NA	KYSE270_OESOPHAGUS	ENST00000378402	0.5	p.R2284R	NA	NA		1.02014	NA	NA	0	0
CSMD3	114788	37	8	113650982	113650982	Silent	SNP	A	G	NA	KYSE270_OESOPHAGUS	ENST00000297405	0.5	p.L1157L	NA	NA		0.900694	0.882639	NA	4.942e-05	0
TAF2	6873	37	8	120801138	120801138	Silent	SNP	C	T	NA	KYSE270_OESOPHAGUS	ENST00000378164	0.2	p.Q525Q	NA	NA	0.701389	65:406	NA	NA	0	0
ATAD2	29028	37	8	124408535	124408535	Silent	SNP	G	T	NA	KYSE270_OESOPHAGUS	ENST00000287394	0.5	p.S21S	NA	NA	77:67	13:16:00	NA	NA	0	0
KCNQ3	3786	37	8	133182640	133182640	Silent	SNP	C	T	NA	KYSE270_OESOPHAGUS	ENST00000388996	0.4	p.R392R	NA	NA		0.870833	NA	NA	0	0
COL22A1	169044	37	8	139616980	139616980	Silent	SNP	C	T	NA	KYSE270_OESOPHAGUS	ENST00000303045	0.6	p.K1379K	NA	NA		07:23:00	NA	NA	0	0
AGO2	27161	37	8	141549521	141549521	Silent	SNP	C	T	NA	KYSE270_OESOPHAGUS	ENST00000220592	0.5	p.E689E	NA	NA	55:94	1 day, 3:44:00	NA	NA	0	0
PTP4A3	11156	37	8	142435234	142435234	Silent	SNP	C	T	NA	KYSE270_OESOPHAGUS	ENST00000521578	0.1	p.T64T	NA	NA	1 day, 19:26:00	08:28:00	NA	NA	4.954e-05	0
CPSF1	29894	37	8	145626422	145626422	Silent	SNP	G	A	NA	KYSE270_OESOPHAGUS	ENST00000349769	0.3	p.P145P	NA	NA	56:163	04:24:00	NA	NA	0	0
FOCAD	54914	37	9	20978450	20978450	Silent	SNP	G	C	NA	KYSE270_OESOPHAGUS	ENST00000380249	0.1	p.L1458L	NA	NA		34:148	NA	NA	0	0
IFNA21	3452	37	9	21166603	21166603	Silent	SNP	C	A	NA	KYSE270_OESOPHAGUS	ENST00000380225	0.1	p.L3L	NA	NA		1 day, 22:58:00	NA	NA	0	0
SIT1	27240	37	9	35650001	35650001	Silent	SNP	G	A	NA	KYSE270_OESOPHAGUS	ENST00000259608	0.3	p.P145P	NA	NA		06:00:00	NA	NA	3.305e-05	0
CNTNAP3	79937	37	9	39166036	39166036	Silent	SNP	G	A	NA	KYSE270_OESOPHAGUS	ENST00000297668	0.6	p.S457S	NA	NA	20:22:00		NA	NA	0	0
NXNL2	158046	37	9	91150433	91150433	Silent	SNP	G	A	NA	KYSE270_OESOPHAGUS	ENST00000375854	0.3	p.V28V	NA	NA		09:10:00	NA	NA	0	0
ZNF782	158431	37	9	99581888	99581888	Silent	SNP	G	A	NA	KYSE270_OESOPHAGUS	ENST00000481138	0.1	p.D139D	NA	NA	03:07:00	47:80	NA	NA	0	0
EPB41L4B	54566	37	9	112025340	112025340	Silent	SNP	G	A	NA	KYSE270_OESOPHAGUS	ENST00000374566	0.3	p.L207L	NA	NA	11:23:00	08:21:00	NA	NA	0	0
TNC	3371	37	9	117793868	117793868	Silent	SNP	G	A	NA	KYSE270_OESOPHAGUS	ENST00000350763	0.4	p.L1962L	NA	NA		0.572917	NA	NA	0	0
TNC	3371	37	9	117793869	117793869	Silent	SNP	G	A	NA	KYSE270_OESOPHAGUS	ENST00000350763	0.4	p.P1961P	NA	NA		0.572222	NA	NA	0	0
RABGAP1	23637	37	9	125864003	125864003	Silent	SNP	G	A	NA	KYSE270_OESOPHAGUS	ENST00000373647	0.4	p.Q1016Q	NA	NA	67:150	27:74	NA	NA	0	0
CAMSAP1	157922	37	9	138714143	138714143	Silent	SNP	G	A	NA	KYSE270_OESOPHAGUS	ENST00000389532	0.4	p.A788A	NA	NA	55:151	73:269	NA	NA	0	0
MXRA5	25878	37	0	3241512	3241512	Silent	SNP	C	T	NA	KYSE270_OESOPHAGUS	ENST00000217939	0.6	p.K738K	NA	NA		13:36:00	NA	NA	0	0
TLR7	51284	37	0	12904644	12904644	Silent	SNP	C	T	NA	KYSE270_OESOPHAGUS	ENST00000380659	0.3	p.L339L	NA	NA		4 days, 19:05:00	4 days, 3:00:00	NA	0	0
CACNA1F	778	37	0	49079190	49079190	Silent	SNP	G	A	NA	KYSE270_OESOPHAGUS	ENST00000376265	0.2	p.F742F	NA	NA		16:22:00	1 day, 14:47:00	NA	0	0
ITIH6	347365	37	0	54776409	54776409	Silent	SNP	G	A	NA	KYSE270_OESOPHAGUS	ENST00000218436	0.6	p.P1287P	NA	NA		15:18:00	1 day, 22:41:00	NA	0	0
NLGN3	54413	37	0	70389266	70389266	Silent	SNP	C	G	NA	KYSE270_OESOPHAGUS	ENST00000358741	0.3	p.A622A	NA	NA	06:00:00	15:00:00	NA	NA	0	0
P2RY10	27334	37	0	78216578	78216578	Silent	SNP	C	T	NA	KYSE270_OESOPHAGUS	ENST00000171757	0.2	p.Y187Y	NA	NA		2 days, 2:05:00	NA	NA	8.238e-06	0
POU3F4	5456	37	0	82764223	82764223	Silent	SNP	C	T	NA	KYSE270_OESOPHAGUS	ENST00000373200	0.2	p.F297F	NA	NA		08:14:00	NA	NA	1.647e-05	0
CUL4B	8450	37	0	119675469	119675469	Silent	SNP	G	A	NA	KYSE270_OESOPHAGUS	ENST00000404115	0.3	p.I495I	NA	NA	1 day, 14:51:00	112:154	NA	NA	0	0
ATP2B3	492	37	0	152806902	152806902	Silent	SNP	C	T	NA	KYSE270_OESOPHAGUS	ENST00000349466	0.2	p.F98F	NA	NA	06:00:00	20:19:00	NA	NA	0	0
DUSP9	1852	37	0	152914922	152914922	Silent	SNP	C	T	NA	KYSE270_OESOPHAGUS	ENST00000342782	0.3	p.F203F	NA	NA	56:337	0.877083	NA	NA	0	0
SLC2A7	155184	37	1	9075234	9075234	Silent	SNP	G	A	NA	KYSE270_OESOPHAGUS	ENST00000400906	0.1	p.F219F	NA	NA		03:17:00	NA	NA	0	0
KANK4	163782	37	1	62734048	62734048	Silent	SNP	G	A	NA	KYSE270_OESOPHAGUS	ENST00000371153	0.4	p.C714C	NA	NA		1 day, 7:26:00	NA	NA	2.471e-05	0
HMCN1	83872	37	1	186136052	186136052	Silent	SNP	C	A	NA	KYSE270_OESOPHAGUS	ENST00000271588	0.4	p.T5184T	NA	NA		0.383333	NA	NA	0	0
LGR6	59352	37	1	202287465	202287465	Silent	SNP	G	A	NA	KYSE270_OESOPHAGUS	ENST00000367278	0.3	p.G678G	NA	NA		06:12:00	NA	NA	0	0
ANO7	50636	37	2	242157662	242157662	Silent	SNP	C	T	NA	KYSE270_OESOPHAGUS	ENST00000274979	0.8	p.L783L	NA	NA		04:02:00	NA	NA	0	0
QRICH1	54870	37	3	49070083	49070083	Silent	SNP	G	A	NA	KYSE270_OESOPHAGUS	ENST00000395443	0.2	p.A673A	NA	NA		0.335417	NA	NA	0	0
TMED9	54732	37	5	177019625	177019625	Silent	SNP	G	A	NA	KYSE270_OESOPHAGUS	ENST00000332598	0.6	p.P78P	NA	NA		16:01:00	NA	NA	0	0
AP5Z1	9907	37	7	4823408	4823408	Silent	SNP	C	T	NA	KYSE270_OESOPHAGUS	ENST00000348624	0.4	p.F200F	NA	NA	1 day, 0:39:00	12:12:00	NA	NA	0	0
VAV2	7410	37	9	136635579	136635579	Silent	SNP	G	A	NA	KYSE270_OESOPHAGUS	ENST00000371850	0.3	p.F756F	NA	NA		0.615278	NA	NA	0	0
FRMD4A	55691	37	10	13699195	13699195	Silent	SNP	C	G	NA	KYSE270_OESOPHAGUS	ENST00000357447	0.2	p.S798S	NA	NA	14:00:00	06:00:00	NA	NA	2.705e-05	0
HSPB2	3316	37	11	111783640	111783640	Silent	SNP	C	T	NA	KYSE270_OESOPHAGUS	ENST00000304298	0.3	p.F29F	NA	NA		02:03:00	NA	NA	0	0
DNAH10	196385	37	12	124383354	124383354	Silent	SNP	C	T	NA	KYSE270_OESOPHAGUS	ENST00000409039	0.3	p.T3093T	NA	NA		03:26:00	NA	NA	0	0
AL445989.1	0	37	13	64321161	64321161	Silent	SNP	C	T	NA	KYSE270_OESOPHAGUS	ENST00000453638	0.2	p.Y76Y	NA	NA		17:07:00	NA	NA	1.652e-05	0
NAGS	162417	37	17	42082277	42082277	Silent	SNP	G	C	NA	KYSE270_OESOPHAGUS	ENST00000293404	0.3	p.P82P	NA	NA	16:05:00	05:00:00	NA	NA	0	0
CACNG4	27092	37	17	64961213	64961213	Silent	SNP	C	T	NA	KYSE270_OESOPHAGUS	ENST00000262138	0.3	p.T62T	NA	NA		03:13:00	NA	NA	0	0
SYDE1	85360	37	19	15220072	15220072	Silent	SNP	T	C	NA	KYSE270_OESOPHAGUS	ENST00000342784	0.2	p.P98P	NA	NA		03:20:00	NA	NA	0	0
CACNA1I	8911	37	22	40075843	40075843	Silent	SNP	C	T	NA	KYSE270_OESOPHAGUS	ENST00000402142	0.3	p.G1837G	NA	NA		04:32:00	NA	NA	0	0
IL3RA	3563	37	0	1460706	1460706	Silent	SNP	C	G	NA	KYSE270_OESOPHAGUS	ENST00000331035	0.4	p.L16L	NA	NA		28:147	NA	NA	8.236e-06	0
GPR173	54328	37	0	53106133	53106133	Silent	SNP	G	A	NA	KYSE270_OESOPHAGUS	ENST00000332582	0.4	p.A110A	NA	NA		2 days, 13:02:00	NA	NA	3.295e-05	0
FGD1	2245	37	0	54497132	54497132	Silent	SNP	G	A	NA	KYSE270_OESOPHAGUS	ENST00000375135	0.3	p.P181P	NA	NA	15:21:00	03:03:00	NA	NA	0	0
MT-CO1	4512	37	0	7196	7196	Silent	SNP	C	A	NA	KYSE270_OESOPHAGUS	ENST00000361624	0.2	p.L431L	NA	NA		4 days, 1:02:00			0	0
MT-CO3	4514	37	0	9758	9758	Silent	SNP	T	C	NA	KYSE270_OESOPHAGUS	ENST00000362079	0.2	p.S184S	NA	NA		5 days, 11:02:00			0	0
MT-ND6	4541	37	0	14470	14470	Silent	SNP	T	C	NA	KYSE270_OESOPHAGUS	ENST00000361681	0.2	p.G68G	NA	NA		6 days, 10:05:00			0	0
MT-CYB	4519	37	0	15487	15487	Silent	SNP	A	T	NA	KYSE270_OESOPHAGUS	ENST00000361789	0.2	p.P247P	NA	NA		7 days, 1:00:00			0	0
CNKSR1	10256	37	1	26511554	26511554	Silent	SNP	C	T	NA	KYSE270_OESOPHAGUS	ENST00000374253	0.5	p.G402G	NA	NA	23:22:00		NA	NA	0	0
YBX1	4904	37	1	43148314	43148314	Silent	SNP	G	A	NA	KYSE270_OESOPHAGUS	ENST00000321358	0.7	p.K26K	NA	NA	32 days, 4:00:00		NA	NA	0	0
TOE1	114034	37	1	45809176	45809176	Silent	SNP	T	C	NA	KYSE270_OESOPHAGUS	ENST00000372090	0.5	p.F445F	NA	NA	0.860417		NA	NA	0	0
ADAM15	8751	37	1	155028913	155028913	Silent	SNP	C	T	NA	KYSE270_OESOPHAGUS	ENST00000356955	0.2	p.I322I	NA	NA	63:522		NA	NA	0	0
UMPS	7372	37	3	124457025	124457025	Silent	SNP	C	T	NA	KYSE270_OESOPHAGUS	ENST00000232607	0.2	p.F307F	NA	NA	42:308		NA	NA	0	0
PROB1	389333	37	5	138727987	138727987	Silent	SNP	G	A	NA	KYSE270_OESOPHAGUS	ENST00000434752	0.2	p.R928R	NA	NA	20:01:00		NA	NA	0	0
ANO2	57101	37	12	5908687	5908687	Silent	SNP	A	G	NA	KYSE270_OESOPHAGUS	ENST00000356134	0.5	p.P344P	NA	NA	02:04:00		NA	NA	0	0
PIBF1	10464	37	13	73372113	73372113	Silent	SNP	C	T	NA	KYSE270_OESOPHAGUS	ENST00000326291	0.6	p.I207I	NA	NA	09:31:00		NA	NA	0	0
REM2	161253	37	14	23356001	23356001	Silent	SNP	T	C	NA	KYSE270_OESOPHAGUS	ENST00000267396	0.4	p.P302P	NA	NA	05:02:00		NA	NA	0	0
SULT1A2	6799	37	16	28603759	28603759	Silent	SNP	G	C	NA	KYSE270_OESOPHAGUS	ENST00000395630	0.1	p.P200P	NA	NA	03:02:00		NA	NA	0	0
ZBTB4	57659	37	17	7366549	7366549	Silent	SNP	G	A	NA	KYSE270_OESOPHAGUS	ENST00000311403	0.4	p.P584P	NA	NA	11:34:00		NA	NA	0	0
CPD	1362	37	17	28706199	28706199	Silent	SNP	G	A	NA	KYSE270_OESOPHAGUS	ENST00000225719	0.4	p.A67A	NA	NA	13:27:00		NA	NA	0	0
ARHGAP23	57636	37	17	36622614	36622614	Silent	SNP	C	T	NA	KYSE270_OESOPHAGUS	ENST00000431231	0.2	p.L230L	NA	NA	67:136		NA	NA	0	0
MLLT6	4302	37	17	36878448	36878448	Silent	SNP	C	T	NA	KYSE270_OESOPHAGUS	ENST00000325718	0.7	p.A920A	NA	NA	19:53:00			NA	0	0
MRC2	9902	37	17	60757239	60757239	Silent	SNP	T	C	NA	KYSE270_OESOPHAGUS	ENST00000303375	0.5	p.S758S	NA	NA	0.698611		NA	NA	0	0
CDR2L	30850	37	17	72999605	72999605	Silent	SNP	C	T	NA	KYSE270_OESOPHAGUS	ENST00000337231	0.5	p.P278P	NA	NA	40:64		NA	NA	0	0
NPLOC4	55666	37	17	79564289	79564289	Silent	SNP	G	A	NA	KYSE270_OESOPHAGUS	ENST00000331134	0.6	p.V325V	NA	NA	39:196		NA	NA	0	0
PCSK4	54760	37	19	1483871	1483871	Silent	SNP	G	C	NA	KYSE270_OESOPHAGUS	ENST00000300954	0.5	p.A413A	NA	NA	12:00:00		NA	NA	0	0
CC2D1A	54862	37	19	14040445	14040445	Silent	SNP	G	T	NA	KYSE270_OESOPHAGUS	ENST00000318003	0.7	p.L894L	NA	NA	24:74		NA	NA	0	0
SLC2A4RG	56731	37	20	62371840	62371840	Silent	SNP	G	A	NA	KYSE270_OESOPHAGUS	ENST00000266077	0.2	p.A79A	NA	NA	210:137		NA	NA	0	0
SCARF2	91179	37	22	20785571	20785571	Silent	SNP	C	T	NA	KYSE270_OESOPHAGUS	ENST00000266214	0.5	p.Q196Q	NA	NA	13:10:00		NA	NA	0	0
TMEM184B	25829	37	22	38620841	38620841	Silent	SNP	C	G	NA	KYSE270_OESOPHAGUS	ENST00000361906	0.3	p.R311R	NA	NA	30:143		NA	NA	0	0
CLCN4	1183	37	0	10188814	10188814	Silent	SNP	C	T	NA	KYSE270_OESOPHAGUS	ENST00000380833	0.4	p.L697L	NA	NA	06:19:00		NA	NA	0	0
MT-ND2	4536	37	0	5100	5100	Silent	SNP	C	T	NA	KYSE270_OESOPHAGUS	ENST00000361453	0.3	p.L211L	NA	NA	5 days, 12:06:00				0	0
SCARA5	286133	37	8	27779134	27779134	Silent	SNP	C	T	NA	KYSE270_OESOPHAGUS	ENST00000354914	0.3	p.K290K	NA	NA			36:105	NA	0	0
