# Supplementary material for: Heterogeneity Analysis of Esophageal Squamous Cell Carcinoma in Cell Lines, Tumor Tissues and Patient-Derived Xenografts
Source: J Cancer. 2021 May 10;12(13):3930–44. doi: 10.7150/jca.52286 (PMC8176252; doi:10.7150/jca.52286)
Supplement: Supplementary file 1 — Supplementary figures and tables. [file jcav12p3930s1.zip › Supplementary materials/Mutations files of 12 ESCC cell lines /KYSE150_OESOPHAGUS Mutations.xlsm]

## Sheet: KYSE150_OESOPHAGUS Mutations
Hugo Symbol	Entrez Gene Id	Ncbi Build	Chr	Start Position	End Position	Variant Classification	Variant Type	Reference Allele	Tumor Seq Allele	dbSNP ID	Tumor Sample Barcode	Annotation Tran	script	Protein Change	CCLE WES alt:ref	CCLE WGS alt:ref	CCLE RNAseq alt:ref	Sanger WES alt:ref	CCLE HC1650 alt:ref	CCLE Raindance alt:ref	ExAC Allelic Fraction	TCGA Hotspot Count			679		Gene stable ID	619
DPAGT1	1798	37	11	118972932	118972932	De_novo_Start_OutOfFrame	SNP	A	T	NA	KYSE150_OESOPHAGUS	ENST00000409993	0.2		NA	NA	06:24:00		NA	NA	0	0			ENST00000409993		ENSG00000008197	TFAP2D
CHD8	57680	37	14	21924225	21924225	De_novo_Start_OutOfFrame	SNP	G	A	NA	KYSE150_OESOPHAGUS	ENST00000557364	0.1		NA	NA	17:30:00		NA	NA	0	0			ENST00000557364		ENSG00000060140	STYK1
SRSF2	6427	37	17	74733400	74733400	De_novo_Start_OutOfFrame	SNP	C	T	NA	KYSE150_OESOPHAGUS	ENST00000392485	0.2		NA	NA	38:118		NA	NA	0	0			ENST00000392485		ENSG00000079308	TNS1
CNOT3	4849	37	19	54645563	54645563	De_novo_Start_OutOfFrame	SNP	G	A	NA	KYSE150_OESOPHAGUS	ENST00000406403	0.1		NA	NA	04:01:00		NA	NA	0	0			ENST00000406403		ENSG00000067445	TRO
SYT6	148281	37	1	114682513	114682516	Frame_Shift_Del	DEL	AGAA	-	NA	KYSE150_OESOPHAGUS	ENST00000610222	0.1	p.FL78fs	NA	NA		0.634722	NA	NA	0	0			ENST00000610222		ENSG00000072135	PTPN18
B3GALNT2	148789	37	1	235658110	235658111	Frame_Shift_Del	DEL	TT	-	NA	KYSE150_OESOPHAGUS	ENST00000366600	0.3	p.K47fs	NA	NA		0.652083	NA	NA	0	0			ENST00000366600		ENSG00000073861	TBX21
CLMN	79789	37	14	95669506	95669506	Frame_Shift_Del	DEL	A	-	NA	KYSE150_OESOPHAGUS	ENST00000298912	0.4	p.F727fs	NA	NA		12:47:00	NA	NA	0	0			ENST00000298912		ENSG00000003987	MTMR7
SPEM1	374768	37	17	7324302	7324303	Frame_Shift_Del	DEL	CT	-	NA	KYSE150_OESOPHAGUS	ENST00000323675	0.3	p.T103fs	NA	NA		17:58:00	NA	NA	0	0			ENST00000323675		ENSG00000065883	CDK13
KREMEN1	83999	37	22	29490379	29490379	Frame_Shift_Del	DEL	G	-	NA	KYSE150_OESOPHAGUS	ENST00000407188	0.1	p.E75fs	NA	NA	1 day, 0:00:00	2 days, 11:18:00	NA	NA	2.483e-05	0			ENST00000407188		ENSG00000172995	ARPP21
ULBP1	80329	37	6	150289909	150289909	Frame_Shift_Del	DEL	A	-	NA	KYSE150_OESOPHAGUS	ENST00000229708	0.3	p.T84fs	NA	NA		37:154	NA	NA	0	0			ENST00000229708		ENSG00000091262	ABCC6
KIAA0895	23366	37	7	36373574	36373574	Frame_Shift_Del	DEL	C	-	NA	KYSE150_OESOPHAGUS	ENST00000297063	0.6	p.M399fs	NA	NA	1 day, 15:50:00	77:62	NA	NA	0	0			ENST00000297063		ENSG00000100345	MYH9
ASB15	142685	37	7	123256478	123256478	Frame_Shift_Del	DEL	A	-	NA	KYSE150_OESOPHAGUS	ENST00000451558	0.1	p.E74fs	NA	NA		1 day, 11:27:00	NA	NA	0	0			ENST00000451558		ENSG00000129465	RIPK3
ANKRD36	375248	37	2	97877469	97877470	Frame_Shift_Del	DEL	TC	-	NA	KYSE150_OESOPHAGUS	ENST00000461153	0.2	p.S1154fs	NA	NA		39:213	NA	NA	0.001889	0			ENST00000461153		ENSG00000101197	BIRC7
PCDHGA6	56109	37	5	140755049	140755049	Frame_Shift_Del	DEL	A	-	NA	KYSE150_OESOPHAGUS	ENST00000517434	0.1	p.R467fs	NA	NA		139:127	NA	NA	0.001983	0			ENST00000517434		ENSG00000101473	ACOT8
MAN2C1	4123	37	15	75656487	75656491	Frame_Shift_Del	DEL	TGTAC	-	NA	KYSE150_OESOPHAGUS	ENST00000267978	0.5	p.YT214fs	NA	NA	0.872917	08:22:00	NA	NA	0.000766	0			ENST00000267978		ENSG00000102241	HTATSF1
ATP12A	479	37	13	25262563	25262564	Frame_Shift_Ins	INS	-	G	NA	KYSE150_OESOPHAGUS	ENST00000381946	0.3	p.VG112fs	NA	NA		147:162	NA	NA	0	0			ENST00000381946		ENSG00000102471	NDFIP2
ZNF573	126231	37	19	38229950	38229951	Frame_Shift_Ins	INS	-	A	NA	KYSE150_OESOPHAGUS	ENST00000590414	0.2	p.T481fs	NA	NA	05:03:00	68:62	NA	NA	4.118e-05	0			ENST00000590414		ENSG00000103269	RHBDL1
TAAR2	9287	37	6	132938313	132938314	Frame_Shift_Ins	INS	-	A	NA	KYSE150_OESOPHAGUS	ENST00000367931	0.1	p.L344fs	NA	NA		15:15:00	NA	NA	0	0			ENST00000367931		ENSG00000042832	TG
AIM2	9447	37	1	159035879	159035880	Frame_Shift_Ins	INS	-	AT	NA	KYSE150_OESOPHAGUS	ENST00000368130	0.4	p.Y213fs	NA	NA		83:73	NA	NA	1.647e-05	0			ENST00000368130		ENSG00000104824	HNRNPL
TAF1B	9014	37	2	10051679	10051680	Frame_Shift_Ins	INS	-	A	NA	KYSE150_OESOPHAGUS	ENST00000263663	0.5	p.K392fs	NA	NA	1 day, 13:43:00	1 day, 22:33:00	NA	NA	0	0			ENST00000263663		ENSG00000105255	FSD1
STAT4	6775	37	2	191922800	191922801	Frame_Shift_Ins	INS	-	T	NA	KYSE150_OESOPHAGUS	ENST00000392320	0.2	p.A384fs	NA	NA		0.840278	NA	NA	0	0			ENST00000392320		ENSG00000105738	SIPA1L3
C3orf49	132200	37	3	63816811	63816812	Frame_Shift_Ins	INS	-	ACACT	NA	KYSE150_OESOPHAGUS	ENST00000295896	0.8	p.-200fs	NA	NA		0.923611	NA	NA	0.002461	0			ENST00000295896		ENSG00000106080	FKBP14
CDKAL1	54901	37	6	21231245	21231246	Frame_Shift_Ins	INS	-	T	NA	KYSE150_OESOPHAGUS	ENST00000378610	0.1	p.AF572fs	NA	NA		1 day, 4:45:00	NA	NA	1.647e-05	0			ENST00000378610		ENSG00000106100	NOD1
C6orf164	63914	37	6	88107992	88107993	Frame_Shift_Ins	INS	-	A	NA	KYSE150_OESOPHAGUS	ENST00000369570	0.4	p.T21fs	NA	NA		29:89	NA	NA	0.0002762	0			ENST00000369570		ENSG00000106692	FKTN
C17orf66	0	37	17	34182099	34182100	Frame_Shift_Ins	INS	-	T	NA	KYSE150_OESOPHAGUS	ENST00000311880	0.2	p.Q561fs	NA	NA		17:58:00	NA	NA	0.001145	0			ENST00000311880		ENSG00000106952	TNFSF8
CRYBG3	131544	37	3	97593087	97593088	Frame_Shift_Ins	INS	-	A	NA	KYSE150_OESOPHAGUS	ENST00000419587	0.2	p.E1017fs	NA	NA	06:20:00		NA	NA	0	0			ENST00000419587		ENSG00000121053	EPX
NCK1	4690	37	3	136664926	136664927	Frame_Shift_Ins	INS	-	A	NA	KYSE150_OESOPHAGUS	ENST00000481752	0.1	p.PK243fs	NA	NA	27:195		NA	NA	0	0			ENST00000481752		ENSG00000108691	CCL2
PCDH7	5099	37	4	30725864	30725865	Frame_Shift_Ins	INS	-	A	NA	KYSE150_OESOPHAGUS	ENST00000361762	0.2	p.K941fs	NA	NA	09:47:00		NA	NA	0	0			ENST00000361762		ENSG00000108733	PEX12
FNIP1	96459	37	5	131007940	131007941	Frame_Shift_Ins	INS	-	T	NA	KYSE150_OESOPHAGUS	ENST00000510461	0.1	p.P733fs	NA	NA	07:26:00		NA	NA	0	0			ENST00000510461		ENSG00000108784	NAGLU
PHIP	55023	37	6	79680524	79680525	Frame_Shift_Ins	INS	-	T	NA	KYSE150_OESOPHAGUS	ENST00000275034	0.4	p.Q991fs	NA	NA	08:38:00		NA	NA	0	0			ENST00000275034		ENSG00000109061	MYH1
RIMS2	9699	37	8	105257154	105257155	Frame_Shift_Ins	INS	-	A	NA	KYSE150_OESOPHAGUS	ENST00000436393	0.2	p.K1134fs	NA	NA	0.68125		NA	NA	0	0			ENST00000436393		ENSG00000013503	POLR3B
FKTN	2218	37	9	108382330	108382331	Frame_Shift_Ins	INS	-	A	NA	KYSE150_OESOPHAGUS	ENST00000223528	0.2	p.GK387fs	NA	NA	07:38:00		NA	NA	0.0002801	0			ENST00000223528		ENSG00000111981	ULBP1
C12orf60	144608	37	12	14976042	14976043	Frame_Shift_Ins	INS	-	T	NA	KYSE150_OESOPHAGUS	ENST00000330828	0.2	p.DF58fs	NA	NA	07:36:00		NA	NA	0	0			ENST00000330828		ENSG00000113905	HRG
PHF11	51131	37	13	50102654	50102655	Frame_Shift_Ins	INS	-	A	NA	KYSE150_OESOPHAGUS	ENST00000378319	0.3	p.K284fs	NA	NA	0.554167		NA	NA	2.471e-05	0			ENST00000378319		ENSG00000118407	FILIP1
OFD1	8481	37	0	13764945	13764946	Frame_Shift_Ins	INS	-	A	NA	KYSE150_OESOPHAGUS	ENST00000340096	0.6	p.AK234fs	NA	NA	1 day, 0:49:00		NA	NA	0	0			ENST00000340096		ENSG00000119321	FKBP15
PIR	8544	37	0	15403171	15403172	Frame_Shift_Ins	INS	-	T	NA	KYSE150_OESOPHAGUS	ENST00000380421	0.3	p.N276fs	NA	NA	38:250		NA	NA	0	0			ENST00000380421		ENSG00000122547	EEPD1
POLR3B	55703	37	12	106838278	106838280	In_Frame_Del	DEL	CTC	-	NA	KYSE150_OESOPHAGUS	ENST00000228347	0.4	p.L665del	NA	NA	17:35:00	37:83	NA	NA	0	0			ENST00000228347		ENSG00000138286	FAM149B1
TRIM4	89122	37	7	99506323	99506325	In_Frame_Del	DEL	TCT	-	NA	KYSE150_OESOPHAGUS	ENST00000355947	0.2	p.226_227EE>E	NA	NA	68:65	56:77	NA	NA	3.295e-05	0			ENST00000355947		ENSG00000123407	HOXC12
ZFHX4	79776	37	8	77775449	77775451	In_Frame_Del	DEL	CCT	-	NA	KYSE150_OESOPHAGUS	ENST00000521891	0.2	p.P3173del	NA	NA		17:48:00	NA	NA	0	0			ENST00000521891		ENSG00000080345	RIF1
FAM149B1	317662	37	10	75000742	75000756	In_Frame_Del	DEL	GGCAGACCAGTCTCT	-	NA	KYSE150_OESOPHAGUS	ENST00000242505	0.6	p.GRPVS572del	NA	NA		09:33:00	NA	NA	0	0			ENST00000242505		ENSG00000124766	SOX4
ATAD5	79915	37	17	29162534	29162536	In_Frame_Del	DEL	AAG	-	NA	KYSE150_OESOPHAGUS	ENST00000321990	0.4	p.K481del	NA	NA	06:14:00	29:113	NA	NA	0.0001483	0			ENST00000321990		ENSG00000124788	ATXN1
ZNF557	79230	37	19	7075697	7075699	In_Frame_Del	DEL	AGA	-	NA	KYSE150_OESOPHAGUS	ENST00000439035	0.2	p.E15del	NA	NA	2 days, 3:00:00	2 days, 17:09:00	NA	NA	0.002702	0			ENST00000439035		ENSG00000125378	BMP4
GOLGA8A	23015	37	15	34675085	34675087	In_Frame_Del	DEL	CTC	-	NA	KYSE150_OESOPHAGUS	ENST00000359187	0.4	p.E340del	NA	NA	03:02:00		NA	NA	0	0			ENST00000359187		ENSG00000126003	PLAGL2
C17orf97	400566	37	17	263265	263294	In_Frame_Del	DEL	GCCCTCAAGGGCTTCCACCCCGACCCCGAC	-	NA	KYSE150_OESOPHAGUS	ENST00000360127	0.6	p.ALKGFHPDPD211del	NA	NA	07:04:00		NA	NA	0.0006436	0			ENST00000360127		ENSG00000128594	LRRC4
COL18A1	80781	37	21	46906853	46906861	In_Frame_Del	DEL	CCAGGCCCC	-	NA	KYSE150_OESOPHAGUS	ENST00000359759	0.4	p.PGP1018del	NA	NA	25:98		NA	NA	0.0001094	0			ENST00000359759		ENSG00000112379	ARFGEF3
HNRNPLL	92906	37	2	38829597	38829598	In_Frame_Ins	INS	-	GCC	NA	KYSE150_OESOPHAGUS	ENST00000449105	0.3	p.57_58insG	NA	NA	45:121		NA	NA	0.0005304	0			ENST00000449105		ENSG00000049540	ELN
TP53	7157	37	17	7577538	7577538	Missense_Mutation	SNP	C	T	NA	KYSE150_OESOPHAGUS	ENST00000269305	0.4	p.R248Q	NA	NA	398:115	23:33:00	66:88		5.765e-05	172			ENST00000269305		ENSG00000130287	NCAN
RAC1	5879	37	7	6426892	6426892	Missense_Mutation	SNP	C	T	NA	KYSE150_OESOPHAGUS	ENST00000348035	0.4	p.P29S	NA	NA	218:662	41:162	65:264	NA	0	27			ENST00000348035		ENSG00000130701	RBBP8NL
ERBB3	2065	37	12	56482341	56482341	Missense_Mutation	SNP	G	T	NA	KYSE150_OESOPHAGUS	ENST00000267101	0.3	p.D297Y	NA	NA	32:79	57:162	31:96		0	9			ENST00000267101		ENSG00000130726	TRIM28
SYNE1	23345	37	6	152461140	152461140	Missense_Mutation	SNP	C	T	NA	KYSE150_OESOPHAGUS	ENST00000367255	0.5	p.R8468H	NA	NA		2 days, 3:37:00	NA	NA	0.0001894	7			ENST00000367255		ENSG00000089280	FUS
MROH9	80133	37	1	170967327	170967327	Missense_Mutation	SNP	C	T	NA	KYSE150_OESOPHAGUS	ENST00000367758	0.3	p.P503L	NA	NA		2 days, 8:38:00	NA	NA	0.0001159	4			ENST00000367758		ENSG00000132003	ZSWIM4
NLRP12	91662	37	19	54314284	54314284	Missense_Mutation	SNP	G	A	NA	KYSE150_OESOPHAGUS	ENST00000324134	0.6	p.P210L	NA	NA		1 day, 1:36:00	NA	NA	0.0002059	4			ENST00000324134		ENSG00000173473	SMARCC1
SEMA4F	10505	37	2	74883774	74883774	Missense_Mutation	SNP	G	A	NA	KYSE150_OESOPHAGUS	ENST00000357877	0.2	p.A87T	NA	NA	14:12:00	2 days, 13:33:00	NA	NA	4.942e-05	4			ENST00000357877		ENSG00000132205	EMILIN2
DSCAM	1826	37	21	41684283	41684283	Missense_Mutation	SNP	G	T	NA	KYSE150_OESOPHAGUS	ENST00000400454	0.1	p.P596Q	NA	NA		10:15:00	NA	NA	0	4			ENST00000400454		ENSG00000133980	VRTN
UCMA	221044	37	10	13276240	13276240	Missense_Mutation	SNP	C	T	NA	KYSE150_OESOPHAGUS	ENST00000378681	0.3	p.V7I	NA	NA		18:13:00	NA	NA	4.118e-05	3			ENST00000378681		ENSG00000134108	ARL8B
PCDH18	54510	37	4	138442481	138442481	Missense_Mutation	SNP	C	T	NA	KYSE150_OESOPHAGUS	ENST00000344876	0.4	p.R1037H	NA	NA		14:16:00	NA	NA	8.237e-06	3			ENST00000344876		ENSG00000086205	FOLH1
SLC13A4	26266	37	7	135366342	135366342	Missense_Mutation	SNP	G	A	NA	KYSE150_OESOPHAGUS	ENST00000354042	0.4	p.A617V	NA	NA		0.215278	NA	NA	2.471e-05	3			ENST00000354042		ENSG00000134853	PDGFRA
ANKS6	203286	37	9	101518753	101518753	Missense_Mutation	SNP	G	A	NA	KYSE150_OESOPHAGUS	ENST00000353234	0.4	p.R759W	NA	NA	38:84	0.805556	NA	NA	8.265e-06	3			ENST00000353234		ENSG00000134897	BIVM
C21orf62	56245	37	21	34166357	34166357	Missense_Mutation	SNP	G	T	NA	KYSE150_OESOPHAGUS	ENST00000536776	0.1	p.R126S	NA	NA		22:34:00	NA	NA	9.086e-05	3			ENST00000536776		ENSG00000134962	KLB
TAS1R3	83756	37	1	1267155	1267155	Missense_Mutation	SNP	T	C	NA	KYSE150_OESOPHAGUS	ENST00000339381	0.5	p.M110T	NA	NA		1 day, 3:14:00	NA	NA	1.649e-05	0			ENST00000339381		ENSG00000135249	RINT1
LRRC38	126755	37	1	13839842	13839842	Missense_Mutation	SNP	C	T	NA	KYSE150_OESOPHAGUS	ENST00000376085	0.3	p.V83I	NA	NA		12:17:00	NA	NA	0	0			ENST00000376085		ENSG00000161849	KRT84
KLHDC7A	127707	37	1	18808440	18808440	Missense_Mutation	SNP	C	T	NA	KYSE150_OESOPHAGUS	ENST00000400664	0.1	p.P322L	NA	NA		06:09:00	NA	NA	0	0			ENST00000400664		ENSG00000135913	USP37
TMCO4	255104	37	1	20073749	20073749	Missense_Mutation	SNP	C	T	NA	KYSE150_OESOPHAGUS	ENST00000294543	0.6	p.A174T	NA	NA	1 day, 4:34:00	83:110	NA	NA	4.942e-05	0			ENST00000294543		ENSG00000136052	SLC41A2
MYOM3	127294	37	1	24424476	24424476	Missense_Mutation	SNP	A	G	NA	KYSE150_OESOPHAGUS	ENST00000374434	0.3	p.Y228H	NA	NA		1 day, 1:21:00	NA	NA	0	0			ENST00000374434		ENSG00000136929	HEMGN
LDLRAP1	26119	37	1	25889602	25889602	Missense_Mutation	SNP	G	T	NA	KYSE150_OESOPHAGUS	ENST00000374338	0.4	p.V192F	NA	NA	2 days, 4:41:00	20:08:00	NA	NA	0	0			ENST00000374338		ENSG00000137547	MRPL15
CSMD2	114784	37	1	34033424	34033424	Missense_Mutation	SNP	G	C	NA	KYSE150_OESOPHAGUS	ENST00000373381	0.4	p.H2717D	NA	NA		15:33:00	NA	NA	0	0			ENST00000373381		ENSG00000138109	CYP2C9
COL9A2	1298	37	1	40779929	40779929	Missense_Mutation	SNP	C	T	NA	KYSE150_OESOPHAGUS	ENST00000372748	0.3	p.G66D	NA	NA		47:87	NA	NA	0	0			ENST00000372748		ENSG00000138398	PPIG
SZT2	23334	37	1	43909138	43909138	Missense_Mutation	SNP	C	T	NA	KYSE150_OESOPHAGUS	ENST00000562955	0.1	p.P2815L	NA	NA	14:28:00	10:21:00	NA	NA	0	0			ENST00000562955		ENSG00000127329	PTPRB
KDM4A	9682	37	1	44154674	44154674	Missense_Mutation	SNP	C	T	NA	KYSE150_OESOPHAGUS	ENST00000372396	0.3	p.P649S	NA	NA	83:162	49:66	NA	NA	0	0			ENST00000372396		ENSG00000070018	LRP6
MAST2	23139	37	1	46499525	46499525	Missense_Mutation	SNP	A	G	NA	KYSE150_OESOPHAGUS	ENST00000361297	0.2	p.K1197E	NA	NA	117:72	1 day, 13:18:00		NA	0	0			ENST00000361297		ENSG00000128731	HERC2
ZFYVE9	9372	37	1	52740227	52740227	Missense_Mutation	SNP	C	T	NA	KYSE150_OESOPHAGUS	ENST00000371591	0.1	p.P906L	NA	NA	21:44:00	30:72	65:153	NA	0	0			ENST00000371591		ENSG00000120800	UTP20
FGGY	55277	37	1	60104034	60104034	Missense_Mutation	SNP	C	T	NA	KYSE150_OESOPHAGUS	ENST00000303721	0.7	p.T403I	NA	NA	09:35:00	33:68	NA	NA	0	0			ENST00000303721		ENSG00000008294	SPAG9
DOCK7	85440	37	1	63100484	63100484	Missense_Mutation	SNP	G	C	NA	KYSE150_OESOPHAGUS	ENST00000340370	0.5	p.S332C	NA	NA	15:30:00	89:173	NA	NA	0	0			ENST00000340370		ENSG00000118482	PHF3
IL23R	149233	37	1	67724248	67724248	Missense_Mutation	SNP	C	T	NA	KYSE150_OESOPHAGUS	ENST00000347310	0.5	p.P443S	NA	NA		80:154	NA	NA	2.471e-05	0			ENST00000347310		ENSG00000055609	KMT2C
C1orf173	0	37	1	75072386	75072386	Missense_Mutation	SNP	G	A	NA	KYSE150_OESOPHAGUS	ENST00000326665	0.5	p.T463I	NA	NA		56:120	NA	NA	0	0			ENST00000326665		ENSG00000068489	PRR11
FUBP1	8880	37	1	78422383	78422383	Missense_Mutation	SNP	T	C	NA	KYSE150_OESOPHAGUS	ENST00000370768	0.2	p.K527E	NA	NA	121:272	0.842361	NA	NA	0	0			ENST00000370768		ENSG00000103227	LMF1
COL24A1	255631	37	1	86591384	86591384	Missense_Mutation	SNP	G	T	NA	KYSE150_OESOPHAGUS	ENST00000370571	0.2	p.S212Y	NA	NA		14:28:00	NA	NA	0	0			ENST00000370571		ENSG00000008710	PKD1
SASS6	163786	37	1	100576030	100576030	Missense_Mutation	SNP	G	T	NA	KYSE150_OESOPHAGUS	ENST00000287482	0.5	p.Q227K	NA	NA	2 days, 0:50:00	1 day, 6:43:00	NA	NA	0	0			ENST00000287482		ENSG00000011201	ANOS1
SYCP1	6847	37	1	115420814	115420814	Missense_Mutation	SNP	G	A	NA	KYSE150_OESOPHAGUS	ENST00000369522	0.3	p.E301K	NA	NA		28:85	NA	NA	0	0			ENST00000369522		ENSG00000129219	PLD2
TCHH	7062	37	1	152085290	152085290	Missense_Mutation	SNP	G	T	NA	KYSE150_OESOPHAGUS	ENST00000368804	0.1	p.Q135K	NA	NA		47:123	NA	NA	0	0			ENST00000368804		ENSG00000105464	GRIN2D
FLG2	388698	37	1	152327762	152327762	Missense_Mutation	SNP	C	T	NA	KYSE150_OESOPHAGUS	ENST00000388718	0.5	p.G834R	NA	NA		166:337	NA	NA	0	0			ENST00000388718		ENSG00000039537	C6
SH2D2A	9047	37	1	156779117	156779117	Missense_Mutation	SNP	G	A	NA	KYSE150_OESOPHAGUS	ENST00000368199	0.3	p.R294W	NA	NA		2 days, 19:30:00	NA	NA	0	0			ENST00000368199		ENSG00000110318	CEP126
NTRK1	4914	37	1	156844747	156844747	Missense_Mutation	SNP	C	T	NA	KYSE150_OESOPHAGUS	ENST00000524377	0.1	p.T434M	NA	NA		2 days, 1:41:00	1 day, 6:27:00		1.647e-05	0			ENST00000524377		ENSG00000125492	BARHL1
OR6K6	128371	37	1	158724661	158724661	Missense_Mutation	SNP	C	T	NA	KYSE150_OESOPHAGUS	ENST00000368144	0.2	p.P19L	NA	NA		17:50:00	NA	NA	0	0			ENST00000368144		ENSG00000054219	LY75
OR10J1	26476	37	1	159409982	159409982	Missense_Mutation	SNP	T	G	NA	KYSE150_OESOPHAGUS	ENST00000423932	0.3	p.V145G	NA	NA		43:81	NA	NA	0	0			ENST00000423932		ENSG00000115750	TAF1B
FCGR3A	2214	37	1	161512966	161512966	Missense_Mutation	SNP	A	G	NA	KYSE150_OESOPHAGUS	ENST00000436743	0.1	p.S201P	NA	NA		3 days, 3:39:00	NA	NA	0	0			ENST00000436743		ENSG00000090674	MCOLN1
DNM3	26052	37	1	172348265	172348265	Missense_Mutation	SNP	C	G	NA	KYSE150_OESOPHAGUS	ENST00000355305	0.5	p.I673M	NA	NA	19:55:00	67:160	NA	NA	0	0			ENST00000355305		ENSG00000121988	ZRANB3
TPR	7175	37	1	186283116	186283116	Missense_Mutation	SNP	C	A	NA	KYSE150_OESOPHAGUS	ENST00000367478	0.4	p.G2360V	NA	NA	66:149	33:100	32:87	NA	0	0			ENST00000367478		ENSG00000031081	ARHGAP31
ASPM	259266	37	1	197070438	197070438	Missense_Mutation	SNP	C	T	NA	KYSE150_OESOPHAGUS	ENST00000367409	0.4	p.R2648K	NA	NA	1 day, 9:26:00	14:23:00	NA	NA	0	0			ENST00000367409		ENSG00000115598	IL1RL2
ASPM	259266	37	1	197071386	197071386	Missense_Mutation	SNP	C	T	NA	KYSE150_OESOPHAGUS	ENST00000367409	0.4	p.R2332Q	NA	NA	1 day, 4:20:00	1 day, 21:52:00	NA	NA	4.118e-05	0			ENST00000367409		ENSG00000109158	GABRA4
CACNA1S	779	37	1	201013473	201013473	Missense_Mutation	SNP	C	T	NA	KYSE150_OESOPHAGUS	ENST00000362061	0.3	p.E1594K	NA	NA		20:14:00	NA	NA	0	0			ENST00000362061		ENSG00000138653	NDST4
SHISA4	149345	37	1	201859595	201859595	Missense_Mutation	SNP	G	A	NA	KYSE150_OESOPHAGUS	ENST00000362011	0.6	p.A87T	NA	NA		1 day, 15:59:00	NA	NA	0	0			ENST00000362011		ENSG00000112992	NNT
PPFIA4	8497	37	1	203029532	203029532	Missense_Mutation	SNP	C	T	NA	KYSE150_OESOPHAGUS	ENST00000447715	0.2	p.P902L	NA	NA		15:33:00	NA	NA	0	0			ENST00000447715		ENSG00000109667	SLC2A9
USH2A	7399	37	1	216246589	216246589	Missense_Mutation	SNP	A	T	NA	KYSE150_OESOPHAGUS	ENST00000307340	0.3	p.L1876M	NA	NA		29:120	NA	NA	0	0			ENST00000307340		ENSG00000039139	DNAH5
USH2A	7399	37	1	216256874	216256874	Missense_Mutation	SNP	G	A	NA	KYSE150_OESOPHAGUS	ENST00000307340	0.3	p.S1741F	NA	NA		84:416	NA	NA	0	0			ENST00000307340		ENSG00000106078	COBL
SIPA1L2	57568	37	1	232539227	232539227	Missense_Mutation	SNP	G	T	NA	KYSE150_OESOPHAGUS	ENST00000366630	0.1	p.P1636Q	NA	NA		11:13:00	NA	NA	0	0			ENST00000366630		ENSG00000106125	MINDY4
SIPA1L2	57568	37	1	232601047	232601047	Missense_Mutation	SNP	C	A	NA	KYSE150_OESOPHAGUS	ENST00000366630	0.1	p.A787S	NA	NA		1 day, 4:42:00	NA	NA	0	0			ENST00000366630		ENSG00000053108	FSTL4
KIF26B	55083	37	1	245530373	245530373	Missense_Mutation	SNP	C	A	NA	KYSE150_OESOPHAGUS	ENST00000407071	0.2	p.H235N	NA	NA		08:42:00	NA	NA	0	0			ENST00000407071		ENSG00000198099	ADH4
OR11L1	391189	37	1	248004658	248004658	Missense_Mutation	SNP	G	A	NA	KYSE150_OESOPHAGUS	ENST00000355784	0.2	p.L181F	NA	NA		42:161	NA	NA	0	0			ENST00000355784		ENSG00000114650	SCAP
OR2M3	127062	37	1	248367138	248367138	Missense_Mutation	SNP	T	G	NA	KYSE150_OESOPHAGUS	ENST00000456743	0.1	p.F257V	NA	NA		207:84	NA	NA	0	0			ENST00000456743		ENSG00000071242	RPS6KA2
OR14I1	401994	37	1	248845370	248845370	Missense_Mutation	SNP	G	T	NA	KYSE150_OESOPHAGUS	ENST00000342623	0.3	p.S79Y	NA	NA		20:37:00	NA	NA	0	0			ENST00000342623		ENSG00000085563	ABCB1
DIP2C	22982	37	10	373080	373080	Missense_Mutation	SNP	C	T	NA	KYSE150_OESOPHAGUS	ENST00000280886	0.6	p.V1264M	NA	NA	10:21:00	21:27:00	1 day, 15:59:00	NA	0	0			ENST00000280886		ENSG00000120451	SNX19
SFMBT2	57713	37	10	7269849	7269849	Missense_Mutation	SNP	C	T	NA	KYSE150_OESOPHAGUS	ENST00000361972	0.4	p.A391T	NA	NA		0.922222	NA	NA	8.236e-06	0			ENST00000361972		ENSG00000078725	BRINP1
CDC123	8872	37	10	12257778	12257778	Missense_Mutation	SNP	G	A	NA	KYSE150_OESOPHAGUS	ENST00000281141	0.4	p.A93T	NA	NA	156:660	30:88	NA	NA	0	0			ENST00000281141		ENSG00000065361	ERBB3
OPTN	10133	37	10	13160911	13160911	Missense_Mutation	SNP	G	C	NA	KYSE150_OESOPHAGUS	ENST00000378748	0.3	p.R217T	NA	NA	157:586	39:133	NA	NA	1.647e-05	0			ENST00000378748		ENSG00000196943	NOP9
CACNB2	783	37	10	18795464	18795464	Missense_Mutation	SNP	C	A	NA	KYSE150_OESOPHAGUS	ENST00000324631	0.7	p.P220T	NA	NA		1 day, 7:46:00	56:86	NA	0	0			ENST00000324631		ENSG00000140400	MAN2C1
PCDH15	65217	37	10	55826569	55826569	Missense_Mutation	SNP	C	A	NA	KYSE150_OESOPHAGUS	ENST00000320301	0.6	p.R723I	NA	NA		1 day, 7:50:00	77:192	NA	0	0			ENST00000320301		ENSG00000213614	HEXA
ZNF365	22891	37	10	64136664	64136664	Missense_Mutation	SNP	G	A	NA	KYSE150_OESOPHAGUS	ENST00000395254	0.3	p.E238K	NA	NA		50:88	NA	NA	0	0			ENST00000395254		ENSG00000129993	CBFA2T3
PRF1	5551	37	10	72360129	72360129	Missense_Mutation	SNP	C	T	NA	KYSE150_OESOPHAGUS	ENST00000441259	0.1	p.R177H	NA	NA		1 day, 4:16:00	NA	NA	1.647e-05	0			ENST00000441259		ENSG00000141384	TAF4B
PRF1	5551	37	10	72360283	72360283	Missense_Mutation	SNP	G	T	NA	KYSE150_OESOPHAGUS	ENST00000441259	0.1	p.R126S	NA	NA		10:24:00	NA	NA	0	0			ENST00000441259		ENSG00000141510	TP53
SEC24C	9632	37	10	75525863	75525863	Missense_Mutation	SNP	C	T	NA	KYSE150_OESOPHAGUS	ENST00000339365	0.2	p.P501L	NA	NA	204:127	3 days, 4:49:00	NA	NA	4.118e-05	0			ENST00000339365		ENSG00000144583	MARCH4
FAS	355	37	10	90774035	90774035	Missense_Mutation	SNP	G	A	NA	KYSE150_OESOPHAGUS	ENST00000355740	0.2	p.R279H	NA	NA	2 days, 20:45:00	3 days, 7:45:00	245:115	NA	2.471e-05	0			ENST00000355740		ENSG00000144671	SLC22A14
CYP2C9	1559	37	10	96708950	96708950	Missense_Mutation	SNP	A	T	NA	KYSE150_OESOPHAGUS	ENST00000260682	0.6	p.Y243F	NA	NA		39:92	NA	NA	0	0			ENST00000260682		ENSG00000144749	LRIG1
ABCC2	1244	37	10	101552081	101552081	Missense_Mutation	SNP	C	G	NA	KYSE150_OESOPHAGUS	ENST00000370449	0.4	p.R100G	NA	NA	03:05:00	28:85	NA	NA	1.647e-05	0			ENST00000370449		ENSG00000145214	DGKQ
ADRA2A	150	37	10	112838518	112838518	Missense_Mutation	SNP	C	T	NA	KYSE150_OESOPHAGUS	ENST00000280155	0.2	p.A255V	NA	NA		03:08:00	NA	NA	0	0			ENST00000280155		ENSG00000145623	OSMR
C10orf137	0	37	10	127412440	127412440	Missense_Mutation	SNP	C	T	NA	KYSE150_OESOPHAGUS	ENST00000356792	0.4	p.R149C	NA	NA		101:248	NA	NA	8.236e-06	0			ENST00000356792		ENSG00000145808	ADAMTS19
GPR123	84435	37	10	134886562	134886562	Missense_Mutation	SNP	G	A	NA	KYSE150_OESOPHAGUS	ENST00000607359	0.1	p.R199H	NA	NA		23:13:00	NA	NA	0	0			ENST00000607359		ENSG00000145949	MYLK4
OR51S1	119692	37	11	4870062	4870062	Missense_Mutation	SNP	A	G	NA	KYSE150_OESOPHAGUS	ENST00000322101	0.2	p.M126T	NA	NA		24:64	NA	NA	0	0			ENST00000322101		ENSG00000146247	PHIP
OR51S1	119692	37	11	4870210	4870210	Missense_Mutation	SNP	A	G	NA	KYSE150_OESOPHAGUS	ENST00000322101	0.2	p.S77P	NA	NA		1 day, 14:32:00	NA	NA	2.471e-05	0			ENST00000322101		ENSG00000146383	TAAR6
DNHD1	144132	37	11	6566598	6566598	Missense_Mutation	SNP	C	A	NA	KYSE150_OESOPHAGUS	ENST00000527990	0.2	p.L1477I	NA	NA	09:19:00	05:13:00	NA	NA	0	0			ENST00000527990		ENSG00000130653	PNPLA7
SYT9	143425	37	11	7324317	7324317	Missense_Mutation	SNP	G	T	NA	KYSE150_OESOPHAGUS	ENST00000318881	0.6	p.A65S	NA	NA		34:83	NA	NA	0	0			ENST00000318881		ENSG00000149635	OCSTAMP
NLRP10	338322	37	11	7985018	7985018	Missense_Mutation	SNP	G	T	NA	KYSE150_OESOPHAGUS	ENST00000328600	0.2	p.P9T	NA	NA		10:29:00	10:16:00	NA	4.942e-05	0			ENST00000328600		ENSG00000150594	ADRA2A
TSPAN18	90139	37	11	44928011	44928011	Missense_Mutation	SNP	T	C	NA	KYSE150_OESOPHAGUS	ENST00000520358	0.2	p.V15A	NA	NA		118:88	NA	NA	8.236e-06	0			ENST00000520358		ENSG00000151093	OXSM
AMBRA1	55626	37	11	46534323	46534323	Missense_Mutation	SNP	C	T	NA	KYSE150_OESOPHAGUS	ENST00000458649	0.2	p.D705N	NA	NA	09:55:00	25:124	NA	NA	0	0			ENST00000458649		ENSG00000151240	DIP2C
FOLH1	2346	37	11	49190807	49190807	Missense_Mutation	SNP	T	C	NA	KYSE150_OESOPHAGUS	ENST00000256999	0.2	p.N438D	NA	NA		30:78	NA	NA	0	0			ENST00000256999		ENSG00000151465	CDC123
AHNAK	79026	37	11	62287913	62287913	Missense_Mutation	SNP	T	A	NA	KYSE150_OESOPHAGUS	ENST00000378024	0.4	p.K4659M	NA	NA	204:423	130:267	NA	NA	0	0			ENST00000378024		ENSG00000112232	KHDRBS2
EML3	256364	37	11	62370332	62370332	Missense_Mutation	SNP	C	T	NA	KYSE150_OESOPHAGUS	ENST00000394773	0.2	p.D796N	NA	NA	90:190	06:10:00	NA	NA	0	0			ENST00000394773		ENSG00000102755	FLT1
MARK2	2011	37	11	63672343	63672343	Missense_Mutation	SNP	C	T	NA	KYSE150_OESOPHAGUS	ENST00000509502	0.2	p.P554S	NA	NA	53:100	23:29:00	1 day, 9:56:00	NA	0	0			ENST00000509502		ENSG00000152580	IGSF10
MARK2	2011	37	11	63672344	63672344	Missense_Mutation	SNP	C	T	NA	KYSE150_OESOPHAGUS	ENST00000509502	0.2	p.P554L	NA	NA		23:27:00	1 day, 7:56:00	NA	8.236e-06	0			ENST00000509502		ENSG00000152583	SPARCL1
TRIM77	390231	37	11	89444662	89444662	Missense_Mutation	SNP	G	A	NA	KYSE150_OESOPHAGUS	ENST00000398290	0.3	p.G166R	NA	NA		16:19:00	NA	NA	4.04e-05	0			ENST00000398290		ENSG00000140873	ADAMTS18
FAT3	120114	37	11	92088423	92088423	Missense_Mutation	SNP	G	A	NA	KYSE150_OESOPHAGUS	ENST00000298047	0.6	p.V1049I	NA	NA		107:134	NA	NA	0	0			ENST00000298047		ENSG00000152926	ZNF117
FAT3	120114	37	11	92565019	92565019	Missense_Mutation	SNP	G	A	NA	KYSE150_OESOPHAGUS	ENST00000298047	0.6	p.R3238K	NA	NA		41:93	NA	NA	0	0			ENST00000298047		ENSG00000152977	ZIC1
KIAA1377	57562	37	11	101833981	101833981	Missense_Mutation	SNP	C	G	NA	KYSE150_OESOPHAGUS	ENST00000263468	0.8	p.H739D	NA	NA	04:08:00	0.959722	NA	NA	0	0			ENST00000263468		ENSG00000153201	RANBP2
DDI1	414301	37	11	103907828	103907828	Missense_Mutation	SNP	G	A	NA	KYSE150_OESOPHAGUS	ENST00000302259	0.3	p.R93H	NA	NA		37:94	NA	NA	0	0			ENST00000302259		ENSG00000153395	LPCAT1
ALKBH8	91801	37	11	107375706	107375706	Missense_Mutation	SNP	G	C	NA	KYSE150_OESOPHAGUS	ENST00000428149	0.2	p.P558R	NA	NA	2 days, 19:52:00	71:89	NA	NA	0	0			ENST00000428149		ENSG00000196119	OR8A1
ATM	472	37	11	108203604	108203604	Missense_Mutation	SNP	C	G	NA	KYSE150_OESOPHAGUS	ENST00000452508	0.2	p.A2635G	NA	NA	2 days, 0:53:00	2 days, 0:43:00		NA	0	0			ENST00000452508		ENSG00000154262	ABCA6
ANKK1	255239	37	11	113266128	113266128	Missense_Mutation	SNP	C	T	NA	KYSE150_OESOPHAGUS	ENST00000303941	0.3	p.S227L	NA	NA		25:102		NA	0	0			ENST00000303941		ENSG00000154415	PPP1R3A
NLRX1	79671	37	11	119045777	119045777	Missense_Mutation	SNP	A	G	NA	KYSE150_OESOPHAGUS	ENST00000409109	0.1	p.T489A	NA	NA	73:74	1 day, 9:38:00	NA	NA	0	0			ENST00000409109		ENSG00000154553	PDLIM3
OR8D4	338662	37	11	123777933	123777933	Missense_Mutation	SNP	C	A	NA	KYSE150_OESOPHAGUS	ENST00000321355	0.2	p.S265R	NA	NA		26:100	NA	NA	0	0			ENST00000321355		ENSG00000154743	TSEN2
OR10G9	219870	37	11	123894642	123894642	Missense_Mutation	SNP	C	G	NA	KYSE150_OESOPHAGUS	ENST00000375024	0.1	p.S308C	NA	NA		55:71	NA	NA	8.237e-06	0			ENST00000375024		ENSG00000154783	FGD5
OR8B8	26493	37	11	124310572	124310572	Missense_Mutation	SNP	G	T	NA	KYSE150_OESOPHAGUS	ENST00000328064	0.2	p.S137Y	NA	NA		0.75625	NA	NA	0	0			ENST00000328064		ENSG00000013288	MAN2B2
OR8A1	390275	37	11	124440091	124440091	Missense_Mutation	SNP	C	T	NA	KYSE150_OESOPHAGUS	ENST00000284287	0.3	p.P43S	NA	NA		26:75	NA	NA	0	0			ENST00000284287		ENSG00000155636	RBM45
ROBO3	64221	37	11	124747489	124747489	Missense_Mutation	SNP	C	T	NA	KYSE150_OESOPHAGUS	ENST00000397801	0.1	p.S974L	NA	NA		11:28:00	NA	NA	8.274e-06	0			ENST00000397801		ENSG00000155719	OTOA
ARHGAP32	9743	37	11	128851421	128851421	Missense_Mutation	SNP	G	A	NA	KYSE150_OESOPHAGUS	ENST00000310343	0.9	p.T543I	NA	NA	1 day, 6:35:00	43:62	NA	NA	0	0			ENST00000310343		ENSG00000155890	TRIM42
ADAMTS15	170689	37	11	130341271	130341271	Missense_Mutation	SNP	A	G	NA	KYSE150_OESOPHAGUS	ENST00000299164	0.2	p.K691E	NA	NA		10:41:00	NA	NA	0	0			ENST00000299164		ENSG00000156876	SASS6
SNX19	399979	37	11	130750597	130750597	Missense_Mutation	SNP	A	C	NA	KYSE150_OESOPHAGUS	ENST00000265909	0.4	p.F893C	NA	NA	53:128	65:172	0.588194	NA	0	0			ENST00000265909		ENSG00000159650	UROC1
ATN1	1822	37	12	7045994	7045994	Missense_Mutation	SNP	G	A	NA	KYSE150_OESOPHAGUS	ENST00000356654	0.4	p.G522S	NA	NA	105:392	19:58:00	NA	NA	0	0			ENST00000356654		ENSG00000213420	GPC2
STYK1	55359	37	12	10782138	10782138	Missense_Mutation	SNP	T	A	NA	KYSE150_OESOPHAGUS	ENST00000075503	0.3	p.D196V	NA	NA	17:10:00	1 day, 16:13:00	182:75	NA	0	0			ENST00000075503		ENSG00000160877	NACC1
PLEKHA5	54477	37	12	19427466	19427466	Missense_Mutation	SNP	T	C	NA	KYSE150_OESOPHAGUS	ENST00000299275	0.6	p.S282P	NA	NA	33:131	17:57:00	33:95	NA	0	0			ENST00000299275		ENSG00000160883	HK3
SOX5	6660	37	12	23893884	23893884	Missense_Mutation	SNP	G	A	NA	KYSE150_OESOPHAGUS	ENST00000451604	0.2	p.H220Y	NA	NA		0.504167	NA	NA	0	0			ENST00000451604		ENSG00000161298	ZNF382
KIAA1551	55196	37	12	32135234	32135234	Missense_Mutation	SNP	G	T	NA	KYSE150_OESOPHAGUS	ENST00000312561	0.4	p.A449S	NA	NA	1 day, 12:06:00	151:81	NA	NA	0	0			ENST00000312561		ENSG00000188827	SLX4
KRT84	3890	37	12	52776271	52776271	Missense_Mutation	SNP	C	T	NA	KYSE150_OESOPHAGUS	ENST00000257951	0.3	p.V288M	NA	NA		09:38:00	NA	NA	8.236e-06	0			ENST00000257951		ENSG00000162542	TMCO4
KRT6A	3853	37	12	52884393	52884393	Missense_Mutation	SNP	T	G	NA	KYSE150_OESOPHAGUS	ENST00000330722	0.6	p.Q346P	NA	NA		75:142	NA	NA	0	0			ENST00000330722		ENSG00000163006	CCDC138
KRT72	140807	37	12	52981452	52981452	Missense_Mutation	SNP	C	T	NA	KYSE150_OESOPHAGUS	ENST00000537672	0.2	p.A425T	NA	NA		34:71	NA	NA	8.236e-06	0			ENST00000537672		ENSG00000163519	TRAT1
KRT3	3850	37	12	53185540	53185540	Missense_Mutation	SNP	C	T	NA	KYSE150_OESOPHAGUS	ENST00000417996	0.2	p.E417K	NA	NA		42:97	NA	NA	0	0			ENST00000417996		ENSG00000163558	PRKCI
HOXC12	3228	37	12	54350145	54350145	Missense_Mutation	SNP	G	A	NA	KYSE150_OESOPHAGUS	ENST00000243103	0.3	p.R215Q	NA	NA		38:79	NA	NA	2.471e-05	0			ENST00000243103		ENSG00000163632	C3orf49
GPR84	53831	37	12	54757014	54757014	Missense_Mutation	SNP	C	A	NA	KYSE150_OESOPHAGUS	ENST00000551809	0.1	p.A208S	NA	NA		1 day, 18:54:00	NA	NA	0	0			ENST00000551809		ENSG00000163710	PCOLCE2
INHBC	3626	37	12	57843584	57843584	Missense_Mutation	SNP	T	C	NA	KYSE150_OESOPHAGUS	ENST00000309668	0.2	p.C280R	NA	NA		22:16:00	NA	NA	0	0			ENST00000309668		ENSG00000163751	CPA3
AGAP2	116986	37	12	58126717	58126717	Missense_Mutation	SNP	G	T	NA	KYSE150_OESOPHAGUS	ENST00000547588	0.1	p.A532D	NA	NA	10:32:00	79:177	36:94	NA	0	0			ENST00000547588		ENSG00000164061	BSN
PTPRB	5787	37	12	70949833	70949833	Missense_Mutation	SNP	T	A	NA	KYSE150_OESOPHAGUS	ENST00000261266	0.5	p.S1386C	NA	NA		196:77	NA	NA	0	0			ENST00000261266		ENSG00000164258	NDUFS4
CCDC38	120935	37	12	96273548	96273548	Missense_Mutation	SNP	G	T	NA	KYSE150_OESOPHAGUS	ENST00000344280	0.3	p.P339Q	NA	NA		76:195	NA	NA	0	0			ENST00000344280		ENSG00000164542	KIAA0895
CCDC38	120935	37	12	96273549	96273549	Missense_Mutation	SNP	G	C	NA	KYSE150_OESOPHAGUS	ENST00000344280	0.3	p.P339A	NA	NA		76:192	NA	NA	0	0			ENST00000344280		ENSG00000164603	BMT2
ANKS1B	56899	37	12	99223056	99223056	Missense_Mutation	SNP	G	T	NA	KYSE150_OESOPHAGUS	ENST00000547776	0.2	p.L988I	NA	NA		185:95	NA	NA	0	0			ENST00000547776		ENSG00000113013	HSPA9
NR1H4	9971	37	12	100934522	100934522	Missense_Mutation	SNP	G	A	NA	KYSE150_OESOPHAGUS	ENST00000551379	0.1	p.R345H	NA	NA		35:84	NA	NA	0	0			ENST00000551379		ENSG00000164729	SLC35G3
UTP20	27340	37	12	101700493	101700493	Missense_Mutation	SNP	T	C	NA	KYSE150_OESOPHAGUS	ENST00000261637	0.4	p.I650T	NA	NA	13:33:00	29:60	NA	NA	0	0			ENST00000261637		ENSG00000164796	CSMD3
MYBPC1	4604	37	12	102069075	102069075	Missense_Mutation	SNP	C	G	NA	KYSE150_OESOPHAGUS	ENST00000550270	0.1	p.P932A	NA	NA		09:22:00	NA	NA	0	0			ENST00000550270		ENSG00000164808	SPIDR
SLC41A2	84102	37	12	105303512	105303512	Missense_Mutation	SNP	T	C	NA	KYSE150_OESOPHAGUS	ENST00000258538	0.3	p.E195G	NA	NA		0.793056	NA	NA	8.236e-06	0			ENST00000258538		ENSG00000165238	WNK2
ACACB	32	37	12	109577809	109577809	Missense_Mutation	SNP	C	G	NA	KYSE150_OESOPHAGUS	ENST00000338432	0.7	p.S200C	NA	NA		15:42:00	37:74	NA	0	0			ENST00000338432		ENSG00000165959	CLMN
DNAH10	196385	37	12	124265706	124265706	Missense_Mutation	SNP	C	T	NA	KYSE150_OESOPHAGUS	ENST00000409039	0.3	p.S173F	NA	NA		135:300	NA	NA	0	0			ENST00000409039		ENSG00000166106	ADAMTS15
DNAH10	196385	37	12	124285889	124285889	Missense_Mutation	SNP	G	A	NA	KYSE150_OESOPHAGUS	ENST00000409039	0.3	p.D724N	NA	NA		72:142	NA	NA	4.942e-05	0			ENST00000409039		ENSG00000052126	PLEKHA5
POLE	5426	37	12	133219907	133219907	Missense_Mutation	SNP	C	T	NA	KYSE150_OESOPHAGUS	ENST00000320574	0.5	p.R1485H	NA	NA	3 days, 2:43:00	1 day, 11:33:00	NA	NA	0	0			ENST00000320574		ENSG00000166750	SLFN5
ZNF605	100289635	37	12	133502438	133502438	Missense_Mutation	SNP	T	C	NA	KYSE150_OESOPHAGUS	ENST00000360187	0.4	p.R483G	NA	NA	1 day, 6:15:00		NA	NA	2.486e-05	0			ENST00000360187		ENSG00000166848	TERF2IP
MPHOSPH8	54737	37	13	20224393	20224393	Missense_Mutation	SNP	G	T	NA	KYSE150_OESOPHAGUS	ENST00000361479	0.5	p.E523D	NA	NA	5 days, 12:58:00	2 days, 9:57:00	NA	NA	0	0			ENST00000361479		ENSG00000166963	MAP1A
GJB2	2706	37	13	20763509	20763509	Missense_Mutation	SNP	A	G	NA	KYSE150_OESOPHAGUS	ENST00000382844	0.1	p.I71T	NA	NA	14:10:00	22:44:00	NA	NA	0	0			ENST00000382844		ENSG00000167232	ZNF91
SACS	26278	37	13	23929547	23929547	Missense_Mutation	SNP	C	T	NA	KYSE150_OESOPHAGUS	ENST00000382292	0.3	p.G402R	NA	NA	1 day, 2:33:00	11:52:00	149:304	NA	0	0			ENST00000382292		ENSG00000167487	KLHL26
PAN3	255967	37	13	28834615	28834615	Missense_Mutation	SNP	C	T	NA	KYSE150_OESOPHAGUS	ENST00000380958	0.3	p.T427I	NA	NA		30:70	NA	NA	8.236e-06	0			ENST00000380958		ENSG00000160505	NLRP4
FLT1	2321	37	13	28919631	28919631	Missense_Mutation	SNP	G	A	NA	KYSE150_OESOPHAGUS	ENST00000282397	0.4	p.A769V	NA	NA		18:07:00	3 days, 5:38:00	NA	4.118e-05	0			ENST00000282397		ENSG00000168152	THAP9
FRY	10129	37	13	32836463	32836463	Missense_Mutation	SNP	T	C	NA	KYSE150_OESOPHAGUS	ENST00000380250	0.3	p.S2544P	NA	NA		12:29:00	NA	NA	0	0			ENST00000380250		ENSG00000170967	DDI1
NBEA	26960	37	13	35692579	35692579	Missense_Mutation	SNP	G	T	NA	KYSE150_OESOPHAGUS	ENST00000400445	0.3	p.M737I	NA	NA		47:106	NA	NA	0	0			ENST00000400445		ENSG00000169184	MN1
POSTN	10631	37	13	38143948	38143948	Missense_Mutation	SNP	T	C	NA	KYSE150_OESOPHAGUS	ENST00000379747	0.4	p.I760M	NA	NA		0.663194	NA	NA	0	0			ENST00000379747		ENSG00000170011	MYRIP
CAB39L	81617	37	13	49924888	49924888	Missense_Mutation	SNP	T	C	NA	KYSE150_OESOPHAGUS	ENST00000355854	0.4	p.T186A	NA	NA		56:133	NA	NA	0	0			ENST00000355854		ENSG00000108312	UBTF
KLF12	11278	37	13	74420417	74420417	Missense_Mutation	SNP	C	G	NA	KYSE150_OESOPHAGUS	ENST00000377669	0.2	p.D73H	NA	NA	05:10:00	45:99	NA	NA	0	0			ENST00000377669		ENSG00000172456	FGGY
NDFIP2	54602	37	13	80113835	80113835	Missense_Mutation	SNP	C	T	NA	KYSE150_OESOPHAGUS	ENST00000218652	0.7	p.P214S	NA	NA	262:443	31:65	NA	NA	0	0			ENST00000218652		ENSG00000170209	ANKK1
SLITRK1	114798	37	13	84455131	84455131	Missense_Mutation	SNP	G	C	NA	KYSE150_OESOPHAGUS	ENST00000377084	0.2	p.A171G	NA	NA		2 days, 5:48:00	NA	NA	0	0			ENST00000377084		ENSG00000047365	ARAP2
SLITRK6	84189	37	13	86368773	86368773	Missense_Mutation	SNP	C	A	NA	KYSE150_OESOPHAGUS	ENST00000400286	0.2	p.C624F	NA	NA		31:87	NA	NA	8.272e-06	0			ENST00000400286		ENSG00000103932	RPAP1
GPC5	2262	37	13	92560288	92560288	Missense_Mutation	SNP	G	A	NA	KYSE150_OESOPHAGUS	ENST00000377067	0.3	p.D460N	NA	NA		0.961806	NA	NA	0	0			ENST00000377067		ENSG00000174358	SLC6A19
FARP1	10160	37	13	99037019	99037019	Missense_Mutation	SNP	G	A	NA	KYSE150_OESOPHAGUS	ENST00000319562	0.6	p.E178K	NA	NA		64:154	NA	NA	0	0			ENST00000319562		ENSG00000169862	CTNND2
BIVM	54841	37	13	103491016	103491016	Missense_Mutation	SNP	T	A	NA	KYSE150_OESOPHAGUS	ENST00000257336	0.1	p.L382Q	NA	NA	38:163	0.425694	NA	NA	0	0			ENST00000257336		ENSG00000168542	COL3A1
NOP9	161424	37	14	24770034	24770034	Missense_Mutation	SNP	G	A	NA	KYSE150_OESOPHAGUS	ENST00000267425	0.3	p.R223K	NA	NA	1 day, 11:59:00	20:51:00	NA	NA	0	0			ENST00000267425		ENSG00000126522	ASL
RIPK3	11035	37	14	24808682	24808682	Missense_Mutation	SNP	C	T	NA	KYSE150_OESOPHAGUS	ENST00000216274	0.5	p.A48T	NA	NA		34:84	32:64	NA	0	0			ENST00000216274		ENSG00000171505	OR1N1
FOXG1	2290	37	14	29237729	29237729	Missense_Mutation	SNP	G	A	NA	KYSE150_OESOPHAGUS	ENST00000313071	0.4	p.S415N	NA	NA		09:08:00	NA	NA	0	0			ENST00000313071		ENSG00000171813	PWWP2B
C14orf23	387978	37	14	29242607	29242607	Missense_Mutation	SNP	A	G	NA	KYSE150_OESOPHAGUS	ENST00000399387	0.4	p.I30M	NA	NA		10:14:00	NA	NA	0	0			ENST00000399387		ENSG00000170175	CHRNB1
BMP4	652	37	14	54418717	54418717	Missense_Mutation	SNP	T	C	NA	KYSE150_OESOPHAGUS	ENST00000245451	0.4	p.K75R	NA	NA		1 day, 12:30:00	1 day, 6:38:00	NA	8.237e-06	0			ENST00000245451		ENSG00000170214	ADRA1B
SIPA1L1	26037	37	14	72191400	72191400	Missense_Mutation	SNP	G	A	NA	KYSE150_OESOPHAGUS	ENST00000555818	0.1	p.D1509N	NA	NA	79:192	21:31:00	NA	NA	0	0			ENST00000555818		ENSG00000042781	USH2A
FAM161B	145483	37	14	74411133	74411133	Missense_Mutation	SNP	A	G	NA	KYSE150_OESOPHAGUS	ENST00000534936	0.1	p.L277S	NA	NA		26:70	NA	NA	0	0			ENST00000534936		ENSG00000168172	HOOK3
VRTN	55237	37	14	74824907	74824907	Missense_Mutation	SNP	C	T	NA	KYSE150_OESOPHAGUS	ENST00000256362	0.4	p.P474L	NA	NA		11:36:00	NA	NA	0	0			ENST00000256362		ENSG00000174145	NWD2
CCDC88C	440193	37	14	91739990	91739990	Missense_Mutation	SNP	G	A	NA	KYSE150_OESOPHAGUS	ENST00000389857	0.6	p.P1689L	NA	NA	23:25:00	15:37:00	NA	NA	0	0			ENST00000389857		ENSG00000175189	INHBC
AHNAK2	113146	37	14	105412691	105412691	Missense_Mutation	SNP	C	A	NA	KYSE150_OESOPHAGUS	ENST00000333244	0.5	p.A3033S	NA	NA		96:197	NA	NA	0	0			ENST00000333244		ENSG00000173302	GPR148
AHNAK2	113146	37	14	105414063	105414063	Missense_Mutation	SNP	C	A	NA	KYSE150_OESOPHAGUS	ENST00000333244	0.5	p.K2575N	NA	NA		91:225	NA	NA	0	0			ENST00000333244		ENSG00000130270	ATP8B3
MKRN3	7681	37	15	23811357	23811357	Missense_Mutation	SNP	C	T	NA	KYSE150_OESOPHAGUS	ENST00000314520	0.3	p.P143L	NA	NA		0.670833	0.963889	NA	0	0			ENST00000314520		ENSG00000174460	ZCCHC12
NDN	4692	37	15	23932324	23932324	Missense_Mutation	SNP	G	A	NA	KYSE150_OESOPHAGUS	ENST00000331837	0.4	p.A14V	NA	NA		0.743056	NA	NA	8.552e-06	0			ENST00000331837		ENSG00000006715	VPS41
NPAP1	23742	37	15	24921093	24921093	Missense_Mutation	SNP	C	A	NA	KYSE150_OESOPHAGUS	ENST00000329468	0.2	p.P27T	NA	NA		10:33:00		NA	0	0			ENST00000329468		ENSG00000134909	ARHGAP32
HERC2	8924	37	15	28473547	28473547	Missense_Mutation	SNP	G	A	NA	KYSE150_OESOPHAGUS	ENST00000261609	0.7	p.P1761S	NA	NA	1 day, 3:16:00	1 day, 1:21:00	1 day, 8:17:00	NA	0	0			ENST00000261609		ENSG00000173389	IQCF1
RPAP1	26015	37	15	41813338	41813338	Missense_Mutation	SNP	T	A	NA	KYSE150_OESOPHAGUS	ENST00000304330	0.4	p.T1016S	NA	NA	35:124	21:48:00	NA	NA	0	0			ENST00000304330		ENSG00000171595	DNAI2
MAPKBP1	23005	37	15	42114804	42114804	Missense_Mutation	SNP	G	T	NA	KYSE150_OESOPHAGUS	ENST00000456763	0.2	p.Q1087H	NA	NA	1 day, 4:50:00	1 day, 10:50:00	0.875	NA	0	0			ENST00000456763		ENSG00000164114	MAP9
LRRC57	255252	37	15	42837439	42837439	Missense_Mutation	SNP	T	C	NA	KYSE150_OESOPHAGUS	ENST00000323443	0.2	p.I172V	NA	NA	116:66	1 day, 23:23:00	NA	NA	0	0			ENST00000323443		ENSG00000168813	ZNF507
MAP1A	4130	37	15	43819625	43819625	Missense_Mutation	SNP	C	A	NA	KYSE150_OESOPHAGUS	ENST00000300231	0.5	p.T1985N	NA	NA		2 days, 10:34:00	NA	NA	0	0			ENST00000300231		ENSG00000175229	GAL3ST3
SERINC4	619189	37	15	44087652	44087652	Missense_Mutation	SNP	G	A	NA	KYSE150_OESOPHAGUS	ENST00000319327	0.6	p.S426F	NA	NA	20:39:00	25:87	NA	NA	0	0			ENST00000319327		ENSG00000152556	PFKM
DUOX1	53905	37	15	45427385	45427385	Missense_Mutation	SNP	G	C	NA	KYSE150_OESOPHAGUS	ENST00000321429	0.4	p.D131H	NA	NA		22:46:00	NA	NA	0	0			ENST00000321429		ENSG00000174945	AMZ1
SLC12A1	6557	37	15	48566806	48566806	Missense_Mutation	SNP	G	T	NA	KYSE150_OESOPHAGUS	ENST00000558405	0.1	p.R814I	NA	NA		59:136	NA	NA	0	0			ENST00000558405		ENSG00000174718	KIAA1551
HEXA	3073	37	15	72637886	72637886	Missense_Mutation	SNP	C	G	NA	KYSE150_OESOPHAGUS	ENST00000268097	0.5	p.R476T	NA	NA	317:164	1 day, 2:11:00	NA	NA	0	0			ENST00000268097		ENSG00000249853	HS3ST5
NEO1	4756	37	15	73470685	73470685	Missense_Mutation	SNP	C	T	NA	KYSE150_OESOPHAGUS	ENST00000339362	0.5	p.S403L	NA	NA	18:27:00	20:58:00	NA	NA	0	0			ENST00000339362		ENSG00000176641	RNF152
PSTPIP1	9051	37	15	77322866	77322866	Missense_Mutation	SNP	G	A	NA	KYSE150_OESOPHAGUS	ENST00000558012	0.1	p.A196T	NA	NA		07:10:00	NA	NA	2.487e-05	0			ENST00000558012		ENSG00000176165	FOXG1
ACAN	176	37	15	89400075	89400075	Missense_Mutation	SNP	A	G	NA	KYSE150_OESOPHAGUS	ENST00000561243	0.1	p.E1420G	NA	NA		258:570	NA	NA	8.299e-06	0			ENST00000561243		ENSG00000117262	GPR89A
GABARAPL3	23766	37	15	90892216	90892216	Missense_Mutation	SNP	G	A	NA	KYSE150_OESOPHAGUS	ENST00000412799	0.2	p.P72S	NA	NA		11:37:00	NA	NA	4.118e-05	0			ENST00000412799		ENSG00000180549	FUT7
LRRK1	79705	37	15	101567474	101567474	Missense_Mutation	SNP	C	T	NA	KYSE150_OESOPHAGUS	ENST00000388948	0.3	p.S805F	NA	NA	10:37:00	15:29:00	1 day, 10:59:00	NA	0	0			ENST00000388948		ENSG00000179455	MKRN3
OR4F6	390648	37	15	102346571	102346571	Missense_Mutation	SNP	T	C	NA	KYSE150_OESOPHAGUS	ENST00000328882	0.4	p.S217P	NA	NA		57:113	NA	NA	0	0			ENST00000328882		ENSG00000179044	EXOC3L1
JMJD8	339123	37	16	733545	733545	Missense_Mutation	SNP	T	G	NA	KYSE150_OESOPHAGUS	ENST00000293882	0.4	p.T196P	NA	NA	79:203	08:08:00	NA	NA	1.693e-05	0			ENST00000293882		ENSG00000176018	LYSMD3
IFT140	9742	37	16	1608065	1608065	Missense_Mutation	SNP	C	G	NA	KYSE150_OESOPHAGUS	ENST00000426508	0.2	p.R757T	NA	NA	20:46:00	38:92	NA	NA	0	0			ENST00000426508		ENSG00000180113	TDRD6
PKD1	5310	37	16	2160585	2160585	Missense_Mutation	SNP	G	A	NA	KYSE150_OESOPHAGUS	ENST00000262304	0.4	p.A1528V	NA	NA	17:59:00	11:20:00	NA	NA	0	0			ENST00000262304		ENSG00000141084	RANBP10
SLX4	84464	37	16	3634772	3634772	Missense_Mutation	SNP	A	C	NA	KYSE150_OESOPHAGUS	ENST00000294008	0.3	p.D1579E	NA	NA	1 day, 3:38:00	36:72	NA	NA	0	0			ENST00000294008		ENSG00000005102	MEOX1
CIITA	4261	37	16	11016286	11016286	Missense_Mutation	SNP	G	A	NA	KYSE150_OESOPHAGUS	ENST00000324288	0.8	p.A1086T	NA	NA		13:39:00		NA	0	0			ENST00000324288		ENSG00000179913	B3GNT3
MKL2	57496	37	16	14341104	14341104	Missense_Mutation	SNP	C	A	NA	KYSE150_OESOPHAGUS	ENST00000341243	0.5	p.Q652K	NA	NA	11:31:00	14:26:00	NA	NA	0	0			ENST00000341243		ENSG00000170743	SYT9
ABCC6	368	37	16	16244575	16244575	Missense_Mutation	SNP	C	A	NA	KYSE150_OESOPHAGUS	ENST00000205557	0.7	p.Q1421H	NA	NA		05:13:00	NA	NA	0	0			ENST00000205557		ENSG00000107186	MPDZ
SMG1	23049	37	16	18882026	18882026	Missense_Mutation	SNP	C	T	NA	KYSE150_OESOPHAGUS	ENST00000446231	0.2	p.D800N	NA	NA	20:40:00	90:213	52:83	NA	0	0			ENST00000446231		ENSG00000184716	SERINC4
OTOA	146183	37	16	21712291	21712291	Missense_Mutation	SNP	T	A	NA	KYSE150_OESOPHAGUS	ENST00000286149	0.4	p.F308Y	NA	NA		19:42:00	NA	NA	0	0			ENST00000286149		ENSG00000152767	FARP1
IL21R	50615	37	16	27448948	27448948	Missense_Mutation	SNP	A	G	NA	KYSE150_OESOPHAGUS	ENST00000337929	0.3	p.I98V	NA	NA	08:07:00	17:33:00	1 day, 5:44:00	NA	0	0			ENST00000337929		ENSG00000175906	ARL4D
RABEP2	79874	37	16	28922226	28922226	Missense_Mutation	SNP	G	A	NA	KYSE150_OESOPHAGUS	ENST00000358201	0.4	p.R358W	NA	NA	56:103	08:19:00	NA	NA	4.133e-05	0			ENST00000358201		ENSG00000150275	PCDH15
FUS	2521	37	16	31195305	31195305	Missense_Mutation	SNP	C	T	NA	KYSE150_OESOPHAGUS	ENST00000254108	0.7	p.P106L	NA	NA	324:595	48:79	08:29:00	NA	2.471e-05	0			ENST00000254108		ENSG00000177084	POLE
EXOC3L1	283849	37	16	67221152	67221152	Missense_Mutation	SNP	T	A	NA	KYSE150_OESOPHAGUS	ENST00000314586	0.6	p.H339L	NA	NA		18:25:00	NA	NA	0	0			ENST00000314586		ENSG00000153071	DAB2
RANBP10	57610	37	16	67762405	67762405	Missense_Mutation	SNP	C	G	NA	KYSE150_OESOPHAGUS	ENST00000317506	0.3	p.E454D	NA	NA	25:112	13:35:00	NA	NA	0	0			ENST00000317506		ENSG00000075886	TUBA3D
PLD2	5338	37	17	4721651	4721651	Missense_Mutation	SNP	G	C	NA	KYSE150_OESOPHAGUS	ENST00000263088	0.6	p.E660D	NA	NA	39:126	24:69	NA	NA	0	0			ENST00000263088		ENSG00000181518	OR8D4
C17orf74	201243	37	17	7330139	7330139	Missense_Mutation	SNP	G	A	NA	KYSE150_OESOPHAGUS	ENST00000333870	0.3	p.A277T	NA	NA		05:37:00	NA	NA	0	0			ENST00000333870		ENSG00000137857	DUOX1
DNAH2	146754	37	17	7722595	7722595	Missense_Mutation	SNP	C	G	NA	KYSE150_OESOPHAGUS	ENST00000572933	0.1	p.D3628E	NA	NA		1 day, 5:50:00	NA	NA	4.118e-05	0			ENST00000572933		ENSG00000137411	VARS2
KDM6B	23135	37	17	7749900	7749900	Missense_Mutation	SNP	A	G	NA	KYSE150_OESOPHAGUS	ENST00000448097	0.2	p.K185E	NA	NA	23:52:00	31:97	NA	NA	0	0			ENST00000448097		ENSG00000176208	ATAD5
RNF222	643904	37	17	8296756	8296756	Missense_Mutation	SNP	G	T	NA	KYSE150_OESOPHAGUS	ENST00000399398	0.2	p.D8E	NA	NA		14:45:00	NA	NA	0	0			ENST00000399398		ENSG00000176922	OR51S1
MYH1	4619	37	17	10411850	10411850	Missense_Mutation	SNP	G	T	NA	KYSE150_OESOPHAGUS	ENST00000226207	0.5	p.P576H	NA	NA		98:106	204:195	NA	0	0			ENST00000226207		ENSG00000102189	EEA1
LGALS9C	654346	37	17	18389355	18389355	Missense_Mutation	SNP	G	C	NA	KYSE150_OESOPHAGUS	ENST00000328114	0.6	p.G80A	NA	NA		59:72	NA	NA	0	0			ENST00000328114		ENSG00000178691	SUZ12
FAM83G	644815	37	17	18891582	18891582	Missense_Mutation	SNP	C	T	NA	KYSE150_OESOPHAGUS	ENST00000388995	0.6	p.C223Y	NA	NA	28:122	16:50:00	NA	NA	0	0			ENST00000388995		ENSG00000180979	LRRC57
NF1	4763	37	17	29586126	29586126	Missense_Mutation	SNP	G	A	NA	KYSE150_OESOPHAGUS	ENST00000358273	0.4	p.S1470N	NA	NA	43:99	08:27:00	58:135		0	0			ENST00000358273		ENSG00000181323	SPEM1
CCL2	6347	37	17	32583775	32583775	Missense_Mutation	SNP	G	T	NA	KYSE150_OESOPHAGUS	ENST00000225831	0.4	p.D77Y	NA	NA	05:01:00	1 day, 16:21:00	NA	NA	0	0			ENST00000225831		ENSG00000142405	NLRP12
SLC35G3	146861	37	17	33521200	33521200	Missense_Mutation	SNP	C	T	NA	KYSE150_OESOPHAGUS	ENST00000297307	0.5	p.A43T	NA	NA		23:44:00	NA	NA	0	0			ENST00000297307		ENSG00000181544	FANCB
SLFN5	162394	37	17	33591447	33591447	Missense_Mutation	SNP	G	A	NA	KYSE150_OESOPHAGUS	ENST00000299977	0.4	p.G462R	NA	NA	60:106	22:57:00	NA	NA	0	0			ENST00000299977		ENSG00000179583	CIITA
PEX12	5193	37	17	33905022	33905022	Missense_Mutation	SNP	G	A	NA	KYSE150_OESOPHAGUS	ENST00000225873	0.4	p.H7Y	NA	NA	16:46:00	22:39:00	NA	NA	0	0			ENST00000225873		ENSG00000107249	GLIS3
NAGLU	4669	37	17	40689445	40689445	Missense_Mutation	SNP	A	G	NA	KYSE150_OESOPHAGUS	ENST00000225927	0.2	p.Q138R	NA	NA	0.886111	23:53:00	NA	NA	0	0			ENST00000225927		ENSG00000165995	CACNB2
HSD17B1	3292	37	17	40705267	40705267	Missense_Mutation	SNP	G	T	NA	KYSE150_OESOPHAGUS	ENST00000585807	0.1	p.A75S	NA	NA	30:102	18:42:00	NA	NA	0	0			ENST00000585807		ENSG00000152939	MARVELD2
MEOX1	4222	37	17	41738616	41738616	Missense_Mutation	SNP	A	T	NA	KYSE150_OESOPHAGUS	ENST00000318579	0.4	p.F96Y	NA	NA		18:36:00	NA	NA	0	0			ENST00000318579		ENSG00000163798	SLC4A1AP
UBTF	7343	37	17	42287500	42287500	Missense_Mutation	SNP	G	C	NA	KYSE150_OESOPHAGUS	ENST00000302904	0.4	p.R540G	NA	NA	248:574	24:79	NA	NA	0	0			ENST00000302904		ENSG00000180773	SLC36A4
SPAG9	9043	37	17	49118923	49118923	Missense_Mutation	SNP	G	A	NA	KYSE150_OESOPHAGUS	ENST00000262013	0.7	p.P227L	NA	NA	33:82	33:79	NA	NA	3.295e-05	0			ENST00000262013		ENSG00000178965	ERICH3
TMEM100	55273	37	17	53798085	53798085	Missense_Mutation	SNP	G	T	NA	KYSE150_OESOPHAGUS	ENST00000575734	0.1	p.A116D	NA	NA		34:85	NA	NA	0	0			ENST00000575734		ENSG00000167615	LENG8
EPX	8288	37	17	56276952	56276952	Missense_Mutation	SNP	G	A	NA	KYSE150_OESOPHAGUS	ENST00000225371	0.5	p.R445K	NA	NA		1 day, 0:42:00	NA	NA	3.295e-05	0			ENST00000225371		ENSG00000099998	GGT5
PRR11	55771	37	17	57274919	57274919	Missense_Mutation	SNP	G	C	NA	KYSE150_OESOPHAGUS	ENST00000262293	0.4	p.S291T	NA	NA	52:149	23:54:00	NA	NA	0	0			ENST00000262293		ENSG00000206579	XKR4
DDX42	11325	37	17	61875453	61875453	Missense_Mutation	SNP	A	T	NA	KYSE150_OESOPHAGUS	ENST00000578681	0.1	p.N143I	NA	NA	168:447	82:184	NA	NA	0	0			ENST00000578681		ENSG00000183530	PRR14L
ABCA6	23460	37	17	67133568	67133568	Missense_Mutation	SNP	G	A	NA	KYSE150_OESOPHAGUS	ENST00000284425	0.2	p.P57L	NA	NA		18:59:00	NA	NA	0	0			ENST00000284425		ENSG00000183087	GAS6
DNAI2	64446	37	17	72301449	72301449	Missense_Mutation	SNP	T	G	NA	KYSE150_OESOPHAGUS	ENST00000311014	0.6	p.F360C	NA	NA		1 day, 1:35:00	NA	NA	0	0			ENST00000311014		ENSG00000197125	OR8B8
SLC38A10	124565	37	17	79219372	79219372	Missense_Mutation	SNP	G	T	NA	KYSE150_OESOPHAGUS	ENST00000374759	0.3	p.P1115H	NA	NA	186:87	20:09:00	NA	NA	0	0			ENST00000374759		ENSG00000171916	LGALS9C
MRPL12	6182	37	17	79671326	79671326	Missense_Mutation	SNP	C	G	NA	KYSE150_OESOPHAGUS	ENST00000333676	0.3	p.Q43E	NA	NA	308:619	10:17:00	NA	NA	0	0			ENST00000333676		ENSG00000182261	NLRP10
EMILIN2	84034	37	18	2891506	2891506	Missense_Mutation	SNP	G	A	NA	KYSE150_OESOPHAGUS	ENST00000254528	0.3	p.E461K	NA	NA		40:109	NA	NA	0	0			ENST00000254528		ENSG00000184140	OR4F6
TAF4B	6875	37	18	23937693	23937693	Missense_Mutation	SNP	G	A	NA	KYSE150_OESOPHAGUS	ENST00000269142	0.5	p.A786T	NA	NA	2 days, 4:00:00	2 days, 9:01:00	NA	NA	0	0			ENST00000269142		ENSG00000182199	SHMT2
CCDC178	374864	37	18	30969587	30969587	Missense_Mutation	SNP	G	T	NA	KYSE150_OESOPHAGUS	ENST00000383096	0.3	p.A42D	NA	NA		3 days, 7:07:00	NA	NA	0	0			ENST00000383096		ENSG00000185823	NPAP1
RNF152	220441	37	18	59483097	59483097	Missense_Mutation	SNP	T	C	NA	KYSE150_OESOPHAGUS	ENST00000312828	0.3	p.I200M	NA	NA	20:00:00	2 days, 22:00:00	NA	NA	0	0			ENST00000312828		ENSG00000197016	ZNF470
ATP8B3	148229	37	19	1805392	1805392	Missense_Mutation	SNP	C	G	NA	KYSE150_OESOPHAGUS	ENST00000310127	0.6	p.K295N	NA	NA	05:04:00	09:18:00	NA	NA	0	0			ENST00000310127		ENSG00000205420	KRT6A
ANKRD24	170961	37	19	4219682	4219682	Missense_Mutation	SNP	A	C	NA	KYSE150_OESOPHAGUS	ENST00000600132	0.1	p.E1033A	NA	NA		16:38:00	NA	NA	0	0			ENST00000600132		ENSG00000182993	C12orf60
FSD1	79187	37	19	4323137	4323137	Missense_Mutation	SNP	G	C	NA	KYSE150_OESOPHAGUS	ENST00000221856	0.6	p.W398C	NA	NA	2 days, 0:01:00	1 day, 16:00:00	NA	NA	0	0			ENST00000221856		ENSG00000183729	NPBWR1
MCOLN1	57192	37	19	7593540	7593540	Missense_Mutation	SNP	C	A	NA	KYSE150_OESOPHAGUS	ENST00000264079	0.6	p.S312Y	NA	NA	07:33:00	08:40:00	NA	NA	0	0			ENST00000264079		ENSG00000185811	IKZF1
SMARCA4	6597	37	19	11132616	11132616	Missense_Mutation	SNP	C	G	NA	KYSE150_OESOPHAGUS	ENST00000429416	0.3	p.N944K	NA	NA	93:167	15:26:00		195:377	0	0			ENST00000429416		ENSG00000184571	PIWIL3
NACC1	112939	37	19	13247189	13247189	Missense_Mutation	SNP	G	A	NA	KYSE150_OESOPHAGUS	ENST00000292431	0.4	p.D364N	NA	NA	127:232	13:34:00	NA	NA	0	0			ENST00000292431		ENSG00000182348	ZNF804B
NWD1	284434	37	19	16859955	16859955	Missense_Mutation	SNP	G	A	NA	KYSE150_OESOPHAGUS	ENST00000552788	0.1	p.E168K	NA	NA		09:24:00	NA	NA	0	0			ENST00000552788		ENSG00000185567	AHNAK2
B3GNT3	10331	37	19	17918924	17918924	Missense_Mutation	SNP	G	A	NA	KYSE150_OESOPHAGUS	ENST00000318683	0.6	p.C103Y	NA	NA	59:86	05:22:00	NA	NA	0	0			ENST00000318683		ENSG00000262814	MRPL12
KLHL26	55295	37	19	18775088	18775088	Missense_Mutation	SNP	G	T	NA	KYSE150_OESOPHAGUS	ENST00000300976	0.4	p.G34V	NA	NA		35:74	NA	NA	0	0			ENST00000300976		ENSG00000184560	SPEM2
NCAN	1463	37	19	19338435	19338435	Missense_Mutation	SNP	C	T	NA	KYSE150_OESOPHAGUS	ENST00000252575	0.6	p.P669L	NA	NA		32:65	NA	NA	0	0			ENST00000252575		ENSG00000186479	RGS7BP
ATP13A1	57130	37	19	19767485	19767485	Missense_Mutation	SNP	G	C	NA	KYSE150_OESOPHAGUS	ENST00000357324	0.6	p.S356C	NA	NA	89:179	13:54:00	NA	NA	1.647e-05	0			ENST00000357324		ENSG00000094631	HDAC6
ZNF724P	440519	37	19	23406659	23406659	Missense_Mutation	SNP	A	G	NA	KYSE150_OESOPHAGUS	ENST00000418100	0.1	p.Y130H	NA	NA		60:133	NA	NA	0	0			ENST00000418100		ENSG00000189079	ARID2
ZNF91	7644	37	19	23543742	23543742	Missense_Mutation	SNP	T	G	NA	KYSE150_OESOPHAGUS	ENST00000300619	0.7	p.H680P	NA	NA		31:97	NA	NA	0	0			ENST00000300619		ENSG00000165650	PDZD8
ZNF507	22847	37	19	32844924	32844924	Missense_Mutation	SNP	C	G	NA	KYSE150_OESOPHAGUS	ENST00000311921	0.4	p.N396K	NA	NA	28:78	1 day, 0:37:00	NA	NA	1.647e-05	0			ENST00000311921		ENSG00000186352	ANKRD37
TDRD12	91646	37	19	33291195	33291195	Missense_Mutation	SNP	G	T	NA	KYSE150_OESOPHAGUS	ENST00000444215	0.2	p.E627D	NA	NA		25:83	NA	NA	0	0			ENST00000444215		ENSG00000164066	INTU
KMT2B	9757	37	19	36211153	36211153	Missense_Mutation	SNP	C	T	NA	KYSE150_OESOPHAGUS	ENST00000222270	0.7	p.P302S	NA	NA	1 day, 5:30:00	1	NA	NA	0	0			ENST00000222270		ENSG00000103522	IL21R
ZFP82	284406	37	19	36884517	36884517	Missense_Mutation	SNP	C	G	NA	KYSE150_OESOPHAGUS	ENST00000392161	0.3	p.R242T	NA	NA		41:84	NA	NA	0	0			ENST00000392161		ENSG00000089250	NOS1
ZNF382	84911	37	19	37117317	37117317	Missense_Mutation	SNP	A	G	NA	KYSE150_OESOPHAGUS	ENST00000292928	0.2	p.N173S	NA	NA		86:187	NA	NA	1.648e-05	0			ENST00000292928		ENSG00000076555	ACACB
ZNF540	163255	37	19	38102883	38102883	Missense_Mutation	SNP	G	T	NA	KYSE150_OESOPHAGUS	ENST00000592533	0.1	p.Q234H	NA	NA		20:52:00	NA	NA	0	0			ENST00000592533		ENSG00000189420	ZFP92
SIPA1L3	23094	37	19	38572275	38572275	Missense_Mutation	SNP	G	A	NA	KYSE150_OESOPHAGUS	ENST00000222345	0.6	p.D24N	NA	NA	13:42:00	08:17:00	NA	NA	4.951e-05	0			ENST00000222345		ENSG00000182903	ZNF721
RYR1	6261	37	19	39062846	39062846	Missense_Mutation	SNP	G	A	NA	KYSE150_OESOPHAGUS	ENST00000359596	0.3	p.R4645Q	NA	NA		2 days, 13:50:00	NA	NA	4.118e-05	0			ENST00000359596		ENSG00000067141	NEO1
MED29	55588	37	19	39883112	39883112	Missense_Mutation	SNP	G	T	NA	KYSE150_OESOPHAGUS	ENST00000599213	0.2	p.M75I	NA	NA		25:64	NA	NA	0	0			ENST00000599213		ENSG00000176986	SEC24C
FCGBP	8857	37	19	40366279	40366279	Missense_Mutation	SNP	G	A	NA	KYSE150_OESOPHAGUS	ENST00000221347	0.6	p.S4652L	NA	NA		16:29:00	NA	NA	4.126e-05	0			ENST00000221347		ENSG00000169962	TAS1R3
ZNF546	339327	37	19	40520450	40520450	Missense_Mutation	SNP	C	G	NA	KYSE150_OESOPHAGUS	ENST00000347077	0.4	p.H425D	NA	NA		20:32:00	NA	NA	0	0			ENST00000347077		ENSG00000136870	ZNF189
ZNF574	64763	37	19	42584839	42584839	Missense_Mutation	SNP	C	T	NA	KYSE150_OESOPHAGUS	ENST00000600245	0.1	p.P694L	NA	NA	18:46:00	14:45:00	NA	NA	0	0			ENST00000600245		ENSG00000046651	OFD1
IGFL1	374918	37	19	46733401	46733401	Missense_Mutation	SNP	G	T	NA	KYSE150_OESOPHAGUS	ENST00000437936	0.1	p.C21F	NA	NA	77:203	33:68	NA	NA	0	0			ENST00000437936		ENSG00000116641	DOCK7
PLA2G4C	8605	37	19	48556261	48556261	Missense_Mutation	SNP	C	T	NA	KYSE150_OESOPHAGUS	ENST00000599921	0.1	p.V525M	NA	NA		2 days, 9:33:00	NA	NA	1.647e-05	0			ENST00000599921		ENSG00000136925	TSTD2
GRIN2D	2906	37	19	48919317	48919317	Missense_Mutation	SNP	C	T	NA	KYSE150_OESOPHAGUS	ENST00000263269	0.3	p.S547F	NA	NA		23:49:00	NA	NA	0	0			ENST00000263269		ENSG00000144468	RHBDD1
KCNC3	3748	37	19	50826697	50826697	Missense_Mutation	SNP	C	T	NA	KYSE150_OESOPHAGUS	ENST00000477616	0.1	p.G505S	NA	NA		11:55:00	NA	NA	0	0			ENST00000477616		ENSG00000112486	CCR6
KLK6	5653	37	19	51470470	51470470	Missense_Mutation	SNP	A	T	NA	KYSE150_OESOPHAGUS	ENST00000376851	0.3	p.L51H	NA	NA	04:12:00	15:44:00	NA	NA	0	0			ENST00000376851		ENSG00000189181	OR14I1
ZNF415	55786	37	19	53612031	53612031	Missense_Mutation	SNP	A	T	NA	KYSE150_OESOPHAGUS	ENST00000500065	0.4	p.Y423N	NA	NA		52:122	NA	NA	0	0			ENST00000500065		ENSG00000141646	SMAD4
LENG8	114823	37	19	54965789	54965789	Missense_Mutation	SNP	G	A	NA	KYSE150_OESOPHAGUS	ENST00000326764	0.5	p.A203T	NA	NA	52:140	05:14:00	NA	NA	0	0			ENST00000326764		ENSG00000188037	CLCN1
NLRP4	147945	37	19	56363578	56363578	Missense_Mutation	SNP	G	T	NA	KYSE150_OESOPHAGUS	ENST00000301295	0.6	p.W44C	NA	NA		33:68	NA	NA	0	0			ENST00000301295		ENSG00000165972	CCDC38
NLRP4	147945	37	19	56363676	56363676	Missense_Mutation	SNP	A	T	NA	KYSE150_OESOPHAGUS	ENST00000301295	0.6	p.Q77L	NA	NA		1 day, 0:36:00	NA	NA	0	0			ENST00000301295		ENSG00000188282	RUFY4
ZSCAN5A	79149	37	19	56733609	56733609	Missense_Mutation	SNP	C	T	NA	KYSE150_OESOPHAGUS	ENST00000587340	0.1	p.V276I	NA	NA	15:02:00	129:65	NA	NA	4.118e-05	0			ENST00000587340		ENSG00000144647	POMGNT2
ZNF470	388566	37	19	57081712	57081712	Missense_Mutation	SNP	G	A	NA	KYSE150_OESOPHAGUS	ENST00000330619	0.8	p.G11E	NA	NA		1 day, 5:51:00	NA	NA	0	0			ENST00000330619		ENSG00000214929	SPATA31D1
TRIM28	10155	37	19	59059057	59059057	Missense_Mutation	SNP	G	C	NA	KYSE150_OESOPHAGUS	ENST00000253024	0.5	p.K272N	NA	NA	296:635	11:36:00	49:123	NA	0	0			ENST00000253024		ENSG00000189184	PCDH18
RAD51AP2	729475	37	2	17696639	17696639	Missense_Mutation	SNP	T	G	NA	KYSE150_OESOPHAGUS	ENST00000399080	0.2	p.K1015T	NA	NA		1 day, 1:32:00	NA	NA	0	0			ENST00000399080		ENSG00000142192	APP
SLC4A1AP	22950	37	2	27886629	27886629	Missense_Mutation	SNP	C	A	NA	KYSE150_OESOPHAGUS	ENST00000326019	0.6	p.P4T	NA	NA		51:113	NA	NA	8.237e-06	0			ENST00000326019		ENSG00000187187	ZNF546
MTA3	57504	37	2	42871345	42871345	Missense_Mutation	SNP	C	T	NA	KYSE150_OESOPHAGUS	ENST00000405094	0.1	p.P154S	NA	NA	297:129	104:70	NA	NA	0	0			ENST00000405094		ENSG00000162594	IL23R
STON1	11037	37	2	48809404	48809404	Missense_Mutation	SNP	G	T	NA	KYSE150_OESOPHAGUS	ENST00000406226	0.1	p.Q544H	NA	NA		36:69	NA	NA	0	0			ENST00000406226		ENSG00000136238	RAC1
EML6	400954	37	2	55191823	55191823	Missense_Mutation	SNP	G	C	NA	KYSE150_OESOPHAGUS	ENST00000356458	0.6	p.S1816T	NA	NA	15:05:00	4 days, 4:33:00	NA	NA	0	0			ENST00000356458		ENSG00000083097	DOPEY1
C2orf78	388960	37	2	74042636	74042636	Missense_Mutation	SNP	G	A	NA	KYSE150_OESOPHAGUS	ENST00000409561	0.1	p.G429E	NA	NA		46:110	NA	NA	0	0			ENST00000409561		ENSG00000175054	ATR
DQX1	165545	37	2	74747086	74747086	Missense_Mutation	SNP	C	T	NA	KYSE150_OESOPHAGUS	ENST00000404568	0.3	p.G524D	NA	NA	04:09:00	42:82	NA	NA	0	0			ENST00000404568		ENSG00000041982	TNC
IL1RL2	8808	37	2	102849566	102849566	Missense_Mutation	SNP	G	T	NA	KYSE150_OESOPHAGUS	ENST00000264257	0.2	p.D427Y	NA	NA		14:40:00	NA	NA	0	0			ENST00000264257		ENSG00000165138	ANKS6
RANBP2	5903	37	2	109380538	109380538	Missense_Mutation	SNP	G	C	NA	KYSE150_OESOPHAGUS	ENST00000283195	0.6	p.K1181N	NA	NA	54:97	40:106	NA	NA	0	0			ENST00000283195		ENSG00000164707	SLC13A4
RANBP2	5903	37	2	109383230	109383230	Missense_Mutation	SNP	C	A	NA	KYSE150_OESOPHAGUS	ENST00000283195	0.6	p.Q2079K	NA	NA	43:111	235:460	NA	NA	0	0			ENST00000283195		ENSG00000131584	ACAP3
CCDC138	165055	37	2	109432448	109432448	Missense_Mutation	SNP	A	G	NA	KYSE150_OESOPHAGUS	ENST00000295124	0.4	p.I365V	NA	NA	1 day, 8:29:00	2 days, 15:26:00	NA	NA	2.471e-05	0			ENST00000295124		ENSG00000197386	HTT
GPR148	344561	37	2	131487066	131487066	Missense_Mutation	SNP	G	C	NA	KYSE150_OESOPHAGUS	ENST00000309926	0.4	p.W114C	NA	NA		15:29:00	NA	NA	0	0			ENST00000309926		ENSG00000197822	OCLN
TUBA3D	113457	37	2	132240147	132240147	Missense_Mutation	SNP	C	T	NA	KYSE150_OESOPHAGUS	ENST00000321253	0.6	p.P360L	NA	NA		22:58:00	NA	NA	0	0			ENST00000321253		ENSG00000197959	DNM3
ZRANB3	84083	37	2	135965046	135965046	Missense_Mutation	SNP	A	T	NA	KYSE150_OESOPHAGUS	ENST00000264159	0.6	p.N989K	NA	NA	17:06:00	223:118	NA	NA	2.483e-05	0			ENST00000264159		ENSG00000163870	TPRA1
LRP1B	53353	37	2	141242916	141242916	Missense_Mutation	SNP	C	A	NA	KYSE150_OESOPHAGUS	ENST00000389484	0.3	p.A3141S	NA	NA		1 day, 4:58:00	59:114	NA	0	0			ENST00000389484		ENSG00000026103	FAS
RIF1	55183	37	2	152318794	152318794	Missense_Mutation	SNP	C	G	NA	KYSE150_OESOPHAGUS	ENST00000243326	0.5	p.S1089C	NA	NA	3 days, 7:51:00	1 day, 12:17:00	1 day, 22:36:00	NA	0	0			ENST00000243326		ENSG00000197591	OR11L1
LY75	4065	37	2	160735181	160735181	Missense_Mutation	SNP	G	A	NA	KYSE150_OESOPHAGUS	ENST00000263636	0.4	p.P523S	NA	NA		17:53:00	NA	NA	0	0			ENST00000263636		ENSG00000102547	CAB39L
LY75	4065	37	2	160738638	160738638	Missense_Mutation	SNP	C	T	NA	KYSE150_OESOPHAGUS	ENST00000263636	0.4	p.E415K	NA	NA		31:73	NA	NA	0	0			ENST00000263636		ENSG00000146833	TRIM4
DPP4	1803	37	2	162873624	162873624	Missense_Mutation	SNP	C	T	NA	KYSE150_OESOPHAGUS	ENST00000360534	0.3	p.D488N	NA	NA		18:31:00	NA	NA	0	0			ENST00000360534		ENSG00000147485	PXDNL
XIRP2	129446	37	2	168105922	168105922	Missense_Mutation	SNP	G	A	NA	KYSE150_OESOPHAGUS	ENST00000409195	0.1	p.E2674K	NA	NA		0.925	NA	NA	2.484e-05	0			ENST00000409195		ENSG00000214595	EML6
PPIG	9360	37	2	170493881	170493881	Missense_Mutation	SNP	A	T	NA	KYSE150_OESOPHAGUS	ENST00000260970	0.3	p.M705L	NA	NA	98:146	34:65	NA	NA	0	0			ENST00000260970		ENSG00000149451	ADAM33
RBM45	129831	37	2	178977560	178977560	Missense_Mutation	SNP	C	G	NA	KYSE150_OESOPHAGUS	ENST00000286070	0.5	p.T96S	NA	NA	15:58:00	09:27:00	NA	NA	0	0			ENST00000286070		ENSG00000111676	ATN1
TTN	7273	37	2	179428834	179428834	Missense_Mutation	SNP	G	A	NA	KYSE150_OESOPHAGUS	ENST00000591111	0.1	p.T25701I	NA	NA		224:151	264:137	NA	1.655e-05	0			ENST00000591111		ENSG00000107938	EDRF1
TTN	7273	37	2	179464072	179464072	Missense_Mutation	SNP	C	A	NA	KYSE150_OESOPHAGUS	ENST00000591111	0.1	p.K17175N	NA	NA	03:06:00	57:140	138:314	NA	0	0			ENST00000591111		ENSG00000130723	PRRC2B
TTN	7273	37	2	179584815	179584815	Missense_Mutation	SNP	T	G	NA	KYSE150_OESOPHAGUS	ENST00000591111	0.1	p.T7535P	NA	NA		41:102	62:109	NA	0	0			ENST00000591111		ENSG00000105726	ATP13A1
CWC22	57703	37	2	180818967	180818967	Missense_Mutation	SNP	C	T	NA	KYSE150_OESOPHAGUS	ENST00000410053	0.3	p.A552T	NA	NA	52:150	58:184	NA	NA	0	0			ENST00000410053		ENSG00000180616	SSTR2
COL3A1	1281	37	2	189849596	189849596	Missense_Mutation	SNP	G	C	NA	KYSE150_OESOPHAGUS	ENST00000304636	0.3	p.D64H	NA	NA		1 day, 0:55:00	80:229	NA	0	0			ENST00000304636		ENSG00000082684	SEMA5B
2019-03-04	57574	37	2	217124156	217124156	Missense_Mutation	SNP	G	A	NA	KYSE150_OESOPHAGUS	ENST00000273067	0.4	p.P371L	NA	NA		21:00:00	NA	NA	8.236e-06	0			ENST00000273067		ENSG00000135622	SEMA4F
TNS1	7145	37	2	218712815	218712815	Missense_Mutation	SNP	G	A	NA	KYSE150_OESOPHAGUS	ENST00000171887	0.4	p.P684S	NA	NA		11:13:00	NA	NA	0	0			ENST00000171887		ENSG00000177548	RABEP2
RUFY4	285180	37	2	218935541	218935541	Missense_Mutation	SNP	G	A	NA	KYSE150_OESOPHAGUS	ENST00000344321	0.7	p.E38K	NA	NA		15:02:00	NA	NA	3.596e-05	0			ENST00000344321		ENSG00000196712	NF1
USP37	57695	37	2	219418279	219418279	Missense_Mutation	SNP	C	A	NA	KYSE150_OESOPHAGUS	ENST00000258399	0.3	p.A109S	NA	NA	16:45:00	10:37:00	NA	NA	0	0			ENST00000258399		ENSG00000132549	VPS13B
RHBDD1	84236	37	2	227729726	227729726	Missense_Mutation	SNP	A	G	NA	KYSE150_OESOPHAGUS	ENST00000341329	0.3	p.Y106C	NA	NA	30:65	45:97	NA	NA	4.118e-05	0			ENST00000341329		ENSG00000132466	ANKRD17
HJURP	55355	37	2	234749348	234749348	Missense_Mutation	SNP	C	T	NA	KYSE150_OESOPHAGUS	ENST00000411486	0.2	p.R693H	NA	NA	1 day, 10:58:00	17:54:00	NA	NA	0	0			ENST00000411486		ENSG00000198053	SIRPA
HJURP	55355	37	2	234750125	234750125	Missense_Mutation	SNP	A	G	NA	KYSE150_OESOPHAGUS	ENST00000411486	0.2	p.I434T	NA	NA	54:96	39:88	NA	NA	0	0			ENST00000411486		ENSG00000009413	REV3L
ADAM33	80332	37	20	3651898	3651898	Missense_Mutation	SNP	G	A	NA	KYSE150_OESOPHAGUS	ENST00000356518	0.2	p.P693L	NA	NA		1 day, 2:25:00	NA	NA	8.236e-06	0			ENST00000356518		ENSG00000175265	GOLGA8A
LRRN4	164312	37	20	6022677	6022677	Missense_Mutation	SNP	C	T	NA	KYSE150_OESOPHAGUS	ENST00000378858	0.4	p.S405N	NA	NA		09:20:00	NA	NA	0	0			ENST00000378858		ENSG00000109339	MAPK10
PLAGL2	5326	37	20	30784529	30784529	Missense_Mutation	SNP	G	A	NA	KYSE150_OESOPHAGUS	ENST00000246229	0.4	p.A406V	NA	NA	0.793056	07:29:00	NA	NA	0	0			ENST00000246229		ENSG00000165125	TRPV6
ACOT8	10005	37	20	44477249	44477249	Missense_Mutation	SNP	G	A	NA	KYSE150_OESOPHAGUS	ENST00000217455	0.4	p.R110C	NA	NA		4 days, 13:22:00	NA	NA	8.236e-06	0			ENST00000217455		ENSG00000196218	RYR1
CD40	958	37	20	44750535	44750535	Missense_Mutation	SNP	C	T	NA	KYSE150_OESOPHAGUS	ENST00000372285	0.3	p.P43L	NA	NA		4 days, 3:36:00	7 days, 7:48:00	NA	0	0			ENST00000372285		ENSG00000182871	COL18A1
OCSTAMP	128506	37	20	45174048	45174048	Missense_Mutation	SNP	A	C	NA	KYSE150_OESOPHAGUS	ENST00000279028	0.2	p.V322G	NA	NA		2 days, 7:11:00	NA	NA	0	0			ENST00000279028		ENSG00000196367	TRRAP
CTCFL	140690	37	20	56090875	56090875	Missense_Mutation	SNP	G	A	NA	KYSE150_OESOPHAGUS	ENST00000608263	0.1	p.R359C	NA	NA		91:142	NA	NA	0	0			ENST00000608263		ENSG00000066739	ATG2B
RBBP8NL	140893	37	20	60985965	60985965	Missense_Mutation	SNP	G	A	NA	KYSE150_OESOPHAGUS	ENST00000252998	0.1	p.S655F	NA	NA		16:57:00	NA	NA	8.24e-06	0			ENST00000252998		ENSG00000187624	C17orf97
NTSR1	4923	37	20	61386160	61386160	Missense_Mutation	SNP	G	A	NA	KYSE150_OESOPHAGUS	ENST00000370501	0.3	p.G280R	NA	NA		2 days, 6:15:00		NA	4.119e-05	0			ENST00000370501		ENSG00000196458	ZNF605
BIRC7	79444	37	20	61869323	61869323	Missense_Mutation	SNP	C	T	NA	KYSE150_OESOPHAGUS	ENST00000217169	0.3	p.P140S	NA	NA		11:25:00	NA	NA	0	0			ENST00000217169		ENSG00000197635	DPP4
APP	351	37	21	27326972	27326972	Missense_Mutation	SNP	C	T	NA	KYSE150_OESOPHAGUS	ENST00000346798	0.3	p.R540H	NA	NA	292:672	07:16:00	NA	NA	0	0			ENST00000346798		ENSG00000131503	ANKHD1
MRAP	56246	37	21	33684248	33684248	Missense_Mutation	SNP	G	A	NA	KYSE150_OESOPHAGUS	ENST00000399784	0.2	p.V154I	NA	NA		18:31:00	NA	NA	2.471e-05	0			ENST00000399784		ENSG00000151914	DST
TRPM2	7226	37	21	45786736	45786736	Missense_Mutation	SNP	G	T	NA	KYSE150_OESOPHAGUS	ENST00000397928	0.1	p.G175W	NA	NA		1 day, 8:19:00	NA	NA	0	0			ENST00000397928		ENSG00000116584	ARHGEF2
KRTAP10-12	386685	37	21	46117156	46117156	Missense_Mutation	SNP	G	A	NA	KYSE150_OESOPHAGUS	ENST00000400365	0.3	p.V14I	NA	NA		40:100	NA	NA	4.952e-05	0			ENST00000400365		ENSG00000086015	MAST2
MCM3AP	8888	37	21	47665068	47665068	Missense_Mutation	SNP	G	A	NA	KYSE150_OESOPHAGUS	ENST00000397708	0.1	p.S1564F	NA	NA		11:30:00		NA	8.239e-06	0			ENST00000397708		ENSG00000196199	MPHOSPH8
GGT5	2687	37	22	24622066	24622066	Missense_Mutation	SNP	C	A	NA	KYSE150_OESOPHAGUS	ENST00000327365	0.4	p.A403S	NA	NA		06:07:00	NA	NA	0	0			ENST00000327365		ENSG00000198786	MT-ND5
PIWIL3	440822	37	22	25120909	25120909	Missense_Mutation	SNP	G	A	NA	KYSE150_OESOPHAGUS	ENST00000332271	0.5	p.L735F	NA	NA		2 days, 6:02:00	NA	NA	8.236e-06	0			ENST00000332271		ENSG00000169851	PCDH7
CRYBB2	1415	37	22	25617446	25617446	Missense_Mutation	SNP	C	T	NA	KYSE150_OESOPHAGUS	ENST00000398215	0.2	p.P17L	NA	NA		13:32:00	NA	NA	0	0			ENST00000398215		ENSG00000198727	MT-CYB
MN1	4330	37	22	28194071	28194071	Missense_Mutation	SNP	C	T	NA	KYSE150_OESOPHAGUS	ENST00000302326	0.4	p.G821S	NA	NA		21:42:00		NA	0	0			ENST00000302326		ENSG00000198879	SFMBT2
PRR14L	253143	37	22	32111270	32111270	Missense_Mutation	SNP	G	A	NA	KYSE150_OESOPHAGUS	ENST00000327423	0.6	p.T852I	NA	NA	05:29:00	75:179	NA	NA	0	0			ENST00000327423		ENSG00000198892	SHISA4
MYH9	4627	37	22	36688186	36688186	Missense_Mutation	SNP	A	G	NA	KYSE150_OESOPHAGUS	ENST00000216181	0.5	p.L1397P	NA	NA	263:661	25:61	37:125	NA	0	0			ENST00000216181		ENSG00000081248	CACNA1S
CHKB	1120	37	22	51020202	51020202	Missense_Mutation	SNP	C	G	NA	KYSE150_OESOPHAGUS	ENST00000406938	0.2	p.E141D	NA	NA	1 day, 20:45:00	1 day, 6:22:00	NA	NA	0	0			ENST00000406938		ENSG00000162885	B3GALNT2
ARL8B	55207	37	3	5214406	5214406	Missense_Mutation	SNP	C	T	NA	KYSE150_OESOPHAGUS	ENST00000256496	0.3	p.P118L	NA	NA	166:343	27:63	NA	NA	0	0			ENST00000256496		ENSG00000116991	SIPA1L2
TSEN2	80746	37	3	12545152	12545152	Missense_Mutation	SNP	C	T	NA	KYSE150_OESOPHAGUS	ENST00000284995	0.6	p.L234F	NA	NA		17:10:00	NA	NA	8.237e-06	0			ENST00000284995		ENSG00000131018	SYNE1
OXSM	54995	37	3	25832876	25832876	Missense_Mutation	SNP	C	G	NA	KYSE150_OESOPHAGUS	ENST00000280701	0.3	p.A122G	NA	NA	30:66	1 day, 1:39:00	NA	NA	0	0			ENST00000280701		ENSG00000066279	ASPM
ARPP21	10777	37	3	35785422	35785422	Missense_Mutation	SNP	G	A	NA	KYSE150_OESOPHAGUS	ENST00000187397	0.4	p.R666K	NA	NA		28:86	NA	NA	0	0			ENST00000187397		ENSG00000116750	UCHL5
MYRIP	25924	37	3	40231821	40231821	Missense_Mutation	SNP	G	A	NA	KYSE150_OESOPHAGUS	ENST00000302541	0.6	p.S511N	NA	NA		20:59:00	NA	NA	0	0			ENST00000302541		ENSG00000047410	TPR
SCAP	22937	37	3	47459294	47459294	Missense_Mutation	SNP	C	A	NA	KYSE150_OESOPHAGUS	ENST00000265565	0.5	p.V824L	NA	NA	66:96	11:18:00	NA	NA	0	0			ENST00000265565		ENSG00000117501	MROH9
BSN	8927	37	3	49690057	49690057	Missense_Mutation	SNP	G	T	NA	KYSE150_OESOPHAGUS	ENST00000296452	0.4	p.R1023L	NA	NA		17:22:00	NA	NA	0	0			ENST00000296452		ENSG00000146378	TAAR2
IQCF1	132141	37	3	51937066	51937066	Missense_Mutation	SNP	C	G	NA	KYSE150_OESOPHAGUS	ENST00000310914	0.5	p.E15Q	NA	NA		103:231	NA	NA	0	0			ENST00000310914		ENSG00000163568	AIM2
LRIG1	26018	37	3	66433595	66433595	Missense_Mutation	SNP	T	G	NA	KYSE150_OESOPHAGUS	ENST00000273261	0.3	p.T768P	NA	NA		15:28:00	NA	NA	0	0			ENST00000273261		ENSG00000180433	OR6K6
FRMD4B	23150	37	3	69242940	69242940	Missense_Mutation	SNP	C	G	NA	KYSE150_OESOPHAGUS	ENST00000398540	0.3	p.D525H	NA	NA	1 day, 1:19:00	75:95	NA	NA	0	0			ENST00000398540		ENSG00000027869	SH2D2A
TRAT1	50852	37	3	108568085	108568085	Missense_Mutation	SNP	C	T	NA	KYSE150_OESOPHAGUS	ENST00000295756	0.6	p.A96V	NA	NA		0.895833	NA	NA	0	0			ENST00000295756		ENSG00000152894	PTPRK
WDR52	0	37	3	113022789	113022789	Missense_Mutation	SNP	T	C	NA	KYSE150_OESOPHAGUS	ENST00000393845	0.2	p.K1684R	NA	NA		67:247	NA	NA	0	0			ENST00000393845		ENSG00000159450	TCHH
SEMA5B	54437	37	3	122646735	122646735	Missense_Mutation	SNP	G	A	NA	KYSE150_OESOPHAGUS	ENST00000357599	0.3	p.T251M	NA	NA		20:20:00	03:04:00	NA	4.119e-05	0			ENST00000357599		ENSG00000168438	CDC40
UROC1	131669	37	3	126217004	126217004	Missense_Mutation	SNP	G	A	NA	KYSE150_OESOPHAGUS	ENST00000290868	0.2	p.S443F	NA	NA		34:97	NA	NA	1.647e-05	0			ENST00000290868		ENSG00000198765	SYCP1
UROC1	131669	37	3	126224817	126224817	Missense_Mutation	SNP	C	T	NA	KYSE150_OESOPHAGUS	ENST00000290868	0.2	p.G214S	NA	NA		10:31:00	NA	NA	8.237e-06	0			ENST00000290868		ENSG00000111850	SMIM8
TRIM42	287015	37	3	140407357	140407357	Missense_Mutation	SNP	G	C	NA	KYSE150_OESOPHAGUS	ENST00000286349	0.3	p.Q611H	NA	NA		37:81	23:59:00	NA	0	0			ENST00000286349		ENSG00000112706	IMPG1
ATR	545	37	3	142269006	142269006	Missense_Mutation	SNP	A	C	NA	KYSE150_OESOPHAGUS	ENST00000350721	0.4	p.F982V	NA	NA	12:35:00	0.917361	84:169	NA	0	0			ENST00000350721		ENSG00000196586	MYO6
ZIC1	7545	37	3	147128533	147128533	Missense_Mutation	SNP	G	C	NA	KYSE150_OESOPHAGUS	ENST00000282928	0.4	p.A212P	NA	NA		09:24:00	NA	NA	8.237e-06	0			ENST00000282928		ENSG00000095539	SEMA4G
CPA3	1359	37	3	148599354	148599354	Missense_Mutation	SNP	G	A	NA	KYSE150_OESOPHAGUS	ENST00000296046	0.3	p.D208N	NA	NA		1 day, 0:50:00	NA	NA	0	0			ENST00000296046		ENSG00000101188	NTSR1
TIPARP	25976	37	3	156395505	156395505	Missense_Mutation	SNP	G	A	NA	KYSE150_OESOPHAGUS	ENST00000461166	0.1	p.E7K	NA	NA		36:74	NA	NA	8.236e-06	0			ENST00000461166		ENSG00000171502	COL24A1
SLITRK3	22865	37	3	164905888	164905888	Missense_Mutation	SNP	T	G	NA	KYSE150_OESOPHAGUS	ENST00000475390	0.1	p.K911Q	NA	NA		36:61	NA	NA	0	0			ENST00000475390		ENSG00000162613	FUBP1
PRKCI	5584	37	3	170002369	170002369	Missense_Mutation	SNP	C	G	NA	KYSE150_OESOPHAGUS	ENST00000295797	0.4	p.D396E	NA	NA	176:100	2 days, 11:35:00	115:69	NA	0	0			ENST00000295797		ENSG00000102038	SMARCA1
DLG1	1739	37	3	197023262	197023262	Missense_Mutation	SNP	G	A	NA	KYSE150_OESOPHAGUS	ENST00000419354	0.1	p.R36W	NA	NA		133:69	NA	NA	8.236e-06	0			ENST00000419354		ENSG00000198889	DCAF12L1
BDH1	622	37	3	197249570	197249570	Missense_Mutation	SNP	C	A	NA	KYSE150_OESOPHAGUS	ENST00000392378	0.2	p.S117I	NA	NA	49:126	0.834028	NA	NA	0	0			ENST00000392378		ENSG00000157216	SSBP3
ZNF721	170960	37	4	435750	435750	Missense_Mutation	SNP	G	T	NA	KYSE150_OESOPHAGUS	ENST00000338977	0.5	p.P824T	NA	NA		65:89	NA	NA	8.252e-06	0			ENST00000338977		ENSG00000157077	ZFYVE9
DGKQ	1609	37	4	962616	962616	Missense_Mutation	SNP	G	A	NA	KYSE150_OESOPHAGUS	ENST00000273814	0.3	p.P145L	NA	NA	18:18:00	07:04:00	NA	NA	2.487e-05	0			ENST00000273814		ENSG00000107281	NPDC1
WHSC1	7468	37	4	1957007	1957007	Missense_Mutation	SNP	C	T	NA	KYSE150_OESOPHAGUS	ENST00000382895	0.3	p.R820W	NA	NA		14:10:00	06:03:00	NA	8.236e-06	0			ENST00000382895		ENSG00000107331	ABCA2
WHSC1	7468	37	4	1959735	1959735	Missense_Mutation	SNP	G	A	NA	KYSE150_OESOPHAGUS	ENST00000382895	0.3	p.R986H	NA	NA	135:107	1 day, 1:28:00	06:08:00	NA	0	0			ENST00000382895		ENSG00000130558	OLFM1
HTT	3064	37	4	3237906	3237906	Missense_Mutation	SNP	C	T	NA	KYSE150_OESOPHAGUS	ENST00000355072	0.5	p.S2939L	NA	NA	1 day, 16:45:00	1 day, 4:41:00	NA	NA	0	0			ENST00000355072		ENSG00000077264	PAK3
MAN2B2	23324	37	4	6590778	6590778	Missense_Mutation	SNP	C	A	NA	KYSE150_OESOPHAGUS	ENST00000285599	0.3	p.Q191K	NA	NA	1 day, 3:35:00	17:23:00	NA	NA	0	0			ENST00000285599		ENSG00000101938	CHRDL1
SLC2A9	56606	37	4	9982350	9982350	Missense_Mutation	SNP	T	C	NA	KYSE150_OESOPHAGUS	ENST00000264784	0.3	p.S183G	NA	NA	48:83	10:15:00	NA	NA	1.647e-05	0			ENST00000264784		ENSG00000170835	CEL
PROM1	8842	37	4	16010614	16010614	Missense_Mutation	SNP	A	G	NA	KYSE150_OESOPHAGUS	ENST00000510224	0.1	p.I420T	NA	NA		1 day, 11:35:00	NA	NA	8.277e-06	0			ENST00000510224		ENSG00000165698	SPACA9
ARAP2	116984	37	4	36075427	36075427	Missense_Mutation	SNP	G	C	NA	KYSE150_OESOPHAGUS	ENST00000303965	0.4	p.P1543A	NA	NA		0.547917	NA	NA	0	0			ENST00000303965		ENSG00000101017	CD40
KIAA1239	0	37	4	37432384	37432384	Missense_Mutation	SNP	G	T	NA	KYSE150_OESOPHAGUS	ENST00000309447	0.5	p.S183I	NA	NA		14:20:00	NA	NA	0	0			ENST00000309447		ENSG00000066135	KDM4A
KLB	152831	37	4	39408694	39408694	Missense_Mutation	SNP	C	T	NA	KYSE150_OESOPHAGUS	ENST00000257408	0.4	p.S42L	NA	NA		66:95	NA	NA	0	0			ENST00000257408		ENSG00000147231	CXorf57
GABRA4	2557	37	4	46979502	46979502	Missense_Mutation	SNP	G	A	NA	KYSE150_OESOPHAGUS	ENST00000264318	0.3	p.S140F	NA	NA		21:23:00	NA	NA	0	0			ENST00000264318		ENSG00000095319	NUP188
PDGFRA	5156	37	4	55140727	55140727	Missense_Mutation	SNP	G	A	NA	KYSE150_OESOPHAGUS	ENST00000257290	0.5	p.A530T	NA	NA		1 day, 3:33:00	107:117	NA	0	0			ENST00000257290		ENSG00000049089	COL9A2
PDGFRA	5156	37	4	55140728	55140728	Missense_Mutation	SNP	C	G	NA	KYSE150_OESOPHAGUS	ENST00000257290	0.5	p.A530G	NA	NA		1 day, 3:33:00	110:118	NA	0	0			ENST00000257290		ENSG00000168746	LINC01620
UGT2B11	10720	37	4	70078373	70078373	Missense_Mutation	SNP	C	A	NA	KYSE150_OESOPHAGUS	ENST00000446444	0.1	p.S263I	NA	NA		137:150	NA	NA	0	0			ENST00000446444		ENSG00000136877	FPGS
ANKRD17	26057	37	4	74005550	74005550	Missense_Mutation	SNP	C	A	NA	KYSE150_OESOPHAGUS	ENST00000358602	0.4	p.R928L	NA	NA	2 days, 1:58:00	1 day, 5:33:00	NA	NA	0	0			ENST00000358602		ENSG00000186675	MAGEE2
THAP9	79725	37	4	83839374	83839374	Missense_Mutation	SNP	C	T	NA	KYSE150_OESOPHAGUS	ENST00000302236	0.5	p.A670V	NA	NA	05:06:00	19:44:00	NA	NA	4.118e-05	0			ENST00000302236		ENSG00000121904	CSMD2
ARHGAP24	83478	37	4	86863305	86863305	Missense_Mutation	SNP	G	A	NA	KYSE150_OESOPHAGUS	ENST00000395184	0.1	p.V160M	NA	NA		14:13:00	NA	NA	0	0			ENST00000395184		ENSG00000025800	KPNA6
ARHGAP24	83478	37	4	86916720	86916720	Missense_Mutation	SNP	G	A	NA	KYSE150_OESOPHAGUS	ENST00000395184	0.1	p.S638N	NA	NA		20:52:00	NA	NA	0	0			ENST00000395184		ENSG00000011454	RABGAP1
MAPK10	5602	37	4	86938466	86938466	Missense_Mutation	SNP	G	A	NA	KYSE150_OESOPHAGUS	ENST00000359221	0.3	p.S437F	NA	NA	05:06:00	0.836111	0.719444	NA	0	0			ENST00000359221		ENSG00000171448	ZBTB26
SPARCL1	8404	37	4	88414838	88414838	Missense_Mutation	SNP	C	T	NA	KYSE150_OESOPHAGUS	ENST00000282470	0.6	p.E372K	NA	NA		16:19:00	NA	NA	3.295e-05	0			ENST00000282470		ENSG00000147133	TAF1
C4orf21	0	37	4	113461185	113461185	Missense_Mutation	SNP	C	A	NA	KYSE150_OESOPHAGUS	ENST00000505019	0.1	p.E2002D	NA	NA	08:12:00	1 day, 10:36:00	NA	NA	0	0			ENST00000505019		ENSG00000119397	CNTRL
NDST4	64579	37	4	115767065	115767065	Missense_Mutation	SNP	G	A	NA	KYSE150_OESOPHAGUS	ENST00000264363	0.2	p.P677S	NA	NA		20:33:00	NA	NA	0	0			ENST00000264363		ENSG00000065029	ZNF76
FAT4	79633	37	4	126337711	126337711	Missense_Mutation	SNP	G	A	NA	KYSE150_OESOPHAGUS	ENST00000394329	0.3	p.V2318I	NA	NA		71:72	NA	NA	8.236e-06	0			ENST00000394329		ENSG00000244005	NFS1
INTU	27152	37	4	128627822	128627822	Missense_Mutation	SNP	G	A	NA	KYSE150_OESOPHAGUS	ENST00000335251	0.6	p.A657T	NA	NA	08:13:00	1 day, 18:38:00	NA	NA	1.647e-05	0			ENST00000335251		ENSG00000157978	LDLRAP1
PCDH18	54510	37	4	138451074	138451074	Missense_Mutation	SNP	C	G	NA	KYSE150_OESOPHAGUS	ENST00000344876	0.4	p.R723S	NA	NA		20:18:00	NA	NA	0	0			ENST00000344876		ENSG00000090889	KIF4A
MAP9	79884	37	4	156294528	156294528	Missense_Mutation	SNP	C	A	NA	KYSE150_OESOPHAGUS	ENST00000311277	0.4	p.D81Y	NA	NA		16:24:00	NA	NA	1.647e-05	0			ENST00000311277		ENSG00000142661	MYOM3
GALNTL6	442117	37	4	172735740	172735740	Missense_Mutation	SNP	G	T	NA	KYSE150_OESOPHAGUS	ENST00000506823	0.1	p.R3S	NA	NA		13:07:00	NA	NA	0	0			ENST00000506823		ENSG00000155659	VSIG4
PDLIM3	27295	37	4	186427781	186427781	Missense_Mutation	SNP	C	T	NA	KYSE150_OESOPHAGUS	ENST00000284770	0.5	p.E230K	NA	NA		11:04:00	NA	NA	0	0			ENST00000284770		ENSG00000157637	SLC38A10
CTNND2	1501	37	5	11117662	11117662	Missense_Mutation	SNP	C	T	NA	KYSE150_OESOPHAGUS	ENST00000304623	0.8	p.G726E	NA	NA		23:55:00	NA	NA	0	0			ENST00000304623		ENSG00000125977	EIF2S2
DNAH5	1767	37	5	13792128	13792128	Missense_Mutation	SNP	G	A	NA	KYSE150_OESOPHAGUS	ENST00000265104	0.4	p.T2808I	NA	NA		1 day, 0:14:00	NA	NA	0	0			ENST00000265104		ENSG00000236981	OR10G9
OSMR	9180	37	5	38933305	38933305	Missense_Mutation	SNP	A	G	NA	KYSE150_OESOPHAGUS	ENST00000274276	0.3	p.N900S	NA	NA		291:70	NA	NA	0	0			ENST00000274276		ENSG00000136937	NCBP1
DAB2	1601	37	5	39392495	39392495	Missense_Mutation	SNP	C	T	NA	KYSE150_OESOPHAGUS	ENST00000320816	0.6	p.G101E	NA	NA		28:140	NA	NA	0	0			ENST00000320816		ENSG00000204356	NELFE
MROH2B	133558	37	5	41055919	41055919	Missense_Mutation	SNP	C	T	NA	KYSE150_OESOPHAGUS	ENST00000399564	0.4	p.E320K	NA	NA		117:217	NA	NA	0	0			ENST00000399564		ENSG00000162494	LRRC38
NNT	23530	37	5	43700255	43700255	Missense_Mutation	SNP	G	T	NA	KYSE150_OESOPHAGUS	ENST00000264663	0.5	p.G971C	NA	NA		49:112	NA	NA	0	0			ENST00000264663		ENSG00000054938	CHRDL2
NDUFS4	4724	37	5	52978980	52978980	Missense_Mutation	SNP	C	T	NA	KYSE150_OESOPHAGUS	ENST00000296684	0.5	p.P153S	NA	NA	158:387	82:185	NA	NA	0	0			ENST00000296684		ENSG00000167755	KLK6
RGS7BP	401190	37	5	63871670	63871670	Missense_Mutation	SNP	G	T	NA	KYSE150_OESOPHAGUS	ENST00000334025	0.2	p.M134I	NA	NA		0.792361	NA	NA	0	0			ENST00000334025		ENSG00000080166	DCT
MARVELD2	153562	37	5	68716014	68716014	Missense_Mutation	SNP	A	G	NA	KYSE150_OESOPHAGUS	ENST00000325631	0.5	p.I268V	NA	NA		1 day, 5:52:00	NA	NA	8.236e-06	0			ENST00000325631		ENSG00000135048	TMEM2
OCLN	100506658	37	5	68805569	68805569	Missense_Mutation	SNP	C	G	NA	KYSE150_OESOPHAGUS	ENST00000355237	0.2	p.Q218E	NA	NA	65:75	50:113	NA	NA	0	0			ENST00000355237		ENSG00000179399	GPC5
LYSMD3	116068	37	5	89815156	89815156	Missense_Mutation	SNP	G	T	NA	KYSE150_OESOPHAGUS	ENST00000315948	0.6	p.S134Y	NA	NA	0.8875	32:61	NA	NA	0	0			ENST00000315948		ENSG00000178235	SLITRK1
TMEM232	642987	37	5	109941896	109941896	Missense_Mutation	SNP	A	C	NA	KYSE150_OESOPHAGUS	ENST00000455884	0.2	p.F332C	NA	NA		33:85	NA	NA	0	0			ENST00000455884		ENSG00000119139	TJP2
FAM170A	340069	37	5	118969696	118969696	Missense_Mutation	SNP	C	G	NA	KYSE150_OESOPHAGUS	ENST00000515256	0.1	p.P85A	NA	NA		1 day, 1:33:00	NA	NA	0	0			ENST00000515256		ENSG00000118922	KLF12
ADAMTS19	171019	37	5	128796164	128796164	Missense_Mutation	SNP	G	C	NA	KYSE150_OESOPHAGUS	ENST00000274487	0.4	p.G21A	NA	NA		1 day, 10:32:00	23:15:00	NA	8.236e-06	0			ENST00000274487		ENSG00000124942	AHNAK
KIF3A	11127	37	5	132038693	132038693	Missense_Mutation	SNP	C	T	NA	KYSE150_OESOPHAGUS	ENST00000378746	0.4	p.V484I	NA	NA	2 days, 8:31:00	97:61	NA	NA	0	0			ENST00000378746		ENSG00000136147	PHF11
HSPA9	3313	37	5	137904685	137904685	Missense_Mutation	SNP	T	C	NA	KYSE150_OESOPHAGUS	ENST00000297185	0.3	p.E155G	NA	NA	311:613	28:63	NA	NA	0	0			ENST00000297185		ENSG00000205038	PKHD1L1
ANKHD1	54882	37	5	139838763	139838763	Missense_Mutation	SNP	G	A	NA	KYSE150_OESOPHAGUS	ENST00000360839	0.2	p.A499T	NA	NA	63:140	12:35:00	NA	NA	0	0			ENST00000360839		ENSG00000145996	CDKAL1
PCDHA5	56143	37	5	140201794	140201794	Missense_Mutation	SNP	G	T	NA	KYSE150_OESOPHAGUS	ENST00000529859	0.1	p.R145I	NA	NA		2 days, 5:28:00	NA	NA	0	0			ENST00000529859		ENSG00000165623	UCMA
PCDHGA10	56106	37	5	140793587	140793587	Missense_Mutation	SNP	C	A	NA	KYSE150_OESOPHAGUS	ENST00000398610	0.2	p.T282K	NA	NA		11:22:00	NA	NA	0	0			ENST00000398610		ENSG00000131437	KIF3A
SIMC1	375484	37	5	175717240	175717240	Missense_Mutation	SNP	G	A	NA	KYSE150_OESOPHAGUS	ENST00000443967	0.1	p.R219Q	NA	NA		105:165	NA	NA	1.647e-05	0			ENST00000443967		ENSG00000123240	OPTN
HK3	3101	37	5	176308097	176308097	Missense_Mutation	SNP	G	C	NA	KYSE150_OESOPHAGUS	ENST00000292432	0.5	p.L917V	NA	NA		20:19:00	NA	NA	0	0			ENST00000292432		ENSG00000101323	HAO1
NSD1	64324	37	5	176720958	176720958	Missense_Mutation	SNP	G	A	NA	KYSE150_OESOPHAGUS	ENST00000439151	0.2	p.D2197N	NA	NA	87:163	38:86	50:72	NA	0	0			ENST00000439151		ENSG00000125872	LRRN4
ZNF879	345462	37	5	178459862	178459862	Missense_Mutation	SNP	A	G	NA	KYSE150_OESOPHAGUS	ENST00000444149	0.2	p.N305D	NA	NA		04:10:00	NA	NA	4.232e-05	0			ENST00000444149		ENSG00000188157	AGRN
TFAP2A	7020	37	6	10398805	10398805	Missense_Mutation	SNP	C	T	NA	KYSE150_OESOPHAGUS	ENST00000482890	0.1	p.G387S	NA	NA	138:204	74:166	NA	NA	0	0			ENST00000482890		ENSG00000140859	KIFC3
ATXN1	6310	37	6	16326648	16326648	Missense_Mutation	SNP	C	T	NA	KYSE150_OESOPHAGUS	ENST00000244769	0.4	p.A632T	NA	NA	06:10:00	16:29:00	NA	NA	0	0			ENST00000244769		ENSG00000133110	POSTN
SOX4	6659	37	6	21595232	21595232	Missense_Mutation	SNP	A	C	NA	KYSE150_OESOPHAGUS	ENST00000244745	0.1	p.D156A	NA	NA	03:05:00	04:04:00	NA	NA	0	0			ENST00000244745		ENSG00000058091	CDK14
OR2H2	7932	37	6	29555902	29555902	Missense_Mutation	SNP	C	T	NA	KYSE150_OESOPHAGUS	ENST00000383640	0.2	p.L61F	NA	NA		32:138	NA	NA	0	0			ENST00000383640		ENSG00000188158	NHS
VARS2	57176	37	6	30883808	30883808	Missense_Mutation	SNP	C	A	NA	KYSE150_OESOPHAGUS	ENST00000321897	0.5	p.A186E	NA	NA	46:213	58:345	NA	NA	0	0			ENST00000321897		ENSG00000073910	FRY
NELFE	7936	37	6	31922565	31922565	Missense_Mutation	SNP	T	C	NA	KYSE150_OESOPHAGUS	ENST00000375429	0.3	p.Y170C	NA	NA	326:317	1 day, 9:33:00	NA	NA	2.471e-05	0			ENST00000375429		ENSG00000087842	PIR
ZNF76	7629	37	6	35259460	35259460	Missense_Mutation	SNP	G	A	NA	KYSE150_OESOPHAGUS	ENST00000373953	0.3	p.G293S	NA	NA	1 day, 1:28:00	13:20:00	NA	NA	0	0			ENST00000373953		ENSG00000132522	GPS2
MDGA1	266727	37	6	37612351	37612351	Missense_Mutation	SNP	G	A	NA	KYSE150_OESOPHAGUS	ENST00000434837	0.3	p.R775W	NA	NA		1 day, 9:29:00	NA	NA	8.268e-06	0			ENST00000434837		ENSG00000152520	PAN3
TDRD6	221400	37	6	46660846	46660846	Missense_Mutation	SNP	G	T	NA	KYSE150_OESOPHAGUS	ENST00000316081	0.6	p.D1661Y	NA	NA		22:25:00	NA	NA	0	0			ENST00000316081		ENSG00000182162	P2RY8
TFAP2D	83741	37	6	50683240	50683240	Missense_Mutation	SNP	G	T	NA	KYSE150_OESOPHAGUS	ENST00000008391	0.3	p.G151C	NA	NA		1 day, 3:34:00	NA	NA	0	0			ENST00000008391		ENSG00000169347	GP2
DST	667	37	6	56471541	56471541	Missense_Mutation	SNP	C	T	NA	KYSE150_OESOPHAGUS	ENST00000361203	0.3	p.D2418N	NA	NA		125:75	244:135	NA	0	0			ENST00000361203		ENSG00000075673	ATP12A
KHDRBS2	202559	37	6	62757890	62757890	Missense_Mutation	SNP	C	T	NA	KYSE150_OESOPHAGUS	ENST00000281156	0.4	p.V77M	NA	NA		1	NA	NA	0	0			ENST00000281156		ENSG00000185053	SGCZ
FILIP1	27145	37	6	76023253	76023253	Missense_Mutation	SNP	C	T	NA	KYSE150_OESOPHAGUS	ENST00000237172	0.7	p.M765I	NA	NA		40:80	NA	NA	0	0			ENST00000237172		ENSG00000151835	SACS
MYO6	4646	37	6	76542596	76542596	Missense_Mutation	SNP	G	A	NA	KYSE150_OESOPHAGUS	ENST00000369977	0.3	p.M143I	NA	NA	3 days, 17:51:00	2 days, 14:35:00	NA	NA	0	0			ENST00000369977		ENSG00000183638	RP1L1
IMPG1	3617	37	6	76660314	76660314	Missense_Mutation	SNP	C	T	NA	KYSE150_OESOPHAGUS	ENST00000369950	0.3	p.E597K	NA	NA		12:36:00	NA	NA	8.239e-06	0			ENST00000369950		ENSG00000165474	GJB2
DOPEY1	23033	37	6	83849731	83849731	Missense_Mutation	SNP	G	A	NA	KYSE150_OESOPHAGUS	ENST00000349129	0.2	p.M1711I	NA	NA	06:19:00	08:44:00	NA	NA	2.471e-05	0			ENST00000349129		ENSG00000109685	NSD2
CDC40	51362	37	6	110541011	110541011	Missense_Mutation	SNP	G	C	NA	KYSE150_OESOPHAGUS	ENST00000368932	0.1	p.V427L	NA	NA	143:273	27:70	NA	NA	0	0			ENST00000368932		ENSG00000166960	CCDC178
REV3L	5980	37	6	111695728	111695728	Missense_Mutation	SNP	G	A	NA	KYSE150_OESOPHAGUS	ENST00000358835	0.3	p.P1277L	NA	NA	07:25:00	0.919444	NA	NA	0	0			ENST00000358835		ENSG00000204657	OR2H2
HS3ST5	222537	37	6	114378972	114378972	Missense_Mutation	SNP	C	T	NA	KYSE150_OESOPHAGUS	ENST00000312719	0.5	p.E164K	NA	NA		55:138	NA	NA	0	0			ENST00000312719		ENSG00000143520	FLG2
PTPRK	5796	37	6	128294295	128294295	Missense_Mutation	SNP	C	T	NA	KYSE150_OESOPHAGUS	ENST00000368215	0.3	p.G1380S	NA	NA	128:235	1 day, 11:52:00	NA	NA	0	0			ENST00000368215		ENSG00000172478	C2orf54
TAAR6	319100	37	6	132891801	132891801	Missense_Mutation	SNP	C	A	NA	KYSE150_OESOPHAGUS	ENST00000275198	0.1	p.A114E	NA	NA		54:106	NA	NA	0	0			ENST00000275198		ENSG00000154237	LRRK1
KIAA1244	57221	37	6	138611038	138611038	Missense_Mutation	SNP	G	A	NA	KYSE150_OESOPHAGUS	ENST00000251691	0.4	p.E994K	NA	NA		1 day, 10:32:00	NA	NA	0	0			ENST00000251691		ENSG00000188522	FAM83G
ZC3H12D	340152	37	6	149777905	149777905	Missense_Mutation	SNP	C	T	NA	KYSE150_OESOPHAGUS	ENST00000409806	0.3	p.V193I	NA	NA		13:50:00	NA	NA	3.3e-05	0			ENST00000409806		ENSG00000198838	RYR3
LATS1	9113	37	6	150005096	150005096	Missense_Mutation	SNP	G	A	NA	KYSE150_OESOPHAGUS	ENST00000543571	0.1	p.P377S	NA	NA	2 days, 6:33:00	1 day, 10:22:00	166:81	NA	0	0			ENST00000543571		ENSG00000168702	LRP1B
SYNE1	23345	37	6	152786478	152786478	Missense_Mutation	SNP	T	A	NA	KYSE150_OESOPHAGUS	ENST00000367255	0.5	p.D616V	NA	NA		1 day, 3:57:00	NA	NA	0	0			ENST00000367255		ENSG00000015133	CCDC88C
TIAM2	26230	37	6	155451393	155451393	Missense_Mutation	SNP	G	T	NA	KYSE150_OESOPHAGUS	ENST00000461783	0.3	p.A346S	NA	NA		20:42:00	NA	NA	0	0			ENST00000461783		ENSG00000181007	ZFP82
CCR6	1235	37	6	167550117	167550117	Missense_Mutation	SNP	G	T	NA	KYSE150_OESOPHAGUS	ENST00000341935	0.5	p.M133I	NA	NA		18:54:00	NA	NA	0	0			ENST00000341935		ENSG00000138378	STAT4
AMZ1	155185	37	7	2752372	2752372	Missense_Mutation	SNP	G	A	NA	KYSE150_OESOPHAGUS	ENST00000312371	0.4	p.D453N	NA	NA		11:33:00	NA	NA	0	0			ENST00000312371		ENSG00000161267	BDH1
THSD7A	221981	37	7	11675825	11675825	Missense_Mutation	SNP	G	T	NA	KYSE150_OESOPHAGUS	ENST00000423059	0.4	p.D318E	NA	NA		88:343	NA	NA	0	0			ENST00000423059		ENSG00000161547	SRSF2
FKBP14	55033	37	7	30054473	30054473	Missense_Mutation	SNP	C	T	NA	KYSE150_OESOPHAGUS	ENST00000222803	0.5	p.G172S	NA	NA	0.776389	0.859028	NA	NA	0	0			ENST00000222803		ENSG00000197177	ADGRA1
NOD1	10392	37	7	30491853	30491853	Missense_Mutation	SNP	A	G	NA	KYSE150_OESOPHAGUS	ENST00000222823	0.4	p.C394R	NA	NA	23:19:00	2 days, 8:35:00	NA	NA	0	0			ENST00000222823		ENSG00000196358	NTNG2
EEPD1	80820	37	7	36338766	36338766	Missense_Mutation	SNP	G	T	NA	KYSE150_OESOPHAGUS	ENST00000242108	0.4	p.S554I	NA	NA	05:15:00	07:43:00	NA	NA	0	0			ENST00000242108		ENSG00000206530	CFAP44
SFRP4	6424	37	7	37947248	37947248	Missense_Mutation	SNP	G	C	NA	KYSE150_OESOPHAGUS	ENST00000436072	0.2	p.Q292E	NA	NA		0.719444	NA	NA	0	0			ENST00000436072		ENSG00000156920	ADGRG4
VPS41	27072	37	7	38768350	38768350	Missense_Mutation	SNP	G	C	NA	KYSE150_OESOPHAGUS	ENST00000310301	0.4	p.D767E	NA	NA	68:230	0.894444	NA	NA	0	0			ENST00000310301		ENSG00000196159	FAT4
CDK13	8621	37	7	40134058	40134058	Missense_Mutation	SNP	G	A	NA	KYSE150_OESOPHAGUS	ENST00000181839	0.4	p.G1340R	NA	NA	141:99	2 days, 12:55:00	359:260	NA	0	0			ENST00000181839		ENSG00000156697	UTP14A
GCK	2645	37	7	44228521	44228521	Missense_Mutation	SNP	G	C	NA	KYSE150_OESOPHAGUS	ENST00000403799	0.3	p.A11G	NA	NA		06:38:00	03:13:00	NA	0	0			ENST00000403799		ENSG00000149499	EML3
IKZF1	10320	37	7	50367325	50367325	Missense_Mutation	SNP	G	T	NA	KYSE150_OESOPHAGUS	ENST00000331340	0.3	p.Q44H	NA	NA		0.816667		NA	0	0			ENST00000331340		ENSG00000094880	CDC23
ZNF679	168417	37	7	63721250	63721250	Missense_Mutation	SNP	G	A	NA	KYSE150_OESOPHAGUS	ENST00000421025	0.1	p.E69K	NA	NA		59:273	NA	NA	0	0			ENST00000421025		ENSG00000147206	NXF3
ELN	2006	37	7	73459581	73459581	Missense_Mutation	SNP	C	T	NA	KYSE150_OESOPHAGUS	ENST00000252034	0.7	p.P167S	NA	NA		10:54:00	0.838889	NA	0	0			ENST00000252034		ENSG00000138639	ARHGAP24
ABCB1	5243	37	7	87190601	87190601	Missense_Mutation	SNP	C	G	NA	KYSE150_OESOPHAGUS	ENST00000265724	0.3	p.G269R	NA	NA		1.03542	NA	NA	0	0			ENST00000265724		ENSG00000138311	ZNF365
ZNF804B	219578	37	7	88964278	88964278	Missense_Mutation	SNP	G	T	NA	KYSE150_OESOPHAGUS	ENST00000333190	0.4	p.C661F	NA	NA		28:107	NA	NA	0	0			ENST00000333190		ENSG00000138674	SEC31A
CDK14	5218	37	7	90356077	90356077	Missense_Mutation	SNP	C	T	NA	KYSE150_OESOPHAGUS	ENST00000380050	0.3	p.S107F	NA	NA		29:138	58:231	NA	0	0			ENST00000380050		ENSG00000184788	SATL1
ERVW-1	30816	37	7	92098770	92098770	Missense_Mutation	SNP	A	G	NA	KYSE150_OESOPHAGUS	ENST00000493463	0.2	p.V309A	NA	NA		57:237	NA	NA	0	0			ENST00000493463		ENSG00000115232	ITGA4
PPP1R9A	55607	37	7	94539663	94539663	Missense_Mutation	SNP	A	T	NA	KYSE150_OESOPHAGUS	ENST00000433881	0.1	p.N80Y	NA	NA		10:58:00	NA	NA	0	0			ENST00000433881		ENSG00000160294	MCM3AP
TECPR1	25851	37	7	97862883	97862883	Missense_Mutation	SNP	C	T	NA	KYSE150_OESOPHAGUS	ENST00000447648	0.2	p.E508K	NA	NA		08:10:00	NA	NA	8.332e-06	0			ENST00000447648		ENSG00000154134	ROBO3
GPC2	221914	37	7	99773211	99773211	Missense_Mutation	SNP	C	T	NA	KYSE150_OESOPHAGUS	ENST00000292377	0.2	p.R211H	NA	NA		09:03:00	NA	NA	8.238e-06	0			ENST00000292377		ENSG00000142185	TRPM2
RELN	5649	37	7	103214587	103214587	Missense_Mutation	SNP	G	A	NA	KYSE150_OESOPHAGUS	ENST00000428762	0.1	p.P1488L	NA	NA		3 days, 3:48:00	NA	NA	0	0			ENST00000428762		ENSG00000244752	CRYBB2
RINT1	60561	37	7	105189068	105189068	Missense_Mutation	SNP	A	G	NA	KYSE150_OESOPHAGUS	ENST00000257700	0.2	p.I303V	NA	NA	4 days, 17:55:00	4 days, 7:57:00	NA	NA	0	0			ENST00000257700		ENSG00000214414	TRIM77
C7orf60	154743	37	7	112462050	112462050	Missense_Mutation	SNP	G	C	NA	KYSE150_OESOPHAGUS	ENST00000297145	0.4	p.L323V	NA	NA	07:12:00	21:45:00	NA	NA	0	0			ENST00000297145		ENSG00000114541	FRMD4B
PPP1R3A	5506	37	7	113520079	113520079	Missense_Mutation	SNP	T	A	NA	KYSE150_OESOPHAGUS	ENST00000284601	0.3	p.L356F	NA	NA		42:115	119:275	NA	0	0			ENST00000284601		ENSG00000144747	TMF1
LRRC4	64101	37	7	127670158	127670158	Missense_Mutation	SNP	C	T	NA	KYSE150_OESOPHAGUS	ENST00000249363	0.3	p.G179E	NA	NA		0.833333	NA	NA	0	0			ENST00000249363		ENSG00000253846	PCDHGA10
TRPV6	55503	37	7	142574173	142574173	Missense_Mutation	SNP	C	G	NA	KYSE150_OESOPHAGUS	ENST00000359396	0.3	p.E250D	NA	NA	41:103	04:14:00	NA	NA	0	0			ENST00000359396		ENSG00000214842	RAD51AP2
CLCN1	1180	37	7	143027909	143027909	Missense_Mutation	SNP	C	T	NA	KYSE150_OESOPHAGUS	ENST00000343257	0.2	p.R300W	NA	NA		14:28:00	NA	NA	4.942e-05	0			ENST00000343257		ENSG00000139915	MDGA2
OR6B1	135946	37	7	143701319	143701319	Missense_Mutation	SNP	C	G	NA	KYSE150_OESOPHAGUS	ENST00000408922	0.2	p.T77S	NA	NA		0.93125	NA	NA	0	0			ENST00000408922		ENSG00000186960	LINC01551
KMT2C	58508	37	7	151875085	151875085	Missense_Mutation	SNP	G	A	NA	KYSE150_OESOPHAGUS	ENST00000262189	0.6	p.P2485S	NA	NA	14:17:00	14:26:00	37:94	NA	0	0			ENST00000262189		ENSG00000189051	RNF222
DLGAP2	9228	37	8	1497472	1497472	Missense_Mutation	SNP	C	T	NA	KYSE150_OESOPHAGUS	ENST00000421627	0.2	p.P205S	NA	NA		07:11:00	NA	NA	0	0			ENST00000421627		ENSG00000171495	MROH2B
DLGAP2	9228	37	8	1581192	1581192	Missense_Mutation	SNP	C	T	NA	KYSE150_OESOPHAGUS	ENST00000421627	0.2	p.S517F	NA	NA		1 day, 8:53:00	NA	NA	0	0			ENST00000421627		ENSG00000170262	MRAP
CSMD1	64478	37	8	3000063	3000063	Missense_Mutation	SNP	G	T	NA	KYSE150_OESOPHAGUS	ENST00000520002	0.1	p.S2056R	NA	NA		1 day, 20:54:00	NA	NA	0	0			ENST00000520002		ENSG00000180530	NRIP1
CSMD1	64478	37	8	3047584	3047584	Missense_Mutation	SNP	C	T	NA	KYSE150_OESOPHAGUS	ENST00000520002	0.1	p.G1751R	NA	NA		22:19:00	NA	NA	0	0			ENST00000520002		ENSG00000189169	KRTAP10-12
RP1L1	94137	37	8	10465022	10465022	Missense_Mutation	SNP	T	C	NA	KYSE150_OESOPHAGUS	ENST00000382483	0.3	p.I2196V	NA	NA		42:142	NA	NA	8.275e-06	0			ENST00000382483		ENSG00000172915	NBEA
SGCZ	137868	37	8	14412425	14412425	Missense_Mutation	SNP	T	C	NA	KYSE150_OESOPHAGUS	ENST00000382080	0.1	p.E17G	NA	NA		2 days, 2:53:00	NA	NA	0	0			ENST00000382080		ENSG00000171587	DSCAM
MTMR7	9108	37	8	17169085	17169085	Missense_Mutation	SNP	C	A	NA	KYSE150_OESOPHAGUS	ENST00000180173	0.5	p.A346S	NA	NA		42:282	NA	NA	0	0			ENST00000180173		ENSG00000179023	KLHDC7A
INTS9	55756	37	8	28669893	28669893	Missense_Mutation	SNP	T	G	NA	KYSE150_OESOPHAGUS	ENST00000521022	0.1	p.E232A	NA	NA	53:105	1 day, 0:49:00	NA	NA	0	0			ENST00000521022		ENSG00000196748	CLPSL2
UNC5D	137970	37	8	35631824	35631824	Missense_Mutation	SNP	G	A	NA	KYSE150_OESOPHAGUS	ENST00000404895	0.2	p.R829Q	NA	NA		1 day, 13:39:00	NA	NA	4.942e-05	0			ENST00000404895		ENSG00000106633	GCK
IKBKB	3551	37	8	42174417	42174417	Missense_Mutation	SNP	G	A	NA	KYSE150_OESOPHAGUS	ENST00000520810	0.1	p.G374S	NA	NA	84:64	05:06:00	21:19:00		4.118e-05	0			ENST00000520810		ENSG00000144045	DQX1
PXDNL	137902	37	8	52284523	52284523	Missense_Mutation	SNP	C	T	NA	KYSE150_OESOPHAGUS	ENST00000356297	0.4	p.V1271I	NA	NA		25:98	NA	NA	0	0			ENST00000356297		ENSG00000156687	UNC5D
NPBWR1	2831	37	8	53853315	53853315	Missense_Mutation	SNP	C	T	NA	KYSE150_OESOPHAGUS	ENST00000331251	0.3	p.P283L	NA	NA		12:35:00	NA	NA	0	0			ENST00000331251		ENSG00000057935	MTA3
MRPL15	29088	37	8	55049215	55049215	Missense_Mutation	SNP	G	A	NA	KYSE150_OESOPHAGUS	ENST00000260102	0.4	p.E85K	NA	NA	241:395	26:68	NA	NA	0	0			ENST00000260102		ENSG00000110492	MDK
XKR4	114786	37	8	56015581	56015581	Missense_Mutation	SNP	C	T	NA	KYSE150_OESOPHAGUS	ENST00000327381	0.6	p.T178M	NA	NA		12:17:00	NA	NA	0	0			ENST00000327381		ENSG00000243244	STON1
KCNB2	9312	37	8	73849074	73849074	Missense_Mutation	SNP	C	G	NA	KYSE150_OESOPHAGUS	ENST00000523207	0.1	p.A495G	NA	NA	07:07:00	34:144	NA	NA	0	0			ENST00000523207		ENSG00000100288	CHKB
ZFHX4	79776	37	8	77767531	77767531	Missense_Mutation	SNP	G	A	NA	KYSE150_OESOPHAGUS	ENST00000521891	0.2	p.G2792R	NA	NA		3 days, 17:52:00	NA	NA	0	0			ENST00000521891		ENSG00000162849	KIF26B
SLC10A5	347051	37	8	82605933	82605933	Missense_Mutation	SNP	G	C	NA	KYSE150_OESOPHAGUS	ENST00000518568	0.1	p.I425M	NA	NA		12:33:00	NA	NA	0	0			ENST00000518568		ENSG00000183762	KREMEN1
PKHD1L1	93035	37	8	110418612	110418612	Missense_Mutation	SNP	A	G	NA	KYSE150_OESOPHAGUS	ENST00000378402	0.5	p.N573S	NA	NA		21:44:00	NA	NA	0	0			ENST00000378402		ENSG00000177398	UMODL1
CSMD3	114788	37	8	113318404	113318404	Missense_Mutation	SNP	G	A	NA	KYSE150_OESOPHAGUS	ENST00000297405	0.5	p.P2635S	NA	NA		18:45:00	0.921528	NA	0	0			ENST00000297405		ENSG00000221813	OR6B1
TG	7038	37	8	134125817	134125817	Missense_Mutation	SNP	C	T	NA	KYSE150_OESOPHAGUS	ENST00000220616	0.4	p.S2575F	NA	NA		20:25:00	25:63	NA	8.236e-06	0			ENST00000220616		ENSG00000196730	DAPK1
KCNK9	51305	37	8	140630508	140630508	Missense_Mutation	SNP	G	A	NA	KYSE150_OESOPHAGUS	ENST00000520439	0.1	p.S373F	NA	NA		37:89	NA	NA	0	0			ENST00000520439		ENSG00000197653	DNAH10
GLIS3	169792	37	9	3828310	3828310	Missense_Mutation	SNP	A	G	NA	KYSE150_OESOPHAGUS	ENST00000324333	0.1	p.C764R	NA	NA		21:20:00	NA	NA	0	0			ENST00000324333		ENSG00000160703	NLRX1
MPDZ	8777	37	9	13224521	13224521	Missense_Mutation	SNP	G	T	NA	KYSE150_OESOPHAGUS	ENST00000319217	0.7	p.P82Q	NA	NA		58:85	NA	NA	0	0			ENST00000319217		ENSG00000163092	XIRP2
FBXO10	26267	37	9	37541407	37541407	Missense_Mutation	SNP	C	G	NA	KYSE150_OESOPHAGUS	ENST00000432825	0.2	p.S120T	NA	NA		46:60	NA	NA	8.264e-06	0			ENST00000432825		ENSG00000099338	CATSPERG
TJP2	9414	37	9	71863003	71863003	Missense_Mutation	SNP	G	A	NA	KYSE150_OESOPHAGUS	ENST00000377245	0.4	p.D915N	NA	NA	475:169	3 days, 6:22:00	NA	NA	0	0			ENST00000377245		ENSG00000187833	C2orf78
TMEM2	23670	37	9	74365031	74365031	Missense_Mutation	SNP	C	G	NA	KYSE150_OESOPHAGUS	ENST00000377044	0.4	p.A87P	NA	NA	28:72	0.9375	NA	NA	0	0			ENST00000377044		ENSG00000178199	ZC3H12D
DAPK1	1612	37	9	90321848	90321848	Missense_Mutation	SNP	C	T	NA	KYSE150_OESOPHAGUS	ENST00000408954	0.3	p.H1288Y	NA	NA		0.920139	03:14:00	NA	0	0			ENST00000408954		ENSG00000172269	DPAGT1
WNK2	65268	37	9	96009963	96009963	Missense_Mutation	SNP	C	T	NA	KYSE150_OESOPHAGUS	ENST00000297954	0.4	p.P561S	NA	NA		06:25:00		NA	0	0			ENST00000297954		ENSG00000163510	CWC22
TSTD2	158427	37	9	100388162	100388162	Missense_Mutation	SNP	G	A	NA	KYSE150_OESOPHAGUS	ENST00000341170	0.4	p.H95Y	NA	NA	0.898611	30:100	NA	NA	0	0			ENST00000341170		ENSG00000123485	HJURP
NCBP1	4686	37	9	100426653	100426653	Missense_Mutation	SNP	G	A	NA	KYSE150_OESOPHAGUS	ENST00000375147	0.3	p.R610H	NA	NA	105:392	0.688194	NA	NA	1.647e-05	0			ENST00000375147		ENSG00000234745	HLA-B
ALG2	85365	37	9	101981069	101981069	Missense_Mutation	SNP	A	C	NA	KYSE150_OESOPHAGUS	ENST00000476832	0.1	p.I133S	NA	NA	54:180	34:111	NA	NA	0	0			ENST00000476832		ENSG00000238244	GABARAPL3
ZNF189	7743	37	9	104171594	104171594	Missense_Mutation	SNP	G	C	NA	KYSE150_OESOPHAGUS	ENST00000339664	0.2	p.R515T	NA	NA	0.920139	0.923611	NA	NA	0	0			ENST00000339664		ENSG00000186442	KRT3
FKBP15	23307	37	9	115932053	115932053	Missense_Mutation	SNP	G	C	NA	KYSE150_OESOPHAGUS	ENST00000238256	0.3	p.S979C	NA	NA	88:304	08:36:00	NA	NA	0	0			ENST00000238256		ENSG00000196081	ZNF724
TNFSF8	944	37	9	117666225	117666225	Missense_Mutation	SNP	T	G	NA	KYSE150_OESOPHAGUS	ENST00000223795	0.2	p.S231R	NA	NA		38:97	NA	NA	0	0			ENST00000223795		ENSG00000075711	DLG1
BRINP1	1620	37	9	121929739	121929739	Missense_Mutation	SNP	G	A	NA	KYSE150_OESOPHAGUS	ENST00000265922	0.3	p.P637S	NA	NA		44:163	NA	NA	0	0			ENST00000265922		ENSG00000197123	ZNF679
BRINP1	1620	37	9	121976245	121976245	Missense_Mutation	SNP	T	G	NA	KYSE150_OESOPHAGUS	ENST00000265922	0.3	p.N292H	NA	NA		70:70	NA	NA	0	0			ENST00000265922		ENSG00000198010	DLGAP2
OR1N1	138883	37	9	125289526	125289526	Missense_Mutation	SNP	G	A	NA	KYSE150_OESOPHAGUS	ENST00000304880	0.2	p.S16L	NA	NA		13:46:00	NA	NA	0	0			ENST00000304880		ENSG00000184956	MUC6
ZBTB26	57684	37	9	125682031	125682031	Missense_Mutation	SNP	T	A	NA	KYSE150_OESOPHAGUS	ENST00000373656	0.3	p.Q61H	NA	NA	18:45:00	0.716667	NA	NA	0	0			ENST00000373656		ENSG00000005108	THSD7A
RABGAP1	23637	37	9	125782625	125782625	Missense_Mutation	SNP	T	A	NA	KYSE150_OESOPHAGUS	ENST00000373647	0.4	p.S561T	NA	NA	311:99	3 days, 8:38:00	NA	NA	2.471e-05	0			ENST00000373647		ENSG00000196184	OR10J1
FPGS	2356	37	9	130569508	130569508	Missense_Mutation	SNP	G	T	NA	KYSE150_OESOPHAGUS	ENST00000373247	0.2	p.M174I	NA	NA	173:513	35:109	NA	NA	0	0			ENST00000373247		ENSG00000187535	IFT140
NUP188	23511	37	9	131756704	131756704	Missense_Mutation	SNP	C	T	NA	KYSE150_OESOPHAGUS	ENST00000372577	0.2	p.P1024S	NA	NA	99:307	72:276	NA	NA	0	0			ENST00000372577		ENSG00000137760	ALKBH8
PRRC2B	84726	37	9	134349930	134349930	Missense_Mutation	SNP	T	C	NA	KYSE150_OESOPHAGUS	ENST00000357304	0.4	p.L805S	NA	NA	86:216	80:267	NA	NA	0	0			ENST00000357304		ENSG00000189056	RELN
NTNG2	84628	37	9	135114602	135114602	Missense_Mutation	SNP	G	A	NA	KYSE150_OESOPHAGUS	ENST00000393229	0.3	p.R389Q	NA	NA	04:17:00	09:42:00	NA	NA	0	0			ENST00000393229		ENSG00000127616	SMARCA4
BARHL1	56751	37	9	135458375	135458375	Missense_Mutation	SNP	C	G	NA	KYSE150_OESOPHAGUS	ENST00000263610	0.2	p.P64R	NA	NA		29:87	NA	NA	0	0			ENST00000263610		ENSG00000161204	ABCF3
CEL	1056	37	9	135947027	135947027	Missense_Mutation	SNP	C	T	NA	KYSE150_OESOPHAGUS	ENST00000372080	0.4	p.P716L	NA	NA		05:13:00	NA	NA	0	0			ENST00000372080		ENSG00000235942	LCE6A
OLFM1	10439	37	9	137998601	137998601	Missense_Mutation	SNP	G	A	NA	KYSE150_OESOPHAGUS	ENST00000371793	0.3	p.G228E	NA	NA		06:29:00	NA	NA	0	0			ENST00000371793		ENSG00000064012	CASP8
NPDC1	56654	37	9	139934235	139934235	Missense_Mutation	SNP	C	T	NA	KYSE150_OESOPHAGUS	ENST00000371601	0.4	p.A323T	NA	NA	07:18:00	06:16:00	NA	NA	2.49e-05	0			ENST00000371601		ENSG00000147912	FBXO10
PNPLA7	375775	37	9	140441313	140441313	Missense_Mutation	SNP	A	C	NA	KYSE150_OESOPHAGUS	ENST00000277531	0.4	p.V56G	NA	NA		18:58:00	NA	NA	0	0			ENST00000277531		ENSG00000158528	PPP1R9A
KAL1	3730	37	0	8503850	8503850	Missense_Mutation	SNP	G	A	NA	KYSE150_OESOPHAGUS	ENST00000262648	0.3	p.H542Y	NA	NA		15:35:00	NA	NA	0	0			ENST00000262648		ENSG00000112139	MDGA1
FANCB	2187	37	0	14871199	14871199	Missense_Mutation	SNP	C	T	NA	KYSE150_OESOPHAGUS	ENST00000324138	0.3	p.V430I	NA	NA	04:03:00	1 day, 15:49:00	09:09:00	NA	0	0			ENST00000324138		ENSG00000106483	SFRP4
ASB11	140456	37	0	15301665	15301665	Missense_Mutation	SNP	G	C	NA	KYSE150_OESOPHAGUS	ENST00000480796	0.1	p.L312V	NA	NA		47:81	NA	NA	0	0			ENST00000480796		ENSG00000176406	RIMS2
NHS	4810	37	0	17746182	17746182	Missense_Mutation	SNP	C	A	NA	KYSE150_OESOPHAGUS	ENST00000380060	0.3	p.S1298Y	NA	NA	1 day, 12:00:00	2 days, 1:00:00	NA	NA	0	0			ENST00000380060		ENSG00000203747	FCGR3A
HDAC6	10013	37	0	48682095	48682095	Missense_Mutation	SNP	C	T	NA	KYSE150_OESOPHAGUS	ENST00000334136	0.5	p.S1068F	NA	NA	73:108	05:08:00	03:04:00	NA	0	0			ENST00000334136		ENSG00000188293	IGFL1
TRO	7216	37	0	54950143	54950143	Missense_Mutation	SNP	A	G	NA	KYSE150_OESOPHAGUS	ENST00000173898	0.7	p.Y393C	NA	NA		16:00:00	NA	NA	0	0			ENST00000173898		ENSG00000165671	NSD1
KIF4A	24137	37	0	69639973	69639973	Missense_Mutation	SNP	C	T	NA	KYSE150_OESOPHAGUS	ENST00000374403	0.3	p.S1186F	NA	NA	133:139	16:14:00	NA	NA	0	0			ENST00000374403		ENSG00000180644	PRF1
TAF1	6872	37	0	70613167	70613167	Missense_Mutation	SNP	G	A	NA	KYSE150_OESOPHAGUS	ENST00000373790	0.4	p.R1022H	NA	NA	11 days, 2:01:00	1 day, 17:03:00	5 days, 8:01:00	NA	0	0			ENST00000373790		ENSG00000064933	PMS1
MAGEE2	139599	37	0	75004398	75004398	Missense_Mutation	SNP	C	A	NA	KYSE150_OESOPHAGUS	ENST00000373359	0.2	p.Q163H	NA	NA		18:18:00	NA	NA	0	0			ENST00000373359		ENSG00000096872	IFT74
POU3F4	5456	37	0	82764300	82764300	Missense_Mutation	SNP	G	A	NA	KYSE150_OESOPHAGUS	ENST00000373200	0.2	p.R323H	NA	NA		20:00:00	NA	NA	0	0			ENST00000373200		ENSG00000170085	SIMC1
SATL1	340562	37	0	84349194	84349194	Missense_Mutation	SNP	C	T	NA	KYSE150_OESOPHAGUS	ENST00000395409	0.3	p.D419N	NA	NA		1 day, 11:52:00	NA	NA	0	0			ENST00000395409		ENSG00000234284	ZNF879
NXF3	56000	37	0	102334737	102334737	Missense_Mutation	SNP	C	T	NA	KYSE150_OESOPHAGUS	ENST00000395065	0.3	p.A372T	NA	NA		2 days, 14:04:00	NA	NA	0	0			ENST00000395065		ENSG00000173809	TDRD12
CXorf57	55086	37	0	105855813	105855813	Missense_Mutation	SNP	T	A	NA	KYSE150_OESOPHAGUS	ENST00000372548	0.4	p.F168Y	NA	NA	1 day, 11:00:00	7 days, 23:09:00	NA	NA	0	0			ENST00000372548		ENSG00000157106	SMG1
CHRDL1	91851	37	0	110035366	110035366	Missense_Mutation	SNP	G	A	NA	KYSE150_OESOPHAGUS	ENST00000372045	0.1	p.S9L	NA	NA		1 day, 1:29:00	NA	NA	0	0			ENST00000372045		ENSG00000213759	UGT2B11
PAK3	5063	37	0	110406854	110406854	Missense_Mutation	SNP	C	A	NA	KYSE150_OESOPHAGUS	ENST00000372010	0.1	p.P237Q	NA	NA		7 days, 6:06:00	1 day, 8:00:00	NA	4.118e-05	0			ENST00000372010		ENSG00000205356	TECPR1
ZCCHC12	170261	37	0	117959226	117959226	Missense_Mutation	SNP	C	A	NA	KYSE150_OESOPHAGUS	ENST00000310164	0.2	p.R7S	NA	NA		3 days, 23:03:00	NA	NA	0	0			ENST00000310164		ENSG00000143847	PPFIA4
DCAF12L1	139170	37	0	125686015	125686015	Missense_Mutation	SNP	G	A	NA	KYSE150_OESOPHAGUS	ENST00000371126	0.1	p.H193Y	NA	NA		18:16:00	NA	NA	0	0			ENST00000371126		ENSG00000132510	KDM6B
SMARCA1	6594	37	0	128626000	128626000	Missense_Mutation	SNP	C	T	NA	KYSE150_OESOPHAGUS	ENST00000371122	0.4	p.G578D	NA	NA	96:81	94:111	NA	NA	0	0			ENST00000371122		ENSG00000143889	HNRNPLL
UTP14A	10813	37	0	129063469	129063469	Missense_Mutation	SNP	C	T	NA	KYSE150_OESOPHAGUS	ENST00000394422	0.3	p.A734V	NA	NA	10 days, 4:02:00	3 days, 10:04:00	NA	NA	0	0			ENST00000394422		ENSG00000146809	ASB15
GPR112	139378	37	0	135430372	135430372	Missense_Mutation	SNP	T	G	NA	KYSE150_OESOPHAGUS	ENST00000394143	0.1	p.S1503A	NA	NA		3 days, 15:03:00	4 days, 5:00:00	NA	0	0			ENST00000394143		ENSG00000134532	SOX5
HTATSF1	27336	37	0	135593076	135593076	Missense_Mutation	SNP	C	A	NA	KYSE150_OESOPHAGUS	ENST00000218364	0.4	p.S391Y	NA	NA	100:159	78:83	NA	NA	0	0			ENST00000218364		ENSG00000149311	ATM
PTPN18	26469	37	2	131129973	131129973	Missense_Mutation	SNP	C	G	NA	KYSE150_OESOPHAGUS	ENST00000175756	0.5	p.A386G	NA	NA	07:30:00	02:02:00	NA	NA	2.924e-05	0			ENST00000175756		ENSG00000186952	TMEM232
C2orf54	79919	37	2	241827779	241827779	Missense_Mutation	SNP	G	A	NA	KYSE150_OESOPHAGUS	ENST00000388934	0.4	p.A394V	NA	NA	04:02:00	03:02:00	NA	NA	4.301e-05	0			ENST00000388934		ENSG00000228198	OR2M3
SMARCC1	6599	37	3	47823275	47823275	Missense_Mutation	SNP	C	T	NA	KYSE150_OESOPHAGUS	ENST00000254480	0.5	p.A5T	NA	NA	67:92	03:03:00	NA	NA	0	0			ENST00000254480		ENSG00000137802	MAPKBP1
TMF1	7110	37	3	69087821	69087821	Missense_Mutation	SNP	T	C	NA	KYSE150_OESOPHAGUS	ENST00000398559	0.2	p.Q682R	NA	NA	57:61	1 day, 13:47:00	NA	NA	4.966e-05	0			ENST00000398559		ENSG00000110497	AMBRA1
MUC4	4585	37	3	195509212	195509212	Missense_Mutation	SNP	G	A	NA	KYSE150_OESOPHAGUS	ENST00000463781	0.3	p.S3080L	NA	NA		117:772	NA	NA	0	0			ENST00000463781		ENSG00000135976	ANKRD36
FSTL4	23105	37	5	132652318	132652318	Missense_Mutation	SNP	C	T	NA	KYSE150_OESOPHAGUS	ENST00000265342	0.7	p.A146T	NA	NA		15:22:00	NA	NA	9.06e-05	0			ENST00000265342		ENSG00000163659	TIPARP
CDC23	8697	37	5	137534185	137534185	Missense_Mutation	SNP	T	C	NA	KYSE150_OESOPHAGUS	ENST00000394886	0.2	p.N287S	NA	NA	186:75	1 day, 14:21:00	NA	NA	1.647e-05	0			ENST00000394886		ENSG00000146426	TIAM2
ADRA1B	147	37	5	159399290	159399290	Missense_Mutation	SNP	G	A	NA	KYSE150_OESOPHAGUS	ENST00000306675	0.3	p.A452T	NA	NA		04:00:00	NA	NA	0	0			ENST00000306675		ENSG00000145113	MUC4
PHF3	23469	37	6	64413456	64413456	Missense_Mutation	SNP	C	G	NA	KYSE150_OESOPHAGUS	ENST00000262043	0.3	p.P1088A	NA	NA		1 day, 14:27:00	2 days, 0:33:00	NA	8.236e-06	0			ENST00000262043		ENSG00000129007	CALML4
PTPRK	5796	37	6	128302412	128302412	Missense_Mutation	SNP	C	T	NA	KYSE150_OESOPHAGUS	ENST00000368215	0.3	p.R1186Q	NA	NA		03:23:00	NA	NA	3.295e-05	0			ENST00000368215		ENSG00000121871	SLITRK3
ASL	435	37	7	65557892	65557892	Missense_Mutation	SNP	A	G	NA	KYSE150_OESOPHAGUS	ENST00000304874	0.9	p.Q463R	NA	NA		07:55:00	NA	NA	4.128e-05	0			ENST00000304874		ENSG00000119523	ALG2
TNC	3371	37	9	117840348	117840348	Missense_Mutation	SNP	C	G	NA	KYSE150_OESOPHAGUS	ENST00000350763	0.4	p.D850H	NA	NA	07:21:00	1 day, 1:46:00	NA	NA	1.647e-05	0			ENST00000350763		ENSG00000131398	KCNC3
ABCA2	20	37	9	139903309	139903309	Missense_Mutation	SNP	G	C	NA	KYSE150_OESOPHAGUS	ENST00000371605	0.3	p.H2313Q	NA	NA	88:212	04:22:00	NA	NA	0	0			ENST00000371605		ENSG00000165192	ASB11
SEMA4G	57715	37	10	102743295	102743295	Missense_Mutation	SNP	C	G	NA	KYSE150_OESOPHAGUS	ENST00000370250	0.4	p.L642V	NA	NA		09:19:00	NA	NA	0	0			ENST00000370250		ENSG00000158092	NCK1
GPR123	84435	37	10	134941981	134941981	Missense_Mutation	SNP	G	A	NA	KYSE150_OESOPHAGUS	ENST00000392607	0.3	p.E217K	NA	NA		04:05:00	NA	NA	0	0			ENST00000392607		ENSG00000137203	TFAP2A
MDK	4192	37	11	46403677	46403677	Missense_Mutation	SNP	A	G	NA	KYSE150_OESOPHAGUS	ENST00000405308	0.2	p.K24E	NA	NA	158:812	04:22:00	NA	NA	0	0			ENST00000405308		ENSG00000242950	ERVW-1
GAL3ST3	89792	37	11	65811111	65811111	Missense_Mutation	SNP	G	A	NA	KYSE150_OESOPHAGUS	ENST00000312006	0.4	p.R55W	NA	NA		12:03:00	NA	NA	8.272e-06	0			ENST00000312006		ENSG00000165219	GAPVD1
TBC1D10C	374403	37	11	67176569	67176569	Missense_Mutation	SNP	C	T	NA	KYSE150_OESOPHAGUS	ENST00000542590	0.1	p.P320S	NA	NA		08:07:00	NA	NA	3.308e-05	0			ENST00000542590		ENSG00000170954	ZNF415
CHRDL2	25884	37	11	74419422	74419422	Missense_Mutation	SNP	C	T	NA	KYSE150_OESOPHAGUS	ENST00000376332	0.3	p.G151S	NA	NA		03:03:00	NA	NA	1.652e-05	0			ENST00000376332		ENSG00000138658	ZGRF1
SLC36A4	120103	37	11	92930988	92930988	Missense_Mutation	SNP	G	A	NA	KYSE150_OESOPHAGUS	ENST00000326402	0.4	p.A4V	NA	NA		04:10:00	NA	NA	0	0			ENST00000326402		ENSG00000174473	GALNTL6
EEA1	8411	37	12	93246726	93246726	Missense_Mutation	SNP	A	T	NA	KYSE150_OESOPHAGUS	ENST00000322349	0.8	p.F161Y	NA	NA		125:78	NA	NA	8.238e-06	0			ENST00000322349		ENSG00000072518	MARK2
MDGA2	161357	37	14	47389232	47389232	Missense_Mutation	SNP	G	A	NA	KYSE150_OESOPHAGUS	ENST00000399232	0.2	p.R672W	NA	NA		04:35:00	NA	NA	0	0			ENST00000399232		ENSG00000007062	PROM1
TLN2	83660	37	15	62994395	62994395	Missense_Mutation	SNP	G	T	NA	KYSE150_OESOPHAGUS	ENST00000561311	0.1	p.G634V	NA	NA	12:23:00	03:07:00	NA	NA	0	0			ENST00000561311		ENSG00000217128	FNIP1
CALML4	91860	37	15	68486364	68486364	Missense_Mutation	SNP	G	A	NA	KYSE150_OESOPHAGUS	ENST00000467889	0.1	p.R194W	NA	NA	3 days, 15:38:00	1 day, 16:18:00	NA	NA	1.647e-05	0			ENST00000467889		ENSG00000164334	FAM170A
RHBDL1	9028	37	16	727933	727933	Missense_Mutation	SNP	C	T	NA	KYSE150_OESOPHAGUS	ENST00000219551	0.2	p.R400W	NA	NA	17:28:00	03:13:00	NA	NA	1.663e-05	0			ENST00000219551		ENSG00000253731	PCDHGA6
LMF1	64788	37	16	1020884	1020884	Missense_Mutation	SNP	G	A	NA	KYSE150_OESOPHAGUS	ENST00000262301	0.11	p.P33S	NA	NA	1 day, 4:43:00	03:06:00	NA	NA	3.413e-05	0			ENST00000262301		ENSG00000253598	SLC10A5
ABCA6	23460	37	17	67079441	67079441	Missense_Mutation	SNP	C	G	NA	KYSE150_OESOPHAGUS	ENST00000284425	0.2	p.E1463Q	NA	NA		18:44:00	NA	NA	0	0			ENST00000284425		ENSG00000183117	CSMD1
ZSWIM4	65249	37	19	13906520	13906520	Missense_Mutation	SNP	G	A	NA	KYSE150_OESOPHAGUS	ENST00000254323	0.2	p.D20N	NA	NA		02:02:00	NA	NA	0	0			ENST00000254323		ENSG00000157570	TSPAN18
P2RY8	286530	37	0	1584377	1584377	Missense_Mutation	SNP	A	G	NA	KYSE150_OESOPHAGUS	ENST00000381297	0.4	p.F359L	NA	NA		23:00:00	NA	NA	0	0			ENST00000381297		ENSG00000169427	KCNK9
ZFP92	139735	37	0	152686571	152686571	Missense_Mutation	SNP	C	T	NA	KYSE150_OESOPHAGUS	ENST00000338647	0.5	p.R246C	NA	NA		13:11:00	NA	NA	0	0			ENST00000338647		ENSG00000104517	UBR5
MT-ND5	4540	37	0	12361	12361	Missense_Mutation	SNP	A	G	NA	KYSE150_OESOPHAGUS	ENST00000361567	0.2	p.T9A	NA	NA		4 days, 14:02:00			0	0			ENST00000361567		ENSG00000104365	IKBKB
MT-CYB	4519	37	0	15662	15662	Missense_Mutation	SNP	A	G	NA	KYSE150_OESOPHAGUS	ENST00000361789	0.2	p.I306V	NA	NA		5 days, 6:02:00			0	0			ENST00000361789		ENSG00000104299	INTS9
MT-CYB	4519	37	0	15851	15851	Missense_Mutation	SNP	A	G	NA	KYSE150_OESOPHAGUS	ENST00000361789	0.2	p.I369V	NA	NA	38 days, 22:06:00	3 days, 16:03:00			0	0			ENST00000361789		ENSG00000182674	KCNB2
AGRN	375790	37	1	982208	982208	Missense_Mutation	SNP	C	A	NA	KYSE150_OESOPHAGUS	ENST00000379370	0.2	p.P1087T	NA	NA	162:328		NA	NA	0	0			ENST00000379370		ENSG00000198400	NTRK1
SSBP3	23648	37	1	54717293	54717293	Missense_Mutation	SNP	G	A	NA	KYSE150_OESOPHAGUS	ENST00000371320	0.3	p.P216L	NA	NA	55:126		NA	NA	0	0			ENST00000371320		ENSG00000149972	CNTN5
GPR89A	653519	37	1	145765028	145765028	Missense_Mutation	SNP	C	A	NA	KYSE150_OESOPHAGUS	ENST00000313835	0.9	p.M453I	NA	NA	0.979861		NA	NA	0	0			ENST00000313835		ENSG00000204965	PCDHA5
ARHGEF2	9181	37	1	155948205	155948205	Missense_Mutation	SNP	T	G	NA	KYSE150_OESOPHAGUS	ENST00000361247	0.4	p.E5A	NA	NA	80:145		NA	NA	0	0			ENST00000361247		ENSG00000170486	KRT72
PCOLCE2	26577	37	3	142607693	142607693	Missense_Mutation	SNP	C	T	NA	KYSE150_OESOPHAGUS	ENST00000295992	0.3	p.A16T	NA	NA	14:25:00		NA	NA	0	0			ENST00000295992		ENSG00000175463	TBC1D10C
ANKRD37	353322	37	4	186318358	186318358	Missense_Mutation	SNP	G	A	NA	KYSE150_OESOPHAGUS	ENST00000335174	0.4	p.D28N	NA	NA	18:35:00		NA	NA	4.942e-05	0			ENST00000335174		ENSG00000131023	LATS1
LPCAT1	79888	37	5	1523855	1523855	Missense_Mutation	SNP	C	G	NA	KYSE150_OESOPHAGUS	ENST00000283415	0.3	p.E35D	NA	NA	10:34:00		NA	NA	0	0			ENST00000283415		ENSG00000135439	AGAP2
CLPSL2	389383	37	6	35744427	35744427	Missense_Mutation	SNP	T	G	NA	KYSE150_OESOPHAGUS	ENST00000403376	0.3	p.V11G	NA	NA	05:02:00		NA	NA	0	0			ENST00000403376		ENSG00000185046	ANKS1B
VPS13B	157680	37	8	100654102	100654102	Missense_Mutation	SNP	C	T	NA	KYSE150_OESOPHAGUS	ENST00000358544	0.2	p.R1787C	NA	NA	06:42:00		0.904861	NA	1.647e-05	0			ENST00000358544		ENSG00000196091	MYBPC1
NOTCH1	4851	37	9	139410058	139410058	Missense_Mutation	SNP	C	A	NA	KYSE150_OESOPHAGUS	ENST00000277541	0.6	p.G594C	NA	NA	07:31:00			45:175	0	0			ENST00000277541		ENSG00000012504	NR1H4
PWWP2B	170394	37	10	134218529	134218529	Missense_Mutation	SNP	G	C	NA	KYSE150_OESOPHAGUS	ENST00000305233	0.5	p.Q175H	NA	NA	24:75		NA	NA	0	0			ENST00000305233		ENSG00000139572	GPR84
LRP6	4040	37	12	12334005	12334005	Missense_Mutation	SNP	G	A	NA	KYSE150_OESOPHAGUS	ENST00000261349	0.4	p.R449W	NA	NA	07:38:00		40:141	NA	0	0			ENST00000261349		ENSG00000188039	NWD1
GAS6	2621	37	13	114537604	114537604	Missense_Mutation	SNP	C	G	NA	KYSE150_OESOPHAGUS	ENST00000327773	0.6	p.V252L	NA	NA	269:274		NA	NA	0	0			ENST00000327773		ENSG00000197555	SIPA1L1
AC012414.1	0	37	15	21005182	21005182	Missense_Mutation	SNP	C	T	NA	KYSE150_OESOPHAGUS	ENST00000595502	0.1	p.P166S	NA	NA	09:13:00		NA	NA	0	0			ENST00000595502		ENSG00000100888	CHD8
KIFC3	3801	37	16	57804455	57804455	Missense_Mutation	SNP	G	A	NA	KYSE150_OESOPHAGUS	ENST00000379655	0.4	p.A308V	NA	NA	446:383		NA	NA	3.272e-05	0			ENST00000379655		ENSG00000140368	PSTPIP1
TERF2IP	54386	37	16	75682426	75682426	Missense_Mutation	SNP	G	A	NA	KYSE150_OESOPHAGUS	ENST00000300086	0.4	p.D216N	NA	NA	125:331		NA	NA	0	0			ENST00000300086		ENSG00000157766	ACAN
ARL4D	379	37	17	41477516	41477516	Missense_Mutation	SNP	A	G	NA	KYSE150_OESOPHAGUS	ENST00000320033	0.4	p.Q139R	NA	NA	137:156		NA	NA	0	0			ENST00000320033		ENSG00000171914	TLN2
AC127496.1	0	37	17	78978408	78978408	Missense_Mutation	SNP	C	G	NA	KYSE150_OESOPHAGUS	ENST00000321930	0.4	p.A117G	NA	NA	07:03:00		NA	NA	0	0			ENST00000321930		ENSG00000198198	SZT2
SIRPA	140885	37	20	1876097	1876097	Missense_Mutation	SNP	G	A	NA	KYSE150_OESOPHAGUS	ENST00000358771	0.4	p.E2K	NA	NA	07:12:00		NA	NA	0	0			ENST00000358771		ENSG00000183914	DNAH2
NFS1	9054	37	20	34287183	34287183	Missense_Mutation	SNP	C	T	NA	KYSE150_OESOPHAGUS	ENST00000374092	0.4	p.A10T	NA	NA	155:526		NA	NA	0	0			ENST00000374092		ENSG00000166292	TMEM100
CBFA2T3	863	37	16	88947777	88947777	Missense_Mutation	SNP	C	T	NA	KYSE150_OESOPHAGUS	ENST00000268679	0.4	p.E442K	NA	NA			09:08:00	NA	8.467e-06	0			ENST00000268679		ENSG00000198231	DDX42
ARID2	196528	37	12	46245723	46245723	Nonsense_Mutation	SNP	C	T	NA	KYSE150_OESOPHAGUS	ENST00000334344	0.6	p.R1273*	NA	NA	1 day, 16:21:00	1 day, 18:13:00	NA	NA	0	4			ENST00000334344		ENSG00000108786	HSD17B1
ACAP3	116983	37	1	1235570	1235570	Nonsense_Mutation	SNP	G	A	NA	KYSE150_OESOPHAGUS	ENST00000354700	0.5	p.Q179*	NA	NA	1.02569	14:19:00	NA	NA	0	0			ENST00000354700		ENSG00000131848	ZSCAN5A
LCE6A	448835	37	1	152816009	152816009	Nonsense_Mutation	SNP	A	T	NA	KYSE150_OESOPHAGUS	ENST00000431011	0.2	p.K5*	NA	NA		33:129	NA	NA	0	0			ENST00000431011		ENSG00000189144	ZNF573
PDZD8	118987	37	10	119044413	119044413	Nonsense_Mutation	SNP	C	A	NA	KYSE150_OESOPHAGUS	ENST00000334464	0.5	p.E611*	NA	NA	58:79	44:81	NA	NA	0	0			ENST00000334464		ENSG00000155657	TTN
PFKM	5213	37	12	48525171	48525171	Nonsense_Mutation	SNP	C	T	NA	KYSE150_OESOPHAGUS	ENST00000312352	0.7	p.Q78*	NA	NA		14:34:00	NA	NA	0	0			ENST00000312352		ENSG00000171817	ZNF540
SHMT2	6472	37	12	57625586	57625586	Nonsense_Mutation	SNP	G	A	NA	KYSE150_OESOPHAGUS	ENST00000328923	0.3	p.W134*	NA	NA	115:784	08:31:00	NA	NA	0	0			ENST00000328923		ENSG00000173988	LRRC63
LRRC63	220416	37	13	46836066	46836066	Nonsense_Mutation	SNP	G	T	NA	KYSE150_OESOPHAGUS	ENST00000595396	0.1	p.E417*	NA	NA		08:14:00	NA	NA	0	0			ENST00000595396		ENSG00000105499	PLA2G4C
DCT	1638	37	13	95131317	95131317	Nonsense_Mutation	SNP	G	A	NA	KYSE150_OESOPHAGUS	ENST00000377028	0.5	p.R65*	NA	NA		23:56:00	NA	NA	2.471e-05	0			ENST00000377028		ENSG00000089847	ANKRD24
ATG2B	55102	37	14	96811698	96811698	Nonsense_Mutation	SNP	C	T	NA	KYSE150_OESOPHAGUS	ENST00000359933	0.4	p.W117*	NA	NA	03:10:00	15:33:00	NA	NA	0	0			ENST00000359933		ENSG00000105732	ZNF574
RYR3	6263	37	15	33928009	33928009	Nonsense_Mutation	SNP	G	T	NA	KYSE150_OESOPHAGUS	ENST00000389232	0.4	p.E1124*	NA	NA		04:17:00	NA	NA	0	0			ENST00000389232		ENSG00000124092	CTCFL
CHRNB1	1140	37	17	7357802	7357802	Nonsense_Mutation	SNP	C	G	NA	KYSE150_OESOPHAGUS	ENST00000306071	0.2	p.S336*	NA	NA		0.501389	NA	NA	0	0			ENST00000306071		ENSG00000134207	SYT6
SUZ12	23512	37	17	30322737	30322737	Nonsense_Mutation	SNP	G	T	NA	KYSE150_OESOPHAGUS	ENST00000322652	0.5	p.E584*	NA	NA	36:230	15:38:00	47:123	NA	0	0			ENST00000322652
SSTR2	6752	37	17	71166091	71166091	Nonsense_Mutation	SNP	C	A	NA	KYSE150_OESOPHAGUS	ENST00000357585	0.2	p.Y211*	NA	NA		26:72	NA	NA	0	0			ENST00000357585
MED29	55588	37	19	39883113	39883113	Nonsense_Mutation	SNP	A	T	NA	KYSE150_OESOPHAGUS	ENST00000599213	0.2	p.K76*	NA	NA		25:64	NA	NA	0	0			ENST00000599213
LILRA5	353514	37	19	54823275	54823275	Nonsense_Mutation	SNP	G	A	NA	KYSE150_OESOPHAGUS	ENST00000301219	0.3	p.Q90*	NA	NA		64:137	NA	NA	0	0			ENST00000301219
PMS1	5378	37	2	190719687	190719687	Nonsense_Mutation	SNP	T	G	NA	KYSE150_OESOPHAGUS	ENST00000441310	0.2	p.Y563*	NA	NA	0.836111	48:83	0.963889	NA	0	0			ENST00000441310
CASP8	841	37	2	202136306	202136306	Nonsense_Mutation	SNP	C	T	NA	KYSE150_OESOPHAGUS	ENST00000432109	0.2	p.Q125*	NA	NA	3 days, 13:02:00	4 days, 6:09:00	16:01:00	NA	0	0			ENST00000432109
EIF2S2	8894	37	20	32677652	32677652	Nonsense_Mutation	SNP	G	A	NA	KYSE150_OESOPHAGUS	ENST00000374980	0.2	p.R296*	NA	NA		60:285	NA	NA	8.236e-06	0			ENST00000374980
FAM83D	81610	37	20	37576565	37576565	Nonsense_Mutation	SNP	C	A	NA	KYSE150_OESOPHAGUS	ENST00000217429	0.4	p.S263*	NA	NA	6 days, 14:57:00	6 days, 1:48:00	NA	NA	0	0			ENST00000217429
NRIP1	8204	37	21	16338335	16338335	Nonsense_Mutation	SNP	T	A	NA	KYSE150_OESOPHAGUS	ENST00000400202	0.1	p.K727*	NA	NA	06:18:00	0.961806	NA	NA	0	0			ENST00000400202
UMODL1	89766	37	21	43541201	43541201	Nonsense_Mutation	SNP	C	G	NA	KYSE150_OESOPHAGUS	ENST00000408910	0.2	p.Y898*	NA	NA		2 days, 19:47:00	NA	NA	0	0			ENST00000408910
SLC22A14	9389	37	3	38355390	38355390	Nonsense_Mutation	SNP	C	T	NA	KYSE150_OESOPHAGUS	ENST00000273173	0.4	p.Q446*	NA	NA		22:39:00	NA	NA	0	0			ENST00000273173
POMGNT2	84892	37	3	43122145	43122145	Nonsense_Mutation	SNP	G	T	NA	KYSE150_OESOPHAGUS	ENST00000344697	0.2	p.S260*	NA	NA	46:83	32:61	NA	NA	0	0			ENST00000344697
HRG	3273	37	3	186394944	186394944	Nonsense_Mutation	SNP	A	T	NA	KYSE150_OESOPHAGUS	ENST00000232003	0.4	p.R284*	NA	NA		30:83	NA	NA	0	0			ENST00000232003
ADH4	127	37	4	100048464	100048464	Nonsense_Mutation	SNP	C	T	NA	KYSE150_OESOPHAGUS	ENST00000265512	0.7	p.W292*	NA	NA		21:29:00	NA	NA	0	0			ENST00000265512
C6	729	37	5	41159224	41159224	Nonsense_Mutation	SNP	G	A	NA	KYSE150_OESOPHAGUS	ENST00000263413	0.3	p.R606*	NA	NA		36:100	NA	NA	1.647e-05	0			ENST00000263413
FAM188B	84182	37	7	30825570	30825570	Nonsense_Mutation	SNP	C	T	NA	KYSE150_OESOPHAGUS	ENST00000265299	0.6	p.R209*	NA	NA		98:84	NA	NA	8.269e-06	0			ENST00000265299
COBL	23242	37	7	51095855	51095855	Nonsense_Mutation	SNP	G	A	NA	KYSE150_OESOPHAGUS	ENST00000265136	0.7	p.Q980*	NA	NA		1.01458	NA	NA	0	0			ENST00000265136
ZNF117	51351	37	7	64439573	64439573	Nonsense_Mutation	SNP	G	A	NA	KYSE150_OESOPHAGUS	ENST00000282869	0.6	p.Q126*	NA	NA	61:67	3 days, 10:59:00	NA	NA	0	0			ENST00000282869
TRRAP	8295	37	7	98591259	98591259	Nonsense_Mutation	SNP	C	T	NA	KYSE150_OESOPHAGUS	ENST00000359863	0.4	p.R3302*	NA	NA		1 day, 0:43:00	18:41:00	NA	0	0			ENST00000359863
UBR5	51366	37	8	103301797	103301797	Nonsense_Mutation	SNP	G	A	NA	KYSE150_OESOPHAGUS	ENST00000520539	0.1	p.Q1533*	NA	NA	0.600694	19:49:00	52:96	NA	0	0			ENST00000520539
RIMS2	9699	37	8	104778645	104778645	Nonsense_Mutation	SNP	C	G	NA	KYSE150_OESOPHAGUS	ENST00000406091	0.3	p.S193*	NA	NA	11:06:00	75:200	17:52:00	NA	0	0			ENST00000406091
HEMGN	55363	37	9	100692825	100692825	Nonsense_Mutation	SNP	G	T	NA	KYSE150_OESOPHAGUS	ENST00000259456	0.3	p.Y284*	NA	NA		38:169	NA	NA	0	0			ENST00000259456
CNTRL	11064	37	9	123874764	123874764	Nonsense_Mutation	SNP	C	T	NA	KYSE150_OESOPHAGUS	ENST00000373855	0.1	p.R344*	NA	NA		0.920833		NA	4.118e-05	0			ENST00000373855
GAPVD1	26130	37	9	128124971	128124971	Nonsense_Mutation	SNP	G	A	NA	KYSE150_OESOPHAGUS	ENST00000495955	0.1	p.W1461*	NA	NA	68:183	28:114	NA	NA	0	0			ENST00000495955
C9orf9	11092	37	9	135762927	135762927	Nonsense_Mutation	SNP	C	T	NA	KYSE150_OESOPHAGUS	ENST00000372136	0.3	p.Q106*	NA	NA	06:26:00	51:191	NA	NA	0	0			ENST00000372136
VSIG4	11326	37	0	65253496	65253496	Nonsense_Mutation	SNP	G	A	NA	KYSE150_OESOPHAGUS	ENST00000374737	0.4	p.Q78*	NA	NA		1 day, 9:40:00	NA	NA	0	0			ENST00000374737
HTATSF1	27336	37	0	135593144	135593144	Nonsense_Mutation	SNP	C	T	NA	KYSE150_OESOPHAGUS	ENST00000218364	0.4	p.Q414*	NA	NA	122:234	119:142	NA	NA	0	0			ENST00000218364
ZNF658	26149	37	9	40772766	40772766	Nonsense_Mutation	SNP	G	A	NA	KYSE150_OESOPHAGUS	ENST00000602553	0.1	p.Q837*	NA	NA	11:44:00	41:152	NA	NA	0	0			ENST00000602553
FUT7	2529	37	9	139925791	139925791	Nonsense_Mutation	SNP	G	A	NA	KYSE150_OESOPHAGUS	ENST00000314412	0.6	p.R134*	NA	NA		03:13:00	NA	NA	0	0			ENST00000314412
CNTN5	53942	37	11	99426960	99426960	Nonsense_Mutation	SNP	G	A	NA	KYSE150_OESOPHAGUS	ENST00000524871	0.1	p.W5*	NA	NA		04:14:00	49:151	NA	0	0			ENST00000524871
HNRNPL	3191	37	19	39340537	39340537	Nonsense_Mutation	SNP	C	A	NA	KYSE150_OESOPHAGUS	ENST00000221419	0.5	p.E24*	NA	NA	171:302		NA	NA	0	0			ENST00000221419
KPNA6	23633	37	1	32620324	32620324	Splice_Site	SNP	T	G	NA	KYSE150_OESOPHAGUS	ENST00000373625	0.3		NA	NA	4 days, 2:00:00	14:38:00	NA	NA	0	0			ENST00000373625
UCHL5	51377	37	1	192992056	192992056	Splice_Site	SNP	C	T	NA	KYSE150_OESOPHAGUS	ENST00000367455	0.4	p.K282K	NA	NA		1 day, 16:38:00	NA	NA	0	0			ENST00000367455
NOS1	4842	37	12	117669937	117669937	Splice_Site	SNP	C	A	NA	KYSE150_OESOPHAGUS	ENST00000338101	0.4		NA	NA		10:23:00	NA	NA	0	0			ENST00000338101
ADAMTS18	170692	37	16	77355099	77355099	Splice_Site	SNP	G	A	NA	KYSE150_OESOPHAGUS	ENST00000282849	0.5	p.L722L	NA	NA		78:153	106:223	NA	8.236e-06	0			ENST00000282849
TBX21	30009	37	17	45811312	45811312	Splice_Site	SNP	G	A	NA	KYSE150_OESOPHAGUS	ENST00000177694	0.1		NA	NA		12:28:00	NA	NA	0	0			ENST00000177694
SMAD4	4089	37	18	48584709	48584709	Splice_Site	SNP	G	A	NA	KYSE150_OESOPHAGUS	ENST00000342988	0.3		NA	NA		2 days, 12:03:00	4 days, 1:00:00		0	0			ENST00000342988
CATSPERG	57828	37	19	38860611	38860611	Splice_Site	SNP	G	T	NA	KYSE150_OESOPHAGUS	ENST00000409235	0.3		NA	NA		47:106	NA	NA	0	0			ENST00000409235
CATSPERG	57828	37	19	38860612	38860612	Splice_Site	SNP	G	T	NA	KYSE150_OESOPHAGUS	ENST00000409235	0.3	p.E1007D	NA	NA		47:105	NA	NA	8.236e-06	0			ENST00000409235
ITGA4	3676	37	2	182343552	182343552	Splice_Site	SNP	G	A	NA	KYSE150_OESOPHAGUS	ENST00000397033	0.2		NA	NA		08:31:00	NA	NA	0	0			ENST00000397033
HAO1	54363	37	20	7895065	7895065	Splice_Site	SNP	G	C	NA	KYSE150_OESOPHAGUS	ENST00000378789	0.3	p.A97A	NA	NA		06:30:00	NA	NA	0	0			ENST00000378789
C20orf62	140834	37	20	43093804	43093804	Splice_Site	SNP	C	T	NA	KYSE150_OESOPHAGUS	ENST00000372910	0.3		NA	NA		26:148	NA	NA	0	0			ENST00000372910
FGD5	152273	37	3	14922136	14922136	Splice_Site	SNP	G	A	NA	KYSE150_OESOPHAGUS	ENST00000285046	0.5	p.A906T	NA	NA		3 days, 11:54:00	NA	NA	1.653e-05	0			ENST00000285046
ARHGAP31	57514	37	3	119101245	119101245	Splice_Site	SNP	A	T	NA	KYSE150_OESOPHAGUS	ENST00000264245	0.4	p.R180W	NA	NA		26:63	NA	NA	5.792e-05	0			ENST00000264245
TPRA1	131601	37	3	127295662	127295662	Splice_Site	SNP	A	G	NA	KYSE150_OESOPHAGUS	ENST00000355552	0.3		NA	NA		05:10:00	NA	NA	8.237e-06	0			ENST00000355552
IGSF10	285313	37	3	151162707	151162707	Splice_Site	SNP	C	A	NA	KYSE150_OESOPHAGUS	ENST00000282466	0.3	p.G1688*	NA	NA		14:58:00	NA	NA	0	0			ENST00000282466
ABCF3	55324	37	3	183910684	183910684	Splice_Site	SNP	G	A	NA	KYSE150_OESOPHAGUS	ENST00000429586	0.2	p.G584R	NA	NA	40:203	07:30:00	NA	NA	0	0			ENST00000429586
SEC31A	22872	37	4	83765539	83765539	Splice_Site	SNP	G	A	NA	KYSE150_OESOPHAGUS	ENST00000395310	0.2	p.P876S	NA	NA	119:197	1 day, 3:18:00	NA	NA	1.647e-05	0			ENST00000395310
SLC6A19	340024	37	5	1213688	1213688	Splice_Site	SNP	C	T	NA	KYSE150_OESOPHAGUS	ENST00000304460	0.1	p.N258N	NA	NA		09:22:00	NA	NA	4.952e-05	0			ENST00000304460
RPS6KA2	6196	37	6	166864722	166864722	Splice_Site	SNP	C	T	NA	KYSE150_OESOPHAGUS	ENST00000265678	0.4		NA	NA		1 day, 0:50:00		NA	0	0			ENST00000265678
HOOK3	84376	37	8	42828542	42828542	Splice_Site	SNP	C	T	NA	KYSE150_OESOPHAGUS	ENST00000307602	0.4	p.D411D	NA	NA		1 day, 1:17:00	NA	NA	4.943e-05	0			ENST00000307602
SPIDR	23514	37	8	48203727	48203727	Splice_Site	SNP	G	T	NA	KYSE150_OESOPHAGUS	ENST00000297423	0.4		NA	NA	6 days, 1:01:00		NA	NA	0	0			ENST00000297423
IFT74	80173	37	9	27029101	27029101	Splice_Site	SNP	A	G	NA	KYSE150_OESOPHAGUS	ENST00000443698	0.1	p.Q351Q	NA	NA	32:74	1 day, 3:26:00	NA	NA	0	0			ENST00000443698
SPATA31D1	389763	37	9	84605401	84605401	Splice_Site	SNP	G	T	NA	KYSE150_OESOPHAGUS	ENST00000344803	0.2	p.S101I	NA	NA		2 days, 9:26:00	NA	NA	0	0			ENST00000344803
MYLK4	340156	37	6	2685528	2685528	Splice_Site	SNP	A	C	NA	KYSE150_OESOPHAGUS	ENST00000274643	0.7		NA	NA		2 days, 4:32:00	2 days, 6:48:00	NA	8.236e-06	0			ENST00000274643
EYA4	2070	37	6	133804171	133804171	Splice_Site	SNP	G	A	NA	KYSE150_OESOPHAGUS	ENST00000367895	0.5	p.R370H	NA	NA		22:49:00	NA	NA	4.118e-05	0			ENST00000367895
MUC6	4588	37	11	1031056	1031056	Splice_Site	SNP	C	T	NA	KYSE150_OESOPHAGUS	ENST00000421673	0.2	p.G192D	NA	NA		03:04:00	NA	NA	0	0			ENST00000421673
HLA-B	3106	37	6	31324863	31324863	Splice_Site	SNP	C	A	NA	KYSE150_OESOPHAGUS	ENST00000412585	0.2	p.G25C	NA	NA	13:05:00		NA	NA	0	0			ENST00000412585
GPS2	2874	37	17	7218648	7218648	Splice_Site	SNP	A	G	NA	KYSE150_OESOPHAGUS	ENST00000380728	0.2		NA	NA	1 day, 19:03:00		NA	NA	0	0			ENST00000380728
GP2	2813	37	16	20337753	20337753	Start_Codon_SNP	SNP	T	C	NA	KYSE150_OESOPHAGUS	ENST00000381362	0.4	p.M1V	NA	NA		05:25:00	NA	NA	0	0			ENST00000381362
MTNR1B	4544	37	11	92715028	92715028	Silent	SNP	C	T	NA	KYSE150_OESOPHAGUS	ENST00000257068	0.2	p.I213I	NA	NA		09:34:00	NA	NA	4.118e-05	4
REV3L	5980	37	6	111694065	111694065	Silent	SNP	G	A	NA	KYSE150_OESOPHAGUS	ENST00000358835	0.3	p.D1831D	NA	NA	2 days, 10:30:00	95:62	NA	NA	4.118e-05	3
LTBP3	4054	37	11	65313968	65313968	Silent	SNP	G	A	NA	KYSE150_OESOPHAGUS	ENST00000301873	0.5	p.F766F	NA	NA	0.790278		NA	NA	0	3
ACAP3	116983	37	1	1238587	1238587	Silent	SNP	G	A	NA	KYSE150_OESOPHAGUS	ENST00000354700	0.5	p.G60G	NA	NA	1 day, 19:56:00	06:05:00	NA	NA	3.323e-05	0
CPSF3L	54973	37	1	1255859	1255859	Silent	SNP	G	A	NA	KYSE150_OESOPHAGUS	ENST00000435064	0.1	p.D59D	NA	NA	512:240	3 days, 8:40:00	NA	NA	1.647e-05	0
EPHB2	2048	37	1	23236967	23236967	Silent	SNP	G	A	NA	KYSE150_OESOPHAGUS	ENST00000400191	0.3	p.K865K	NA	NA	127:101	1 day, 1:27:00	1 day, 7:25:00	NA	0	0
COL16A1	1307	37	1	32154525	32154525	Silent	SNP	A	G	NA	KYSE150_OESOPHAGUS	ENST00000373672	0.3	p.L568L	NA	NA		11:25:00	NA	NA	0	0
BAI2	576	37	1	32221904	32221904	Silent	SNP	T	C	NA	KYSE150_OESOPHAGUS	ENST00000373658	0.3	p.L178L	NA	NA		23:14:00	NA	NA	0	0
KPNA6	23633	37	1	32635543	32635543	Silent	SNP	G	A	NA	KYSE150_OESOPHAGUS	ENST00000373625	0.3	p.S435S	NA	NA		2 days, 17:42:00	NA	NA	8.236e-06	0
C1orf94	84970	37	1	34663426	34663426	Silent	SNP	C	T	NA	KYSE150_OESOPHAGUS	ENST00000488417	0.1	p.L307L	NA	NA		19:31:00	NA	NA	0	0
KANK4	163782	37	1	62739426	62739426	Silent	SNP	C	T	NA	KYSE150_OESOPHAGUS	ENST00000371153	0.4	p.E450E	NA	NA		62:138	NA	NA	8.236e-06	0
CACHD1	57685	37	1	65099777	65099777	Silent	SNP	G	A	NA	KYSE150_OESOPHAGUS	ENST00000371073	0.2	p.Q280Q	NA	NA	06:11:00	16:42:00	NA	NA	0	0
GBP3	2635	37	1	89474704	89474704	Silent	SNP	A	G	NA	KYSE150_OESOPHAGUS	ENST00000370481	0.4	p.L529L	NA	NA		1 day, 5:44:00	NA	NA	1.647e-05	0
HFM1	164045	37	1	91781981	91781981	Silent	SNP	T	C	NA	KYSE150_OESOPHAGUS	ENST00000370425	0.3	p.K955K	NA	NA		61:73	NA	NA	0	0
BTBD8	284697	37	1	92595322	92595322	Silent	SNP	T	G	NA	KYSE150_OESOPHAGUS	ENST00000342818	0.3	p.V247V	NA	NA	09:05:00	1 day, 9:53:00	NA	NA	0	0
HIAT1	64645	37	1	100544031	100544031	Silent	SNP	A	G	NA	KYSE150_OESOPHAGUS	ENST00000370152	0.3	p.V343V	NA	NA	426:356	48:65	NA	NA	0	0
EPRS	2058	37	1	220178637	220178637	Silent	SNP	G	C	NA	KYSE150_OESOPHAGUS	ENST00000366923	0.3	p.L672L	NA	NA	147:776	26:138	NA	NA	0	0
HLX	3142	37	1	221054615	221054615	Silent	SNP	C	T	NA	KYSE150_OESOPHAGUS	ENST00000366903	0.6	p.F224F	NA	NA		24:125	NA	NA	0	0
MLK4	0	37	1	233497912	233497912	Silent	SNP	G	T	NA	KYSE150_OESOPHAGUS	ENST00000366624	0.3	p.L475L	NA	NA	1 day, 0:12:00	18:18:00	1 day, 15:50:00	NA	0	0
CEP170	9859	37	1	243327623	243327623	Silent	SNP	C	T	NA	KYSE150_OESOPHAGUS	ENST00000366542	0.1	p.K1213K	NA	NA	1 day, 5:27:00	1 day, 5:51:00	NA	NA	0	0
KIF26B	55083	37	1	245851526	245851526	Silent	SNP	C	A	NA	KYSE150_OESOPHAGUS	ENST00000407071	0.2	p.G1747G	NA	NA		1 day, 9:07:00	NA	NA	8.556e-06	0
OR2C3	81472	37	1	247695031	247695031	Silent	SNP	G	A	NA	KYSE150_OESOPHAGUS	ENST00000366487	0.3	p.L261L	NA	NA		29:127	NA	NA	0	0
OR2L2	26246	37	1	248201656	248201656	Silent	SNP	C	T	NA	KYSE150_OESOPHAGUS	ENST00000366479	0.2	p.L29L	NA	NA		62:331	NA	NA	0	0
PALD1	27143	37	10	72298877	72298877	Silent	SNP	G	A	NA	KYSE150_OESOPHAGUS	ENST00000263563	0.6	p.T533T	NA	NA		07:18:00	NA	NA	0	0
PPP1R3C	5507	37	10	93390224	93390224	Silent	SNP	G	A	NA	KYSE150_OESOPHAGUS	ENST00000238994	0.5	p.F138F	NA	NA		1 day, 8:50:00	NA	NA	0	0
ZFYVE27	118813	37	10	99517476	99517476	Silent	SNP	C	A	NA	KYSE150_OESOPHAGUS	ENST00000393677	0.4	p.A389A	NA	NA	57:158	28:64	NA	NA	1.647e-05	0
TIAL1	7073	37	10	121336158	121336158	Silent	SNP	G	A	NA	KYSE150_OESOPHAGUS	ENST00000436547	0.2	p.Y322Y	NA	NA	408:220	108:68	NA	NA	1.647e-05	0
OR51I2	390064	37	11	5475513	5475513	Silent	SNP	G	A	NA	KYSE150_OESOPHAGUS	ENST00000341449	0.2	p.G265G	NA	NA		34:95	NA	NA	8.236e-06	0
CALCB	797	37	11	15098892	15098892	Silent	SNP	C	T	NA	KYSE150_OESOPHAGUS	ENST00000533448	0.1	p.G95G	NA	NA		1 day, 21:17:00	NA	NA	8.236e-06	0
PTPN5	84867	37	11	18750529	18750529	Silent	SNP	G	A	NA	KYSE150_OESOPHAGUS	ENST00000358540	0.2	p.H550H	NA	NA		1 day, 7:55:00	NA	NA	2.471e-05	0
CHRM4	1132	37	11	46407943	46407943	Silent	SNP	C	T	NA	KYSE150_OESOPHAGUS	ENST00000433765	0.2	p.L55L	NA	NA		100:60	NA	NA	0	0
ACP2	53	37	11	47270248	47270248	Silent	SNP	C	G	NA	KYSE150_OESOPHAGUS	ENST00000256997	0.3	p.R31R	NA	NA	125:224	03:13:00	NA	NA	1.648e-05	0
OR5B21	219968	37	11	58274928	58274928	Silent	SNP	G	A	NA	KYSE150_OESOPHAGUS	ENST00000360374	0.2	p.F217F	NA	NA		23:36:00	NA	NA	0	0
VPS37C	55048	37	11	60901512	60901512	Silent	SNP	C	T	NA	KYSE150_OESOPHAGUS	ENST00000301765	0.5	p.K87K	NA	NA	68:142	19:47:00	NA	NA	0	0
KDM2A	22992	37	11	67021774	67021774	Silent	SNP	C	G	NA	KYSE150_OESOPHAGUS	ENST00000529006	0.2	p.P1064P	NA	NA	82:169	55:167	NA	NA	0	0
ALDH3B2	222	37	11	67431173	67431173	Silent	SNP	G	A	NA	KYSE150_OESOPHAGUS	ENST00000349015	0.3	p.F311F	NA	NA	28:143	18:37:00	NA	NA	0	0
USP35	57558	37	11	77921028	77921028	Silent	SNP	G	A	NA	KYSE150_OESOPHAGUS	ENST00000529308	0.1	p.E709E	NA	NA	23:15:00	12:19:00	NA	NA	0	0
TENM4	26011	37	11	78380781	78380781	Silent	SNP	C	T	NA	KYSE150_OESOPHAGUS	ENST00000278550	0.7	p.Q2203Q	NA	NA		37:125	NA	NA	0	0
FAT3	120114	37	11	92086148	92086148	Silent	SNP	A	G	NA	KYSE150_OESOPHAGUS	ENST00000298047	0.6	p.L290L	NA	NA		73:256	NA	NA	0	0
MMP3	4314	37	11	102714260	102714260	Silent	SNP	G	A	NA	KYSE150_OESOPHAGUS	ENST00000299855	0.5	p.I6I	NA	NA		17:27:00	NA	NA	1.648e-05	0
BACE1	23621	37	11	117160390	117160390	Silent	SNP	G	A	NA	KYSE150_OESOPHAGUS	ENST00000313005	0.6	p.C466C	NA	NA	73:98	2 days, 5:56:00	NA	NA	2.471e-05	0
PANX3	116337	37	11	124489282	124489282	Silent	SNP	C	T	NA	KYSE150_OESOPHAGUS	ENST00000284288	0.2	p.L210L	NA	NA		09:39:00	NA	NA	0	0
TBRG1	84897	37	11	124500668	124500668	Silent	SNP	A	G	NA	KYSE150_OESOPHAGUS	ENST00000441174	0.3	p.P288P	NA	NA	118:170	60:74	NA	NA	4.943e-05	0
ROBO4	54538	37	11	124756905	124756905	Silent	SNP	G	A	NA	KYSE150_OESOPHAGUS	ENST00000306534	0.3	p.C801C	NA	NA		49:67	NA	NA	0	0
ADAMTS15	170689	37	11	130319210	130319210	Silent	SNP	C	T	NA	KYSE150_OESOPHAGUS	ENST00000299164	0.2	p.F114F	NA	NA		1 day, 12:23:00	NA	NA	8.239e-06	0
ATF7IP	55729	37	12	14578385	14578385	Silent	SNP	G	A	NA	KYSE150_OESOPHAGUS	ENST00000540793	0.1	p.S512S	NA	NA	49:188	27:102	NA	NA	4.946e-05	0
LRRK2	120892	37	12	40692251	40692251	Silent	SNP	C	T	NA	KYSE150_OESOPHAGUS	ENST00000298910	0.7	p.N1101N	NA	NA		0.900694	77:190	NA	0	0
IRAK4	51135	37	12	44172004	44172004	Silent	SNP	T	C	NA	KYSE150_OESOPHAGUS	ENST00000448290	0.2	p.T280T	NA	NA	19:41:00	0.965278	58:124	NA	0	0
KRT7	3855	37	12	52627242	52627242	Silent	SNP	C	A	NA	KYSE150_OESOPHAGUS	ENST00000331817	0.5	p.A54A	NA	NA		16:10:00	NA	NA	0	0
KRT7	3855	37	12	52627245	52627245	Silent	SNP	T	C	NA	KYSE150_OESOPHAGUS	ENST00000331817	0.5	p.Y55Y	NA	NA		16:07:00	NA	NA	0	0
AGAP2	116986	37	12	58131049	58131049	Silent	SNP	C	T	NA	KYSE150_OESOPHAGUS	ENST00000547588	0.1	p.G327G	NA	NA		09:28:00		NA	0	0
EPYC	1833	37	12	91365606	91365606	Silent	SNP	T	G	NA	KYSE150_OESOPHAGUS	ENST00000261172	0.3	p.R225R	NA	NA		15:29:00	NA	NA	0	0
ACACB	32	37	12	109577729	109577729	Silent	SNP	C	T	NA	KYSE150_OESOPHAGUS	ENST00000338432	0.7	p.Y173Y	NA	NA		36:99	26:80	NA	0	0
ACACB	32	37	12	109577810	109577810	Silent	SNP	C	T	NA	KYSE150_OESOPHAGUS	ENST00000338432	0.7	p.S200S	NA	NA		15:45:00	37:71	NA	0	0
FOXN4	121643	37	12	109717512	109717512	Silent	SNP	C	A	NA	KYSE150_OESOPHAGUS	ENST00000299162	0.5	p.L506L	NA	NA		04:07:00	NA	NA	0	0
CIT	11113	37	12	120151401	120151401	Silent	SNP	G	A	NA	KYSE150_OESOPHAGUS	ENST00000261833	0.7	p.C1411C	NA	NA	19:42:00	17:29:00		NA	4.118e-05	0
SACS	26278	37	13	23906678	23906678	Silent	SNP	G	A	NA	KYSE150_OESOPHAGUS	ENST00000382292	0.3	p.F3779F	NA	NA		27:61	124:302	NA	8.236e-06	0
PARP4	143	37	13	25077849	25077849	Silent	SNP	C	T	NA	KYSE150_OESOPHAGUS	ENST00000381989	0.3	p.Q22Q	NA	NA	142:499	1 day, 5:55:00	NA	NA	0	0
LHFP	10186	37	13	40175062	40175062	Silent	SNP	G	A	NA	KYSE150_OESOPHAGUS	ENST00000379589	0.3	p.L98L	NA	NA	64:193	44:90	1 day, 7:52:00	NA	4.119e-05	0
LPAR6	10161	37	13	48985570	48985570	Silent	SNP	T	C	NA	KYSE150_OESOPHAGUS	ENST00000378434	0.4	p.L330L	NA	NA		2 days, 8:03:00	NA	NA	0	0
ATP7B	540	37	13	52524445	52524445	Silent	SNP	C	T	NA	KYSE150_OESOPHAGUS	ENST00000242839	0.4	p.L846L	NA	NA	11:22:00	15:22:00	NA	NA	0	0
PCID2	55795	37	13	113838700	113838700	Silent	SNP	G	A	NA	KYSE150_OESOPHAGUS	ENST00000337344	0.4	p.Y215Y	NA	NA	322:203	2 days, 16:45:00	NA	NA	1.647e-05	0
NUBPL	80224	37	14	32142756	32142756	Silent	SNP	G	C	NA	KYSE150_OESOPHAGUS	ENST00000281081	0.7	p.S163S	NA	NA	36:64	28:76	NA	NA	0	0
ESRRB	2103	37	14	76964705	76964705	Silent	SNP	G	A	NA	KYSE150_OESOPHAGUS	ENST00000509242	0.1	p.T402T	NA	NA		14:08:00	NA	NA	1.65e-05	0
NRXN3	9369	37	14	79432699	79432699	Silent	SNP	C	G	NA	KYSE150_OESOPHAGUS	ENST00000554719	0.1	p.L536L	NA	NA		39:84	NA	NA	0	0
RIN3	79890	37	14	93118417	93118417	Silent	SNP	C	T	NA	KYSE150_OESOPHAGUS	ENST00000216487	0.7	p.C341C	NA	NA		10:17:00	NA	NA	0	0
C15orf53	400359	37	15	38990377	38990377	Silent	SNP	C	T	NA	KYSE150_OESOPHAGUS	ENST00000318792	0.1	p.T57T	NA	NA		1 day, 8:21:00	NA	NA	0	0
EDC3	80153	37	15	74925070	74925070	Silent	SNP	G	A	NA	KYSE150_OESOPHAGUS	ENST00000315127	0.4	p.H470H	NA	NA	47:89	17:33:00	NA	NA	0	0
PPCDC	60490	37	15	75340899	75340899	Silent	SNP	C	T	NA	KYSE150_OESOPHAGUS	ENST00000342932	0.3	p.C122C	NA	NA	203:86	1 day, 5:13:00	NA	NA	2.471e-05	0
ADAMTS7	11173	37	15	79080605	79080605	Silent	SNP	G	A	NA	KYSE150_OESOPHAGUS	ENST00000388820	0.4	p.R430R	NA	NA		2 days, 5:27:00	NA	NA	0	0
TMC3	342125	37	15	81625270	81625270	Silent	SNP	C	T	NA	KYSE150_OESOPHAGUS	ENST00000359440	0.5	p.R931R	NA	NA		29:61	NA	NA	2.482e-05	0
KLHL25	64410	37	15	86311452	86311452	Silent	SNP	G	A	NA	KYSE150_OESOPHAGUS	ENST00000337975	0.5	p.S530S	NA	NA	04:12:00	34:78	NA	NA	0	0
POLG	5428	37	15	89870568	89870568	Silent	SNP	T	C	NA	KYSE150_OESOPHAGUS	ENST00000268124	0.5	p.P421P	NA	NA	47:94	09:10:00	NA	NA	0	0
SV2B	9899	37	15	91769628	91769628	Silent	SNP	C	A	NA	KYSE150_OESOPHAGUS	ENST00000394232	0.1	p.I45I	NA	NA		1 day, 0:50:00	NA	NA	0	0
ZSCAN10	84891	37	16	3140592	3140592	Silent	SNP	C	T	NA	KYSE150_OESOPHAGUS	ENST00000252463	0.2	p.G226G	NA	NA		20:41:00	NA	NA	0	0
SEC14L5	9717	37	16	5058502	5058502	Silent	SNP	G	C	NA	KYSE150_OESOPHAGUS	ENST00000251170	0.7	p.L551L	NA	NA		1 day, 14:18:00	NA	NA	0	0
OTOA	146183	37	16	21698928	21698928	Silent	SNP	G	A	NA	KYSE150_OESOPHAGUS	ENST00000286149	0.4	p.E198E	NA	NA		13:19:00	NA	NA	8.237e-06	0
ZNF423	23090	37	16	49670537	49670537	Silent	SNP	G	C	NA	KYSE150_OESOPHAGUS	ENST00000561648	0.1	p.A842A	NA	NA		14:25:00	39:90	NA	0	0
NOD2	64127	37	16	50745547	50745547	Silent	SNP	C	T	NA	KYSE150_OESOPHAGUS	ENST00000300589	0.2	p.V575V	NA	NA		17:32:00	NA	NA	0	0
FBXL8	55336	37	16	67197714	67197714	Silent	SNP	C	T	NA	KYSE150_OESOPHAGUS	ENST00000258200	0.3	p.L372L	NA	NA		08:26:00	NA	NA	8.299e-06	0
PARD6A	50855	37	16	67696181	67696181	Silent	SNP	C	T	NA	KYSE150_OESOPHAGUS	ENST00000219255	0.3	p.A224A	NA	NA	1 day, 4:36:00	1 day, 11:42:00	NA	NA	3.295e-05	0
ST3GAL2	6483	37	16	70428980	70428980	Silent	SNP	G	A	NA	KYSE150_OESOPHAGUS	ENST00000393640	0.4	p.P146P	NA	NA	06:27:00	52:120	NA	NA	0	0
ADAMTS18	170692	37	16	77334185	77334185	Silent	SNP	T	A	NA	KYSE150_OESOPHAGUS	ENST00000282849	0.5	p.S883S	NA	NA		43:84	84:197	NA	8.236e-06	0
ACSF3	197322	37	16	89167266	89167266	Silent	SNP	G	A	NA	KYSE150_OESOPHAGUS	ENST00000317447	0.4	p.L59L	NA	NA	1 day, 17:57:00	19:19:00	NA	NA	0	0
MYH13	8735	37	17	10243522	10243522	Silent	SNP	C	T	NA	KYSE150_OESOPHAGUS	ENST00000418404	0.3	p.R667R	NA	NA		2 days, 1:54:00	NA	NA	0	0
KCNJ12	3768	37	17	21319899	21319899	Silent	SNP	C	T	NA	KYSE150_OESOPHAGUS	ENST00000583088	0.1	p.L415L	NA	NA		07:25:00	NA	NA	0	0
SYNRG	11276	37	17	35913470	35913470	Silent	SNP	A	G	NA	KYSE150_OESOPHAGUS	ENST00000339208	0.6	p.S785S	NA	NA	25:64	1 day, 7:59:00	NA	NA	0	0
KANSL1	284058	37	17	44115940	44115940	Silent	SNP	G	A	NA	KYSE150_OESOPHAGUS	ENST00000262419	0.6	p.P835P	NA	NA	26:61	10:19:00	NA	NA	0	0
COPZ2	51226	37	17	46110604	46110604	Silent	SNP	G	A	NA	KYSE150_OESOPHAGUS	ENST00000006101	0.4	p.Y109Y	NA	NA		2 days, 8:37:00	NA	NA	2.482e-05	0
SPATA20	64847	37	17	48626415	48626415	Silent	SNP	C	T	NA	KYSE150_OESOPHAGUS	ENST00000356488	0.4	p.S160S	NA	NA	75:147	07:26:00	NA	NA	3.296e-05	0
KCNH6	81033	37	17	61607531	61607531	Silent	SNP	C	T	NA	KYSE150_OESOPHAGUS	ENST00000583023	0.1	p.F129F	NA	NA		19:34:00	NA	NA	8.236e-06	0
DDX42	11325	37	17	61875454	61875454	Silent	SNP	C	T	NA	KYSE150_OESOPHAGUS	ENST00000578681	0.1	p.N143N	NA	NA	168:439	83:179	NA	NA	0	0
USP36	57602	37	17	76803143	76803143	Silent	SNP	C	T	NA	KYSE150_OESOPHAGUS	ENST00000542802	0.3	p.K661K	NA	NA	53:97	17:40:00	NA	NA	0	0
ZNF750	79755	37	17	80788129	80788129	Silent	SNP	T	C	NA	KYSE150_OESOPHAGUS	ENST00000269394	0.3	p.Q687Q	NA	NA	08:03:00	1 day, 17:30:00	NA	NA	0	0
LAMA1	284217	37	18	6986145	6986145	Silent	SNP	T	C	NA	KYSE150_OESOPHAGUS	ENST00000389658	0.3	p.R1790R	NA	NA		29:84	30:202	NA	0	0
CATSPERD	257062	37	19	5770964	5770964	Silent	SNP	C	T	NA	KYSE150_OESOPHAGUS	ENST00000381624	0.3	p.Y548Y	NA	NA		4 days, 17:05:00	NA	NA	2.482e-05	0
OR1I1	126370	37	19	15198779	15198779	Silent	SNP	G	A	NA	KYSE150_OESOPHAGUS	ENST00000209540	0.2	p.L301L	NA	NA		11:29:00	NA	NA	8.236e-06	0
CYP4F3	4051	37	19	15770099	15770099	Silent	SNP	C	T	NA	KYSE150_OESOPHAGUS	ENST00000221307	0.8	p.F489F	NA	NA	06:17:00	11:26:00	NA	NA	0	0
FAM129C	199786	37	19	17643131	17643131	Silent	SNP	C	T	NA	KYSE150_OESOPHAGUS	ENST00000335393	0.4	p.P113P	NA	NA		21:34:00	NA	NA	0	0
DPY19L3	147991	37	19	32955642	32955642	Silent	SNP	A	C	NA	KYSE150_OESOPHAGUS	ENST00000342179	0.5	p.I522I	NA	NA	19:24:00	1 day, 14:26:00	NA	NA	0	0
ZNF568	374900	37	19	37487550	37487550	Silent	SNP	G	A	NA	KYSE150_OESOPHAGUS	ENST00000455427	0.2	p.R255R	NA	NA		1 day, 5:51:00	NA	NA	0	0
PLEKHG2	64857	37	19	39913803	39913803	Silent	SNP	T	A	NA	KYSE150_OESOPHAGUS	ENST00000409794	0.3	p.A703A	NA	NA	20:36:00	27:92	NA	NA	0	0
ZNF780A	284323	37	19	40581907	40581907	Silent	SNP	G	A	NA	KYSE150_OESOPHAGUS	ENST00000595687	0.2	p.L148L	NA	NA	05:29:00	34:74	NA	NA	0	0
CEACAM8	1088	37	19	43093165	43093165	Silent	SNP	G	A	NA	KYSE150_OESOPHAGUS	ENST00000244336	0.5	p.S243S	NA	NA		26:75	NA	NA	0	0
RELB	5971	37	19	45540808	45540808	Silent	SNP	C	A	NA	KYSE150_OESOPHAGUS	ENST00000221452	0.8	p.T500T	NA	NA	63:125	10:25:00	NA	NA	0	0
SYT3	84258	37	19	51133188	51133188	Silent	SNP	G	A	NA	KYSE150_OESOPHAGUS	ENST00000338916	0.4	p.F305F	NA	NA		1 day, 7:21:00	NA	NA	4.942e-05	0
GPR113	165082	37	2	26534082	26534082	Silent	SNP	G	A	NA	KYSE150_OESOPHAGUS	ENST00000311519	0.1	p.S838S	NA	NA		09:22:00	NA	NA	0	0
WDR43	23160	37	2	29117630	29117630	Silent	SNP	C	T	NA	KYSE150_OESOPHAGUS	ENST00000407426	0.3	p.S22S	NA	NA		13:17:00	NA	NA	8.299e-06	0
EML6	400954	37	2	55194219	55194219	Silent	SNP	C	A	NA	KYSE150_OESOPHAGUS	ENST00000356458	0.6	p.I1859I	NA	NA	1 day, 5:16:00	17:10:00	NA	NA	0	0
BMP10	27302	37	2	69092787	69092787	Silent	SNP	G	A	NA	KYSE150_OESOPHAGUS	ENST00000295379	0.1	p.A417A	NA	NA		49:104	NA	NA	2.471e-05	0
ACTG2	72	37	2	74128456	74128456	Silent	SNP	C	T	NA	KYSE150_OESOPHAGUS	ENST00000409624	0.1	p.T6T	NA	NA		1 day, 0:19:00	NA	NA	0	0
PCGF1	84759	37	2	74734223	74734223	Silent	SNP	G	A	NA	KYSE150_OESOPHAGUS	ENST00000233630	0.6	p.L49L	NA	NA	435:209	1 day, 3:20:00	NA	NA	0	0
MGAT5	4249	37	2	135119895	135119895	Silent	SNP	G	A	NA	KYSE150_OESOPHAGUS	ENST00000409645	0.1	p.L432L	NA	NA	08:37:00	79:154	NA	NA	0	0
MAP3K19	80122	37	2	135738756	135738756	Silent	SNP	G	A	NA	KYSE150_OESOPHAGUS	ENST00000375845	0.3	p.R1185R	NA	NA		34:76	92:213	NA	0	0
ZEB2	9839	37	2	145157632	145157632	Silent	SNP	C	T	NA	KYSE150_OESOPHAGUS	ENST00000558170	0.2	p.E374E	NA	NA		1 day, 11:52:00	NA	NA	0	0
LYPD6	130574	37	2	150325259	150325259	Silent	SNP	C	A	NA	KYSE150_OESOPHAGUS	ENST00000334166	0.4	p.G106G	NA	NA		84:163	NA	NA	0	0
G6PC2	57818	37	2	169764355	169764355	Silent	SNP	C	T	NA	KYSE150_OESOPHAGUS	ENST00000375363	0.3	p.F278F	NA	NA		27:70	NA	NA	0	0
MFSD6	54842	37	2	191364746	191364746	Silent	SNP	C	T	NA	KYSE150_OESOPHAGUS	ENST00000392328	0.1	p.T726T	NA	NA	56:110	20:44:00	NA	NA	0	0
SGOL2	151246	37	2	201399735	201399735	Silent	SNP	C	T	NA	KYSE150_OESOPHAGUS	ENST00000357799	0.4	p.F50F	NA	NA	1 day, 4:47:00	19:47:00	NA	NA	0	0
INO80D	54891	37	2	206869278	206869278	Silent	SNP	G	A	NA	KYSE150_OESOPHAGUS	ENST00000403263	0.1	p.T966T	NA	NA	06:05:00	23:15:00	NA	NA	0	0
CPS1	1373	37	2	211465361	211465361	Silent	SNP	G	T	NA	KYSE150_OESOPHAGUS	ENST00000233072	0.5	p.T544T	NA	NA		4 days, 11:04:00	NA	NA	0	0
VIL1	7429	37	2	219294353	219294353	Silent	SNP	G	A	NA	KYSE150_OESOPHAGUS	ENST00000248444	0.5	p.R268R	NA	NA		1 day, 0:50:00	NA	NA	0	0
SPHKAP	80309	37	2	228882654	228882654	Silent	SNP	G	A	NA	KYSE150_OESOPHAGUS	ENST00000392056	0.3	p.P972P	NA	NA		22:54:00	NA	NA	0	0
UGT1A3	54659	37	2	234638231	234638231	Silent	SNP	C	T	NA	KYSE150_OESOPHAGUS	ENST00000482026	0.1	p.P153P	NA	NA		68:137	NA	NA	1.647e-05	0
IQCA1	79781	37	2	237276928	237276928	Silent	SNP	C	A	NA	KYSE150_OESOPHAGUS	ENST00000409907	0.3	p.L526L	NA	NA		21:45:00	NA	NA	0	0
ACKR3	57007	37	2	237489576	237489576	Silent	SNP	G	A	NA	KYSE150_OESOPHAGUS	ENST00000272928	0.3	p.R156R	NA	NA		3 days, 18:49:00	112:62	NA	4.942e-05	0
ANKMY1	51281	37	2	241463631	241463631	Silent	SNP	G	C	NA	KYSE150_OESOPHAGUS	ENST00000272972	0.3	p.G412G	NA	NA	21:59:00	07:26:00	NA	NA	0	0
FARP2	9855	37	2	242401952	242401952	Silent	SNP	C	T	NA	KYSE150_OESOPHAGUS	ENST00000264042	0.3	p.D534D	NA	NA	05:04:00	1 day, 6:47:00	NA	NA	1.647e-05	0
NRSN2	80023	37	20	333886	333886	Silent	SNP	G	T	NA	KYSE150_OESOPHAGUS	ENST00000382291	0.3	p.L74L	NA	NA	89:182	22:50:00	NA	NA	0	0
ANKEF1	63926	37	20	10036185	10036185	Silent	SNP	C	T	NA	KYSE150_OESOPHAGUS	ENST00000378380	0.3	p.I736I	NA	NA	19:48:00	0.795833	NA	NA	0	0
TM9SF4	9777	37	20	30737505	30737505	Silent	SNP	C	T	NA	KYSE150_OESOPHAGUS	ENST00000398022	0.2	p.P341P	NA	NA	270:428	1 day, 8:32:00	NA	NA	0	0
CDK5RAP1	51654	37	20	31975188	31975188	Silent	SNP	G	A	NA	KYSE150_OESOPHAGUS	ENST00000357886	0.4	p.D232D	NA	NA	6 days, 15:47:00	3 days, 20:22:00	NA	NA	0	0
MMP24	10893	37	20	33857625	33857625	Silent	SNP	G	A	NA	KYSE150_OESOPHAGUS	ENST00000246186	0.6	p.E419E	NA	NA		4 days, 6:29:00	NA	NA	0	0
MATN4	8785	37	20	43926907	43926907	Silent	SNP	C	T	NA	KYSE150_OESOPHAGUS	ENST00000372754	0.1	p.R484R	NA	NA		14:36:00	NA	NA	0	0
SPATA2	9825	37	20	48522824	48522824	Silent	SNP	G	A	NA	KYSE150_OESOPHAGUS	ENST00000422556	0.1	p.L299L	NA	NA	0.939583	0.593056	NA	NA	0	0
OSBPL2	9885	37	20	60861680	60861680	Silent	SNP	C	T	NA	KYSE150_OESOPHAGUS	ENST00000313733	0.3	p.D346D	NA	NA	114:117	52:62	NA	NA	4.118e-05	0
RRP1	8568	37	21	45217791	45217791	Silent	SNP	C	T	NA	KYSE150_OESOPHAGUS	ENST00000497547	0.1	p.S207S	NA	NA	100:213	20:25:00	NA	NA	0	0
COL18A1	80781	37	21	46900754	46900754	Silent	SNP	C	T	NA	KYSE150_OESOPHAGUS	ENST00000359759	0.4	p.P946P	NA	NA	39:102			NA	3.312e-05	0
GNB1L	54584	37	22	19776460	19776460	Silent	SNP	G	A	NA	KYSE150_OESOPHAGUS	ENST00000329517	0.6	p.T252T	NA	NA	3 days, 14:00:00	1 day, 19:00:00	NA	NA	4.944e-05	0
RGL4	266747	37	22	24040033	24040033	Silent	SNP	C	T	NA	KYSE150_OESOPHAGUS	ENST00000290691	0.5	p.T415T	NA	NA		04:10:00	03:03:00	NA	0	0
CACNA1I	8911	37	22	40076955	40076955	Silent	SNP	G	A	NA	KYSE150_OESOPHAGUS	ENST00000402142	0.3	p.E1854E	NA	NA		13:24:00	NA	NA	0	0
ITPR1	3708	37	3	4735323	4735323	Silent	SNP	G	T	NA	KYSE150_OESOPHAGUS	ENST00000443694	0.2	p.V1378V	NA	NA	07:04:00	22:57:00	36:81	NA	0	0
SLC22A14	9389	37	3	38355389	38355389	Silent	SNP	C	T	NA	KYSE150_OESOPHAGUS	ENST00000273173	0.4	p.L445L	NA	NA		22:40:00	NA	NA	0	0
CCDC13	152206	37	3	42787493	42787493	Silent	SNP	G	A	NA	KYSE150_OESOPHAGUS	ENST00000310232	0.6	p.D249D	NA	NA		2 days, 17:34:00	NA	NA	0	0
SNRK	54861	37	3	43390013	43390013	Silent	SNP	C	T	NA	KYSE150_OESOPHAGUS	ENST00000296088	0.7	p.C754C	NA	NA	08:35:00		39:112	NA	0	0
TCAIM	285343	37	3	44408971	44408971	Silent	SNP	T	C	NA	KYSE150_OESOPHAGUS	ENST00000342649	0.4	p.L115L	NA	NA	11:09:00	42:93	NA	NA	0	0
FYCO1	79443	37	3	46007781	46007781	Silent	SNP	C	T	NA	KYSE150_OESOPHAGUS	ENST00000296137	0.2	p.Q1015Q	NA	NA	1 day, 7:14:00	1 day, 16:19:00	NA	NA	0	0
NBEAL2	23218	37	3	47042523	47042523	Silent	SNP	C	T	NA	KYSE150_OESOPHAGUS	ENST00000450053	0.3	p.L1446L	NA	NA	1 day, 0:57:00	07:21:00	NA	NA	0	0
KLHL18	23276	37	3	47384290	47384290	Silent	SNP	C	T	NA	KYSE150_OESOPHAGUS	ENST00000232766	0.5	p.G436G	NA	NA	3 days, 13:47:00	21:19:00	NA	NA	1.647e-05	0
IFT57	55081	37	3	107941083	107941083	Silent	SNP	G	A	NA	KYSE150_OESOPHAGUS	ENST00000264538	0.3	p.V29V	NA	NA	84:227	12:26:00	NA	NA	0	0
DPPA4	55211	37	3	109049519	109049519	Silent	SNP	A	T	NA	KYSE150_OESOPHAGUS	ENST00000335658	0.6	p.P177P	NA	NA		3 days, 12:43:00	NA	NA	1.647e-05	0
CLSTN2	64084	37	3	140277695	140277695	Silent	SNP	C	T	NA	KYSE150_OESOPHAGUS	ENST00000458420	0.3	p.T679T	NA	NA		13:34:00	NA	NA	0	0
CRIPAK	285464	37	4	1388602	1388602	Silent	SNP	C	T	NA	KYSE150_OESOPHAGUS	ENST00000324803	0.4	p.P101P	NA	NA		75:84	NA	NA	9.314e-06	0
FAM114A1	92689	37	4	38916685	38916685	Silent	SNP	C	T	NA	KYSE150_OESOPHAGUS	ENST00000358869	0.2	p.S312S	NA	NA	1 day, 10:46:00	20:34:00	NA	NA	1.647e-05	0
KCTD8	386617	37	4	44450463	44450463	Silent	SNP	G	A	NA	KYSE150_OESOPHAGUS	ENST00000360029	0.3	p.P26P	NA	NA		05:05:00	NA	NA	0	0
KDR	3791	37	4	55976880	55976880	Silent	SNP	C	A	NA	KYSE150_OESOPHAGUS	ENST00000263923	0.4	p.V344V	NA	NA		56:73	20:18:00	NA	8.237e-06	0
AASDH	132949	37	4	57221524	57221524	Silent	SNP	A	G	NA	KYSE150_OESOPHAGUS	ENST00000205214	0.6	p.T309T	NA	NA		1 day, 14:45:00	NA	NA	8.236e-06	0
ANKRD17	26057	37	4	73990687	73990687	Silent	SNP	C	T	NA	KYSE150_OESOPHAGUS	ENST00000358602	0.4	p.Q1145Q	NA	NA	66:95	43:60	NA	NA	0	0
FGF5	2250	37	4	81207481	81207481	Silent	SNP	C	A	NA	KYSE150_OESOPHAGUS	ENST00000312465	0.7	p.A154A	NA	NA		52:70	NA	NA	0	0
SLC39A8	64116	37	4	103226191	103226191	Silent	SNP	G	A	NA	KYSE150_OESOPHAGUS	ENST00000394833	0.2	p.F210F	NA	NA	18:23:00	1 day, 0:39:00	NA	NA	0	0
DCHS2	54798	37	4	155278472	155278472	Silent	SNP	G	A	NA	KYSE150_OESOPHAGUS	ENST00000357232	0.4	p.L233L	NA	NA		1 day, 1:37:00	NA	NA	0	0
STOX2	56977	37	4	184932055	184932055	Silent	SNP	C	T	NA	KYSE150_OESOPHAGUS	ENST00000308497	0.4	p.P688P	NA	NA	05:13:00	11:21:00	NA	NA	0	0
FAM105B	0	37	5	14681668	14681668	Silent	SNP	C	T	NA	KYSE150_OESOPHAGUS	ENST00000284274	0.4	p.S140S	NA	NA	27:90	28:66	NA	NA	0	0
FYB	2533	37	5	39202112	39202112	Silent	SNP	A	T	NA	KYSE150_OESOPHAGUS	ENST00000351578	0.6	p.P317P	NA	NA		36:230	NA	NA	0	0
RNF180	285671	37	5	63621141	63621141	Silent	SNP	C	T	NA	KYSE150_OESOPHAGUS	ENST00000389100	0.4	p.F452F	NA	NA		149:102	NA	NA	0	0
ZNF366	167465	37	5	71756247	71756247	Silent	SNP	G	A	NA	KYSE150_OESOPHAGUS	ENST00000318442	0.5	p.H359H	NA	NA		06:19:00	NA	NA	8.236e-06	0
ENC1	8507	37	5	73931006	73931006	Silent	SNP	G	A	NA	KYSE150_OESOPHAGUS	ENST00000302351	0.4	p.S435S	NA	NA	42:123	14:30:00	NA	NA	1.647e-05	0
RASGRF2	5924	37	5	80363914	80363914	Silent	SNP	C	T	NA	KYSE150_OESOPHAGUS	ENST00000265080	0.4	p.I153I	NA	NA		2 days, 12:36:00	4 days, 14:56:00	NA	8.237e-06	0
KIAA0825	285600	37	5	93727258	93727258	Silent	SNP	G	A	NA	KYSE150_OESOPHAGUS	ENST00000513200	0.3	p.H1146H	NA	NA		36:77	NA	NA	0	0
2019-09-08	23176	37	5	132099455	132099455	Silent	SNP	G	A	NA	KYSE150_OESOPHAGUS	ENST00000378719	0.2	p.P159P	NA	NA	69:168	74:156	NA	NA	0	0
SEC24A	10802	37	5	134041099	134041099	Silent	SNP	A	G	NA	KYSE150_OESOPHAGUS	ENST00000398844	0.2	p.Q841Q	NA	NA	1 day, 9:57:00	1 day, 9:48:00	NA	NA	0	0
PCDHB12	56124	37	5	140590567	140590567	Silent	SNP	A	G	NA	KYSE150_OESOPHAGUS	ENST00000239450	0.2	p.S696S	NA	NA		2 days, 16:52:00	NA	NA	4.943e-05	0
TCERG1	10915	37	5	145836784	145836784	Silent	SNP	T	C	NA	KYSE150_OESOPHAGUS	ENST00000296702	0.5	p.P108P	NA	NA	149:86	4 days, 14:53:00	NA	NA	0	0
FAT2	2196	37	5	150948454	150948454	Silent	SNP	G	T	NA	KYSE150_OESOPHAGUS	ENST00000261800	0.5	p.L13L	NA	NA	44:152	34:92	NA	NA	0	0
THOC3	84321	37	5	175387059	175387059	Silent	SNP	T	A	NA	KYSE150_OESOPHAGUS	ENST00000265097	0.4	p.A323A	NA	NA	164:771	50:247	NA	NA	0	0
NSD1	64324	37	5	176720957	176720957	Silent	SNP	G	A	NA	KYSE150_OESOPHAGUS	ENST00000439151	0.2	p.L2196L	NA	NA	87:162	36:89	50:71	NA	0	0
PHYKPL	85007	37	5	177658455	177658455	Silent	SNP	G	A	NA	KYSE150_OESOPHAGUS	ENST00000308158	0.5	p.Y43Y	NA	NA	62:86	126:104	NA	NA	0	0
OR2H2	7932	37	6	29555901	29555901	Silent	SNP	C	T	NA	KYSE150_OESOPHAGUS	ENST00000383640	0.2	p.F60F	NA	NA		34:139	NA	NA	1.684e-05	0
OR2H2	7932	37	6	29556036	29556036	Silent	SNP	G	A	NA	KYSE150_OESOPHAGUS	ENST00000383640	0.2	p.L105L	NA	NA		48:146	NA	NA	0	0
MDC1	9656	37	6	30680309	30680309	Silent	SNP	G	A	NA	KYSE150_OESOPHAGUS	ENST00000376406	0.3	p.V470V	NA	NA	36:144	26:140	NA	NA	0	0
COL11A2	1302	37	6	33141291	33141291	Silent	SNP	C	T	NA	KYSE150_OESOPHAGUS	ENST00000374708	0.4	p.P804P	NA	NA		23:12:00	NA	NA	8.291e-06	0
KHDC3L	154288	37	6	74073358	74073358	Silent	SNP	C	T	NA	KYSE150_OESOPHAGUS	ENST00000370367	0.3	p.A143A	NA	NA		13:29:00	NA	NA	8.238e-06	0
SMIM8	57150	37	6	88046761	88046761	Silent	SNP	A	G	NA	KYSE150_OESOPHAGUS	ENST00000392863	0.1	p.A4A	NA	NA	51:149	36:68	NA	NA	0	0
EPHA7	2045	37	6	94120508	94120508	Silent	SNP	T	A	NA	KYSE150_OESOPHAGUS	ENST00000369303	0.4	p.G181G	NA	NA		23:53:00	133:311	NA	0	0
GPR63	81491	37	6	97247059	97247059	Silent	SNP	T	A	NA	KYSE150_OESOPHAGUS	ENST00000229955	0.3	p.I183I	NA	NA		0.925	NA	NA	0	0
SASH1	23328	37	6	148835531	148835531	Silent	SNP	C	T	NA	KYSE150_OESOPHAGUS	ENST00000367467	0.3	p.S267S	NA	NA	14:34:00	12:23:00	NA	NA	0	0
ZC3H12D	340152	37	6	149773849	149773849	Silent	SNP	C	A	NA	KYSE150_OESOPHAGUS	ENST00000409806	0.3	p.P230P	NA	NA		04:14:00	NA	NA	0	0
SYNE1	23345	37	6	152462426	152462426	Silent	SNP	G	A	NA	KYSE150_OESOPHAGUS	ENST00000367255	0.5	p.S8386S	NA	NA		1.00069	NA	NA	0	0
UNC93A	54346	37	6	167728826	167728826	Silent	SNP	G	A	NA	KYSE150_OESOPHAGUS	ENST00000230256	0.3	p.L420L	NA	NA		118:123	NA	NA	0	0
AHR	196	37	7	17378862	17378862	Silent	SNP	T	C	NA	KYSE150_OESOPHAGUS	ENST00000242057	0.4	p.P471P	NA	NA	57:86	55:72	NA	NA	0	0
ABCB5	340273	37	7	20698206	20698206	Silent	SNP	C	A	NA	KYSE150_OESOPHAGUS	ENST00000404938	0.2	p.A538A	NA	NA		0.790972	NA	NA	0	0
DNAH11	8701	37	7	21609875	21609875	Silent	SNP	T	C	NA	KYSE150_OESOPHAGUS	ENST00000409508	0.3	p.F461F	NA	NA		63:296	NA	NA	0	0
ZNF117	51351	37	7	64438914	64438914	Silent	SNP	G	A	NA	KYSE150_OESOPHAGUS	ENST00000282869	0.6	p.L345L	NA	NA	31:164	69:267	NA	NA	0	0
ABCB8	11194	37	7	150741227	150741227	Silent	SNP	G	A	NA	KYSE150_OESOPHAGUS	ENST00000297504	0.6	p.T662T	NA	NA	15:38:00	17:40:00	NA	NA	4.118e-05	0
RBM33	155435	37	7	155556574	155556574	Silent	SNP	G	C	NA	KYSE150_OESOPHAGUS	ENST00000401878	0.3	p.V1016V	NA	NA	19:44:00	06:29:00	NA	NA	0	0
RP1L1	94137	37	8	10468023	10468023	Silent	SNP	G	A	NA	KYSE150_OESOPHAGUS	ENST00000382483	0.3	p.P1195P	NA	NA		09:11:00	NA	NA	0	0
NEFM	4741	37	8	24772005	24772005	Silent	SNP	C	T	NA	KYSE150_OESOPHAGUS	ENST00000221166	0.5	p.F233F	NA	NA		09:28:00	NA	NA	0	0
ADAM18	8749	37	8	39564389	39564389	Silent	SNP	G	A	NA	KYSE150_OESOPHAGUS	ENST00000265707	0.5	p.G661G	NA	NA		57:67	1 day, 15:56:00	NA	0	0
IDO1	3620	37	8	39785365	39785365	Silent	SNP	C	T	NA	KYSE150_OESOPHAGUS	ENST00000518237	0.1	p.F291F	NA	NA		1 day, 8:54:00	NA	NA	0	0
PXDNL	137902	37	8	52412288	52412288	Silent	SNP	G	A	NA	KYSE150_OESOPHAGUS	ENST00000356297	0.4	p.T141T	NA	NA		49:158	NA	NA	0	0
TGS1	96764	37	8	56699006	56699006	Silent	SNP	A	G	NA	KYSE150_OESOPHAGUS	ENST00000260129	0.5	p.P183P	NA	NA	3 days, 14:50:00	2 days, 4:29:00	2 days, 19:39:00	NA	0	0
CSMD3	114788	37	8	114186075	114186075	Silent	SNP	G	A	NA	KYSE150_OESOPHAGUS	ENST00000297405	0.5	p.D195D	NA	NA		2 days, 19:21:00	4 days, 16:59:00	NA	8.237e-06	0
KCNV2	169522	37	9	2718738	2718738	Silent	SNP	C	T	NA	KYSE150_OESOPHAGUS	ENST00000382082	0.3	p.S333S	NA	NA		19:30:00	NA	NA	0	0
TOPORS	10210	37	9	32550820	32550820	Silent	SNP	C	T	NA	KYSE150_OESOPHAGUS	ENST00000360538	0.2	p.R50R	NA	NA	1 day, 16:35:00	09:06:00	NA	NA	3.305e-05	0
TLE1	7088	37	9	84231567	84231567	Silent	SNP	A	T	NA	KYSE150_OESOPHAGUS	ENST00000376499	0.3	p.S253S	NA	NA		12:53:00	33:180	NA	8.237e-06	0
NUTM2F	54754	37	9	97088128	97088128	Silent	SNP	G	T	NA	KYSE150_OESOPHAGUS	ENST00000253262	0.4	p.P35P	NA	NA		14:32:00	NA	NA	0	0
POLE3	54107	37	9	116171969	116171969	Silent	SNP	C	A	NA	KYSE150_OESOPHAGUS	ENST00000374171	0.4	p.L64L	NA	NA	205:592	27:81	NA	NA	0	0
KIF12	113220	37	9	116854147	116854147	Silent	SNP	G	A	NA	KYSE150_OESOPHAGUS	ENST00000374118	0.3	p.P512P	NA	NA		05:29:00	NA	NA	0	0
PAPPA	5069	37	9	118949539	118949539	Silent	SNP	G	A	NA	KYSE150_OESOPHAGUS	ENST00000328252	0.3	p.L174L	NA	NA		0.760417	29:70	NA	8.236e-06	0
C5	727	37	9	123739110	123739110	Silent	SNP	C	T	NA	KYSE150_OESOPHAGUS	ENST00000223642	0.1	p.T1244T	NA	NA	04:09:00	0.897917	NA	NA	2.471e-05	0
CRAT	1384	37	9	131862210	131862210	Silent	SNP	C	G	NA	KYSE150_OESOPHAGUS	ENST00000318080	0.2	p.V340V	NA	NA		2 days, 15:22:00	NA	NA	0	0
FNBP1	23048	37	9	132689537	132689537	Silent	SNP	G	A	NA	KYSE150_OESOPHAGUS	ENST00000446176	0.2	p.I242I	NA	NA	34:125	117:410	112:433	NA	0	0
BRD3	8019	37	9	136899863	136899863	Silent	SNP	G	A	NA	KYSE150_OESOPHAGUS	ENST00000303407	0.7	p.V675V	NA	NA	37:110	27:105	88:242	NA	2.471e-05	0
OBP2A	29991	37	9	138439721	138439721	Silent	SNP	G	C	NA	KYSE150_OESOPHAGUS	ENST00000539850	0.1	p.G94G	NA	NA		09:40:00	NA	NA	0	0
GLRA2	2742	37	0	14550451	14550451	Silent	SNP	A	C	NA	KYSE150_OESOPHAGUS	ENST00000218075	0.4	p.G53G	NA	NA		2 days, 2:34:00	NA	NA	0	0
MAP3K15	389840	37	0	19431487	19431487	Silent	SNP	T	C	NA	KYSE150_OESOPHAGUS	ENST00000338883	0.4	p.S562S	NA	NA		85:120	NA	NA	0	0
PCDH19	57526	37	0	99662807	99662807	Silent	SNP	G	A	NA	KYSE150_OESOPHAGUS	ENST00000373034	0.4	p.S263S	NA	NA		1 day, 8:47:00	NA	NA	0	0
RERE	473	37	1	8421416	8421416	Silent	SNP	G	A	NA	KYSE150_OESOPHAGUS	ENST00000337907	0.3	p.S717S	NA	NA	1 day, 10:42:00	13:13:00	NA	NA	1.647e-05	0
RGSL1	353299	37	1	182509539	182509539	Silent	SNP	C	T	NA	KYSE150_OESOPHAGUS	ENST00000294854	0.8	p.F884F	NA	NA		45:88	NA	NA	0	0
EN1	2019	37	2	119604498	119604498	Silent	SNP	C	T	NA	KYSE150_OESOPHAGUS	ENST00000295206	0.6	p.P82P	NA	NA		08:05:00	NA	NA	0	0
TNS1	7145	37	2	218682675	218682675	Silent	SNP	G	A	NA	KYSE150_OESOPHAGUS	ENST00000171887	0.4	p.S1356S	NA	NA		07:06:00	NA	NA	8.241e-06	0
GPR27	2850	37	3	71803785	71803785	Silent	SNP	C	T	NA	KYSE150_OESOPHAGUS	ENST00000304411	0.2	p.G195G	NA	NA		05:01:00	NA	NA	0	0
FAT1	2195	37	4	187510220	187510220	Silent	SNP	G	A	NA	KYSE150_OESOPHAGUS	ENST00000441802	0.2	p.I4431I	NA	NA	138:238	43:151	NA	NA	0	0
PCM1	5108	37	8	17830021	17830021	Silent	SNP	A	G	NA	KYSE150_OESOPHAGUS	ENST00000519253	0.1	p.E1256E	NA	NA	141:69	132:84	143:63	NA	2.483e-05	0
ADCY8	114	37	8	132052196	132052196	Silent	SNP	G	T	NA	KYSE150_OESOPHAGUS	ENST00000286355	0.5	p.G128G	NA	NA		05:08:00	NA	NA	0	0
CHRAC1	54108	37	8	141521607	141521607	Silent	SNP	C	T	NA	KYSE150_OESOPHAGUS	ENST00000220913	0.5	p.D3D	NA	NA		05:07:00	NA	NA	8.579e-06	0
ADAMTSL1	92949	37	9	18574036	18574036	Silent	SNP	A	G	NA	KYSE150_OESOPHAGUS	ENST00000380548	0.4	p.P82P	NA	NA		1 day, 5:22:00	NA	NA	4.942e-05	0
AGAP7	0	37	10	51465247	51465247	Silent	SNP	C	T	NA	KYSE150_OESOPHAGUS	ENST00000374095	0.5	p.T403T	NA	NA		188:108	NA	NA	0	0
AGAP6	414189	37	10	51769580	51769580	Silent	SNP	G	T	NA	KYSE150_OESOPHAGUS	ENST00000374056	0.4	p.R542R	NA	NA	32:83	39:114	NA	NA	3.32e-05	0
FOXI2	399823	37	10	129535771	129535771	Silent	SNP	G	C	NA	KYSE150_OESOPHAGUS	ENST00000388920	0.4	p.P78P	NA	NA		04:02:00	NA	NA	0	0
TTC40	0	37	10	134682867	134682867	Silent	SNP	G	A	NA	KYSE150_OESOPHAGUS	ENST00000368586	0.5	p.H1507H	NA	NA		04:01:00	NA	NA	0	0
SACS	26278	37	13	23929890	23929890	Silent	SNP	G	A	NA	KYSE150_OESOPHAGUS	ENST00000382292	0.3	p.Y287Y	NA	NA	21:09:00	1 day, 9:24:00	114:85	NA	4.118e-05	0
CASKIN1	57524	37	16	2230168	2230168	Silent	SNP	G	A	NA	KYSE150_OESOPHAGUS	ENST00000343516	0.6	p.S1067S	NA	NA		05:01:00	NA	NA	0	0
RNASEK	440400	37	17	6915918	6915918	Silent	SNP	C	G	NA	KYSE150_OESOPHAGUS	ENST00000548577	0.1	p.L11L	NA	NA	18:55:00	04:07:00	NA	NA	0	0
KRTAP4-6	81871	37	17	39296269	39296269	Silent	SNP	G	A	NA	KYSE150_OESOPHAGUS	ENST00000345847	0.4	p.S157S	NA	NA		14:47:00	NA	NA	0	0
MISP	126353	37	19	757429	757429	Silent	SNP	C	T	NA	KYSE150_OESOPHAGUS	ENST00000215582	0.6	p.L161L	NA	NA		03:05:00	NA	NA	8.277e-06	0
GLTSCR1	29998	37	19	48183585	48183585	Silent	SNP	G	T	NA	KYSE150_OESOPHAGUS	ENST00000396720	0.3	p.A386A	NA	NA	04:17:00	05:07:00		NA	1.897e-05	0
HSD17B14	51171	37	19	49316582	49316582	Silent	SNP	G	A	NA	KYSE150_OESOPHAGUS	ENST00000263278	0.4	p.P221P	NA	NA		02:02:00	NA	NA	0	0
OXT	5020	37	20	3052331	3052331	Silent	SNP	G	T	NA	KYSE150_OESOPHAGUS	ENST00000217386	0.2	p.L10L	NA	NA		04:06:00	NA	NA	0	0
FRMPD3	84443	37	0	106846441	106846441	Silent	SNP	G	A	NA	KYSE150_OESOPHAGUS	ENST00000276185	0.4	p.Q1757Q	NA	NA		10:07:00	NA	NA	0	0
RBMXL3	139804	37	0	114425186	114425186	Silent	SNP	C	T	NA	KYSE150_OESOPHAGUS	ENST00000424776	0.3	p.G394G	NA	NA		02:02:00	NA	NA	0	0
SOX3	6658	37	0	139586518	139586518	Silent	SNP	G	A	NA	KYSE150_OESOPHAGUS	ENST00000370536	0.2	p.A236A	NA	NA		06:14:00	NA	NA	0	0
MT-ATP6	4508	37	0	8784	8784	Silent	SNP	A	G	NA	KYSE150_OESOPHAGUS	ENST00000361899	0.2	p.G86G	NA	NA		3 days, 12:03:00			0	0
MT-ATP6	4508	37	0	8829	8829	Silent	SNP	C	T	NA	KYSE150_OESOPHAGUS	ENST00000361899	0.2	p.N101N	NA	NA		1 day, 13:02:00			0	0
MT-CO3	4514	37	0	9950	9950	Silent	SNP	T	C	NA	KYSE150_OESOPHAGUS	ENST00000362079	0.2	p.V248V	NA	NA	35 days, 17:03:00	4 days, 18:01:00			0	0
MT-ND4	4538	37	0	11146	11146	Silent	SNP	C	T	NA	KYSE150_OESOPHAGUS	ENST00000361381	0.2	p.T129T	NA	NA		4 days, 15:04:00			0	0
MT-ND5	4540	37	0	13401	13401	Silent	SNP	T	C	NA	KYSE150_OESOPHAGUS	ENST00000361567	0.2	p.D355D	NA	NA	38 days, 6:01:00	4 days, 21:02:00			0	0
MT-ND6	4541	37	0	14470	14470	Silent	SNP	T	C	NA	KYSE150_OESOPHAGUS	ENST00000361681	0.2	p.G68G	NA	NA		6 days, 22:03:00			0	0
MT-CYB	4519	37	0	15223	15223	Silent	SNP	C	T	NA	KYSE150_OESOPHAGUS	ENST00000361789	0.2	p.D159D	NA	NA		4 days, 12:02:00			0	0
MT-CYB	4519	37	0	15508	15508	Silent	SNP	C	T	NA	KYSE150_OESOPHAGUS	ENST00000361789	0.2	p.D254D	NA	NA	38 days, 16:04:00	5 days, 9:02:00			0	0
AGRN	375790	37	1	982333	982333	Silent	SNP	C	T	NA	KYSE150_OESOPHAGUS	ENST00000379370	0.2	p.C1128C	NA	NA	182:411		NA	NA	0	0
HLA-B	3106	37	6	31324682	31324682	Silent	SNP	C	T	NA	KYSE150_OESOPHAGUS	ENST00000412585	0.2	p.G42G	NA	NA	05:17:00		NA	NA	3.355e-05	0
SLC4A2	6522	37	7	150768374	150768374	Silent	SNP	C	G	NA	KYSE150_OESOPHAGUS	ENST00000485713	0.1	p.A655A	NA	NA	108:183		NA	NA	0	0
RRP1B	23076	37	21	45108046	45108046	Silent	SNP	G	A	NA	KYSE150_OESOPHAGUS	ENST00000340648	0.4	p.K597K	NA	NA	36:60		NA	NA	0	0
CACNA1F	778	37	0	49083553	49083553	Silent	SNP	G	T	NA	KYSE150_OESOPHAGUS	ENST00000376265	0.2	p.R385R	NA	NA			86:83	NA	0	0
