# Supplementary material for: Heterogeneity Analysis of Esophageal Squamous Cell Carcinoma in Cell Lines, Tumor Tissues and Patient-Derived Xenografts
Source: J Cancer. 2021 May 10;12(13):3930–44. doi: 10.7150/jca.52286 (PMC8176252; doi:10.7150/jca.52286)
Supplement: Supplementary file 1 — Supplementary figures and tables. [file jcav12p3930s1.zip › Supplementary materials/Mutations files of 12 ESCC cell lines /KYSE50_OESOPHAGUS Mutations.xlsm]

## Sheet: KYSE50_OESOPHAGUS Mutations
Hugo Symbol	Entrez Gene Id	Ncbi Build	Chr	Start Position	End Position	Variant Classification	Variant Type	Reference Allele	Tumor Seq Allele	dbSNP ID	Tumor Sample Barcode	Annotation Tran	script	Protein Change	CCLE WES alt:ref	CCLE WGS alt:ref	CCLE RNAseq alt:ref	Sanger WES alt:ref	CCLE HC1650 alt:ref	CCLE Raindance alt:ref	ExAC Allelic Fraction	TCGA Hotspot Count			Annotation Tran	Gene stable ID	358
AKR1A1	10327	37	1	46032597	46032597	Frame_Shift_Del	DEL	C	-	NA	KYSE50_OESOPHAGUS	ENST00000372070	0.3	p.H87fs	NA	NA	NA	14:28:00	NA	NA	2.471e-05	0			ENST00000372070	ENSG00000054803	CBLN4
CAPN9	10753	37	1	230916075	230916075	Frame_Shift_Del	DEL	T	-	NA	KYSE50_OESOPHAGUS	ENST00000271971	0.2	p.I422fs	NA	NA	NA	0.476389	NA	NA	0	0			ENST00000271971	ENSG00000070526	ST6GALNAC1
PCDH15	65217	37	10	55582515	55582516	Frame_Shift_Del	DEL	AG	-	NA	KYSE50_OESOPHAGUS	ENST00000320301	0.6	p.S1658fs	NA	NA	NA	0.963889	NA	NA	0	0			ENST00000320301	ENSG00000069943	PIGB
PCDH20	64881	37	13	61987166	61987167	Frame_Shift_Del	DEL	TA	-	NA	KYSE50_OESOPHAGUS	ENST00000409186	0.1	p.T356fs	NA	NA	NA	08:26:00	NA	NA	0	0			ENST00000409186	ENSG00000102195	GPR50
OR2C1	4993	37	16	3406303	3406303	Frame_Shift_Del	DEL	C	-	NA	KYSE50_OESOPHAGUS	ENST00000304936	0.2	p.D121fs	NA	NA	NA	1 day, 0:02:00	NA	NA	0	0			ENST00000304936	ENSG00000104237	RP1
BAP1	8314	37	3	52438593	52438599	Frame_Shift_Del	DEL	CTTCTTC	-	NA	KYSE50_OESOPHAGUS	ENST00000460680	0.1	p.EED374fs	NA	NA	NA	04:03:00	NA	NA	0	0			ENST00000460680	ENSG00000105376	ICAM5
LIMCH1	22998	37	4	41621350	41621350	Frame_Shift_Del	DEL	G	-	NA	KYSE50_OESOPHAGUS	ENST00000313860	0.7	p.Q276fs	NA	NA	NA	0.85	NA	NA	0	0			ENST00000313860	ENSG00000026025	VIM
C3orf49	132200	37	3	63816811	63816812	Frame_Shift_Ins	INS	-	ACACT	NA	KYSE50_OESOPHAGUS	ENST00000295896	0.8	p.-200fs	NA	NA	NA	17:22:00	NA	NA	0.002461	0			ENST00000295896	ENSG00000197417	SHPK
RBM48	84060	37	7	92161810	92161811	Frame_Shift_Ins	INS	-	A	NA	KYSE50_OESOPHAGUS	ENST00000265732	0.5	p.RK132fs	NA	NA	NA	2 days, 19:53:00	NA	NA	0	0			ENST00000265732	ENSG00000110887	DAO
SERINC4	619189	37	15	44089414	44089415	Frame_Shift_Ins	INS	-	AG	NA	KYSE50_OESOPHAGUS	ENST00000319327	0.6	p.M258fs	NA	NA	NA	13:12:00	NA	NA	0.002302	0			ENST00000319327	ENSG00000121898	CPXM2
CYP1A1	1543	37	15	75013093	75013094	Frame_Shift_Ins	INS	-	A	NA	KYSE50_OESOPHAGUS	ENST00000379727	0.3	p.E426fs	NA	NA	NA	66:69	NA	NA	0	0			ENST00000379727	ENSG00000123384	LRP1
TMEM144	55314	37	4	159140486	159140488	In_Frame_Del	DEL	AGA	-	NA	KYSE50_OESOPHAGUS	ENST00000296529	0.6	p.E121del	NA	NA	NA	2 days, 5:12:00	NA	NA	4.942e-05	0			ENST00000296529	ENSG00000123737	EXOSC9
PI4K2B	55300	37	4	25265393	25265395	In_Frame_Del	DEL	GAA	-	NA	KYSE50_OESOPHAGUS	ENST00000264864	0.6	p.E335del	NA	NA	NA	2 days, 0:16:00	NA	NA	0.001689	0			ENST00000264864	ENSG00000124466	LYPD3
ZNF727	442319	37	7	63538670	63538672	In_Frame_Del	DEL	AAG	-	NA	KYSE50_OESOPHAGUS	ENST00000550760	0.3	p.K415del	NA	NA	NA	41:84	NA	NA	0.001995	0			ENST00000550760	ENSG00000125450	NUP85
FBRS	64319	37	16	30671164	30671166	In_Frame_Del	DEL	GAG	-	NA	KYSE50_OESOPHAGUS	ENST00000356166	0.6	p.E115del	NA	NA	NA	02:04:00	NA	NA	0	0			ENST00000356166	ENSG00000126562	WNK4
ST6GALNAC1	55808	37	17	74625371	74625373	In_Frame_Del	DEL	TGG	-	NA	KYSE50_OESOPHAGUS	ENST00000156626	0.7	p.H184del	NA	NA	NA	0.935417	NA	NA	0.001145	0			ENST00000156626	ENSG00000128918	ALDH1A2
TMC4	147798	37	19	54675769	54675771	In_Frame_Del	DEL	CCC	-	NA	KYSE50_OESOPHAGUS	ENST00000376591	0.4	p.G60del	NA	NA	NA	14:16:00	NA	NA	0.014	0			ENST00000376591	ENSG00000100722	ZC3H14
CTDP1	9150	37	18	77475187	77475188	In_Frame_Ins	INS	-	GGA	NA	KYSE50_OESOPHAGUS	ENST00000299543	0.7	p.582_583insE	NA	NA	NA	06:04:00	NA	NA	0	0			ENST00000299543	ENSG00000102452	NALCN
ADAMTS2	9509	37	5	178772259	178772260	In_Frame_Ins	INS	-	GCA	NA	KYSE50_OESOPHAGUS	ENST00000251582	0.7	p.23_24insL	NA	NA	NA	05:04:00	NA	NA	0	0			ENST00000251582	ENSG00000087116	ADAMTS2
TRAF3IP2	10758	37	6	111913185	111913186	In_Frame_Ins	INS	-	GGT	NA	KYSE50_OESOPHAGUS	ENST00000340026	0.6	p.44_44P>PP	NA	NA	NA	1 day, 12:19:00	NA	NA	0.005568	0			ENST00000340026	ENSG00000130508	PXDN
DDX54	79039	37	12	113618755	113618756	In_Frame_Ins	INS	-	CTT	NA	KYSE50_OESOPHAGUS	ENST00000306014	0.5	p.94_95insK	NA	NA	NA	1 day, 6:33:00	NA	NA	0	0			ENST00000306014	ENSG00000132386	SERPINF1
RHOA	387	37	3	49412973	49412973	Missense_Mutation	SNP	C	A	NA	KYSE50_OESOPHAGUS	ENST00000418115	0.1	p.G17V	NA	NA	NA	1 day, 6:49:00	NA	NA	0	9			ENST00000418115	ENSG00000133863	TEX15
GPR4	2828	37	19	46094980	46094980	Missense_Mutation	SNP	G	A	NA	KYSE50_OESOPHAGUS	ENST00000323040	0.4	p.R49C	NA	NA	NA	09:27:00	NA	NA	1.647e-05	4			ENST00000323040	ENSG00000134780	DAGLA
PHACTR2	9749	37	6	144086872	144086872	Missense_Mutation	SNP	C	G	NA	KYSE50_OESOPHAGUS	ENST00000427704	0.2	p.P379R	NA	NA	NA	2 days, 19:00:00	NA	NA	0	4			ENST00000427704	ENSG00000135960	EDAR
OR51G2	81282	37	11	4936206	4936206	Missense_Mutation	SNP	C	T	NA	KYSE50_OESOPHAGUS	ENST00000322013	0.3	p.V230M	NA	NA	NA	1 day, 7:00:00	NA	NA	5.766e-05	3			ENST00000322013	ENSG00000137806	NDUFAF1
PGLYRP2	114770	37	19	15587015	15587015	Missense_Mutation	SNP	G	A	NA	KYSE50_OESOPHAGUS	ENST00000340880	0.4	p.P156S	NA	NA	NA	08:29:00	NA	NA	0	3			ENST00000340880	ENSG00000138246	DNAJC13
SNAP91	9892	37	6	84269854	84269854	Missense_Mutation	SNP	G	A	NA	KYSE50_OESOPHAGUS	ENST00000439399	0.2	p.P867L	NA	NA	NA	11:39:00	NA	NA	0	3			ENST00000439399	ENSG00000101670	LIPG
INTS1	26173	37	7	1512808	1512808	Missense_Mutation	SNP	G	C	NA	KYSE50_OESOPHAGUS	ENST00000404767	0.3	p.F1990L	NA	NA	NA	2 days, 21:12:00	NA	NA	0.0003557	3			ENST00000404767	ENSG00000118620	ZNF430
ST18	9705	37	8	53073986	53073986	Missense_Mutation	SNP	G	A	NA	KYSE50_OESOPHAGUS	ENST00000276480	0.7	p.R515C	NA	NA	NA	3 days, 3:00:00	NA	NA	0.0002306	3			ENST00000276480	ENSG00000081014	AP4E1
C8orf31	286122	37	8	144126187	144126187	Missense_Mutation	SNP	G	A	NA	KYSE50_OESOPHAGUS	ENST00000395172	0.1	p.R103H	NA	NA	NA	03:15:00	NA	NA	0.0004613	3			ENST00000395172	ENSG00000103227	LMF1
EPHA10	284656	37	1	38227479	38227479	Missense_Mutation	SNP	G	T	NA	KYSE50_OESOPHAGUS	ENST00000373048	0.4	p.R150S	NA	NA	NA	16:11:00	NA	NA	4.122e-05	0			ENST00000373048	ENSG00000108018	SORCS1
PABPC4	8761	37	1	40027753	40027753	Missense_Mutation	SNP	G	A	NA	KYSE50_OESOPHAGUS	ENST00000372857	0.3	p.R613C	NA	NA	NA	23:17:00	NA	NA	8.236e-06	0			ENST00000372857	ENSG00000105135	ILVBL
HECTD3	79654	37	1	45471686	45471686	Missense_Mutation	SNP	G	A	NA	KYSE50_OESOPHAGUS	ENST00000372172	0.4	p.R610W	NA	NA	NA	09:40:00	NA	NA	0	0			ENST00000372172	ENSG00000039537	C6
DMBX1	127343	37	1	46977790	46977790	Missense_Mutation	SNP	C	T	NA	KYSE50_OESOPHAGUS	ENST00000360032	0.3	p.S253L	NA	NA	NA	13:42:00	NA	NA	1.647e-05	0			ENST00000360032	ENSG00000058056	USP13
CYP4X1	260293	37	1	47501745	47501745	Missense_Mutation	SNP	G	A	NA	KYSE50_OESOPHAGUS	ENST00000371901	0.3	p.R226H	NA	NA	NA	77:63	NA	NA	1.647e-05	0			ENST00000371901	ENSG00000121879	PIK3CA
SPATA6	54558	37	1	48877224	48877224	Missense_Mutation	SNP	C	T	NA	KYSE50_OESOPHAGUS	ENST00000371847	0.3	p.R106Q	NA	NA	NA	17:44:00	NA	NA	2.471e-05	0			ENST00000371847	ENSG00000110400	NECTIN1
ZFYVE9	9372	37	1	52759310	52759310	Missense_Mutation	SNP	C	T	NA	KYSE50_OESOPHAGUS	ENST00000371591	0.1	p.P1071S	NA	NA	NA	07:54:00	NA	NA	0	0			ENST00000371591	ENSG00000090402	SI
ORC1	4998	37	1	52849536	52849536	Missense_Mutation	SNP	G	A	NA	KYSE50_OESOPHAGUS	ENST00000371568	0.3	p.S610L	NA	NA	NA	1 day, 0:23:00	NA	NA	0	0			ENST00000371568	ENSG00000115998	C2orf42
USP24	23358	37	1	55571844	55571844	Missense_Mutation	SNP	T	C	NA	KYSE50_OESOPHAGUS	ENST00000294383	0.6	p.I1619V	NA	NA	NA	2 days, 6:56:00	NA	NA	0	0			ENST00000294383	ENSG00000080573	COL5A3
INADL	10207	37	1	62237264	62237264	Missense_Mutation	SNP	C	T	NA	KYSE50_OESOPHAGUS	ENST00000371158	0.2	p.S229F	NA	NA	NA	08:54:00	NA	NA	0	0			ENST00000371158	ENSG00000038210	PI4K2B
CRYZ	1429	37	1	75188906	75188906	Missense_Mutation	SNP	T	A	NA	KYSE50_OESOPHAGUS	ENST00000340866	0.5	p.I54F	NA	NA	NA	1 day, 10:35:00	NA	NA	8.236e-06	0			ENST00000340866	ENSG00000138802	SEC24B
IGSF3	3321	37	1	117150678	117150678	Missense_Mutation	SNP	C	T	NA	KYSE50_OESOPHAGUS	ENST00000369486	0.3	p.D370N	NA	NA	NA	2 days, 15:51:00	NA	NA	0	0			ENST00000369486	ENSG00000005471	ABCB4
PDE4DIP	9659	37	1	144880852	144880852	Missense_Mutation	SNP	G	A	NA	KYSE50_OESOPHAGUS	ENST00000369354	0.3	p.S1259F	NA	NA	NA	0.997917	NA	NA	0	0			ENST00000369354	ENSG00000127993	RBM48
ANKRD34A	284615	37	1	145474269	145474269	Missense_Mutation	SNP	G	T	NA	KYSE50_OESOPHAGUS	ENST00000323397	0.4	p.R314L	NA	NA	NA	07:28:00	NA	NA	0	0			ENST00000323397	ENSG00000110768	GTF2H1
TCHHL1	126637	37	1	152058365	152058365	Missense_Mutation	SNP	C	T	NA	KYSE50_OESOPHAGUS	ENST00000368806	0.1	p.G598E	NA	NA	NA	27:90	NA	NA	0	0			ENST00000368806	ENSG00000187122	SLIT1
ADAMTS4	9507	37	1	161167883	161167883	Missense_Mutation	SNP	G	A	NA	KYSE50_OESOPHAGUS	ENST00000367996	0.5	p.H179Y	NA	NA	NA	08:20:00	NA	NA	0	0			ENST00000367996	ENSG00000139223	ANP32D
NME7	29922	37	1	169292502	169292502	Missense_Mutation	SNP	C	T	NA	KYSE50_OESOPHAGUS	ENST00000367811	0.3	p.R44H	NA	NA	NA	55:62	NA	NA	2.471e-05	0			ENST00000367811	ENSG00000187790	FANCM
KCNT2	343450	37	1	196254864	196254864	Missense_Mutation	SNP	A	T	NA	KYSE50_OESOPHAGUS	ENST00000294725	0.9	p.L874M	NA	NA	NA	15:41:00	NA	NA	0	0			ENST00000294725	ENSG00000140459	CYP11A1
KIF14	9928	37	1	200574485	200574485	Missense_Mutation	SNP	T	C	NA	KYSE50_OESOPHAGUS	ENST00000367350	0.4	p.T558A	NA	NA	NA	1 day, 16:36:00	NA	NA	8.236e-05	0			ENST00000367350	ENSG00000140575	IQGAP1
ITPKB	3707	37	1	226924660	226924660	Missense_Mutation	SNP	G	A	NA	KYSE50_OESOPHAGUS	ENST00000272117	0.3	p.P167L	NA	NA	NA	16:24:00	NA	NA	4.123e-05	0			ENST00000272117	ENSG00000140836	ZFHX3
CDC42BPA	8476	37	1	227316926	227316926	Missense_Mutation	SNP	G	C	NA	KYSE50_OESOPHAGUS	ENST00000366769	0.3	p.T466R	NA	NA	NA	20:20:00	NA	NA	4.119e-05	0			ENST00000366769	ENSG00000178773	CPNE7
OBSCN	84033	37	1	228402506	228402506	Missense_Mutation	SNP	C	T	NA	KYSE50_OESOPHAGUS	ENST00000422127	0.1	p.P512L	NA	NA	NA	12:19:00	NA	NA	1.655e-05	0			ENST00000422127	ENSG00000141431	ASXL3
SIPA1L2	57568	37	1	232650095	232650095	Missense_Mutation	SNP	G	A	NA	KYSE50_OESOPHAGUS	ENST00000366630	0.1	p.H331Y	NA	NA	NA	0.631944	NA	NA	0	0			ENST00000366630	ENSG00000141510	TP53
OR2L13	284521	37	1	248263591	248263591	Missense_Mutation	SNP	G	T	NA	KYSE50_OESOPHAGUS	ENST00000358120	0.2	p.G305V	NA	NA	NA	06:24:00	NA	NA	0	0			ENST00000358120	ENSG00000135773	CAPN9
ADARB2	105	37	10	1279678	1279678	Missense_Mutation	SNP	C	T	NA	KYSE50_OESOPHAGUS	ENST00000381312	0.1	p.G491R	NA	NA	NA	20:45:00	NA	NA	8.236e-06	0			ENST00000381312	ENSG00000143772	ITPKB
TRDMT1	1787	37	10	17199771	17199771	Missense_Mutation	SNP	A	G	NA	KYSE50_OESOPHAGUS	ENST00000377799	0.3	p.F186L	NA	NA	NA	05:25:00	NA	NA	2.472e-05	0			ENST00000377799	ENSG00000143995	MEIS1
VIM	7431	37	10	17271734	17271734	Missense_Mutation	SNP	G	A	NA	KYSE50_OESOPHAGUS	ENST00000224237	0.5	p.V105M	NA	NA	NA	05:00:00	NA	NA	0	0			ENST00000224237	ENSG00000144476	ACKR3
ANKRD30A	91074	37	10	37478450	37478450	Missense_Mutation	SNP	A	G	NA	KYSE50_OESOPHAGUS	ENST00000602533	0.1	p.Q770R	NA	NA	NA	42:103	NA	NA	0	0			ENST00000602533	ENSG00000146530	VWDE
ZNF239	8187	37	10	44052275	44052275	Missense_Mutation	SNP	A	C	NA	KYSE50_OESOPHAGUS	ENST00000306006	0.6	p.L418R	NA	NA	NA	11:44:00	NA	NA	0	0			ENST00000306006	ENSG00000147488	ST18
RASSF4	83937	37	10	45477988	45477988	Missense_Mutation	SNP	T	C	NA	KYSE50_OESOPHAGUS	ENST00000340258	0.5	p.I53T	NA	NA	NA	11:16:00	NA	NA	2.471e-05	0			ENST00000340258	ENSG00000130653	PNPLA7
WDFY4	57705	37	10	50034884	50034884	Missense_Mutation	SNP	G	T	NA	KYSE50_OESOPHAGUS	ENST00000325239	0.5	p.A2051S	NA	NA	NA	0.926389	NA	NA	0	0			ENST00000325239	ENSG00000150637	CD226
C10orf71	118461	37	10	50531924	50531924	Missense_Mutation	SNP	A	G	NA	KYSE50_OESOPHAGUS	ENST00000374144	0.3	p.K445R	NA	NA	NA	150:109	NA	NA	8.264e-06	0			ENST00000374144	ENSG00000151012	SLC7A11
CTNNA3	29119	37	10	68280444	68280444	Missense_Mutation	SNP	T	C	NA	KYSE50_OESOPHAGUS	ENST00000433211	0.2	p.N488D	NA	NA	NA	1 day, 0:31:00	NA	NA	0	0			ENST00000433211	ENSG00000152270	PDE3B
TET1	80312	37	10	70450655	70450655	Missense_Mutation	SNP	C	T	NA	KYSE50_OESOPHAGUS	ENST00000373644	0.4	p.S1832L	NA	NA	NA	3 days, 11:58:00	NA	NA	1.647e-05	0			ENST00000373644	ENSG00000152527	PLEKHH2
HKDC1	80201	37	10	71021014	71021014	Missense_Mutation	SNP	G	A	NA	KYSE50_OESOPHAGUS	ENST00000354624	0.5	p.G779D	NA	NA	NA	11:47:00	NA	NA	0	0			ENST00000354624	ENSG00000152669	CCNO
UNC5B	219699	37	10	73047448	73047448	Missense_Mutation	SNP	C	T	NA	KYSE50_OESOPHAGUS	ENST00000335350	0.6	p.P276L	NA	NA	NA	04:16:00	NA	NA	0	0			ENST00000335350	ENSG00000154328	NEIL2
TTC18	0	37	10	75059379	75059379	Missense_Mutation	SNP	G	C	NA	KYSE50_OESOPHAGUS	ENST00000310715	0.3	p.T504R	NA	NA	NA	16:27:00	NA	NA	4.118e-05	0			ENST00000310715	ENSG00000154556	SORBS2
TTC18	0	37	10	75104837	75104837	Missense_Mutation	SNP	G	A	NA	KYSE50_OESOPHAGUS	ENST00000310715	0.3	p.P199S	NA	NA	NA	137:150	NA	NA	0	0			ENST00000310715	ENSG00000163161	ERCC3
ANXA11	311	37	10	81923147	81923147	Missense_Mutation	SNP	T	G	NA	KYSE50_OESOPHAGUS	ENST00000438331	0.1	p.E348D	NA	NA	NA	13:08:00	NA	NA	8.236e-06	0			ENST00000438331	ENSG00000082516	GEMIN5
GBF1	8729	37	10	104140315	104140315	Missense_Mutation	SNP	C	T	NA	KYSE50_OESOPHAGUS	ENST00000369983	0.3	p.A1681V	NA	NA	NA	89:73	NA	NA	0	0			ENST00000369983	ENSG00000155749	ALS2CR12
NT5C2	22978	37	10	104865484	104865484	Missense_Mutation	SNP	T	C	NA	KYSE50_OESOPHAGUS	ENST00000404739	0.3	p.H123R	NA	NA	NA	1 day, 14:27:00	NA	NA	0	0			ENST00000404739	ENSG00000156521	TYSND1
RBM20	282996	37	10	112541604	112541604	Missense_Mutation	SNP	A	G	NA	KYSE50_OESOPHAGUS	ENST00000369519	0.3	p.I413V	NA	NA	NA	1 day, 12:24:00	NA	NA	0	0			ENST00000369519	ENSG00000005187	ACSM3
PLEKHS1	79949	37	10	115534038	115534038	Missense_Mutation	SNP	G	C	NA	KYSE50_OESOPHAGUS	ENST00000369310	0.3	p.G236A	NA	NA	NA	16:34:00	NA	NA	0	0			ENST00000369310	ENSG00000159461	AMFR
EIF3A	8661	37	10	120802246	120802246	Missense_Mutation	SNP	G	C	NA	KYSE50_OESOPHAGUS	ENST00000369144	0.3	p.S929C	NA	NA	NA	68:91	NA	NA	0	0			ENST00000369144	ENSG00000159556	ISL2
C10orf88	80007	37	10	124697666	124697666	Missense_Mutation	SNP	G	T	NA	KYSE50_OESOPHAGUS	ENST00000481909	0.1	p.P220T	NA	NA	NA	14:42:00	NA	NA	0	0			ENST00000481909	ENSG00000160199	PKNOX1
CPXM2	119587	37	10	125514211	125514211	Missense_Mutation	SNP	G	A	NA	KYSE50_OESOPHAGUS	ENST00000241305	0.3	p.S662F	NA	NA	NA	17:58:00	NA	NA	0	0			ENST00000241305	ENSG00000160791	CCR5
GTF2H1	2965	37	11	18359719	18359719	Missense_Mutation	SNP	C	G	NA	KYSE50_OESOPHAGUS	ENST00000265963	0.4	p.I137M	NA	NA	NA	0.929861	NA	NA	0	0			ENST00000265963	ENSG00000161298	ZNF382
TRAF6	7189	37	11	36512178	36512178	Missense_Mutation	SNP	C	T	NA	KYSE50_OESOPHAGUS	ENST00000526995	0.1	p.R260H	NA	NA	NA	2 days, 14:01:00	NA	NA	0	0			ENST00000526995	ENSG00000161513	FDXR
RAG2	5897	37	11	36615582	36615582	Missense_Mutation	SNP	A	T	NA	KYSE50_OESOPHAGUS	ENST00000311485	0.3	p.F46Y	NA	NA	NA	0.629167	NA	NA	0	0			ENST00000311485	ENSG00000162104	ADCY9
MS4A7	58475	37	11	60157061	60157061	Missense_Mutation	SNP	A	G	NA	KYSE50_OESOPHAGUS	ENST00000300184	0.3	p.S180G	NA	NA	NA	2 days, 7:00:00	NA	NA	8.236e-06	0			ENST00000300184	ENSG00000162402	USP24
DAGLA	747	37	11	61511326	61511326	Missense_Mutation	SNP	C	T	NA	KYSE50_OESOPHAGUS	ENST00000257215	0.5	p.P832S	NA	NA	NA	29:69	NA	NA	0	0			ENST00000257215	ENSG00000162687	KCNT2
SF3B2	10992	37	11	65824782	65824782	Missense_Mutation	SNP	C	T	NA	KYSE50_OESOPHAGUS	ENST00000322535	0.6	p.P238L	NA	NA	NA	1.02639	NA	NA	0	0			ENST00000322535	ENSG00000010072	SPRTN
SHANK2	22941	37	11	70332332	70332332	Missense_Mutation	SNP	C	T	NA	KYSE50_OESOPHAGUS	ENST00000423696	0.2	p.E977K	NA	NA	NA	06:36:00	NA	NA	8.236e-06	0			ENST00000423696	ENSG00000163285	GABRG1
ARHGAP42	143872	37	11	100836413	100836413	Missense_Mutation	SNP	C	G	NA	KYSE50_OESOPHAGUS	ENST00000298815	0.8	p.Q486E	NA	NA	NA	1 day, 9:43:00	NA	NA	0	0			ENST00000298815	ENSG00000163347	CLDN1
DYNC2H1	79659	37	11	103026182	103026182	Missense_Mutation	SNP	T	G	NA	KYSE50_OESOPHAGUS	ENST00000375735	0.2	p.D1232E	NA	NA	NA	14:16:00	NA	NA	0	0			ENST00000375735	ENSG00000163481	RNF25
PVRL1	5818	37	11	119535597	119535597	Missense_Mutation	SNP	C	T	NA	KYSE50_OESOPHAGUS	ENST00000264025	0.3	p.D472N	NA	NA	NA	17:00:00	NA	NA	0	0			ENST00000264025	ENSG00000163632	C3orf49
A2ML1	144568	37	12	9001484	9001484	Missense_Mutation	SNP	G	A	NA	KYSE50_OESOPHAGUS	ENST00000299698	0.7	p.G668S	NA	NA	NA	126:162	NA	NA	0	0			ENST00000299698	ENSG00000164124	TMEM144
CAPZA3	93661	37	12	18891376	18891376	Missense_Mutation	SNP	A	C	NA	KYSE50_OESOPHAGUS	ENST00000317658	0.3	p.K58N	NA	NA	NA	0.6625	NA	NA	0	0			ENST00000317658	ENSG00000164694	FNDC1
ANP32D	23519	37	12	48866547	48866547	Missense_Mutation	SNP	T	A	NA	KYSE50_OESOPHAGUS	ENST00000266594	0.1	p.L34M	NA	NA	NA	115:108	NA	NA	2.471e-05	0			ENST00000266594	ENSG00000164818	DNAAF5
TUBA1C	84790	37	12	49667002	49667002	Missense_Mutation	SNP	G	C	NA	KYSE50_OESOPHAGUS	ENST00000301072	0.6	p.E448Q	NA	NA	NA	0.561806	NA	NA	0	0			ENST00000301072	ENSG00000164949	GEM
LRP1	4035	37	12	57586968	57586968	Missense_Mutation	SNP	C	T	NA	KYSE50_OESOPHAGUS	ENST00000243077	0.3	p.S2522F	NA	NA	NA	06:30:00	NA	NA	0	0			ENST00000243077	ENSG00000165895	ARHGAP42
KCNC2	3747	37	12	75444362	75444362	Missense_Mutation	SNP	T	C	NA	KYSE50_OESOPHAGUS	ENST00000549446	0.1	p.N475D	NA	NA	NA	06:35:00	NA	NA	0	0			ENST00000549446	ENSG00000166246	C16orf71
CAPS2	84698	37	12	75692721	75692721	Missense_Mutation	SNP	G	A	NA	KYSE50_OESOPHAGUS	ENST00000409445	0.3	p.L313F	NA	NA	NA	09:43:00	NA	NA	0	0			ENST00000409445	ENSG00000060069	CTDP1
STAB2	55576	37	12	104071297	104071297	Missense_Mutation	SNP	G	A	NA	KYSE50_OESOPHAGUS	ENST00000388887	0.2	p.G905R	NA	NA	NA	18:58:00	NA	NA	0	0			ENST00000388887	ENSG00000166535	A2ML1
DAO	1610	37	12	109284019	109284019	Missense_Mutation	SNP	G	A	NA	KYSE50_OESOPHAGUS	ENST00000228476	0.3	p.G141E	NA	NA	NA	11:40:00	NA	NA	0	0			ENST00000228476	ENSG00000166927	MS4A7
UBE3B	89910	37	12	109972583	109972583	Missense_Mutation	SNP	C	T	NA	KYSE50_OESOPHAGUS	ENST00000342494	0.3	p.S1068F	NA	NA	NA	06:38:00	NA	NA	0	0			ENST00000342494	ENSG00000166963	MAP1A
FBXO21	23014	37	12	117604715	117604715	Missense_Mutation	SNP	C	T	NA	KYSE50_OESOPHAGUS	ENST00000330622	0.5	p.S394N	NA	NA	NA	0.838194	NA	NA	0	0			ENST00000330622	ENSG00000167232	ZNF91
TSC22D1	8848	37	13	45148839	45148839	Missense_Mutation	SNP	C	A	NA	KYSE50_OESOPHAGUS	ENST00000458659	0.2	p.V458L	NA	NA	NA	5 days, 13:00:00	NA	NA	0	0			ENST00000458659	ENSG00000167553	TUBA1C
NALCN	259232	37	13	102047660	102047660	Missense_Mutation	SNP	C	A	NA	KYSE50_OESOPHAGUS	ENST00000251127	0.6	p.M55I	NA	NA	NA	0.725	NA	NA	0	0			ENST00000251127	ENSG00000255974	CYP2A6
ABHD13	84945	37	13	108882156	108882156	Missense_Mutation	SNP	C	A	NA	KYSE50_OESOPHAGUS	ENST00000375898	0.3	p.A197E	NA	NA	NA	0.8625	NA	NA	0	0			ENST00000375898	ENSG00000167978	SRRM2
CARKD	55739	37	13	111290722	111290722	Missense_Mutation	SNP	C	A	NA	KYSE50_OESOPHAGUS	ENST00000309957	0.2	p.Q343K	NA	NA	NA	1 day, 5:38:00	NA	NA	0	0			ENST00000309957	ENSG00000171564	FGB
PNP	4860	37	14	20940484	20940484	Missense_Mutation	SNP	A	G	NA	KYSE50_OESOPHAGUS	ENST00000361505	0.5	p.Y10C	NA	NA	NA	2 days, 11:47:00	NA	NA	0	0			ENST00000361505	ENSG00000169340	PDILT
PRMT5	10419	37	14	23394156	23394156	Missense_Mutation	SNP	G	A	NA	KYSE50_OESOPHAGUS	ENST00000324366	0.8	p.R291C	NA	NA	NA	57:85	NA	NA	1.647e-05	0			ENST00000324366	ENSG00000189091	SF3B3
FANCM	57697	37	14	45605427	45605427	Missense_Mutation	SNP	G	A	NA	KYSE50_OESOPHAGUS	ENST00000267430	0.5	p.E65K	NA	NA	NA	04:28:00	NA	NA	0	0			ENST00000267430	ENSG00000169679	BUB1
KIAA0586	9786	37	14	58954790	58954790	Missense_Mutation	SNP	C	T	NA	KYSE50_OESOPHAGUS	ENST00000556134	0.1	p.P1149S	NA	NA	NA	06:49:00	NA	NA	0	0			ENST00000556134	ENSG00000044115	CTNNA1
AKAP5	9495	37	14	64935236	64935236	Missense_Mutation	SNP	A	C	NA	KYSE50_OESOPHAGUS	ENST00000394718	0.4	p.K42Q	NA	NA	NA	1 day, 4:09:00	NA	NA	4.942e-05	0			ENST00000394718	ENSG00000168676	KCTD19
ZFYVE26	23503	37	14	68274309	68274309	Missense_Mutation	SNP	G	A	NA	KYSE50_OESOPHAGUS	ENST00000347230	0.4	p.P231L	NA	NA	NA	04:12:00	NA	NA	0	0			ENST00000347230	ENSG00000168158	OR2C1
SERPINA1	5265	37	14	94847440	94847440	Missense_Mutation	SNP	C	T	NA	KYSE50_OESOPHAGUS	ENST00000448921	0.1	p.E229K	NA	NA	NA	07:16:00	NA	NA	0	0			ENST00000448921	ENSG00000163872	YEATS2
DIO3	1735	37	14	102028345	102028345	Missense_Mutation	SNP	C	T	NA	KYSE50_OESOPHAGUS	ENST00000510508	0.4	p.P171L	NA	NA	NA	07:08:00	NA	NA	0	0			ENST00000510508	ENSG00000168830	HTR1E
XRCC3	7517	37	14	104165813	104165813	Missense_Mutation	SNP	C	T	NA	KYSE50_OESOPHAGUS	ENST00000553264	0.1	p.C221Y	NA	NA	NA	05:12:00	NA	NA	4.118e-05	0			ENST00000553264	ENSG00000196793	ZNF239
SNRPN	6638	37	15	25222036	25222036	Missense_Mutation	SNP	C	T	NA	KYSE50_OESOPHAGUS	ENST00000400100	0.1	p.R94W	NA	NA	NA	1 day, 9:31:00	NA	NA	0	0			ENST00000400100	ENSG00000123064	DDX54
FSIP1	161835	37	15	40068709	40068709	Missense_Mutation	SNP	C	T	NA	KYSE50_OESOPHAGUS	ENST00000350221	0.3	p.G6E	NA	NA	NA	0.815278	NA	NA	0	0			ENST00000350221	ENSG00000171103	TRMT61B
ZFYVE19	84936	37	15	41102147	41102147	Missense_Mutation	SNP	C	T	NA	KYSE50_OESOPHAGUS	ENST00000355341	0.4	p.L184F	NA	NA	NA	11:39:00	NA	NA	0	0			ENST00000355341	ENSG00000172399	MYOZ2
NUSAP1	51203	37	15	41663777	41663777	Missense_Mutation	SNP	C	T	NA	KYSE50_OESOPHAGUS	ENST00000559596	0.1	p.P301S	NA	NA	NA	0.932639	NA	NA	0	0			ENST00000559596	ENSG00000170871	KIAA0232
NDUFAF1	51103	37	15	41688728	41688728	Missense_Mutation	SNP	G	A	NA	KYSE50_OESOPHAGUS	ENST00000260361	0.4	p.S177F	NA	NA	NA	11:37:00	NA	NA	0	0			ENST00000260361	ENSG00000174326	SLC16A11
MAP1A	4130	37	15	43815149	43815149	Missense_Mutation	SNP	G	A	NA	KYSE50_OESOPHAGUS	ENST00000300231	0.5	p.R493H	NA	NA	NA	13:07:00	NA	NA	2.482e-05	0			ENST00000300231	ENSG00000173137	ADCK5
MAP1A	4130	37	15	43815955	43815955	Missense_Mutation	SNP	C	T	NA	KYSE50_OESOPHAGUS	ENST00000300231	0.5	p.R762C	NA	NA	NA	14:15:00	NA	NA	0	0			ENST00000300231	ENSG00000175318	GRAMD2A
AP4E1	23431	37	15	51250734	51250734	Missense_Mutation	SNP	G	A	NA	KYSE50_OESOPHAGUS	ENST00000261842	0.5	p.E532K	NA	NA	NA	19:21:00	NA	NA	0	0			ENST00000261842	ENSG00000213995	NAXD
TNFAIP8L3	388121	37	15	51350592	51350592	Missense_Mutation	SNP	T	C	NA	KYSE50_OESOPHAGUS	ENST00000327536	0.5	p.K122R	NA	NA	NA	20:22:00	NA	NA	0	0			ENST00000327536	ENSG00000134852	CLOCK
PIGB	9488	37	15	55643018	55643018	Missense_Mutation	SNP	G	T	NA	KYSE50_OESOPHAGUS	ENST00000164305	0.5	p.M415I	NA	NA	NA	58:146	NA	NA	0	0			ENST00000164305	ENSG00000173273	TNKS
ALDH1A2	8854	37	15	58284950	58284950	Missense_Mutation	SNP	C	T	NA	KYSE50_OESOPHAGUS	ENST00000249750	0.4	p.A251T	NA	NA	NA	1 day, 7:26:00	NA	NA	0	0			ENST00000249750	ENSG00000156042	CFAP70
ANXA2	302	37	15	60649360	60649360	Missense_Mutation	SNP	T	C	NA	KYSE50_OESOPHAGUS	ENST00000396024	0.3	p.R145G	NA	NA	NA	08:35:00	NA	NA	0	0			ENST00000396024	ENSG00000151694	ADAM17
HERC1	8925	37	15	63937845	63937845	Missense_Mutation	SNP	G	A	NA	KYSE50_OESOPHAGUS	ENST00000443617	0.2	p.H3639Y	NA	NA	NA	12:55:00	NA	NA	1.656e-05	0			ENST00000443617	ENSG00000173930	SLCO4C1
GRAMD2	196996	37	15	72454669	72454669	Missense_Mutation	SNP	G	A	NA	KYSE50_OESOPHAGUS	ENST00000309731	0.7	p.R336W	NA	NA	NA	09:46:00	NA	NA	1.647e-05	0			ENST00000309731	ENSG00000171595	DNAI2
CYP11A1	1583	37	15	74659880	74659880	Missense_Mutation	SNP	C	A	NA	KYSE50_OESOPHAGUS	ENST00000268053	0.6	p.C16F	NA	NA	NA	06:10:00	NA	NA	0	0			ENST00000268053	ENSG00000175097	RAG2
ISL2	64843	37	15	76632745	76632745	Missense_Mutation	SNP	C	T	NA	KYSE50_OESOPHAGUS	ENST00000290759	0.4	p.P214S	NA	NA	NA	04:26:00	NA	NA	0	0			ENST00000290759	ENSG00000175077	RTP1
IQGAP1	8826	37	15	91025232	91025232	Missense_Mutation	SNP	C	T	NA	KYSE50_OESOPHAGUS	ENST00000268182	0.5	p.H1124Y	NA	NA	NA	1 day, 8:45:00	NA	NA	8.236e-06	0			ENST00000268182	ENSG00000138675	FGF5
PRC1	9055	37	15	91528030	91528030	Missense_Mutation	SNP	C	G	NA	KYSE50_OESOPHAGUS	ENST00000361188	0.5	p.V13L	NA	NA	NA	70:61	NA	NA	0	0			ENST00000361188	ENSG00000146802	TMEM168
LMF1	64788	37	16	1004361	1004361	Missense_Mutation	SNP	C	A	NA	KYSE50_OESOPHAGUS	ENST00000262301	0.11	p.V167F	NA	NA	NA	10:40:00	NA	NA	0	0			ENST00000262301	ENSG00000064042	LIMCH1
SRRM2	23524	37	16	2815715	2815715	Missense_Mutation	SNP	C	T	NA	KYSE50_OESOPHAGUS	ENST00000301740	0.8	p.S1729L	NA	NA	NA	06:19:00	NA	NA	0	0			ENST00000301740	ENSG00000141076	UTP4
ADCY9	115	37	16	4164374	4164374	Missense_Mutation	SNP	G	T	NA	KYSE50_OESOPHAGUS	ENST00000294016	0.3	p.S357Y	NA	NA	NA	1 day, 0:56:00	NA	NA	0	0			ENST00000294016	ENSG00000258947	TUBB3
C16orf71	146562	37	16	4790401	4790401	Missense_Mutation	SNP	C	T	NA	KYSE50_OESOPHAGUS	ENST00000299320	0.5	p.S175F	NA	NA	NA	07:37:00	NA	NA	0	0			ENST00000299320	ENSG00000176055	MBLAC2
PDILT	204474	37	16	20410571	20410571	Missense_Mutation	SNP	C	T	NA	KYSE50_OESOPHAGUS	ENST00000302451	0.4	p.V18I	NA	NA	NA	3 days, 19:00:00	NA	NA	0	0			ENST00000302451	ENSG00000177938	CAPZA3
ACSM3	6296	37	16	20781565	20781565	Missense_Mutation	SNP	A	T	NA	KYSE50_OESOPHAGUS	ENST00000289416	0.5	p.D70V	NA	NA	NA	09:44:00	NA	NA	0	0			ENST00000289416	ENSG00000180532	ZSCAN4
ZP2	7783	37	16	21212861	21212861	Missense_Mutation	SNP	G	A	NA	KYSE50_OESOPHAGUS	ENST00000574002	0.1	p.P508L	NA	NA	NA	0.698611	NA	NA	0	0			ENST00000574002	ENSG00000177459	ERICH5
ATXN2L	11273	37	16	28847458	28847458	Missense_Mutation	SNP	C	A	NA	KYSE50_OESOPHAGUS	ENST00000336783	0.4	p.Q1034K	NA	NA	NA	0.740278	NA	NA	0	0			ENST00000336783	ENSG00000184716	SERINC4
ZNF768	79724	37	16	30536619	30536619	Missense_Mutation	SNP	C	T	NA	KYSE50_OESOPHAGUS	ENST00000380412	0.5	p.R281H	NA	NA	NA	0.596528	NA	NA	0	0			ENST00000380412	ENSG00000150275	PCDH15
CYLD	1540	37	16	50821759	50821759	Missense_Mutation	SNP	A	G	NA	KYSE50_OESOPHAGUS	ENST00000427738	0.3	p.I702V	NA	NA	NA	06:22:00	NA	NA	0	0			ENST00000427738	ENSG00000176893	OR51G2
AMFR	267	37	16	56398011	56398011	Missense_Mutation	SNP	G	A	NA	KYSE50_OESOPHAGUS	ENST00000290649	0.5	p.R536C	NA	NA	NA	06:10:00	NA	NA	3.295e-05	0			ENST00000290649	ENSG00000146729	NIPSNAP2
KCTD19	146212	37	16	67327959	67327959	Missense_Mutation	SNP	C	T	NA	KYSE50_OESOPHAGUS	ENST00000304372	0.5	p.R569Q	NA	NA	NA	30:95	NA	NA	1.653e-05	0			ENST00000304372	ENSG00000087365	SF3B2
CIRH1A	84916	37	16	69199316	69199316	Missense_Mutation	SNP	C	T	NA	KYSE50_OESOPHAGUS	ENST00000314423	0.7	p.H574Y	NA	NA	NA	14:41:00	NA	NA	0	0			ENST00000314423	ENSG00000178209	PLEC
SF3B3	23450	37	16	70590804	70590804	Missense_Mutation	SNP	C	G	NA	KYSE50_OESOPHAGUS	ENST00000302516	0.5	p.L628V	NA	NA	NA	07:55:00	NA	NA	0	0			ENST00000302516	ENSG00000177464	GPR4
ZFHX3	463	37	16	72993686	72993686	Missense_Mutation	SNP	C	T	NA	KYSE50_OESOPHAGUS	ENST00000268489	0.5	p.G120E	NA	NA	NA	12:04:00	NA	NA	0	0			ENST00000268489	ENSG00000119231	SENP5
CPNE7	27132	37	16	89653126	89653126	Missense_Mutation	SNP	T	C	NA	KYSE50_OESOPHAGUS	ENST00000268720	0.5	p.Y352H	NA	NA	NA	1 day, 23:10:00	NA	NA	1.647e-05	0			ENST00000268720	ENSG00000100462	PRMT5
TUBB3	10381	37	16	89999939	89999939	Missense_Mutation	SNP	G	A	NA	KYSE50_OESOPHAGUS	ENST00000315491	0.7	p.R77H	NA	NA	NA	4 days, 22:47:00	NA	NA	0	0			ENST00000315491	ENSG00000176136	MC5R
SERPINF1	5176	37	17	1673173	1673173	Missense_Mutation	SNP	G	T	NA	KYSE50_OESOPHAGUS	ENST00000254722	0.4	p.A38S	NA	NA	NA	08:50:00	NA	NA	0	0			ENST00000254722	ENSG00000158467	AHCYL2
SHPK	23729	37	17	3533565	3533565	Missense_Mutation	SNP	G	A	NA	KYSE50_OESOPHAGUS	ENST00000225519	0.3	p.R82W	NA	NA	NA	2 days, 16:00:00	NA	NA	3.295e-05	0			ENST00000225519	ENSG00000128815	WDFY4
ALOX15B	247	37	17	7942737	7942737	Missense_Mutation	SNP	G	A	NA	KYSE50_OESOPHAGUS	ENST00000380183	0.4	p.V61I	NA	NA	NA	08:00:00	NA	NA	8.24e-06	0			ENST00000380183	ENSG00000177992	SPATA31E1
MYOCD	93649	37	17	12649378	12649378	Missense_Mutation	SNP	G	T	NA	KYSE50_OESOPHAGUS	ENST00000343344	0.4	p.D372Y	NA	NA	NA	2 days, 4:33:00	NA	NA	0	0			ENST00000343344	ENSG00000142453	CARM1
KIAA0100	9703	37	17	26966453	26966453	Missense_Mutation	SNP	G	A	NA	KYSE50_OESOPHAGUS	ENST00000528896	0.2	p.S370F	NA	NA	NA	14:54:00	NA	NA	0	0			ENST00000528896	ENSG00000183578	TNFAIP8L3
C17orf102	400591	37	17	32906282	32906282	Missense_Mutation	SNP	G	T	NA	KYSE50_OESOPHAGUS	ENST00000357754	0.1	p.F6L	NA	NA	NA	06:05:00	NA	NA	0	0			ENST00000357754	ENSG00000182606	TRAK1
CWC25	54883	37	17	36958379	36958379	Missense_Mutation	SNP	G	A	NA	KYSE50_OESOPHAGUS	ENST00000225428	0.5	p.S415L	NA	NA	NA	46:219	NA	NA	0	0			ENST00000225428	ENSG00000163803	PLB1
WNK4	65266	37	17	40936155	40936155	Missense_Mutation	SNP	C	T	NA	KYSE50_OESOPHAGUS	ENST00000246914	0.5	p.S331F	NA	NA	NA	1 day, 1:56:00	NA	NA	0	0			ENST00000246914	ENSG00000185504	FAAP100
BRCA1	672	37	17	41245738	41245738	Missense_Mutation	SNP	T	C	NA	KYSE50_OESOPHAGUS	ENST00000357654	0.3	p.K604E	NA	NA	NA	40:133	NA	NA	0	0			ENST00000357654	ENSG00000088899	LZTS3
STRADA	92335	37	17	61788162	61788162	Missense_Mutation	SNP	G	A	NA	KYSE50_OESOPHAGUS	ENST00000336174	0.6	p.P128L	NA	NA	NA	06:45:00	NA	NA	0	0			ENST00000336174	ENSG00000171827	ZNF570
DNAI2	64446	37	17	72287264	72287264	Missense_Mutation	SNP	G	C	NA	KYSE50_OESOPHAGUS	ENST00000311014	0.6	p.G239A	NA	NA	NA	61:245	NA	NA	0	0			ENST00000311014	ENSG00000135108	FBXO21
FDXR	2232	37	17	72860658	72860658	Missense_Mutation	SNP	C	G	NA	KYSE50_OESOPHAGUS	ENST00000293195	0.5	p.G249A	NA	NA	NA	20:09:00	NA	NA	0	0			ENST00000293195	ENSG00000185920	PTCH1
NUP85	79902	37	17	73214294	73214294	Missense_Mutation	SNP	C	T	NA	KYSE50_OESOPHAGUS	ENST00000245544	0.4	p.L164F	NA	NA	NA	16:42:00	NA	NA	8.236e-06	0			ENST00000245544	ENSG00000183798	EMILIN3
C1QTNF1	114897	37	17	77042696	77042696	Missense_Mutation	SNP	G	A	NA	KYSE50_OESOPHAGUS	ENST00000339142	0.2	p.R72Q	NA	NA	NA	16:58:00	NA	NA	4.118e-05	0			ENST00000339142	ENSG00000184108	TRIML1
C17orf70	80233	37	17	79514483	79514483	Missense_Mutation	SNP	G	T	NA	KYSE50_OESOPHAGUS	ENST00000327787	0.8	p.T542N	NA	NA	NA	13:07:00	NA	NA	0	0			ENST00000327787	ENSG00000185792	NLRP9
MC5R	4161	37	18	13826600	13826600	Missense_Mutation	SNP	T	C	NA	KYSE50_OESOPHAGUS	ENST00000324750	0.3	p.M279T	NA	NA	NA	1 day, 12:01:00	NA	NA	0	0			ENST00000324750	ENSG00000179750	APOBEC3B
DSC3	1825	37	18	28588412	28588412	Missense_Mutation	SNP	G	A	NA	KYSE50_OESOPHAGUS	ENST00000360428	0.4	p.P448L	NA	NA	NA	13:18:00	NA	NA	0	0			ENST00000360428	ENSG00000183495	EP400
ASXL3	80816	37	18	31326524	31326524	Missense_Mutation	SNP	T	A	NA	KYSE50_OESOPHAGUS	ENST00000269197	0.5	p.S2238T	NA	NA	NA	1 day, 9:00:00	NA	NA	0	0			ENST00000269197	ENSG00000141568	FOXK2
LIPG	9388	37	18	47113213	47113213	Missense_Mutation	SNP	G	A	NA	KYSE50_OESOPHAGUS	ENST00000261292	0.4	p.E492K	NA	NA	NA	12:34:00	NA	NA	8.236e-06	0			ENST00000261292	ENSG00000107731	UNC5B
CD226	10666	37	18	67563278	67563278	Missense_Mutation	SNP	C	T	NA	KYSE50_OESOPHAGUS	ENST00000280200	0.4	p.S129N	NA	NA	NA	07:00:00	NA	NA	0	0			ENST00000280200	ENSG00000266173	STRADA
COL5A3	50509	37	19	10084466	10084466	Missense_Mutation	SNP	C	T	NA	KYSE50_OESOPHAGUS	ENST00000264828	0.3	p.G1193E	NA	NA	NA	1.00208	NA	NA	0	0			ENST00000264828	ENSG00000168488	ATXN2L
CARM1	10498	37	19	11015681	11015681	Missense_Mutation	SNP	G	A	NA	KYSE50_OESOPHAGUS	ENST00000327064	0.4	p.R92H	NA	NA	NA	12:39:00	NA	NA	0	0			ENST00000327064	ENSG00000136813	ECPAS
ZNF433	163059	37	19	12126306	12126306	Missense_Mutation	SNP	A	T	NA	KYSE50_OESOPHAGUS	ENST00000344980	0.6	p.F459Y	NA	NA	NA	33:108	NA	NA	0	0			ENST00000344980	ENSG00000173918	C1QTNF1
PALM3	342979	37	19	14165066	14165066	Missense_Mutation	SNP	C	T	NA	KYSE50_OESOPHAGUS	ENST00000340790	0.4	p.R458K	NA	NA	NA	0.835417	NA	NA	0	0			ENST00000340790	ENSG00000056972	TRAF3IP2
ILVBL	10994	37	19	15227244	15227244	Missense_Mutation	SNP	C	T	NA	KYSE50_OESOPHAGUS	ENST00000263383	0.3	p.D426N	NA	NA	NA	2 days, 8:00:00	NA	NA	4.942e-05	0			ENST00000263383	ENSG00000107551	RASSF4
AKAP8L	26993	37	19	15508022	15508022	Missense_Mutation	SNP	G	A	NA	KYSE50_OESOPHAGUS	ENST00000397410	0.5	p.P492L	NA	NA	NA	25:85	NA	NA	0	0			ENST00000397410	ENSG00000189308	LIN54
IL12RB1	3594	37	19	18170730	18170730	Missense_Mutation	SNP	C	T	NA	KYSE50_OESOPHAGUS	ENST00000600835	0.2	p.E653K	NA	NA	NA	06:13:00	NA	NA	0	0			ENST00000600835	ENSG00000124615	MOCS1
ZNF101	94039	37	19	19790270	19790270	Missense_Mutation	SNP	C	T	NA	KYSE50_OESOPHAGUS	ENST00000592502	0.1	p.R158W	NA	NA	NA	24:74	NA	NA	1.647e-05	0			ENST00000592502	ENSG00000187867	PALM3
ZNF430	80264	37	19	21240297	21240297	Missense_Mutation	SNP	C	T	NA	KYSE50_OESOPHAGUS	ENST00000261560	0.5	p.H395Y	NA	NA	NA	0.761806	NA	NA	0	0			ENST00000261560	ENSG00000101294	HM13
ZNF91	7644	37	19	23542509	23542509	Missense_Mutation	SNP	G	A	NA	KYSE50_OESOPHAGUS	ENST00000300619	0.7	p.S1091L	NA	NA	NA	1 day, 5:58:00	NA	NA	0	0			ENST00000300619	ENSG00000010404	IDS
ZNF91	7644	37	19	23545083	23545083	Missense_Mutation	SNP	G	C	NA	KYSE50_OESOPHAGUS	ENST00000300619	0.7	p.T233S	NA	NA	NA	14:56:00	NA	NA	0	0			ENST00000300619	ENSG00000116791	CRYZ
NPHS1	4868	37	19	36340508	36340508	Missense_Mutation	SNP	G	A	NA	KYSE50_OESOPHAGUS	ENST00000378910	0.5	p.A219V	NA	NA	NA	10:33:00	NA	NA	8.236e-06	0			ENST00000378910	ENSG00000161031	PGLYRP2
ZNF382	84911	37	19	37117826	37117826	Missense_Mutation	SNP	G	A	NA	KYSE50_OESOPHAGUS	ENST00000292928	0.2	p.E343K	NA	NA	NA	10:37:00	NA	NA	8.236e-06	0			ENST00000292928	ENSG00000166704	ZNF606
ZNF570	148268	37	19	37976123	37976123	Missense_Mutation	SNP	C	G	NA	KYSE50_OESOPHAGUS	ENST00000330173	0.1	p.H533Q	NA	NA	NA	11:26:00	NA	NA	0	0			ENST00000330173	ENSG00000151148	UBE3B
PSG5	5673	37	19	43689266	43689266	Missense_Mutation	SNP	G	A	NA	KYSE50_OESOPHAGUS	ENST00000366175	0.3	p.T33I	NA	NA	NA	51:109	NA	NA	0	0			ENST00000366175	ENSG00000187546	AGMO
LYPD3	27076	37	19	43965825	43965825	Missense_Mutation	SNP	C	T	NA	KYSE50_OESOPHAGUS	ENST00000244333	0.3	p.R240Q	NA	NA	NA	1 day, 5:08:00	NA	NA	2.471e-05	0			ENST00000244333	ENSG00000127249	ATP13A4
MEIS3	56917	37	19	47910619	47910619	Missense_Mutation	SNP	C	T	NA	KYSE50_OESOPHAGUS	ENST00000558555	0.1	p.V309I	NA	NA	NA	10:17:00	NA	NA	0	0			ENST00000558555	ENSG00000141052	MYOCD
SIGLEC11	114132	37	19	50464021	50464021	Missense_Mutation	SNP	C	A	NA	KYSE50_OESOPHAGUS	ENST00000447370	0.2	p.G83V	NA	NA	NA	21:26:00	NA	NA	0	0			ENST00000447370	ENSG00000197647	ZNF433
NLRP9	338321	37	19	56243462	56243462	Missense_Mutation	SNP	C	T	NA	KYSE50_OESOPHAGUS	ENST00000332836	0.2	p.V579I	NA	NA	NA	06:39:00	NA	NA	0	0			ENST00000332836	ENSG00000072121	ZFYVE26
ZSCAN4	201516	37	19	58190040	58190040	Missense_Mutation	SNP	G	A	NA	KYSE50_OESOPHAGUS	ENST00000318203	0.5	p.V357M	NA	NA	NA	2 days, 16:32:00	NA	NA	8.236e-06	0			ENST00000318203	ENSG00000029534	ANK1
ZNF606	80095	37	19	58490741	58490741	Missense_Mutation	SNP	A	T	NA	KYSE50_OESOPHAGUS	ENST00000341164	0.4	p.V436D	NA	NA	NA	16:12:00	NA	NA	0	0			ENST00000341164	ENSG00000172061	LRRC15
PXDN	7837	37	2	1687882	1687882	Missense_Mutation	SNP	G	A	NA	KYSE50_OESOPHAGUS	ENST00000252804	0.4	p.S153L	NA	NA	NA	08:38:00	NA	NA	4.989e-05	0			ENST00000252804	ENSG00000083097	DOPEY1
TSSC1	7260	37	2	3197921	3197921	Missense_Mutation	SNP	C	G	NA	KYSE50_OESOPHAGUS	ENST00000382125	0.4	p.E224Q	NA	NA	NA	1 day, 11:35:00	NA	NA	0	0			ENST00000382125	ENSG00000085274	MYNN
ADAM17	6868	37	2	9630385	9630385	Missense_Mutation	SNP	G	A	NA	KYSE50_OESOPHAGUS	ENST00000310823	0.3	p.P799L	NA	NA	NA	15:11:00	NA	NA	2.471e-05	0			ENST00000310823	ENSG00000150667	FSIP1
EFR3B	22979	37	2	25358352	25358352	Missense_Mutation	SNP	A	C	NA	KYSE50_OESOPHAGUS	ENST00000403714	0.3	p.Q443P	NA	NA	NA	14:40:00	NA	NA	0	0			ENST00000403714	ENSG00000165138	ANKS6
PLB1	151056	37	2	28821552	28821552	Missense_Mutation	SNP	G	A	NA	KYSE50_OESOPHAGUS	ENST00000327757	0.5	p.G800D	NA	NA	NA	55:65	NA	NA	0	0			ENST00000327757	ENSG00000187391	MAGI2
TRMT61B	55006	37	2	29075313	29075313	Missense_Mutation	SNP	T	A	NA	KYSE50_OESOPHAGUS	ENST00000306108	0.5	p.H349L	NA	NA	NA	1 day, 5:40:00	NA	NA	0	0			ENST00000306108	ENSG00000156510	HKDC1
ALK	238	37	2	29446386	29446386	Missense_Mutation	SNP	G	A	NA	KYSE50_OESOPHAGUS	ENST00000389048	0.3	p.R1061W	NA	NA	NA	06:11:00	NA	NA	4.118e-05	0			ENST00000389048	ENSG00000089177	KIF16B
BIRC6	57448	37	2	32718727	32718727	Missense_Mutation	SNP	A	T	NA	KYSE50_OESOPHAGUS	ENST00000421745	0.2	p.T2821S	NA	NA	NA	73:87	NA	NA	1.648e-05	0			ENST00000421745	ENSG00000166140	ZFYVE19
PLEKHH2	130271	37	2	43965591	43965591	Missense_Mutation	SNP	G	A	NA	KYSE50_OESOPHAGUS	ENST00000282406	0.4	p.E1019K	NA	NA	NA	30:129	NA	NA	0	0			ENST00000282406	ENSG00000156860	FBRS
MEIS1	4211	37	2	66664920	66664920	Missense_Mutation	SNP	A	G	NA	KYSE50_OESOPHAGUS	ENST00000272369	0.9	p.T22A	NA	NA	NA	1 day, 7:31:00	NA	NA	0	0			ENST00000272369	ENSG00000198589	LRBA
C2orf42	54980	37	2	70402871	70402871	Missense_Mutation	SNP	C	G	NA	KYSE50_OESOPHAGUS	ENST00000264434	0.2	p.V325L	NA	NA	NA	37:273	NA	NA	0	0			ENST00000264434	ENSG00000172014	ANKRD20A4
LRRTM4	80059	37	2	76975926	76975926	Missense_Mutation	SNP	C	G	NA	KYSE50_OESOPHAGUS	ENST00000409093	0.1	p.E556D	NA	NA	NA	42:63	NA	NA	0	0			ENST00000409093	ENSG00000012048	BRCA1
DNAH6	1768	37	2	84852146	84852146	Missense_Mutation	SNP	C	A	NA	KYSE50_OESOPHAGUS	ENST00000237449	0.6	p.Q1492K	NA	NA	NA	1 day, 1:45:00	NA	NA	0	0			ENST00000237449	ENSG00000196277	GRM7
TMEM182	130827	37	2	103378735	103378735	Missense_Mutation	SNP	T	C	NA	KYSE50_OESOPHAGUS	ENST00000412401	0.2	p.L20P	NA	NA	NA	0.786111	NA	NA	0	0			ENST00000412401	ENSG00000196071	OR2L13
EDAR	10913	37	2	109513491	109513491	Missense_Mutation	SNP	T	C	NA	KYSE50_OESOPHAGUS	ENST00000258443	0.2	p.S407G	NA	NA	NA	07:42:00	NA	NA	0	0			ENST00000258443	ENSG00000019995	ZRANB1
BUB1	699	37	2	111408233	111408233	Missense_Mutation	SNP	C	T	NA	KYSE50_OESOPHAGUS	ENST00000302759	0.6	p.C698Y	NA	NA	NA	0.558333	NA	NA	0	0			ENST00000302759	ENSG00000142949	PTPRF
CNTNAP5	129684	37	2	125204505	125204505	Missense_Mutation	SNP	T	G	NA	KYSE50_OESOPHAGUS	ENST00000431078	0.1	p.I303M	NA	NA	NA	0.774306	NA	NA	2.475e-05	0			ENST00000431078	ENSG00000198354	DCAF12L2
ERCC3	2071	37	2	128050217	128050217	Missense_Mutation	SNP	C	G	NA	KYSE50_OESOPHAGUS	ENST00000285398	0.2	p.G147A	NA	NA	NA	0.511111	NA	NA	0	0			ENST00000285398	ENSG00000197587	DMBX1
MYO7B	4648	37	2	128338344	128338344	Missense_Mutation	SNP	G	A	NA	KYSE50_OESOPHAGUS	ENST00000409816	0.2	p.A343T	NA	NA	NA	12:55:00	NA	NA	8.271e-06	0			ENST00000409816	ENSG00000134762	DSC3
XIRP2	129446	37	2	168101287	168101287	Missense_Mutation	SNP	T	C	NA	KYSE50_OESOPHAGUS	ENST00000409195	0.1	p.W1129R	NA	NA	NA	22:10:00	NA	NA	0	0			ENST00000409195	ENSG00000198901	PRC1
XIRP2	129446	37	2	168101288	168101288	Missense_Mutation	SNP	G	T	NA	KYSE50_OESOPHAGUS	ENST00000409195	0.1	p.W1129L	NA	NA	NA	23:09:00	NA	NA	0	0			ENST00000409195	ENSG00000158458	NRG2
TTC30B	150737	37	2	178417131	178417131	Missense_Mutation	SNP	C	A	NA	KYSE50_OESOPHAGUS	ENST00000408939	0.3	p.A121S	NA	NA	NA	80:65	NA	NA	8.237e-06	0			ENST00000408939	ENSG00000198805	PNP
TTN	7273	37	2	179404911	179404911	Missense_Mutation	SNP	G	T	NA	KYSE50_OESOPHAGUS	ENST00000591111	0.1	p.T31020N	NA	NA	NA	49:232	NA	NA	0	0			ENST00000591111	ENSG00000198804	MT-CO1
TTN	7273	37	2	179412409	179412409	Missense_Mutation	SNP	G	A	NA	KYSE50_OESOPHAGUS	ENST00000591111	0.1	p.P29674L	NA	NA	NA	55:241	NA	NA	0	0			ENST00000591111	ENSG00000198695	MT-ND6
TTN	7273	37	2	179470315	179470315	Missense_Mutation	SNP	G	A	NA	KYSE50_OESOPHAGUS	ENST00000591111	0.1	p.R16262C	NA	NA	NA	97:171	NA	NA	0	0			ENST00000591111	ENSG00000108055	SMC3
TTN	7273	37	2	179471996	179471996	Missense_Mutation	SNP	C	T	NA	KYSE50_OESOPHAGUS	ENST00000591111	0.1	p.R16137K	NA	NA	NA	37:129	NA	NA	0	0			ENST00000591111	ENSG00000198938	MT-CO3
TTN	7273	37	2	179637988	179637988	Missense_Mutation	SNP	T	G	NA	KYSE50_OESOPHAGUS	ENST00000591111	0.1	p.K2568T	NA	NA	NA	1 day, 6:36:00	NA	NA	0	0			ENST00000591111	ENSG00000204941	PSG5
CCDC141	285025	37	2	179751565	179751565	Missense_Mutation	SNP	G	T	NA	KYSE50_OESOPHAGUS	ENST00000409284	0.1	p.L481I	NA	NA	NA	12:35:00	NA	NA	0	0			ENST00000409284	ENSG00000116991	SIPA1L2
ALS2CR12	130540	37	2	202195223	202195223	Missense_Mutation	SNP	C	G	NA	KYSE50_OESOPHAGUS	ENST00000286190	0.5	p.K215N	NA	NA	NA	05:21:00	NA	NA	0	0			ENST00000286190	ENSG00000143776	CDC42BPA
RNF25	64320	37	2	219536680	219536680	Missense_Mutation	SNP	G	A	NA	KYSE50_OESOPHAGUS	ENST00000295704	0.2	p.A5V	NA	NA	NA	12:16:00	NA	NA	0	0			ENST00000295704	ENSG00000118193	KIF14
SH3BP4	23677	37	2	235951247	235951247	Missense_Mutation	SNP	C	T	NA	KYSE50_OESOPHAGUS	ENST00000409212	0.1	p.P612S	NA	NA	NA	14:00:00	NA	NA	0	0			ENST00000409212	ENSG00000143156	NME7
ACKR3	57007	37	2	237489344	237489344	Missense_Mutation	SNP	C	T	NA	KYSE50_OESOPHAGUS	ENST00000272928	0.3	p.T79M	NA	NA	NA	14:00:00	NA	NA	3.295e-05	0			ENST00000272928	ENSG00000158859	ADAMTS4
FASTKD5	60493	37	20	3127525	3127525	Missense_Mutation	SNP	C	T	NA	KYSE50_OESOPHAGUS	ENST00000380266	0.3	p.R731H	NA	NA	NA	1 day, 7:40:00	NA	NA	1.647e-05	0			ENST00000380266	ENSG00000111885	MAN1A1
LZTS3	0	37	20	3147452	3147452	Missense_Mutation	SNP	C	T	NA	KYSE50_OESOPHAGUS	ENST00000329152	0.3	p.G120R	NA	NA	NA	08:11:00	NA	NA	4.942e-05	0			ENST00000329152	ENSG00000182898	TCHHL1
SPTLC3	55304	37	20	13029623	13029623	Missense_Mutation	SNP	C	G	NA	KYSE50_OESOPHAGUS	ENST00000399002	0.2	p.L50V	NA	NA	NA	30:169	NA	NA	0	0			ENST00000399002	ENSG00000107581	EIF3A
HM13	81502	37	20	30147437	30147437	Missense_Mutation	SNP	C	T	NA	KYSE50_OESOPHAGUS	ENST00000340852	0.5	p.R278C	NA	NA	NA	211:350	NA	NA	1.647e-05	0			ENST00000340852	ENSG00000148735	PLEKHS1
CCM2L	140706	37	20	30602756	30602756	Missense_Mutation	SNP	G	A	NA	KYSE50_OESOPHAGUS	ENST00000300415	0.8	p.R27Q	NA	NA	NA	58:98	NA	NA	3.295e-05	0			ENST00000300415	ENSG00000178104	PDE4DIP
EMILIN3	90187	37	20	39990485	39990485	Missense_Mutation	SNP	C	T	NA	KYSE50_OESOPHAGUS	ENST00000332312	0.3	p.G575E	NA	NA	NA	22:21:00	NA	NA	0	0			ENST00000332312	ENSG00000143061	IGSF3
CBLN4	140689	37	20	54575816	54575816	Missense_Mutation	SNP	T	G	NA	KYSE50_OESOPHAGUS	ENST00000064571	0.2	p.I127L	NA	NA	NA	0.909028	NA	NA	0	0			ENST00000064571	ENSG00000203867	RBM20
ITSN1	6453	37	21	35124148	35124148	Missense_Mutation	SNP	G	A	NA	KYSE50_OESOPHAGUS	ENST00000381318	0.3	p.R187K	NA	NA	NA	21:40:00	NA	NA	0	0			ENST00000381318	ENSG00000148843	PDCD11
PKNOX1	5316	37	21	44448931	44448931	Missense_Mutation	SNP	C	T	NA	KYSE50_OESOPHAGUS	ENST00000291547	0.5	p.S349F	NA	NA	NA	5 days, 8:00:00	NA	NA	0	0			ENST00000291547	ENSG00000107862	GBF1
TOM1	10043	37	22	35743117	35743117	Missense_Mutation	SNP	C	T	NA	KYSE50_OESOPHAGUS	ENST00000449058	0.2	p.A465V	NA	NA	NA	1 day, 3:11:00	NA	NA	0	0			ENST00000449058	ENSG00000198910	L1CAM
CACNA1I	8911	37	22	40075187	40075187	Missense_Mutation	SNP	G	A	NA	KYSE50_OESOPHAGUS	ENST00000402142	0.3	p.V1711M	NA	NA	NA	05:00:00	NA	NA	0	0			ENST00000402142	ENSG00000162669	HFM1
GRM7	2917	37	3	6903434	6903434	Missense_Mutation	SNP	T	A	NA	KYSE50_OESOPHAGUS	ENST00000357716	0.4	p.L120H	NA	NA	NA	09:27:00	NA	NA	0	0			ENST00000357716	ENSG00000132849	PATJ
LRRC3B	116135	37	3	26751861	26751861	Missense_Mutation	SNP	G	A	NA	KYSE50_OESOPHAGUS	ENST00000396641	0.2	p.R233Q	NA	NA	NA	1 day, 8:00:00	NA	NA	0	0			ENST00000396641	ENSG00000085840	ORC1
TRAK1	22906	37	3	42226204	42226204	Missense_Mutation	SNP	C	G	NA	KYSE50_OESOPHAGUS	ENST00000327628	0.5	p.R131G	NA	NA	NA	4 days, 14:00:00	NA	NA	0	0			ENST00000327628	ENSG00000157077	ZFYVE9
CCR5	1234	37	3	46414683	46414683	Missense_Mutation	SNP	G	A	NA	KYSE50_OESOPHAGUS	ENST00000292303	0.4	p.G97E	NA	NA	NA	73:89	NA	NA	0	0			ENST00000292303	ENSG00000130558	OLFM1
DNAH1	25981	37	3	52426524	52426524	Missense_Mutation	SNP	G	A	NA	KYSE50_OESOPHAGUS	ENST00000420323	0.2	p.R3366Q	NA	NA	NA	11:40:00	NA	NA	8.266e-06	0			ENST00000420323	ENSG00000132122	SPATA6
CADPS	8618	37	3	62467434	62467434	Missense_Mutation	SNP	G	A	NA	KYSE50_OESOPHAGUS	ENST00000383710	0.4	p.S1046L	NA	NA	NA	2 days, 5:55:00	NA	NA	3.31e-05	0			ENST00000383710	ENSG00000186377	CYP4X1
ADAMTS9	56999	37	3	64587670	64587670	Missense_Mutation	SNP	G	A	NA	KYSE50_OESOPHAGUS	ENST00000498707	0.1	p.R1323C	NA	NA	NA	20:00:00	NA	NA	1.647e-05	0			ENST00000498707	ENSG00000077264	PAK3
ATP2C1	27032	37	3	130711836	130711836	Missense_Mutation	SNP	A	C	NA	KYSE50_OESOPHAGUS	ENST00000510168	0.1	p.K627N	NA	NA	NA	1 day, 16:59:00	NA	NA	0	0			ENST00000510168	ENSG00000117448	AKR1A1
DNAJC13	23317	37	3	132230083	132230083	Missense_Mutation	SNP	A	G	NA	KYSE50_OESOPHAGUS	ENST00000260818	0.6	p.N1763S	NA	NA	NA	41:76	NA	NA	1.647e-05	0			ENST00000260818	ENSG00000126107	HECTD3
ZBTB38	253461	37	3	141161775	141161775	Missense_Mutation	SNP	C	T	NA	KYSE50_OESOPHAGUS	ENST00000514251	0.1	p.P182L	NA	NA	NA	52:71	NA	NA	8.274e-06	0			ENST00000514251	ENSG00000137221	TJAP1
SHOX2	6474	37	3	157816040	157816040	Missense_Mutation	SNP	C	T	NA	KYSE50_OESOPHAGUS	ENST00000425436	0.3	p.A258T	NA	NA	NA	06:49:00	NA	NA	0	0			ENST00000425436	ENSG00000090621	PABPC4
SI	6476	37	3	164764680	164764680	Missense_Mutation	SNP	C	T	NA	KYSE50_OESOPHAGUS	ENST00000264382	0.3	p.M612I	NA	NA	NA	0.747222	NA	NA	0	0			ENST00000264382	ENSG00000183317	EPHA10
MYNN	55892	37	3	169502494	169502494	Missense_Mutation	SNP	C	T	NA	KYSE50_OESOPHAGUS	ENST00000349841	0.5	p.S523F	NA	NA	NA	0.829861	NA	NA	0	0			ENST00000349841	ENSG00000138336	TET1
ECT2	1894	37	3	172534563	172534563	Missense_Mutation	SNP	G	T	NA	KYSE50_OESOPHAGUS	ENST00000392692	0.3	p.G864V	NA	NA	NA	3 days, 0:55:00	NA	NA	0	0			ENST00000392692	ENSG00000056586	RC3H2
PIK3CA	5290	37	3	178917610	178917610	Missense_Mutation	SNP	G	A	NA	KYSE50_OESOPHAGUS	ENST00000263967	0.3	p.R162K	NA	NA	NA	28:198	NA	NA	0	0			ENST00000263967	ENSG00000184634	MED12
USP13	8975	37	3	179462922	179462922	Missense_Mutation	SNP	T	A	NA	KYSE50_OESOPHAGUS	ENST00000263966	0.3	p.S542R	NA	NA	NA	40:66	NA	NA	0	0			ENST00000263966	ENSG00000177354	C10orf71
YEATS2	55689	37	3	183439824	183439824	Missense_Mutation	SNP	A	G	NA	KYSE50_OESOPHAGUS	ENST00000305135	0.5	p.H146R	NA	NA	NA	101:83	NA	NA	0	0			ENST00000305135	ENSG00000187240	DYNC2H1
LPP	4026	37	3	188478010	188478010	Missense_Mutation	SNP	G	C	NA	KYSE50_OESOPHAGUS	ENST00000312675	0.4	p.K450N	NA	NA	NA	0.565278	NA	NA	0	0			ENST00000312675	ENSG00000139826	ABHD13
CLDN1	9076	37	3	190039790	190039790	Missense_Mutation	SNP	G	A	NA	KYSE50_OESOPHAGUS	ENST00000295522	0.3	p.S69F	NA	NA	NA	0.592361	NA	NA	0	0			ENST00000295522	ENSG00000107614	TRDMT1
MB21D2	151963	37	3	192516186	192516186	Missense_Mutation	SNP	T	G	NA	KYSE50_OESOPHAGUS	ENST00000392452	0.2	p.K489Q	NA	NA	NA	0.881944	NA	NA	0	0			ENST00000392452	ENSG00000066827	ZFAT
ATP13A4	84239	37	3	193188655	193188655	Missense_Mutation	SNP	C	A	NA	KYSE50_OESOPHAGUS	ENST00000342695	0.4	p.M312I	NA	NA	NA	0.813194	NA	NA	8.236e-06	0			ENST00000342695	ENSG00000064313	TAF2
LRRC15	131578	37	3	194081468	194081468	Missense_Mutation	SNP	G	A	NA	KYSE50_OESOPHAGUS	ENST00000347624	0.3	p.S102L	NA	NA	NA	1 day, 15:22:00	NA	NA	7.413e-05	0			ENST00000347624	ENSG00000161270	NPHS1
MUC4	4585	37	3	195508250	195508250	Missense_Mutation	SNP	C	T	NA	KYSE50_OESOPHAGUS	ENST00000463781	0.3	p.V3401I	NA	NA	NA	287:1116	NA	NA	0	0			ENST00000463781	ENSG00000140465	CYP1A1
MUC4	4585	37	3	195509195	195509195	Missense_Mutation	SNP	C	T	NA	KYSE50_OESOPHAGUS	ENST00000463781	0.3	p.A3086T	NA	NA	NA	461:730	NA	NA	0	0			ENST00000463781	ENSG00000168743	NPNT
MUC4	4585	37	3	195511270	195511270	Missense_Mutation	SNP	G	T	NA	KYSE50_OESOPHAGUS	ENST00000463781	0.3	p.S2394Y	NA	NA	NA	218:1774	NA	NA	0	0			ENST00000463781	ENSG00000179593	ALOX15B
SENP5	205564	37	3	196612879	196612879	Missense_Mutation	SNP	A	C	NA	KYSE50_OESOPHAGUS	ENST00000323460	0.5	p.Q276P	NA	NA	NA	0.788194	NA	NA	0	0			ENST00000323460	ENSG00000215251	FASTKD5
ZNF732	654254	37	4	265378	265378	Missense_Mutation	SNP	C	T	NA	KYSE50_OESOPHAGUS	ENST00000419098	0.1	p.C423Y	NA	NA	NA	33:107	NA	NA	0	0			ENST00000419098	ENSG00000169957	ZNF768
POLN	353497	37	4	2073860	2073860	Missense_Mutation	SNP	G	A	NA	KYSE50_OESOPHAGUS	ENST00000511885	0.2	p.S895L	NA	NA	NA	23:00:00	NA	NA	8.238e-06	0			ENST00000511885	ENSG00000185736	ADARB2
KIAA0232	9778	37	4	6863397	6863397	Missense_Mutation	SNP	A	G	NA	KYSE50_OESOPHAGUS	ENST00000307659	0.5	p.T430A	NA	NA	NA	16:32:00	NA	NA	0	0			ENST00000307659	ENSG00000205726	ITSN1
GABRG1	2565	37	4	46125838	46125838	Missense_Mutation	SNP	A	C	NA	KYSE50_OESOPHAGUS	ENST00000295452	0.4	p.H31Q	NA	NA	NA	07:44:00	NA	NA	0	0			ENST00000295452	ENSG00000032389	EIPR1
CLOCK	9575	37	4	56336957	56336957	Missense_Mutation	SNP	A	G	NA	KYSE50_OESOPHAGUS	ENST00000309964	0.4	p.F122S	NA	NA	NA	1 day, 10:00:00	NA	NA	1.648e-05	0			ENST00000309964	ENSG00000163618	CADPS
FGF5	2250	37	4	81188241	81188241	Missense_Mutation	SNP	C	G	NA	KYSE50_OESOPHAGUS	ENST00000312465	0.7	p.T88S	NA	NA	NA	09:18:00	NA	NA	0	0			ENST00000312465	ENSG00000136011	STAB2
LIN54	132660	37	4	83867617	83867617	Missense_Mutation	SNP	G	A	NA	KYSE50_OESOPHAGUS	ENST00000340417	0.3	p.S321L	NA	NA	NA	16:33:00	NA	NA	0	0			ENST00000340417	ENSG00000171094	ALK
NPNT	255743	37	4	106888459	106888459	Missense_Mutation	SNP	A	T	NA	KYSE50_OESOPHAGUS	ENST00000379987	0.2	p.H487L	NA	NA	NA	21:00:00	NA	NA	0	0			ENST00000379987	ENSG00000106105	GARS
SEC24B	10427	37	4	110415803	110415803	Missense_Mutation	SNP	C	G	NA	KYSE50_OESOPHAGUS	ENST00000265175	0.5	p.P427A	NA	NA	NA	2 days, 1:00:00	NA	NA	8.247e-06	0			ENST00000265175	ENSG00000180611	MB21D2
EXOSC9	5393	37	4	122734427	122734427	Missense_Mutation	SNP	C	T	NA	KYSE50_OESOPHAGUS	ENST00000243498	0.5	p.A289V	NA	NA	NA	1 day, 2:56:00	NA	NA	0	0			ENST00000243498	ENSG00000114346	ECT2
SLC7A11	23657	37	4	139163142	139163142	Missense_Mutation	SNP	C	T	NA	KYSE50_OESOPHAGUS	ENST00000280612	0.5	p.G28S	NA	NA	NA	22:00:00	NA	NA	0	0			ENST00000280612	ENSG00000004948	CALCR
LRBA	987	37	4	151821210	151821210	Missense_Mutation	SNP	T	C	NA	KYSE50_OESOPHAGUS	ENST00000357115	0.3	p.K639E	NA	NA	NA	1 day, 17:00:00	NA	NA	8.237e-06	0			ENST00000357115	ENSG00000179841	AKAP5
FGB	2244	37	4	155491588	155491588	Missense_Mutation	SNP	G	T	NA	KYSE50_OESOPHAGUS	ENST00000302068	0.4	p.R421I	NA	NA	NA	1 day, 8:00:00	NA	NA	0	0			ENST00000302068	ENSG00000015479	MATR3
HELT	391723	37	4	185940970	185940970	Missense_Mutation	SNP	G	A	NA	KYSE50_OESOPHAGUS	ENST00000515777	0.1	p.A68T	NA	NA	NA	11:04:00	NA	NA	0	0			ENST00000515777	ENSG00000177335	C8orf31
SORBS2	8470	37	4	186544216	186544216	Missense_Mutation	SNP	C	G	NA	KYSE50_OESOPHAGUS	ENST00000284776	0.7	p.Q785H	NA	NA	NA	1 day, 23:00:00	NA	NA	3.295e-05	0			ENST00000284776	ENSG00000182718	ANXA2
TRIML1	339976	37	4	189068149	189068149	Missense_Mutation	SNP	G	A	NA	KYSE50_OESOPHAGUS	ENST00000332517	0.3	p.E344K	NA	NA	NA	11:30:00	NA	NA	0	0			ENST00000332517	ENSG00000179796	LRRC3B
CDH18	1016	37	5	19591349	19591349	Missense_Mutation	SNP	G	T	NA	KYSE50_OESOPHAGUS	ENST00000507958	0.1	p.H272Q	NA	NA	NA	11:46:00	NA	NA	0	0			ENST00000507958	ENSG00000011243	AKAP8L
C6	729	37	5	41172399	41172399	Missense_Mutation	SNP	G	C	NA	KYSE50_OESOPHAGUS	ENST00000263413	0.3	p.R407G	NA	NA	NA	20:50:00	NA	NA	0	0			ENST00000263413	ENSG00000253873	PCDHGA11
CCNO	10309	37	5	54527240	54527240	Missense_Mutation	SNP	A	G	NA	KYSE50_OESOPHAGUS	ENST00000282572	0.4	p.I339T	NA	NA	NA	13:09:00	NA	NA	0	0			ENST00000282572	ENSG00000131508	UBE2D2
CMYA5	202333	37	5	79030240	79030240	Missense_Mutation	SNP	A	T	NA	KYSE50_OESOPHAGUS	ENST00000446378	0.2	p.E1884D	NA	NA	NA	4 days, 6:00:00	NA	NA	0	0			ENST00000446378	ENSG00000137225	CAPN11
MBLAC2	153364	37	5	89757012	89757012	Missense_Mutation	SNP	C	T	NA	KYSE50_OESOPHAGUS	ENST00000316610	0.6	p.R271H	NA	NA	NA	14:08:00	NA	NA	8.237e-06	0			ENST00000316610	ENSG00000146122	DAAM2
SLCO4C1	353189	37	5	101631741	101631741	Missense_Mutation	SNP	G	A	NA	KYSE50_OESOPHAGUS	ENST00000310954	0.6	p.R76W	NA	NA	NA	18:12:00	NA	NA	8.236e-06	0			ENST00000310954	ENSG00000172296	SPTLC3
MATR3	9782	37	5	138643499	138643499	Missense_Mutation	SNP	A	C	NA	KYSE50_OESOPHAGUS	ENST00000394805	0.3	p.K132T	NA	NA	NA	0.418056	NA	NA	0	0			ENST00000394805	ENSG00000215018	COL28A1
NRG2	9542	37	5	139267071	139267071	Missense_Mutation	SNP	C	T	NA	KYSE50_OESOPHAGUS	ENST00000361474	0.1	p.M242I	NA	NA	NA	06:32:00	NA	NA	0	0			ENST00000361474	ENSG00000128739	SNRPN
PCDHGA11	56105	37	5	140800887	140800887	Missense_Mutation	SNP	G	C	NA	KYSE50_OESOPHAGUS	ENST00000398587	0.2	p.Q31H	NA	NA	NA	1 day, 23:00:00	NA	NA	0	0			ENST00000398587	ENSG00000100346	CACNA1I
ABLIM3	22885	37	5	148612799	148612799	Missense_Mutation	SNP	G	A	NA	KYSE50_OESOPHAGUS	ENST00000506113	0.1	p.R275Q	NA	NA	NA	3 days, 23:00:00	NA	NA	4.118e-05	0			ENST00000506113	ENSG00000088926	F11
GEMIN5	25929	37	5	154271045	154271045	Missense_Mutation	SNP	C	T	NA	KYSE50_OESOPHAGUS	ENST00000285873	0.7	p.E1340K	NA	NA	NA	6 days, 7:00:00	NA	NA	0	0			ENST00000285873	ENSG00000084710	EFR3B
DAAM2	23500	37	6	39847144	39847144	Missense_Mutation	SNP	T	G	NA	KYSE50_OESOPHAGUS	ENST00000398904	0.2	p.L579R	NA	NA	NA	1 day, 3:00:00	NA	NA	2.483e-05	0			ENST00000398904	ENSG00000076685	NT5C2
MOCS1	4337	37	6	39881084	39881084	Missense_Mutation	SNP	A	C	NA	KYSE50_OESOPHAGUS	ENST00000340692	0.5	p.F245C	NA	NA	NA	13:00:00	NA	NA	1.647e-05	0			ENST00000340692	ENSG00000164880	INTS1
TJAP1	93643	37	6	43473180	43473180	Missense_Mutation	SNP	C	A	NA	KYSE50_OESOPHAGUS	ENST00000372445	0.5	p.R421S	NA	NA	NA	20:00:00	NA	NA	0	0			ENST00000372445	ENSG00000196659	TTC30B
CAPN11	11131	37	6	44140990	44140990	Missense_Mutation	SNP	G	C	NA	KYSE50_OESOPHAGUS	ENST00000398776	0.1	p.S233T	NA	NA	NA	11:19:00	NA	NA	0	0			ENST00000398776	ENSG00000176204	LRRTM4
DOPEY1	23033	37	6	83818759	83818759	Missense_Mutation	SNP	A	G	NA	KYSE50_OESOPHAGUS	ENST00000349129	0.2	p.I151V	NA	NA	NA	2 days, 22:00:00	NA	NA	8.236e-06	0			ENST00000349129	ENSG00000197991	AL592490.1
HTR1E	3354	37	6	87725701	87725701	Missense_Mutation	SNP	G	A	NA	KYSE50_OESOPHAGUS	ENST00000305344	0.5	p.G217R	NA	NA	NA	1 day, 2:25:00	NA	NA	0	0			ENST00000305344	ENSG00000163092	XIRP2
L3MBTL3	84456	37	6	130372505	130372505	Missense_Mutation	SNP	C	T	NA	KYSE50_OESOPHAGUS	ENST00000529410	0.1	p.S134F	NA	NA	NA	0.670833	NA	NA	0	0			ENST00000529410	ENSG00000130147	SH3BP4
FNDC1	84624	37	6	159657337	159657337	Missense_Mutation	SNP	G	A	NA	KYSE50_OESOPHAGUS	ENST00000297267	0.9	p.G1353E	NA	NA	NA	0.863194	NA	NA	0	0			ENST00000297267	ENSG00000163492	CCDC141
PNLDC1	154197	37	6	160232774	160232774	Missense_Mutation	SNP	C	T	NA	KYSE50_OESOPHAGUS	ENST00000610273	0.1	p.P288S	NA	NA	NA	1 day, 2:31:00	NA	NA	0	0			ENST00000610273	ENSG00000180881	CAPS2
HEATR2	54919	37	7	794309	794309	Missense_Mutation	SNP	G	A	NA	KYSE50_OESOPHAGUS	ENST00000297440	0.6	p.D370N	NA	NA	NA	26:159	NA	NA	2.471e-05	0			ENST00000297440	ENSG00000105877	DNAH11
RNF216	54476	37	7	5760743	5760743	Missense_Mutation	SNP	G	A	NA	KYSE50_OESOPHAGUS	ENST00000425013	0.2	p.S465F	NA	NA	NA	26:153	NA	NA	0	0			ENST00000425013	ENSG00000115233	PSMD14
COL28A1	340267	37	7	7400098	7400098	Missense_Mutation	SNP	T	A	NA	KYSE50_OESOPHAGUS	ENST00000399429	0.3	p.D1043V	NA	NA	NA	10:53:00	NA	NA	0	0			ENST00000399429	ENSG00000169994	MYO7B
COL28A1	340267	37	7	7400099	7400099	Missense_Mutation	SNP	C	T	NA	KYSE50_OESOPHAGUS	ENST00000399429	0.3	p.D1043N	NA	NA	NA	10:49:00	NA	NA	3.308e-05	0			ENST00000399429	ENSG00000170417	TMEM182
THSD7A	221981	37	7	11485751	11485751	Missense_Mutation	SNP	G	T	NA	KYSE50_OESOPHAGUS	ENST00000423059	0.4	p.Q1001K	NA	NA	NA	62:446	NA	NA	0	0			ENST00000423059	ENSG00000185864	NPIPB4
VWDE	221806	37	7	12409332	12409332	Missense_Mutation	SNP	A	G	NA	KYSE50_OESOPHAGUS	ENST00000275358	0.3	p.V867A	NA	NA	NA	6 days, 23:29:00	NA	NA	0	0			ENST00000275358	ENSG00000067560	RHOA
VWDE	221806	37	7	12409477	12409477	Missense_Mutation	SNP	T	C	NA	KYSE50_OESOPHAGUS	ENST00000275358	0.3	p.I819V	NA	NA	NA	6 days, 7:27:00	NA	NA	0	0			ENST00000275358	ENSG00000186777	ZNF732
AGMO	392636	37	7	15430319	15430319	Missense_Mutation	SNP	T	G	NA	KYSE50_OESOPHAGUS	ENST00000342526	0.3	p.T267P	NA	NA	NA	25:136	NA	NA	0	0			ENST00000342526	ENSG00000146776	ATXN7L1
DNAH11	8701	37	7	21894035	21894035	Missense_Mutation	SNP	C	T	NA	KYSE50_OESOPHAGUS	ENST00000409508	0.3	p.L3722F	NA	NA	NA	6 days, 22:32:00	NA	NA	0	0			ENST00000409508	ENSG00000114841	DNAH1
FAM126A	84668	37	7	22985707	22985707	Missense_Mutation	SNP	G	A	NA	KYSE50_OESOPHAGUS	ENST00000432176	0.2	p.A356V	NA	NA	NA	27:114	NA	NA	4.118e-05	0			ENST00000432176	ENSG00000115760	BIRC6
GARS	2617	37	7	30655637	30655637	Missense_Mutation	SNP	C	T	NA	KYSE50_OESOPHAGUS	ENST00000389266	0.3	p.S386F	NA	NA	NA	23:49:00	NA	NA	0	0			ENST00000389266	ENSG00000154358	OBSCN
GBAS	2631	37	7	56045876	56045876	Missense_Mutation	SNP	T	A	NA	KYSE50_OESOPHAGUS	ENST00000322090	0.3	p.F50L	NA	NA	NA	0.997917	NA	NA	0	0			ENST00000322090	ENSG00000005108	THSD7A
ZNF273	10793	37	7	64388532	64388532	Missense_Mutation	SNP	A	C	NA	KYSE50_OESOPHAGUS	ENST00000476120	0.1	p.T276P	NA	NA	NA	0.894444	NA	NA	0	0			ENST00000476120	ENSG00000011275	RNF216
MAGI2	9863	37	7	77762276	77762276	Missense_Mutation	SNP	C	T	NA	KYSE50_OESOPHAGUS	ENST00000354212	0.4	p.A1045T	NA	NA	NA	1 day, 23:44:00	NA	NA	0	0			ENST00000354212	ENSG00000168779	SHOX2
CALCR	799	37	7	93065460	93065460	Missense_Mutation	SNP	T	C	NA	KYSE50_OESOPHAGUS	ENST00000394441	0.1	p.N318S	NA	NA	NA	12:36:00	NA	NA	0	0			ENST00000394441	ENSG00000112419	PHACTR2
TFR2	7036	37	7	100229757	100229757	Missense_Mutation	SNP	G	A	NA	KYSE50_OESOPHAGUS	ENST00000462107	0.1	p.S305F	NA	NA	NA	07:26:00	NA	NA	1.647e-05	0			ENST00000462107	ENSG00000083799	CYLD
ATXN7L1	222255	37	7	105254334	105254334	Missense_Mutation	SNP	G	A	NA	KYSE50_OESOPHAGUS	ENST00000419735	0.3	p.P816L	NA	NA	NA	09:32:00	NA	NA	0	0			ENST00000419735	ENSG00000161956	SENP3
MGAM	8972	37	7	141796180	141796180	Missense_Mutation	SNP	G	A	NA	KYSE50_OESOPHAGUS	ENST00000549489	0.2	p.G1657S	NA	NA	NA	10:41:00	NA	NA	0	0			ENST00000549489	ENSG00000161204	ABCF3
ZNF398	57541	37	7	148876292	148876292	Missense_Mutation	SNP	C	T	NA	KYSE50_OESOPHAGUS	ENST00000475153	0.1	p.T443I	NA	NA	NA	1 day, 4:42:00	NA	NA	8.236e-06	0			ENST00000475153	ENSG00000155052	CNTNAP5
TNKS	8658	37	8	9413813	9413813	Missense_Mutation	SNP	G	A	NA	KYSE50_OESOPHAGUS	ENST00000310430	0.6	p.G122S	NA	NA	NA	2 days, 11:00:00	NA	NA	4.118e-05	0			ENST00000310430	ENSG00000122591	FAM126A
NEIL2	252969	37	8	11637242	11637242	Missense_Mutation	SNP	C	T	NA	KYSE50_OESOPHAGUS	ENST00000284503	0.6	p.P92S	NA	NA	NA	13:26:00	NA	NA	0	0			ENST00000284503	ENSG00000183230	CTNNA3
TEX15	56154	37	8	30702329	30702329	Missense_Mutation	SNP	G	T	NA	KYSE50_OESOPHAGUS	ENST00000256246	0.2	p.T1402K	NA	NA	NA	1 day, 16:00:00	NA	NA	0	0			ENST00000256246	ENSG00000122359	ANXA11
ANK1	286	37	8	41552766	41552766	Missense_Mutation	SNP	G	A	NA	KYSE50_OESOPHAGUS	ENST00000347528	0.4	p.S1015F	NA	NA	NA	14:14:00	NA	NA	0	0			ENST00000347528	ENSG00000065609	SNAP91
RP1	6101	37	8	55542478	55542478	Missense_Mutation	SNP	C	A	NA	KYSE50_OESOPHAGUS	ENST00000220676	0.1	p.F2012L	NA	NA	NA	1 day, 21:00:00	NA	NA	0	0			ENST00000220676	ENSG00000103657	HERC1
C8orf47	0	37	8	99102158	99102158	Missense_Mutation	SNP	G	A	NA	KYSE50_OESOPHAGUS	ENST00000318528	0.3	p.V305I	NA	NA	NA	0.865972	NA	NA	0	0			ENST00000318528	ENSG00000164309	CMYA5
ADCK5	203054	37	8	145616625	145616625	Missense_Mutation	SNP	G	A	NA	KYSE50_OESOPHAGUS	ENST00000308860	0.6	p.R250Q	NA	NA	NA	13:05:00	NA	NA	8.245e-06	0			ENST00000308860	ENSG00000161640	SIGLEC11
SPATA31E1	286234	37	9	90502363	90502363	Missense_Mutation	SNP	G	C	NA	KYSE50_OESOPHAGUS	ENST00000325643	0.5	p.E987D	NA	NA	NA	1 day, 17:00:00	NA	NA	0	0			ENST00000325643	ENSG00000197249	SERPINA1
SPATA31E1	286234	37	9	90503018	90503018	Missense_Mutation	SNP	G	A	NA	KYSE50_OESOPHAGUS	ENST00000325643	0.5	p.A1206T	NA	NA	NA	15:00:00	NA	NA	2.484e-05	0			ENST00000325643	ENSG00000100284	TOM1
ANKS6	203286	37	9	101540568	101540568	Missense_Mutation	SNP	G	A	NA	KYSE50_OESOPHAGUS	ENST00000353234	0.4	p.P503S	NA	NA	NA	05:10:00	NA	NA	0	0			ENST00000353234	ENSG00000102804	TSC22D1
KIAA0368	23392	37	9	114140924	114140924	Missense_Mutation	SNP	G	A	NA	KYSE50_OESOPHAGUS	ENST00000338205	0.5	p.S1297F	NA	NA	NA	29:197	NA	NA	0	0			ENST00000338205	ENSG00000163930	BAP1
RC3H2	54542	37	9	125622286	125622286	Missense_Mutation	SNP	G	C	NA	KYSE50_OESOPHAGUS	ENST00000373670	0.1	p.P587A	NA	NA	NA	62:205	NA	NA	0	0			ENST00000373670	ENSG00000106327	TFR2
OLFM1	10439	37	9	138011986	138011986	Missense_Mutation	SNP	G	A	NA	KYSE50_OESOPHAGUS	ENST00000371793	0.3	p.V474M	NA	NA	NA	0.813889	NA	NA	0	0			ENST00000371793	ENSG00000145113	MUC4
KLF8	11279	37	0	56310924	56310924	Missense_Mutation	SNP	G	A	NA	KYSE50_OESOPHAGUS	ENST00000468660	0.1	p.M359I	NA	NA	NA	15:00:00	NA	NA	0	0			ENST00000468660	ENSG00000102349	KLF8
MED12	9968	37	0	70353019	70353019	Missense_Mutation	SNP	C	A	NA	KYSE50_OESOPHAGUS	ENST00000374080	0.3	p.P1525Q	NA	NA	NA	1 day, 21:00:00	NA	NA	0	0			ENST00000374080	ENSG00000133142	TCEAL4
TCEAL4	79921	37	0	102841890	102841890	Missense_Mutation	SNP	T	G	NA	KYSE50_OESOPHAGUS	ENST00000472745	0.1	p.I96R	NA	NA	NA	07:00:00	NA	NA	0	0			ENST00000472745	ENSG00000197024	ZNF398
PAK3	5063	37	0	110439681	110439681	Missense_Mutation	SNP	G	A	NA	KYSE50_OESOPHAGUS	ENST00000372010	0.1	p.G422E	NA	NA	NA	0.958333	NA	NA	0	0			ENST00000372010	ENSG00000198039	ZNF273
DCAF12L2	340578	37	0	125298812	125298812	Missense_Mutation	SNP	C	T	NA	KYSE50_OESOPHAGUS	ENST00000360028	0.2	p.G366S	NA	NA	NA	07:15:00	NA	NA	0	0			ENST00000360028	ENSG00000119965	C10orf88
USP26	83844	37	0	132161980	132161980	Missense_Mutation	SNP	T	G	NA	KYSE50_OESOPHAGUS	ENST00000511190	0.1	p.D90A	NA	NA	NA	1 day, 14:00:00	NA	NA	0	0			ENST00000511190	ENSG00000165219	GAPVD1
IDS	3423	37	0	148564708	148564708	Missense_Mutation	SNP	G	A	NA	KYSE50_OESOPHAGUS	ENST00000340855	0.6	p.P408S	NA	NA	NA	1 day, 2:04:00	NA	NA	1.647e-05	0			ENST00000340855	ENSG00000163638	ADAMTS9
GPR50	9248	37	0	150348665	150348665	Missense_Mutation	SNP	G	A	NA	KYSE50_OESOPHAGUS	ENST00000218316	0.3	p.V204M	NA	NA	NA	2 days, 8:00:00	NA	NA	0	0			ENST00000218316	ENSG00000173210	ABLIM3
L1CAM	3897	37	0	153128249	153128249	Missense_Mutation	SNP	C	T	NA	KYSE50_OESOPHAGUS	ENST00000370060	0.1	p.V1215M	NA	NA	NA	15:16:00	NA	NA	0	0			ENST00000370060	ENSG00000145526	CDH18
NBPF10	100132406	37	1	145325998	145325998	Missense_Mutation	SNP	G	A	NA	KYSE50_OESOPHAGUS	ENST00000342960	0.5	p.D1291N	NA	NA	NA	22:09:00	NA	NA	0	0			ENST00000342960	ENSG00000017260	ATP2C1
MOGS	7841	37	2	74692344	74692344	Missense_Mutation	SNP	C	A	NA	KYSE50_OESOPHAGUS	ENST00000233616	0.4	p.V11L	NA	NA	NA	03:01:00	NA	NA	0	0			ENST00000233616	ENSG00000197406	DIO3
PCDHA8	56140	37	5	140222278	140222278	Missense_Mutation	SNP	C	T	NA	KYSE50_OESOPHAGUS	ENST00000531613	0.1	p.P458S	NA	NA	NA	20:58:00	NA	NA	1.658e-05	0			ENST00000531613	ENSG00000134588	USP26
PCDHA8	56140	37	5	140222762	140222762	Missense_Mutation	SNP	G	A	NA	KYSE50_OESOPHAGUS	ENST00000531613	0.1	p.R619H	NA	NA	NA	0.861806	NA	NA	0	0			ENST00000531613	ENSG00000130997	POLN
PLEC	5339	37	8	144993601	144993601	Missense_Mutation	SNP	C	T	NA	KYSE50_OESOPHAGUS	ENST00000322810	0.4	p.R3600H	NA	NA	NA	15:38:00	NA	NA	4.136e-05	0			ENST00000322810	ENSG00000177311	ZBTB38
ANKRD20A4	728747	37	9	69423761	69423761	Missense_Mutation	SNP	G	A	NA	KYSE50_OESOPHAGUS	ENST00000357336	0.3	p.R686K	NA	NA	NA	50:378	NA	NA	0	0			ENST00000357336	ENSG00000187821	HELT
PNPLA7	375775	37	9	140391746	140391746	Missense_Mutation	SNP	C	T	NA	KYSE50_OESOPHAGUS	ENST00000277531	0.4	p.D611N	NA	NA	NA	04:09:00	NA	NA	8.306e-06	0			ENST00000277531	ENSG00000120907	ADRA1A
WDFY4	57705	37	10	50018747	50018747	Missense_Mutation	SNP	G	A	NA	KYSE50_OESOPHAGUS	ENST00000325239	0.5	p.E1671K	NA	NA	NA	05:25:00	NA	NA	0	0			ENST00000325239	ENSG00000187079	TEAD1
PDCD11	22984	37	10	105181166	105181166	Missense_Mutation	SNP	C	T	NA	KYSE50_OESOPHAGUS	ENST00000369797	0.3	p.A780V	NA	NA	NA	10:05:00	NA	NA	4.118e-05	0			ENST00000369797	ENSG00000175104	TRAF6
SORCS1	114815	37	10	108923917	108923917	Missense_Mutation	SNP	C	A	NA	KYSE50_OESOPHAGUS	ENST00000263054	0.6	p.G123V	NA	NA	NA	04:10:00	NA	NA	0	0			ENST00000263054	ENSG00000007202	KIAA0100
EP400	57634	37	12	132466114	132466114	Missense_Mutation	SNP	C	T	NA	KYSE50_OESOPHAGUS	ENST00000333577	0.4	p.L542F	NA	NA	NA	02:02:00	NA	NA	0	0			ENST00000333577	ENSG00000204962	PCDHA8
NPIPB4	440345	37	16	21847874	21847874	Missense_Mutation	SNP	G	C	NA	KYSE50_OESOPHAGUS	ENST00000415645	0.2	p.P612A	NA	NA	NA	81:645	NA	NA	0	0			ENST00000415645	ENSG00000166006	KCNC2
SLC16A11	162515	37	17	6946808	6946808	Missense_Mutation	SNP	G	A	NA	KYSE50_OESOPHAGUS	ENST00000308009	0.1	p.P33S	NA	NA	NA	03:10:00	NA	NA	0	0			ENST00000308009	ENSG00000257335	MGAM
SENP3	26168	37	17	7470257	7470257	Missense_Mutation	SNP	A	G	NA	KYSE50_OESOPHAGUS	ENST00000429205	0.2	p.N426S	NA	NA	NA	2 days, 2:00:00	NA	NA	0	0			ENST00000429205	ENSG00000063177	RPL18
FOXK2	3607	37	17	80478122	80478122	Missense_Mutation	SNP	G	T	NA	KYSE50_OESOPHAGUS	ENST00000335255	0.5	p.G120W	NA	NA	NA	02:02:00	NA	NA	0	0			ENST00000335255	ENSG00000126215	XRCC3
ZNF257	113835	37	19	22271303	22271303	Missense_Mutation	SNP	C	T	NA	KYSE50_OESOPHAGUS	ENST00000594947	0.1	p.H251Y	NA	NA	NA	0.474306	NA	NA	0	0			ENST00000594947	ENSG00000100629	CEP128
CYP2A6	1548	37	19	41351219	41351219	Missense_Mutation	SNP	G	A	NA	KYSE50_OESOPHAGUS	ENST00000301141	0.5	p.R381W	NA	NA	NA	17:34:00	NA	NA	0	0			ENST00000301141	ENSG00000100578	KIAA0586
RPL18	6141	37	19	49119417	49119417	Missense_Mutation	SNP	G	A	NA	KYSE50_OESOPHAGUS	ENST00000549920	0.1	p.L114F	NA	NA	NA	06:22:00	NA	NA	0	0			ENST00000549920	ENSG00000105419	MEIS3
APOBEC3B	9582	37	22	39381908	39381908	Missense_Mutation	SNP	C	T	NA	KYSE50_OESOPHAGUS	ENST00000333467	0.3	p.T89I	NA	NA	NA	13:56:00	NA	NA	9.895e-05	0			ENST00000333467	ENSG00000137804	NUSAP1
MT-CO1	4512	37	0	6340	6340	Missense_Mutation	SNP	C	T	NA	KYSE50_OESOPHAGUS	ENST00000361624	0.2	p.T146I	NA	NA	NA	1 day, 22:00:00	NA	NA	0	0			ENST00000361624	ENSG00000103310	ZP2
GAPVD1	26130	37	9	128099688	128099688	Nonsense_Mutation	SNP	C	T	NA	KYSE50_OESOPHAGUS	ENST00000495955	0.1	p.R899*	NA	NA	NA	09:33:00	NA	NA	0	4			ENST00000495955	ENSG00000155657	TTN
SLIT1	6585	37	10	98802733	98802733	Nonsense_Mutation	SNP	G	A	NA	KYSE50_OESOPHAGUS	ENST00000266058	0.4	p.R697*	NA	NA	NA	04:08:00	NA	NA	0	0			ENST00000266058	ENSG00000181896	ZNF101
ZC3H14	79882	37	14	89073632	89073632	Nonsense_Mutation	SNP	T	A	NA	KYSE50_OESOPHAGUS	ENST00000251038	0.5	p.L598*	NA	NA	NA	18:34:00	NA	NA	0	0			ENST00000251038	ENSG00000197134	ZNF257
TP53	7157	37	17	7579386	7579386	Nonsense_Mutation	SNP	T	A	NA	KYSE50_OESOPHAGUS	ENST00000269305	0.4	p.K101*	NA	NA	NA	1 day, 20:00:00	NA	NA	0	0			ENST00000269305	ENSG00000096996	IL12RB1
ZNF285	26974	37	19	44891641	44891641	Nonsense_Mutation	SNP	C	A	NA	KYSE50_OESOPHAGUS	ENST00000330997	0.4	p.G256*	NA	NA	NA	24:103	NA	NA	0	0			ENST00000330997	ENSG00000148513	ANKRD30A
PSMD14	10213	37	2	162265408	162265408	Nonsense_Mutation	SNP	C	T	NA	KYSE50_OESOPHAGUS	ENST00000409682	0.3	p.Q278*	NA	NA	NA	1 day, 3:55:00	NA	NA	0	0			ENST00000409682	ENSG00000146453	PNLDC1
TTN	7273	37	2	179404341	179404341	Nonsense_Mutation	SNP	C	T	NA	KYSE50_OESOPHAGUS	ENST00000591111	0.1	p.W31176*	NA	NA	NA	53:241	NA	NA	0	0			ENST00000591111
KIF16B	55614	37	20	16485082	16485082	Nonsense_Mutation	SNP	T	A	NA	KYSE50_OESOPHAGUS	ENST00000354981	0.2	p.K371*	NA	NA	NA	126:73	NA	NA	8.236e-06	0			ENST00000354981
RTP1	132112	37	3	186915543	186915543	Nonsense_Mutation	SNP	G	A	NA	KYSE50_OESOPHAGUS	ENST00000312295	0.4	p.W80*	NA	NA	NA	0.465972	NA	NA	0	0			ENST00000312295
MYOZ2	51778	37	4	120057717	120057717	Nonsense_Mutation	SNP	C	T	NA	KYSE50_OESOPHAGUS	ENST00000307128	0.5	p.Q13*	NA	NA	NA	04:27:00	NA	NA	0	0			ENST00000307128
MAN1A1	4121	37	6	119669891	119669891	Nonsense_Mutation	SNP	C	A	NA	KYSE50_OESOPHAGUS	ENST00000368468	0.3	p.E114*	NA	NA	NA	19:00:00	NA	NA	0	0			ENST00000368468
TMEM168	64418	37	7	112413001	112413001	Nonsense_Mutation	SNP	C	A	NA	KYSE50_OESOPHAGUS	ENST00000312814	0.6	p.E461*	NA	NA	NA	08:26:00	NA	NA	0	0			ENST00000312814
AHCYL2	23382	37	7	129029013	129029013	Nonsense_Mutation	SNP	C	T	NA	KYSE50_OESOPHAGUS	ENST00000325006	0.3	p.R198*	NA	NA	NA	0.918056	NA	NA	0	0			ENST00000325006
ADRA1A	148	37	8	26722182	26722182	Nonsense_Mutation	SNP	C	T	NA	KYSE50_OESOPHAGUS	ENST00000519229	0.1	p.W102*	NA	NA	NA	10:06:00	NA	NA	0	0			ENST00000519229
GEM	2669	37	8	95262720	95262720	Nonsense_Mutation	SNP	G	A	NA	KYSE50_OESOPHAGUS	ENST00000297596	0.2	p.R237*	NA	NA	NA	15:20:00	NA	NA	8.236e-06	0			ENST00000297596
TAF2	6873	37	8	120801092	120801092	Nonsense_Mutation	SNP	G	A	NA	KYSE50_OESOPHAGUS	ENST00000378164	0.2	p.R541*	NA	NA	NA	318:60	NA	NA	8.237e-06	0			ENST00000378164
ZFAT	57623	37	8	135669821	135669821	Nonsense_Mutation	SNP	G	C	NA	KYSE50_OESOPHAGUS	ENST00000377838	0.3	p.S60*	NA	NA	NA	20:56:00	NA	NA	0	0			ENST00000377838
PTCH1	5727	37	9	98238429	98238429	Nonsense_Mutation	SNP	C	A	NA	KYSE50_OESOPHAGUS	ENST00000331920	0.6	p.E539*	NA	NA	NA	15:00:00	NA	NA	0	0			ENST00000331920
MT-CO3	4514	37	0	9377	9377	Nonstop_Mutation	SNP	A	G	NA	KYSE50_OESOPHAGUS	ENST00000362079	0.2	p.*57W	NA	NA	NA	1 day, 23:00:00	NA	NA	0	0			ENST00000362079
MT-ND6	4541	37	0	14200	14200	Nonstop_Mutation	SNP	T	C	NA	KYSE50_OESOPHAGUS	ENST00000361681	0.2	p.*158W	NA	NA	NA	2 days, 8:00:00	NA	NA	0	0			ENST00000361681
PTPRF	5792	37	1	44086125	44086125	Splice_Site	SNP	G	A	NA	KYSE50_OESOPHAGUS	ENST00000359947	0.4	p.E1747K	NA	NA	NA	07:36:00	NA	NA	0	0			ENST00000359947
HFM1	164045	37	1	91816429	91816429	Splice_Site	SNP	C	T	NA	KYSE50_OESOPHAGUS	ENST00000370425	0.3		NA	NA	NA	18:29:00	NA	NA	8.281e-06	0			ENST00000370425
SMC3	9126	37	10	112350171	112350171	Splice_Site	SNP	C	T	NA	KYSE50_OESOPHAGUS	ENST00000361804	0.4	p.A504V	NA	NA	NA	06:27:00	NA	NA	0	0			ENST00000361804
ZRANB1	54764	37	10	126662770	126662770	Splice_Site	SNP	A	G	NA	KYSE50_OESOPHAGUS	ENST00000359653	0.4	p.E410E	NA	NA	NA	1 day, 1:27:00	NA	NA	0	0			ENST00000359653
TEAD1	7003	37	11	12904672	12904672	Splice_Site	SNP	G	A	NA	KYSE50_OESOPHAGUS	ENST00000526600	0.1	p.S137S	NA	NA	NA	18:58:00	NA	NA	0	0			ENST00000526600
PDE3B	5140	37	11	14852393	14852393	Splice_Site	SNP	G	A	NA	KYSE50_OESOPHAGUS	ENST00000282096	0.4		NA	NA	NA	26:89	NA	NA	0	0			ENST00000282096
CEP128	145508	37	14	81259455	81259455	Splice_Site	SNP	C	A	NA	KYSE50_OESOPHAGUS	ENST00000555265	0.1		NA	NA	NA	10:24:00	NA	NA	0	0			ENST00000555265
ZP2	7783	37	16	21222805	21222805	Splice_Site	SNP	A	G	NA	KYSE50_OESOPHAGUS	ENST00000574002	0.1		NA	NA	NA	39:202	NA	NA	0	0			ENST00000574002
ICAM5	7087	37	19	10405078	10405078	Splice_Site	SNP	G	A	NA	KYSE50_OESOPHAGUS	ENST00000221980	0.4	p.S664S	NA	NA	NA	08:17:00	NA	NA	0	0			ENST00000221980
LRP2	4036	37	2	170063760	170063760	Splice_Site	SNP	C	T	NA	KYSE50_OESOPHAGUS	ENST00000263816	0.3	p.G2157E	NA	NA	NA	04:23:00	NA	NA	0	0			ENST00000263816
ABCF3	55324	37	3	183905650	183905650	Splice_Site	SNP	G	C	NA	KYSE50_OESOPHAGUS	ENST00000429586	0.2	p.V150L	NA	NA	NA	0.657639	NA	NA	0	0			ENST00000429586
F11	2160	37	4	187197050	187197050	Splice_Site	SNP	G	A	NA	KYSE50_OESOPHAGUS	ENST00000403665	0.2	p.A199T	NA	NA	NA	08:17:00	NA	NA	0	0			ENST00000403665
CTNNA1	1495	37	5	138253429	138253429	Splice_Site	SNP	A	C	NA	KYSE50_OESOPHAGUS	ENST00000302763	0.7		NA	NA	NA	7 days, 23:00:00	NA	NA	0	0			ENST00000302763
UBE2D2	7322	37	5	138994360	138994360	Splice_Site	SNP	G	A	NA	KYSE50_OESOPHAGUS	ENST00000398733	0.3		NA	NA	NA	0.859028	NA	NA	0	0			ENST00000398733
ABCB4	5244	37	7	87076520	87076520	Splice_Site	SNP	A	G	NA	KYSE50_OESOPHAGUS	ENST00000265723	0.4	p.Y279H	NA	NA	NA	13:44:00	NA	NA	8.238e-06	0			ENST00000265723
PILRB	29990	37	7	99943487	99943487	Splice_Site	SNP	G	C	NA	KYSE50_OESOPHAGUS	ENST00000610247	0.1		NA	NA	NA	03:16:00	NA	NA	0	0			ENST00000610247
SPRTN	83932	37	1	231474132	231474132	Start_Codon_SNP	SNP	G	A	NA	KYSE50_OESOPHAGUS	ENST00000295050	0.7	p.M1I	NA	NA	NA	0.91875	NA	NA	0	0			ENST00000295050
TYSND1	219743	37	10	71906340	71906340	Start_Codon_SNP	SNP	C	T	NA	KYSE50_OESOPHAGUS	ENST00000287078	0.6	p.M1I	NA	NA	NA	03:01:00	NA	NA	0	0			ENST00000287078
C5orf15	56951	37	5	133295578	133295578	Silent	SNP	C	T	NA	KYSE50_OESOPHAGUS	ENST00000231512	0.3	p.T91T	NA	NA	NA	18:00:00	NA	NA	8.236e-06	3
TLE1	7088	37	9	84225140	84225140	Silent	SNP	C	A	NA	KYSE50_OESOPHAGUS	ENST00000376499	0.3	p.G442G	NA	NA	NA	22:00:00	NA	NA	5.766e-05	3
CHD5	26038	37	1	6190384	6190384	Silent	SNP	G	A	NA	KYSE50_OESOPHAGUS	ENST00000262450	0.3	p.P1089P	NA	NA	NA	09:07:00	NA	NA	1.647e-05	0
PRAMEF10	343071	37	1	12955436	12955436	Silent	SNP	G	A	NA	KYSE50_OESOPHAGUS	ENST00000235347	0.4	p.V81V	NA	NA	NA	1 day, 4:32:00	NA	NA	1.827e-05	0
THRAP3	9967	37	1	36754901	36754901	Silent	SNP	G	A	NA	KYSE50_OESOPHAGUS	ENST00000354618	0.5	p.K427K	NA	NA	NA	0.763889	NA	NA	0	0
SCP2	6342	37	1	53446163	53446163	Silent	SNP	C	T	NA	KYSE50_OESOPHAGUS	ENST00000528311	0.1	p.C226C	NA	NA	NA	55:66	NA	NA	3.295e-05	0
CLCA4	22802	37	1	87045938	87045938	Silent	SNP	T	C	NA	KYSE50_OESOPHAGUS	ENST00000370563	0.3	p.S890S	NA	NA	NA	05:02:00	NA	NA	0	0
VANGL1	81839	37	1	116206674	116206674	Silent	SNP	C	A	NA	KYSE50_OESOPHAGUS	ENST00000355485	0.2	p.S199S	NA	NA	NA	55:113	NA	NA	0	0
WARS2	10352	37	1	119575960	119575960	Silent	SNP	G	A	NA	KYSE50_OESOPHAGUS	ENST00000235521	0.4	p.S219S	NA	NA	NA	30:122	NA	NA	8.236e-06	0
TCHH	7062	37	1	152081607	152081607	Silent	SNP	G	A	NA	KYSE50_OESOPHAGUS	ENST00000368804	0.1	p.F1362F	NA	NA	NA	29:171	NA	NA	0	0
PIK3C2B	5287	37	1	204396806	204396806	Silent	SNP	G	T	NA	KYSE50_OESOPHAGUS	ENST00000367187	0.3	p.L1519L	NA	NA	NA	30:109	NA	NA	0	0
DSTYK	25778	37	1	205132944	205132944	Silent	SNP	C	T	NA	KYSE50_OESOPHAGUS	ENST00000367162	0.3	p.R488R	NA	NA	NA	08:36:00	NA	NA	8.236e-06	0
JMJD1C	221037	37	10	64973599	64973599	Silent	SNP	G	T	NA	KYSE50_OESOPHAGUS	ENST00000399262	0.2	p.T776T	NA	NA	NA	11:22:00	NA	NA	0	0
OR52N4	390072	37	11	5776657	5776657	Silent	SNP	C	T	NA	KYSE50_OESOPHAGUS	ENST00000317254	0.3	p.S229S	NA	NA	NA	4 days, 9:01:00	NA	NA	2.475e-05	0
AHNAK	79026	37	11	62300125	62300125	Silent	SNP	A	G	NA	KYSE50_OESOPHAGUS	ENST00000378024	0.4	p.D588D	NA	NA	NA	2 days, 8:00:00	NA	NA	1.647e-05	0
C11orf84	144097	37	11	63586452	63586452	Silent	SNP	C	T	NA	KYSE50_OESOPHAGUS	ENST00000294244	0.4	p.P304P	NA	NA	NA	13:26:00	NA	NA	0	0
SF3B2	10992	37	11	65824783	65824783	Silent	SNP	C	T	NA	KYSE50_OESOPHAGUS	ENST00000322535	0.6	p.P238P	NA	NA	NA	1.02569	NA	NA	0	0
PITPNM1	9600	37	11	67265010	67265010	Silent	SNP	G	C	NA	KYSE50_OESOPHAGUS	ENST00000534749	0.1	p.P641P	NA	NA	NA	1 day, 5:51:00	NA	NA	0	0
GDPD5	81544	37	11	75146602	75146602	Silent	SNP	G	T	NA	KYSE50_OESOPHAGUS	ENST00000336898	0.3	p.R590R	NA	NA	NA	13:53:00	NA	NA	0	0
MYO7A	4647	37	11	76916543	76916543	Silent	SNP	G	A	NA	KYSE50_OESOPHAGUS	ENST00000409709	0.3	p.L1839L	NA	NA	NA	09:07:00	NA	NA	0	0
MYO7A	4647	37	11	76924071	76924071	Silent	SNP	C	T	NA	KYSE50_OESOPHAGUS	ENST00000409709	0.3	p.P2143P	NA	NA	NA	08:21:00	NA	NA	8.354e-06	0
DLG2	1740	37	11	83243799	83243799	Silent	SNP	C	T	NA	KYSE50_OESOPHAGUS	ENST00000532653	0.1	p.L610L	NA	NA	NA	0.848611	NA	NA	0	0
PGR	5241	37	11	100999469	100999469	Silent	SNP	C	G	NA	KYSE50_OESOPHAGUS	ENST00000325455	0.5	p.L111L	NA	NA	NA	03:11:00	NA	NA	0	0
TECTA	7007	37	11	121028750	121028750	Silent	SNP	C	T	NA	KYSE50_OESOPHAGUS	ENST00000392793	0.1	p.F1502F	NA	NA	NA	08:10:00	NA	NA	0	0
ROBO4	54538	37	11	124766427	124766427	Silent	SNP	G	A	NA	KYSE50_OESOPHAGUS	ENST00000306534	0.3	p.L180L	NA	NA	NA	05:18:00	NA	NA	0	0
OR8S1	341568	37	12	48921874	48921874	Silent	SNP	G	A	NA	KYSE50_OESOPHAGUS	ENST00000310194	0.1	p.T356T	NA	NA	NA	04:03:00	NA	NA	0	0
TUBA1C	84790	37	12	49663268	49663268	Silent	SNP	C	T	NA	KYSE50_OESOPHAGUS	ENST00000301072	0.6	p.H8H	NA	NA	NA	09:48:00	NA	NA	1.647e-05	0
SCN8A	6334	37	12	52200934	52200934	Silent	SNP	C	G	NA	KYSE50_OESOPHAGUS	ENST00000354534	0.6	p.T1888T	NA	NA	NA	40:111	NA	NA	0	0
KRT77	374454	37	12	53086587	53086587	Silent	SNP	G	A	NA	KYSE50_OESOPHAGUS	ENST00000341809	0.3	p.N386N	NA	NA	NA	04:26:00	NA	NA	0	0
RPS26	6231	37	12	56436301	56436301	Silent	SNP	G	A	NA	KYSE50_OESOPHAGUS	ENST00000356464	0.5	p.K32K	NA	NA	NA	108:63	NA	NA	0	0
C12orf56	115749	37	12	64724765	64724765	Silent	SNP	T	G	NA	KYSE50_OESOPHAGUS	ENST00000543942	0.2	p.R155R	NA	NA	NA	2 days, 20:56:00	NA	NA	0	0
ENOX1	55068	37	13	43935533	43935533	Silent	SNP	G	C	NA	KYSE50_OESOPHAGUS	ENST00000261488	0.6	p.T88T	NA	NA	NA	2 days, 22:00:00	NA	NA	0	0
TBC1D4	9882	37	13	75886926	75886926	Silent	SNP	G	A	NA	KYSE50_OESOPHAGUS	ENST00000377636	0.3	p.F777F	NA	NA	NA	09:07:00	NA	NA	0	0
NYNRIN	57523	37	14	24885965	24885965	Silent	SNP	G	A	NA	KYSE50_OESOPHAGUS	ENST00000382554	0.3	p.R1670R	NA	NA	NA	09:07:00	NA	NA	1.654e-05	0
AKAP6	9472	37	14	33205034	33205034	Silent	SNP	G	C	NA	KYSE50_OESOPHAGUS	ENST00000280979	0.4	p.L1106L	NA	NA	NA	22:32:00	NA	NA	0	0
ACTN1	87	37	14	69356929	69356929	Silent	SNP	C	T	NA	KYSE50_OESOPHAGUS	ENST00000193403	0.6	p.R387R	NA	NA	NA	16:13:00	NA	NA	0	0
CASC5	57082	37	15	40917496	40917496	Silent	SNP	A	T	NA	KYSE50_OESOPHAGUS	ENST00000346991	0.5	p.T1704T	NA	NA	NA	1 day, 15:48:00	NA	NA	0	0
RPAP1	26015	37	15	41821719	41821719	Silent	SNP	G	A	NA	KYSE50_OESOPHAGUS	ENST00000304330	0.4	p.D369D	NA	NA	NA	06:05:00	NA	NA	8.237e-06	0
LRRC57	255252	37	15	42840618	42840618	Silent	SNP	C	T	NA	KYSE50_OESOPHAGUS	ENST00000323443	0.2	p.A5A	NA	NA	NA	12:09:00	NA	NA	0	0
TP53BP1	7158	37	15	43701869	43701869	Silent	SNP	G	A	NA	KYSE50_OESOPHAGUS	ENST00000263801	0.3	p.I1787I	NA	NA	NA	10:14:00	NA	NA	0	0
PDIA3	2923	37	15	44059064	44059064	Silent	SNP	C	T	NA	KYSE50_OESOPHAGUS	ENST00000300289	0.5	p.I328I	NA	NA	NA	0.755556	NA	NA	0	0
UNC13C	440279	37	15	54308067	54308067	Silent	SNP	G	A	NA	KYSE50_OESOPHAGUS	ENST00000260323	0.11	p.E989E	NA	NA	NA	04:09:00	NA	NA	0	0
SKOR1	390598	37	15	68118946	68118946	Silent	SNP	G	A	NA	KYSE50_OESOPHAGUS	ENST00000380035	0.2	p.L260L	NA	NA	NA	05:17:00	NA	NA	0	0
LYSMD4	145748	37	15	100269607	100269607	Silent	SNP	A	T	NA	KYSE50_OESOPHAGUS	ENST00000409796	0.1	p.P204P	NA	NA	NA	33:156	NA	NA	0	0
MEIOB	254528	37	16	1889310	1889310	Silent	SNP	G	C	NA	KYSE50_OESOPHAGUS	ENST00000397344	0.3	p.T388T	NA	NA	NA	1 day, 20:00:00	NA	NA	2.471e-05	0
ABCA3	21	37	16	2373612	2373612	Silent	SNP	C	T	NA	KYSE50_OESOPHAGUS	ENST00000301732	0.5	p.E175E	NA	NA	NA	86:340	NA	NA	0	0
NTN3	4917	37	16	2522778	2522778	Silent	SNP	G	T	NA	KYSE50_OESOPHAGUS	ENST00000293973	0.1	p.G335G	NA	NA	NA	14:00:00	NA	NA	2.478e-05	0
DNAH3	55567	37	16	20974703	20974703	Silent	SNP	G	T	NA	KYSE50_OESOPHAGUS	ENST00000261383	0.3	p.I3501I	NA	NA	NA	0.459722	NA	NA	0	0
ASPHD1	253982	37	16	29912889	29912889	Silent	SNP	C	T	NA	KYSE50_OESOPHAGUS	ENST00000308748	0.5	p.P199P	NA	NA	NA	2 days, 9:05:00	NA	NA	2.479e-05	0
ZNF688	146542	37	16	30581627	30581627	Silent	SNP	G	A	NA	KYSE50_OESOPHAGUS	ENST00000223459	0.6	p.A147A	NA	NA	NA	06:26:00	NA	NA	0	0
CIRH1A	84916	37	16	69187552	69187552	Silent	SNP	A	G	NA	KYSE50_OESOPHAGUS	ENST00000314423	0.7	p.E356E	NA	NA	NA	06:39:00	NA	NA	1.647e-05	0
FANCA	2175	37	16	89857829	89857829	Silent	SNP	T	G	NA	KYSE50_OESOPHAGUS	ENST00000389301	0.3	p.S447S	NA	NA	NA	03:12:00	NA	NA	0	0
ANKFY1	51479	37	17	4074022	4074022	Silent	SNP	C	G	NA	KYSE50_OESOPHAGUS	ENST00000341657	0.4	p.L1091L	NA	NA	NA	1 day, 3:00:00	NA	NA	8.238e-06	0
ANKFY1	51479	37	17	4085635	4085635	Silent	SNP	G	A	NA	KYSE50_OESOPHAGUS	ENST00000341657	0.4	p.D654D	NA	NA	NA	3 days, 13:00:00	NA	NA	0	0
RANGRF	29098	37	17	8192898	8192898	Silent	SNP	T	C	NA	KYSE50_OESOPHAGUS	ENST00000226105	0.6	p.N143N	NA	NA	NA	2 days, 7:00:00	NA	NA	3.295e-05	0
SLC6A4	6532	37	17	28539822	28539822	Silent	SNP	G	A	NA	KYSE50_OESOPHAGUS	ENST00000401766	0.2	p.F380F	NA	NA	NA	22:45:00	NA	NA	0	0
KCNJ16	3773	37	17	68129278	68129278	Silent	SNP	G	A	NA	KYSE50_OESOPHAGUS	ENST00000589377	0.1	p.Q350Q	NA	NA	NA	0.625	NA	NA	0	0
FDXR	2232	37	17	72860402	72860402	Silent	SNP	C	T	NA	KYSE50_OESOPHAGUS	ENST00000293195	0.5	p.P290P	NA	NA	NA	19:03:00	NA	NA	0	0
ANKRD62	342850	37	18	12127933	12127933	Silent	SNP	C	T	NA	KYSE50_OESOPHAGUS	ENST00000587848	0.2	p.L917L	NA	NA	NA	1 day, 19:38:00	NA	NA	0	0
CDH7	1005	37	18	63476957	63476957	Silent	SNP	T	C	NA	KYSE50_OESOPHAGUS	ENST00000397968	0.2	p.D76D	NA	NA	NA	11:22:00	NA	NA	0	0
TLE6	79816	37	19	2989170	2989170	Silent	SNP	A	C	NA	KYSE50_OESOPHAGUS	ENST00000246112	0.4	p.A284A	NA	NA	NA	04:20:00	NA	NA	0	0
MUC16	94025	37	19	9071252	9071252	Silent	SNP	G	A	NA	KYSE50_OESOPHAGUS	ENST00000397910	0.4	p.I5398I	NA	NA	NA	60:358	NA	NA	2.478e-05	0
NFIX	4784	37	19	13186418	13186418	Silent	SNP	C	A	NA	KYSE50_OESOPHAGUS	ENST00000592199	0.1	p.P296P	NA	NA	NA	18:35:00	NA	NA	0	0
CCDC130	81576	37	19	13869766	13869766	Silent	SNP	C	T	NA	KYSE50_OESOPHAGUS	ENST00000586600	0.1	p.G114G	NA	NA	NA	14:00:00	NA	NA	0	0
AKAP8L	26993	37	19	15508021	15508021	Silent	SNP	G	T	NA	KYSE50_OESOPHAGUS	ENST00000397410	0.5	p.P492P	NA	NA	NA	27:86	NA	NA	0	0
RAB8A	4218	37	19	16238844	16238844	Silent	SNP	C	A	NA	KYSE50_OESOPHAGUS	ENST00000300935	0.3	p.L141L	NA	NA	NA	1 day, 3:00:00	NA	NA	0	0
ZNF536	9745	37	19	30934895	30934895	Silent	SNP	C	T	NA	KYSE50_OESOPHAGUS	ENST00000355537	0.3	p.N142N	NA	NA	NA	14:12:00	NA	NA	0	0
TYROBP	7305	37	19	36398373	36398373	Silent	SNP	G	A	NA	KYSE50_OESOPHAGUS	ENST00000262629	0.4	p.V68V	NA	NA	NA	08:13:00	NA	NA	0	0
ZNF585A	199704	37	19	37644393	37644393	Silent	SNP	T	C	NA	KYSE50_OESOPHAGUS	ENST00000356958	0.4	p.E136E	NA	NA	NA	0.83125	NA	NA	0	0
ZC3H4	23211	37	19	47593417	47593417	Silent	SNP	G	C	NA	KYSE50_OESOPHAGUS	ENST00000253048	0.5	p.A174A	NA	NA	NA	15:29:00	NA	NA	0	0
MEIS3	56917	37	19	47918109	47918109	Silent	SNP	G	A	NA	KYSE50_OESOPHAGUS	ENST00000558555	0.1	p.C154C	NA	NA	NA	06:13:00	NA	NA	2.477e-05	0
VN1R2	317701	37	19	53761839	53761839	Silent	SNP	T	C	NA	KYSE50_OESOPHAGUS	ENST00000341702	0.3	p.L71L	NA	NA	NA	04:10:00	NA	NA	0	0
PTPRH	5794	37	19	55716740	55716740	Silent	SNP	T	C	NA	KYSE50_OESOPHAGUS	ENST00000376350	0.3	p.G191G	NA	NA	NA	1 day, 17:32:00	NA	NA	3.295e-05	0
FSHR	2492	37	2	49195929	49195929	Silent	SNP	C	T	NA	KYSE50_OESOPHAGUS	ENST00000406846	0.2	p.K254K	NA	NA	NA	17:43:00	NA	NA	0	0
PROKR1	10887	37	2	68882117	68882117	Silent	SNP	C	T	NA	KYSE50_OESOPHAGUS	ENST00000303786	0.3	p.S197S	NA	NA	NA	35:75	NA	NA	0	0
SUCLG1	8802	37	2	84668443	84668443	Silent	SNP	T	A	NA	KYSE50_OESOPHAGUS	ENST00000393868	0.2	p.V153V	NA	NA	NA	1 day, 10:26:00	NA	NA	0	0
DNAH6	1768	37	2	84945421	84945421	Silent	SNP	C	T	NA	KYSE50_OESOPHAGUS	ENST00000237449	0.6	p.I3235I	NA	NA	NA	2 days, 20:51:00	NA	NA	0	0
FABP1	2168	37	2	88427486	88427486	Silent	SNP	G	A	NA	KYSE50_OESOPHAGUS	ENST00000295834	0.3	p.A17A	NA	NA	NA	26:84	NA	NA	0	0
ITGB6	3694	37	2	161052077	161052077	Silent	SNP	C	G	NA	KYSE50_OESOPHAGUS	ENST00000283249	0.2	p.P132P	NA	NA	NA	1 day, 15:10:00	NA	NA	1.647e-05	0
UBR3	130507	37	2	170806339	170806339	Silent	SNP	A	G	NA	KYSE50_OESOPHAGUS	ENST00000272793	0.5	p.K1103K	NA	NA	NA	68:88	NA	NA	0	0
MAP2	4133	37	2	210559879	210559879	Silent	SNP	C	T	NA	KYSE50_OESOPHAGUS	ENST00000360351	0.4	p.T995T	NA	NA	NA	11:29:00	NA	NA	0	0
KANSL1L	151050	37	2	210896257	210896257	Silent	SNP	C	T	NA	KYSE50_OESOPHAGUS	ENST00000281772	0.9	p.L681L	NA	NA	NA	3 days, 11:00:00	NA	NA	0	0
ANKZF1	55139	37	2	220097216	220097216	Silent	SNP	T	C	NA	KYSE50_OESOPHAGUS	ENST00000323348	0.5	p.D123D	NA	NA	NA	1 day, 7:00:00	NA	NA	0	0
SPEG	10290	37	2	220338338	220338338	Silent	SNP	C	T	NA	KYSE50_OESOPHAGUS	ENST00000312358	0.7	p.V1420V	NA	NA	NA	15:31:00	NA	NA	8.269e-06	0
PLCB1	23236	37	20	8608946	8608946	Silent	SNP	C	A	NA	KYSE50_OESOPHAGUS	ENST00000338037	0.6	p.P84P	NA	NA	NA	13:52:00	NA	NA	0	0
TTLL9	164395	37	20	30525205	30525205	Silent	SNP	C	T	NA	KYSE50_OESOPHAGUS	ENST00000375938	0.4	p.L337L	NA	NA	NA	0.552083	NA	NA	1.653e-05	0
ZMYND8	23613	37	20	45853154	45853154	Silent	SNP	G	A	NA	KYSE50_OESOPHAGUS	ENST00000311275	0.7	p.I1004I	NA	NA	NA	18:49:00	NA	NA	0	0
CCT8L2	150160	37	22	17072847	17072847	Silent	SNP	G	A	NA	KYSE50_OESOPHAGUS	ENST00000359963	0.3	p.F198F	NA	NA	NA	13:05:00	NA	NA	0	0
XPNPEP3	63929	37	22	41265055	41265055	Silent	SNP	G	A	NA	KYSE50_OESOPHAGUS	ENST00000357137	0.4	p.R39R	NA	NA	NA	4 days, 3:00:00	NA	NA	0	0
SH3BP5	9467	37	3	15297794	15297794	Silent	SNP	C	T	NA	KYSE50_OESOPHAGUS	ENST00000383791	0.3	p.G389G	NA	NA	NA	1 day, 5:41:00	NA	NA	8.236e-06	0
CACNA2D2	9254	37	3	50413608	50413608	Silent	SNP	G	A	NA	KYSE50_OESOPHAGUS	ENST00000479441	0.1	p.N546N	NA	NA	NA	08:04:00	NA	NA	8.239e-06	0
ACOX2	8309	37	3	58520807	58520807	Silent	SNP	T	C	NA	KYSE50_OESOPHAGUS	ENST00000302819	0.5	p.S9S	NA	NA	NA	3 days, 5:00:00	NA	NA	0	0
ESYT3	83850	37	3	138178828	138178828	Silent	SNP	G	A	NA	KYSE50_OESOPHAGUS	ENST00000389567	0.4	p.V230V	NA	NA	NA	08:41:00	NA	NA	0	0
C3orf72	0	37	3	138669351	138669351	Silent	SNP	C	G	NA	KYSE50_OESOPHAGUS	ENST00000383165	0.3	p.L155L	NA	NA	NA	1 day, 21:26:00	NA	NA	0	0
MUC4	4585	37	3	195509202	195509202	Silent	SNP	T	G	NA	KYSE50_OESOPHAGUS	ENST00000463781	0.3	p.T3083T	NA	NA	NA	459:725	NA	NA	0	0
GC	2638	37	4	72623807	72623807	Silent	SNP	G	A	NA	KYSE50_OESOPHAGUS	ENST00000273951	0.8	p.I261I	NA	NA	NA	07:52:00	NA	NA	0	0
ANKRD17	26057	37	4	74005315	74005315	Silent	SNP	T	G	NA	KYSE50_OESOPHAGUS	ENST00000358602	0.4	p.T1006T	NA	NA	NA	09:00:00	NA	NA	0	0
DCHS2	54798	37	4	155226298	155226298	Silent	SNP	C	G	NA	KYSE50_OESOPHAGUS	ENST00000357232	0.4	p.V1327V	NA	NA	NA	1 day, 2:00:00	NA	NA	0	0
SV2C	22987	37	5	75427599	75427599	Silent	SNP	G	A	NA	KYSE50_OESOPHAGUS	ENST00000502798	0.2	p.R8R	NA	NA	NA	16:40:00	NA	NA	0	0
GPR98	84059	37	5	90001393	90001393	Silent	SNP	C	T	NA	KYSE50_OESOPHAGUS	ENST00000405460	0.2	p.L2855L	NA	NA	NA	1 day, 2:55:00	NA	NA	0	0
ST8SIA4	7903	37	5	100231384	100231384	Silent	SNP	G	A	NA	KYSE50_OESOPHAGUS	ENST00000231461	0.5	p.I73I	NA	NA	NA	16:33:00	NA	NA	0	0
DND1	373863	37	5	140051240	140051240	Silent	SNP	G	T	NA	KYSE50_OESOPHAGUS	ENST00000542735	0.1	p.R234R	NA	NA	NA	07:00:00	NA	NA	0	0
LARS	51520	37	5	145539971	145539971	Silent	SNP	A	G	NA	KYSE50_OESOPHAGUS	ENST00000394434	0.2	p.L225L	NA	NA	NA	2 days, 5:00:00	NA	NA	1.647e-05	0
ABLIM3	22885	37	5	148627449	148627449	Silent	SNP	G	A	NA	KYSE50_OESOPHAGUS	ENST00000506113	0.1	p.R552R	NA	NA	NA	05:29:00	NA	NA	0	0
GEMIN5	25929	37	5	154271184	154271184	Silent	SNP	G	T	NA	KYSE50_OESOPHAGUS	ENST00000285873	0.7	p.S1293S	NA	NA	NA	2 days, 22:00:00	NA	NA	0	0
ADAM19	8728	37	5	156921775	156921775	Silent	SNP	G	A	NA	KYSE50_OESOPHAGUS	ENST00000517905	0.1	p.F541F	NA	NA	NA	12:46:00	NA	NA	0	0
HK3	3101	37	5	176315799	176315799	Silent	SNP	G	A	NA	KYSE50_OESOPHAGUS	ENST00000292432	0.5	p.A327A	NA	NA	NA	06:48:00	NA	NA	0	0
HIST1H2AG	8969	37	6	27100904	27100904	Silent	SNP	C	T	NA	KYSE50_OESOPHAGUS	ENST00000359193	0.2	p.R18R	NA	NA	NA	1 day, 16:00:00	NA	NA	8.237e-06	0
C6orf222	389384	37	6	36294405	36294405	Silent	SNP	G	A	NA	KYSE50_OESOPHAGUS	ENST00000437635	0.2	p.S306S	NA	NA	NA	0.791667	NA	NA	4.942e-05	0
TAGAP	117289	37	6	159457177	159457177	Silent	SNP	C	T	NA	KYSE50_OESOPHAGUS	ENST00000367066	0.3	p.R626R	NA	NA	NA	06:08:00	NA	NA	0	0
CARD11	84433	37	7	2946413	2946413	Silent	SNP	C	T	NA	KYSE50_OESOPHAGUS	ENST00000396946	0.4	p.K1108K	NA	NA	NA	04:23:00	NA	NA	0	0
CDK13	8621	37	7	40117664	40117664	Silent	SNP	C	T	NA	KYSE50_OESOPHAGUS	ENST00000181839	0.4	p.F947F	NA	NA	NA	0.595139	NA	NA	0	0
ZNF736	728927	37	7	63809315	63809315	Silent	SNP	C	T	NA	KYSE50_OESOPHAGUS	ENST00000423484	0.2	p.N358N	NA	NA	NA	28:148	NA	NA	0	0
TRRAP	8295	37	7	98573795	98573795	Silent	SNP	C	T	NA	KYSE50_OESOPHAGUS	ENST00000359863	0.4	p.F2614F	NA	NA	NA	0.741667	NA	NA	2.471e-05	0
ZFHX4	79776	37	8	77775505	77775505	Silent	SNP	G	A	NA	KYSE50_OESOPHAGUS	ENST00000521891	0.2	p.Q3185Q	NA	NA	NA	21:34:00	NA	NA	0	0
LRRC14	9684	37	8	145746204	145746204	Silent	SNP	C	T	NA	KYSE50_OESOPHAGUS	ENST00000292524	0.1	p.L304L	NA	NA	NA	0.422917	NA	NA	0	0
SPATA31E1	286234	37	9	90503380	90503380	Silent	SNP	C	T	NA	KYSE50_OESOPHAGUS	ENST00000325643	0.5	p.I1326I	NA	NA	NA	05:34:00	NA	NA	0	0
MUSK	4593	37	9	113562956	113562956	Silent	SNP	C	T	NA	KYSE50_OESOPHAGUS	ENST00000374448	0.4	p.I766I	NA	NA	NA	50:200	NA	NA	0	0
KIAA0368	23392	37	9	114140923	114140923	Silent	SNP	G	A	NA	KYSE50_OESOPHAGUS	ENST00000338205	0.5	p.S1297S	NA	NA	NA	29:199	NA	NA	0	0
TRAF1	7185	37	9	123667328	123667328	Silent	SNP	G	A	NA	KYSE50_OESOPHAGUS	ENST00000373887	0.3	p.F407F	NA	NA	NA	08:26:00	NA	NA	0	0
PRRC2B	84726	37	9	134349010	134349010	Silent	SNP	C	T	NA	KYSE50_OESOPHAGUS	ENST00000357304	0.4	p.P741P	NA	NA	NA	26:71	NA	NA	0	0
GLT6D1	360203	37	9	138516288	138516288	Silent	SNP	G	A	NA	KYSE50_OESOPHAGUS	ENST00000371763	0.1	p.I162I	NA	NA	NA	06:41:00	NA	NA	0	0
TUBB4B	10383	37	9	140137615	140137615	Silent	SNP	C	T	NA	KYSE50_OESOPHAGUS	ENST00000340384	0.4	p.A315A	NA	NA	NA	5 days, 16:01:00	NA	NA	4.12e-05	0
IL1RAPL2	26280	37	0	105011054	105011054	Silent	SNP	C	T	NA	KYSE50_OESOPHAGUS	ENST00000372582	0.1	p.F487F	NA	NA	NA	1 day, 11:00:00	NA	NA	8.237e-06	0
DDX26B	203522	37	0	134679479	134679479	Silent	SNP	A	C	NA	KYSE50_OESOPHAGUS	ENST00000370752	0.4	p.G107G	NA	NA	NA	23:32:00	NA	NA	0	0
STAB1	23166	37	3	52558336	52558336	Silent	SNP	C	T	NA	KYSE50_OESOPHAGUS	ENST00000321725	0.6	p.D2559D	NA	NA	NA	1 day, 1:00:00	NA	NA	2.471e-05	0
SMC4	10051	37	3	160122178	160122178	Silent	SNP	A	G	NA	KYSE50_OESOPHAGUS	ENST00000357388	0.3	p.R191R	NA	NA	NA	2 days, 10:38:00	NA	NA	2.471e-05	0
TTC26	79989	37	7	138863302	138863302	Silent	SNP	C	G	NA	KYSE50_OESOPHAGUS	ENST00000464848	0.1	p.A400A	NA	NA	NA	2 days, 5:00:00	NA	NA	3.295e-05	0
SPATA31A3	727830	37	9	40702697	40702697	Silent	SNP	C	G	NA	KYSE50_OESOPHAGUS	ENST00000356699	0.5	p.S118S	NA	NA	NA	141:64	NA	NA	0	0
ZFPM1	161882	37	16	88599896	88599896	Silent	SNP	C	A	NA	KYSE50_OESOPHAGUS	ENST00000319555	0.3	p.G510G	NA	NA	NA	02:02:00	NA	NA	1.09e-05	0
SGSM2	9905	37	17	2268553	2268553	Silent	SNP	C	A	NA	KYSE50_OESOPHAGUS	ENST00000426855	0.2	p.S402S	NA	NA	NA	05:04:00	NA	NA	0	0
CASKIN2	57513	37	17	73498938	73498938	Silent	SNP	G	A	NA	KYSE50_OESOPHAGUS	ENST00000321617	0.3	p.P739P	NA	NA	NA	03:19:00	NA	NA	0	0
ATP1A3	478	37	19	42489277	42489277	Silent	SNP	G	A	NA	KYSE50_OESOPHAGUS	ENST00000302102	0.5	p.T262T	NA	NA	NA	03:04:00	NA	NA	4.118e-05	0
PVRL2	5819	37	19	45391486	45391486	Silent	SNP	C	T	NA	KYSE50_OESOPHAGUS	ENST00000252483	0.5	p.D489D	NA	NA	NA	1 day, 6:25:00	NA	NA	2.482e-05	0
DOPEY2	9980	37	21	37664450	37664450	Silent	SNP	C	T	NA	KYSE50_OESOPHAGUS	ENST00000399151	0.3	p.F2188F	NA	NA	NA	26:62	NA	NA	0	0
KLHL22	84861	37	22	20812134	20812134	Silent	SNP	G	A	NA	KYSE50_OESOPHAGUS	ENST00000328879	0.4	p.A422A	NA	NA	NA	04:00:00	NA	NA	4.12e-05	0
CELSR1	9620	37	22	46931700	46931700	Silent	SNP	G	A	NA	KYSE50_OESOPHAGUS	ENST00000262738	0.3	p.Y456Y	NA	NA	NA	11:01:00	NA	NA	3.299e-05	0
MT-CO2	4513	37	0	7600	7600	Silent	SNP	G	A	NA	KYSE50_OESOPHAGUS	ENST00000361739	0.1	p.A5A	NA	NA	NA	1 day, 17:00:00	NA	NA	0	0
MT-ATP6	4508	37	0	8964	8964	Silent	SNP	C	T	NA	KYSE50_OESOPHAGUS	ENST00000361899	0.2	p.T146T	NA	NA	NA	2 days, 3:00:00	NA	NA	0	0
MT-CO3	4514	37	0	9575	9575	Silent	SNP	G	A	NA	KYSE50_OESOPHAGUS	ENST00000362079	0.2	p.P123P	NA	NA	NA	2 days, 9:00:00	NA	NA	0	0
MT-ND5	4540	37	0	13563	13563	Silent	SNP	A	G	NA	KYSE50_OESOPHAGUS	ENST00000361567	0.2	p.L409L	NA	NA	NA	2 days, 0:00:00	NA	NA	0	0
MT-ND6	4541	37	0	14569	14569	Silent	SNP	G	A	NA	KYSE50_OESOPHAGUS	ENST00000361681	0.2	p.S35S	NA	NA	NA	2 days, 4:00:00	NA	NA	0	0
