# Supplementary material for: Heterogeneity Analysis of Esophageal Squamous Cell Carcinoma in Cell Lines, Tumor Tissues and Patient-Derived Xenografts
Source: J Cancer. 2021 May 10;12(13):3930–44. doi: 10.7150/jca.52286 (PMC8176252; doi:10.7150/jca.52286)
Supplement: Supplementary file 1 — Supplementary figures and tables. [file jcav12p3930s1.zip › Supplementary materials/Mutations files of 12 ESCC cell lines /KYSE450_OESOPHAGUS Mutations.xlsm]

## Sheet: KYSE450_OESOPHAGUS Mutations
Hugo Symbol	Entrez Gene Id	Ncbi Build	Chr	Start Position	End Position	Variant Classification	Variant Type	Reference Allele	Tumor Seq Allele	dbSNP ID	Tumor Sample Barcode	Annotation Tran	script	Protein Change	CCLE WES alt:ref	CCLE WGS alt:ref	CCLE RNAseq alt:ref	Sanger WES alt:ref	CCLE HC1650 alt:ref	CCLE Raindance alt:ref	ExAC Allelic Fraction	TCGA Hotspot Count		767-transcript	Gene stable ID	676
GGPS1	9453	37	1	235493616	235493616	De_novo_Start_OutOfFrame	SNP	G	A	NA	KYSE450_OESOPHAGUS	ENST00000476121	0.1		NA	1 day, 5:08:00	1 day, 6:06:00		NA	NA	0	0		ENST00000476121	ENSG00000063180	CA11
TMEM168	64418	37	7	112425006	112425006	De_novo_Start_OutOfFrame	SNP	G	C	NA	KYSE450_OESOPHAGUS	ENST00000312814	0.6		NA	04:06:00	1 day, 9:46:00		NA	NA	0	0		ENST00000312814	ENSG00000070985	TRPM5
PNMA2	10687	37	8	26371449	26371449	De_novo_Start_OutOfFrame	SNP	T	A	NA	KYSE450_OESOPHAGUS	ENST00000522362	0.2		NA	1 day, 5:00:00		05:00:00	NA	NA	0	0		ENST00000522362	ENSG00000186847	KRT14
ZNF248	57209	37	10	38146397	38146397	De_novo_Start_OutOfFrame	SNP	A	C	NA	KYSE450_OESOPHAGUS	ENST00000395867	0.3		NA	15:12:00	23:27:00		NA	NA	0	0		ENST00000395867	ENSG00000069206	ADAM7
IL23A	51561	37	12	56732724	56732724	De_novo_Start_OutOfFrame	SNP	G	A	NA	KYSE450_OESOPHAGUS	ENST00000228534	0.4		NA	1 day, 2:33:00		04:04:00	NA	NA	0	0		ENST00000228534	ENSG00000092295	TGM1
GSC	145258	37	14	95236426	95236426	De_novo_Start_OutOfFrame	SNP	C	T	NA	KYSE450_OESOPHAGUS	ENST00000238558	0.3		NA	07:17:00			NA	NA	0	0		ENST00000238558	ENSG00000096654	ZNF184
ZNF490	57474	37	19	12721600	12721600	De_novo_Start_OutOfFrame	SNP	G	A	NA	KYSE450_OESOPHAGUS	ENST00000311437	0.6		NA	14:17:00		16:08:00	NA	NA	0	0		ENST00000311437	ENSG00000100012	SEC14L3
SLC25A34	284723	37	1	16065103	16065103	Frame_Shift_Del	DEL	C	-	NA	KYSE450_OESOPHAGUS	ENST00000294454	0.5	p.D204fs	NA	12:20:00		11:13:00	NA	NA	0.0002224	0		ENST00000294454	ENSG00000125508	SRMS
ARID1A	8289	37	1	27102087	27102108	Frame_Shift_Del	DEL	GGTAATGATGTCCCTCAAGTCT	-	NA	KYSE450_OESOPHAGUS	ENST00000457599	0.2	p.RVMMSLKS1454fs	NA	07:22:00			0.54375	NA	0	0		ENST00000457599	ENSG00000103375	AQP8
HIVEP3	59269	37	1	42047275	42047275	Frame_Shift_Del	DEL	C	-	NA	KYSE450_OESOPHAGUS	ENST00000372584	0.1	p.G1065fs	NA	19:18:00		09:18:00	NA	NA	0	0		ENST00000372584	ENSG00000103707	MTFMT
FRRS1	391059	37	1	100206449	100206449	Frame_Shift_Del	DEL	C	-	NA	KYSE450_OESOPHAGUS	ENST00000287474	0.5	p.G159fs	NA	10:20:00		60:84	NA	NA	0	0		ENST00000287474	ENSG00000091136	LAMB1
ABCA12	26154	37	2	215854094	215854110	Frame_Shift_Del	DEL	ATGAAAGAGTCAGCTAG	-	NA	KYSE450_OESOPHAGUS	ENST00000272895	0.7	p.LADSFI1258fs	NA	07:05:00			NA	NA	0	0		ENST00000272895	ENSG00000106415	GLCCI1
NOTCH1	4851	37	9	139393364	139393365	Frame_Shift_Del	DEL	AT	-	NA	KYSE450_OESOPHAGUS	ENST00000277541	0.6	p.M2056fs	NA	2 days, 1:07:00	3 days, 20:00:00	3 days, 18:10:00	9 days, 7:04:00	NA	0	0		ENST00000277541	ENSG00000108821	COL1A1
CPXM2	119587	37	10	125601904	125601904	Frame_Shift_Del	DEL	A	-	NA	KYSE450_OESOPHAGUS	ENST00000241305	0.3	p.F205fs	NA	15:23:00		1 day, 3:38:00	NA	NA	0	0		ENST00000241305	ENSG00000062282	DGAT2
KMT2D	8085	37	12	49420283	49420286	Frame_Shift_Del	DEL	AGAC	-	NA	KYSE450_OESOPHAGUS	ENST00000301067	0.7	p.VY5155fs	NA	1 day, 12:07:00	4 days, 20:00:00	6 days, 18:18:00	NA	NA	0	0		ENST00000301067	ENSG00000110944	IL23A
NTN3	4917	37	16	2521884	2521884	Frame_Shift_Del	DEL	G	-	NA	KYSE450_OESOPHAGUS	ENST00000293973	0.1	p.R61fs	NA	1 day, 16:04:00		12:00:00	NA	NA	0	0		ENST00000293973	ENSG00000111348	ARHGDIB
KCNH4	23415	37	17	40328259	40328259	Frame_Shift_Del	DEL	C	-	NA	KYSE450_OESOPHAGUS	ENST00000264661	0.3	p.G214fs	NA	17:31:00		33:73	NA	NA	0	0		ENST00000264661	ENSG00000111669	TPI1
ROCK1	6093	37	18	18547866	18547866	Frame_Shift_Del	DEL	T	-	NA	KYSE450_OESOPHAGUS	ENST00000399799	0.2	p.K1013fs	NA	08:07:00	0.634722	1 day, 4:37:00	66:109	NA	0	0		ENST00000399799	ENSG00000013293	SLC7A14
OR10H3	26532	37	19	15853085	15853094	Frame_Shift_Del	DEL	AGGAACAAGG	-	NA	KYSE450_OESOPHAGUS	ENST00000305892	0.1	p.RNKE295fs	NA	14:15:00		40:125	NA	NA	0.0003871	0		ENST00000305892	ENSG00000114315	HES1
ZNF682	91120	37	19	20116891	20116892	Frame_Shift_Del	DEL	CT	-	NA	KYSE450_OESOPHAGUS	ENST00000397165	0.2	p.RV473fs	NA	10:18:00		1 day, 7:49:00	NA	NA	0.0007356	0		ENST00000397165	ENSG00000115216	NRBP1
GLTSCR1	29998	37	19	48202014	48202015	Frame_Shift_Del	DEL	CC	-	NA	KYSE450_OESOPHAGUS	ENST00000396720	0.3	p.P1125fs	NA	17:23:00	10:23:00	07:15:00	1 day, 15:32:00	NA	0	0		ENST00000396720	ENSG00000116032	GRIN3B
BTBD3	22903	37	20	11900478	11900478	Frame_Shift_Del	DEL	T	-	NA	KYSE450_OESOPHAGUS	ENST00000405977	0.1	p.M177fs	NA	13:16:00	1 day, 5:31:00	1 day, 17:40:00	NA	NA	0	0		ENST00000405977	ENSG00000016490	CLCA1
BCL6	604	37	3	187444603	187444604	Frame_Shift_Del	DEL	TG	-	NA	KYSE450_OESOPHAGUS	ENST00000406870	0.2	p.HS541fs	NA			0.428472	29:111	NA	0	0		ENST00000406870	ENSG00000118194	TNNT2
LTB4R2	56413	37	14	24780427	24780428	Frame_Shift_Del	DEL	CT	-	NA	KYSE450_OESOPHAGUS	ENST00000528054	0.1	p.T217fs	NA		1 day, 20:32:00	05:10:00	NA	NA	0.0008013	0		ENST00000528054	ENSG00000118407	FILIP1
JMJD1C	221037	37	10	64967431	64967438	Frame_Shift_Del	DEL	GATCTTTC	-	NA	KYSE450_OESOPHAGUS	ENST00000399262	0.2	p.ERS1331fs	NA		28:84		NA	NA	0	0		ENST00000399262	ENSG00000133937	GSC
JMJD1C	221037	37	10	64967442	64967445	Frame_Shift_Del	DEL	AACA	-	NA	KYSE450_OESOPHAGUS	ENST00000399262	0.2	p.RV1328fs	NA		28:73		NA	NA	0	0		ENST00000399262	ENSG00000121058	COIL
KRT3	3850	37	12	53185076	53185076	Frame_Shift_Del	DEL	A	-	NA	KYSE450_OESOPHAGUS	ENST00000417996	0.2	p.R483fs	NA		08:01:00		NA	NA	0	0		ENST00000417996	ENSG00000121101	TEX14
KRT19	3880	37	17	39681138	39681139	Frame_Shift_Del	DEL	CC	-	NA	KYSE450_OESOPHAGUS	ENST00000361566	0.3	p.G206fs	NA		04:08:00		NA	NA	0	0		ENST00000361566	ENSG00000121314	TAS2R8
KRT14	3861	37	17	39740136	39740137	Frame_Shift_Del	DEL	AC	-	NA	KYSE450_OESOPHAGUS	ENST00000167586	0.6	p.V268fs	NA		32:161		NA	NA	0	0		ENST00000167586	ENSG00000121898	CPXM2
ELAVL2	1993	37	9	23701461	23701462	Frame_Shift_Ins	INS	-	T	NA	KYSE450_OESOPHAGUS	ENST00000397312	0.2	p.T210fs	NA		32:160		NA	NA	0	4		ENST00000397312	ENSG00000122728	TAF1L
C3orf49	132200	37	3	63816811	63816812	Frame_Shift_Ins	INS	-	ACACT	NA	KYSE450_OESOPHAGUS	ENST00000295896	0.8	p.-200fs	NA	1 day, 12:04:00		2 days, 0:37:00	NA	NA	0.002461	0		ENST00000295896	ENSG00000123136	DDX39A
KLHDC10	23008	37	7	129760700	129760701	Frame_Shift_Ins	INS	-	C	NA	KYSE450_OESOPHAGUS	ENST00000335420	0.5	p.LL196fs	NA	10:47:00	27:229	60:162	NA	NA	0	0		ENST00000335420	ENSG00000123609	NMI
RTKN2	219790	37	10	63976944	63976945	Frame_Shift_Ins	INS	-	A	NA	KYSE450_OESOPHAGUS	ENST00000373789	0.3	p.Y318fs	NA	12:12:00	05:15:00	75:131	NA	NA	0.0002389	0		ENST00000373789	ENSG00000124193	SRSF6
ZNF114	163071	37	19	48789817	48789818	Frame_Shift_Ins	INS	-	T	NA	KYSE450_OESOPHAGUS	ENST00000595607	0.1	p.F313fs	NA	14:12:00	05:00:00	1 day, 20:54:00	NA	NA	0	0		ENST00000595607	ENSG00000125089	SH3TC1
MYBPH	4608	37	1	203140311	203140312	Frame_Shift_Ins	INS	-	G	NA	KYSE450_OESOPHAGUS	ENST00000255416	0.4	p.S271fs	NA			08:41:00	NA	NA	0	0		ENST00000255416	ENSG00000125207	PIWIL1
BAZ2B	29994	37	2	160261539	160261540	Frame_Shift_Ins	INS	-	T	NA	KYSE450_OESOPHAGUS	ENST00000392783	0.2	p.Q922fs	NA		0.546528		NA	NA	0	0		ENST00000392783	ENSG00000125414	MYH2
SEC22A	26984	37	3	122990412	122990413	Frame_Shift_Ins	INS	-	T	NA	KYSE450_OESOPHAGUS	ENST00000309934	0.4	p.SF256fs	NA		0.593056		NA	NA	0	0		ENST00000309934	ENSG00000125730	C3
TRIM59	286827	37	3	160156629	160156630	Frame_Shift_Ins	INS	-	T	NA	KYSE450_OESOPHAGUS	ENST00000309784	0.4	p.L115fs	NA		09:43:00		NA	NA	0	0		ENST00000309784	ENSG00000125912	NCLN
C5orf42	65250	37	5	37169237	37169238	Frame_Shift_Ins	INS	-	T	NA	KYSE450_OESOPHAGUS	ENST00000508244	0.1	p.E2297fs	NA		06:28:00		NA	NA	0	0		ENST00000508244	ENSG00000171360	KRT38
FNIP1	96459	37	5	131007940	131007941	Frame_Shift_Ins	INS	-	T	NA	KYSE450_OESOPHAGUS	ENST00000510461	0.1	p.P733fs	NA		09:52:00		NA	NA	0	0		ENST00000510461	ENSG00000126353	CCR7
BACH2	60468	37	6	90718348	90718349	Frame_Shift_Ins	INS	-	T	NA	KYSE450_OESOPHAGUS	ENST00000257749	0.4	p.N72fs	NA		08:30:00		NA	NA	0	0		ENST00000257749	ENSG00000126467	TSKS
C12orf60	144608	37	12	14976042	14976043	Frame_Shift_Ins	INS	-	T	NA	KYSE450_OESOPHAGUS	ENST00000330828	0.2	p.DF58fs	NA		07:25:00		NA	NA	0	0		ENST00000330828	ENSG00000126524	SBDS
PDS5B	23047	37	13	33344579	33344580	Frame_Shift_Ins	INS	-	A	NA	KYSE450_OESOPHAGUS	ENST00000315596	0.1	p.K1316fs	NA		34:95		NA	NA	0	0		ENST00000315596	ENSG00000127415	IDUA
ARID4A	5926	37	14	58831405	58831406	Frame_Shift_Ins	INS	-	A	NA	KYSE450_OESOPHAGUS	ENST00000355431	0.3	p.K867fs	NA		05:16:00		NA	NA	0	0		ENST00000355431	ENSG00000130803	ZNF317
KRT19	3880	37	17	39681140	39681141	Frame_Shift_Ins	INS	-	TC	NA	KYSE450_OESOPHAGUS	ENST00000361566	0.3	p.E205fs	NA		04:08:00		NA	NA	0	0		ENST00000361566	ENSG00000100365	NCF4
AKAP2	11217	37	9	112811016	112811033	In_Frame_Del	DEL	CCCCCGGAGTCTCCTGGA	-	NA	KYSE450_OESOPHAGUS	ENST00000374525	0.1	p.PPESPG19del	NA	16:25:00			NA	NA	0.013	3		ENST00000374525	ENSG00000105429	MEGF8
USP1	7398	37	1	62910510	62910512	In_Frame_Del	DEL	AAG	-	NA	KYSE450_OESOPHAGUS	ENST00000339950	0.4	p.E222del	NA	11:18:00	100:104	43:80	NA	NA	0.001598	0		ENST00000339950	ENSG00000187242	KRT12
FBXO3	26273	37	11	33763581	33763583	In_Frame_Del	DEL	TCC	-	NA	KYSE450_OESOPHAGUS	ENST00000526785	0.1	p.316_317EE>E	NA	16:30:00	19:48:00	09:52:00	NA	NA	0	0		ENST00000526785	ENSG00000167768	KRT1
RNASE3	6037	37	14	21360315	21360317	In_Frame_Del	DEL	ATA	-	NA	KYSE450_OESOPHAGUS	ENST00000304639	0.3	p.157_158DT>A	NA	14:23:00		1 day, 9:58:00	NA	NA	0	0		ENST00000304639	ENSG00000185479	KRT6B
ACIN1	22985	37	14	23530362	23530391	In_Frame_Del	DEL	CAGCTTGGCAGGTGGTTCCTCCTGGGCTTT	-	NA	KYSE450_OESOPHAGUS	ENST00000262710	0.1	p.KAQEEPPAKL1201del	NA	08:27:00			NA	NA	0	0		ENST00000262710	ENSG00000130700	GATA5
RBM12	10137	37	20	34242574	34242582	In_Frame_Del	DEL	GGCACAGGA	-	NA	KYSE450_OESOPHAGUS	ENST00000374114	0.3	p.221_224PPVP>P	NA	11:53:00	77:204	09:48:00	NA	NA	0.0004036	0		ENST00000374114	ENSG00000130741	EIF2S3
ENAH	55740	37	1	225702563	225702571	In_Frame_Del	DEL	GGTGGAGGA	-	NA	KYSE450_OESOPHAGUS	ENST00000366844	0.3	p.315_318PPPP>P	NA		77:258		NA	NA	0	0		ENST00000366844	ENSG00000130856	ZNF236
JMJD1C	221037	37	10	64967430	64967441	In_Frame_Del	DEL	AGATCTTTCACT	-	NA	KYSE450_OESOPHAGUS	ENST00000399262	0.2	p.SERS1330del	NA			0.711111	NA	NA	0	0		ENST00000399262	ENSG00000130881	LRP3
RNPEP	6051	37	1	201951852	201951857	In_Frame_Del	DEL	GCGCAG	-	NA	KYSE450_OESOPHAGUS	ENST00000295640	0.4	p.AQ20del	NA		4 days, 14:50:00		NA	NA	0	0		ENST00000295640	ENSG00000130943	PKDREJ
RP1L1	94137	37	8	10467622	10467623	In_Frame_Ins	INS	-	CTC	NA	KYSE450_OESOPHAGUS	ENST00000382483	0.3	p.1328_1329insG	NA	09:02:00			NA	NA	0	0		ENST00000382483	ENSG00000131379	C3orf20
FAM9A	171482	37	0	8763345	8763346	In_Frame_Ins	INS	-	CTG	NA	KYSE450_OESOPHAGUS	ENST00000543214	0.1	p.201_202insA	NA	06:08:00			NA	NA	0	0		ENST00000543214	ENSG00000131746	TNS4
SAAL1	113174	37	11	18127530	18127531	In_Frame_Ins	INS	-	CCTCCT	NA	KYSE450_OESOPHAGUS	ENST00000524803	0.1	p.19_20insEE	NA	22:27:00	100:113		NA	NA	0	0		ENST00000524803	ENSG00000131781	FMO5
SF3B2	10992	37	11	65819899	65819900	In_Frame_Ins	INS	-	GCC	NA	KYSE450_OESOPHAGUS	ENST00000322535	0.6	p.21_22insP	NA		180:418		NA	NA	0.013	0		ENST00000322535	ENSG00000132002	DNAJB1
C19orf24	55009	37	19	1275581	1275582	In_Frame_Ins	INS	-	CTGCTC	NA	KYSE450_OESOPHAGUS	ENST00000409293	0.4	p.12_12L>LLL	NA		2 days, 4:37:00		NA	NA	0	0		ENST00000409293	ENSG00000132164	SLC6A11
TP53	7157	37	17	7578394	7578394	Missense_Mutation	SNP	T	C	NA	KYSE450_OESOPHAGUS	ENST00000269305	0.4	p.H179R	NA	1 day, 6:20:00	814:71	1 day, 0:17:00	2 days, 20:38:00	260:105	0	53		ENST00000269305	ENSG00000132182	NUP210
SMAD4	4089	37	18	48591888	48591888	Missense_Mutation	SNP	G	A	NA	KYSE450_OESOPHAGUS	ENST00000342988	0.3	p.D351N	NA	17:00:00	4 days, 20:01:00	2 days, 3:00:00	5 days, 21:01:00		0	7		ENST00000342988	ENSG00000132911	NMUR2
EGFR	1956	37	7	55249005	55249005	Missense_Mutation	SNP	G	T	NA	KYSE450_OESOPHAGUS	ENST00000275493	0.2	p.S768I	NA	28:81	252:682	51:165	10:37:00		0	6		ENST00000275493	ENSG00000133019	CHRM3
RASSF6	166824	37	4	74453617	74453617	Missense_Mutation	SNP	G	A	NA	KYSE450_OESOPHAGUS	ENST00000342081	0.3	p.R140C	NA	03:07:00	12:33:00	49:102	NA	NA	4.942e-05	4		ENST00000342081	ENSG00000133055	MYBPH
IFT43	112752	37	14	76549621	76549621	Missense_Mutation	SNP	G	A	NA	KYSE450_OESOPHAGUS	ENST00000314067	0.6	p.E166K	NA	16:17:00	289:275	07:12:00	NA	NA	8.236e-06	4		ENST00000314067	ENSG00000133863	TEX15
BCL6B	255877	37	17	6927518	6927518	Missense_Mutation	SNP	C	T	NA	KYSE450_OESOPHAGUS	ENST00000293805	0.5	p.S99L	NA	04:43:00		0.691667	NA	NA	0	4		ENST00000293805	ENSG00000134250	NOTCH2
NLRP9	338321	37	19	56243505	56243505	Missense_Mutation	SNP	G	T	NA	KYSE450_OESOPHAGUS	ENST00000332836	0.2	p.F564L	NA	19:17:00		1 day, 3:30:00	NA	NA	0.0003871	4		ENST00000332836	ENSG00000134343	ANO3
LRP1B	53353	37	2	140990837	140990837	Missense_Mutation	SNP	C	T	NA	KYSE450_OESOPHAGUS	ENST00000389484	0.3	p.R4573Q	NA	06:06:00		1 day, 1:28:00	72:87	NA	0.0004039	3		ENST00000389484	ENSG00000112182	BACH2
GLCCI1	113263	37	7	8126004	8126004	Missense_Mutation	SNP	G	C	NA	KYSE450_OESOPHAGUS	ENST00000223145	0.5	p.V494L	NA	1 day, 5:17:00	18:14:00	180:189	NA	NA	1.647e-05	3		ENST00000223145	ENSG00000135763	URB2
CIB2	10518	37	15	78403610	78403610	Missense_Mutation	SNP	G	A	NA	KYSE450_OESOPHAGUS	ENST00000258930	0.3	p.S32L	NA	15:13:00	12:02:00	19:13:00	NA	NA	3.295e-05	3		ENST00000258930	ENSG00000135900	MRPL44
AGRN	375790	37	1	990278	990278	Missense_Mutation	SNP	G	T	NA	KYSE450_OESOPHAGUS	ENST00000379370	0.2	p.D2019Y	NA	11:12:00	254:270		NA	NA	0	0		ENST00000379370	ENSG00000136240	KDELR2
MRPL20	55052	37	1	1341199	1341199	Missense_Mutation	SNP	T	G	NA	KYSE450_OESOPHAGUS	ENST00000344843	0.7	p.N89T	NA	14:13:00	411:477	55:70	NA	NA	0	0		ENST00000344843	ENSG00000136425	CIB2
PRDM16	63976	37	1	3328952	3328952	Missense_Mutation	SNP	C	T	NA	KYSE450_OESOPHAGUS	ENST00000270722	0.5	p.P731S	NA	14:17:00		22:28:00	15:21:00	NA	8.265e-06	0		ENST00000270722	ENSG00000111913	RIPOR2
FBXO2	26232	37	1	11710817	11710817	Missense_Mutation	SNP	C	T	NA	KYSE450_OESOPHAGUS	ENST00000354287	0.4	p.E33K	NA	05:09:00	09:04:00	03:02:00	NA	NA	0	0		ENST00000354287	ENSG00000070019	GUCY2C
FBLIM1	54751	37	1	16096928	16096928	Missense_Mutation	SNP	C	T	NA	KYSE450_OESOPHAGUS	ENST00000375766	0.3	p.T189I	NA	20:22:00	1 day, 1:31:00	1 day, 6:27:00	NA	NA	0	0		ENST00000375766	ENSG00000127329	PTPRB
SPEN	23013	37	1	16256661	16256661	Missense_Mutation	SNP	T	G	NA	KYSE450_OESOPHAGUS	ENST00000375759	0.3	p.F1309C	NA	19:22:00	2 days, 10:41:00	2 days, 8:46:00	63:72	NA	0	0		ENST00000375759	ENSG00000054983	GALC
TAS1R2	80834	37	1	19180883	19180883	Missense_Mutation	SNP	G	T	NA	KYSE450_OESOPHAGUS	ENST00000375371	0.3	p.Q361K	NA	07:25:00		04:13:00	NA	NA	0	0		ENST00000375371	ENSG00000126838	PZP
ALDH4A1	8659	37	1	19228974	19228974	Missense_Mutation	SNP	C	T	NA	KYSE450_OESOPHAGUS	ENST00000375341	0.3	p.R15H	NA	13:17:00	72:92		NA	NA	0	0		ENST00000375341	ENSG00000009830	POMT2
ALDH4A1	8659	37	1	19229007	19229007	Missense_Mutation	SNP	G	C	NA	KYSE450_OESOPHAGUS	ENST00000375341	0.3	p.P4R	NA	14:13:00	3 days, 2:49:00		NA	NA	0	0		ENST00000375341	ENSG00000101557	USP14
CDA	978	37	1	20915731	20915731	Missense_Mutation	SNP	C	T	NA	KYSE450_OESOPHAGUS	ENST00000375071	0.3	p.P37S	NA	23:15:00		12:17:00	NA	NA	0	0		ENST00000375071	ENSG00000103043	VAC14
USP48	84196	37	1	22021622	22021622	Missense_Mutation	SNP	T	A	NA	KYSE450_OESOPHAGUS	ENST00000308271	0.9	p.K940N	NA	17:16:00	91:110	1 day, 23:43:00	NA	NA	0	0		ENST00000308271	ENSG00000036530	CYP46A1
RUNX3	864	37	1	25233842	25233842	Missense_Mutation	SNP	A	G	NA	KYSE450_OESOPHAGUS	ENST00000308873	0.6	p.L204P	NA	22:17:00	18:15:00	08:11:00	NA	NA	0	0		ENST00000308873	ENSG00000047346	FAM214A
MECR	51102	37	1	29557391	29557391	Missense_Mutation	SNP	C	A	NA	KYSE450_OESOPHAGUS	ENST00000263702	0.6	p.V10L	NA	08:15:00	139:86	07:05:00	NA	NA	0	0		ENST00000263702	ENSG00000007174	DNAH9
BAI2	576	37	1	32221837	32221837	Missense_Mutation	SNP	G	A	NA	KYSE450_OESOPHAGUS	ENST00000373658	0.3	p.L201F	NA	1 day, 0:17:00		15:18:00	NA	NA	0	0		ENST00000373658	ENSG00000070770	CSNK2A2
A3GALT2	127550	37	1	33772618	33772618	Missense_Mutation	SNP	A	G	NA	KYSE450_OESOPHAGUS	ENST00000442999	0.3	p.F258L	NA	06:11:00			NA	NA	0	0		ENST00000442999	ENSG00000099381	SETD1A
CSMD2	114784	37	1	34158603	34158603	Missense_Mutation	SNP	C	T	NA	KYSE450_OESOPHAGUS	ENST00000373380	0.1	p.G200R	NA	14:15:00		66:94	NA	NA	0	0		ENST00000373380	ENSG00000100813	ACIN1
CSMD2	114784	37	1	34190251	34190251	Missense_Mutation	SNP	T	C	NA	KYSE450_OESOPHAGUS	ENST00000373381	0.4	p.Q917R	NA	12:14:00		1 day, 7:32:00	NA	NA	2.471e-05	0		ENST00000373381	ENSG00000081913	PHLPP1
GRIK3	2899	37	1	37337961	37337961	Missense_Mutation	SNP	C	A	NA	KYSE450_OESOPHAGUS	ENST00000373091	0.3	p.R187L	NA	18:25:00		22:16:00	NA	NA	0	0		ENST00000373091	ENSG00000072133	RPS6KA6
SZT2	23334	37	1	43882295	43882295	Missense_Mutation	SNP	G	C	NA	KYSE450_OESOPHAGUS	ENST00000562955	0.1	p.A288P	NA	16:18:00	1 day, 0:15:00	1 day, 4:56:00	NA	NA	0	0		ENST00000562955	ENSG00000101935	AMMECR1
SZT2	23334	37	1	43909347	43909347	Missense_Mutation	SNP	G	T	NA	KYSE450_OESOPHAGUS	ENST00000562955	0.1	p.G2845V	NA	13:17:00	16:29:00	1 day, 15:49:00	NA	NA	0	0		ENST00000562955	ENSG00000121410	A1BG
MMACHC	25974	37	1	45974592	45974592	Missense_Mutation	SNP	C	G	NA	KYSE450_OESOPHAGUS	ENST00000401061	0.4	p.T185R	NA	18:19:00		1 day, 12:34:00	NA	NA	8.264e-06	0		ENST00000401061	ENSG00000057468	MSH4
TSPAN1	10103	37	1	46650714	46650714	Missense_Mutation	SNP	G	A	NA	KYSE450_OESOPHAGUS	ENST00000372003	0.1	p.C174Y	NA	11:14:00	07:14:00	1 day, 23:49:00	NA	NA	0	0		ENST00000372003	ENSG00000024422	EHD2
CYP4Z1	199974	37	1	47548104	47548104	Missense_Mutation	SNP	A	G	NA	KYSE450_OESOPHAGUS	ENST00000334194	0.3	p.M155V	NA	12:15:00			NA	NA	4.942e-05	0		ENST00000334194	ENSG00000141002	TCF25
OSBPL9	114883	37	1	52179728	52179728	Missense_Mutation	SNP	C	T	NA	KYSE450_OESOPHAGUS	ENST00000428468	0.1	p.L99F	NA	10:04:00	57:76	1 day, 16:26:00	NA	NA	0	0		ENST00000428468	ENSG00000116353	MECR
C1orf173	0	37	1	75065523	75065523	Missense_Mutation	SNP	G	T	NA	KYSE450_OESOPHAGUS	ENST00000326665	0.5	p.Q528K	NA	11:13:00		2 days, 13:58:00	NA	NA	0	0		ENST00000326665	ENSG00000062524	LTK
MSH4	4438	37	1	76288158	76288158	Missense_Mutation	SNP	C	T	NA	KYSE450_OESOPHAGUS	ENST00000263187	0.3	p.R352C	NA	03:04:00		74:71	NA	NA	0	0		ENST00000263187	ENSG00000138650	PCDH10
GIPC2	54810	37	1	78511830	78511830	Missense_Mutation	SNP	G	T	NA	KYSE450_OESOPHAGUS	ENST00000370759	0.3	p.G18W	NA	13:22:00		03:02:00	NA	NA	0	0		ENST00000370759	ENSG00000138688	KIAA1109
CLCA1	1179	37	1	86952267	86952267	Missense_Mutation	SNP	T	C	NA	KYSE450_OESOPHAGUS	ENST00000234701	0.3	p.V338A	NA	13:13:00		21:32:00	NA	NA	0	0		ENST00000234701	ENSG00000089558	KCNH4
KIAA1107	23285	37	1	92649681	92649681	Missense_Mutation	SNP	G	A	NA	KYSE450_OESOPHAGUS	ENST00000370378	0.4	p.A1287T	NA	08:15:00		49:78	NA	NA	0	0		ENST00000370378	ENSG00000037474	NSUN2
STXBP3	6814	37	1	109302697	109302697	Missense_Mutation	SNP	A	G	NA	KYSE450_OESOPHAGUS	ENST00000370008	0.3	p.H143R	NA	07:10:00	59:64	91:102	NA	NA	3.296e-05	0		ENST00000370008	ENSG00000073578	SDHA
OVGP1	5016	37	1	111957637	111957637	Missense_Mutation	SNP	G	A	NA	KYSE450_OESOPHAGUS	ENST00000369732	0.3	p.P496S	NA	07:25:00		08:46:00	NA	NA	0	0		ENST00000369732	ENSG00000114124	GRK7
SLC22A15	55356	37	1	116569590	116569590	Missense_Mutation	SNP	G	T	NA	KYSE450_OESOPHAGUS	ENST00000369503	0.4	p.R225S	NA	13:16:00		84:91	74:82	NA	0	0		ENST00000369503	ENSG00000056097	ZFR
IGSF3	3321	37	1	117150773	117150773	Missense_Mutation	SNP	C	T	NA	KYSE450_OESOPHAGUS	ENST00000369486	0.3	p.S338N	NA	20:22:00		23:21:00	NA	NA	8.237e-06	0		ENST00000369486	ENSG00000113389	NPR3
IGSF3	3321	37	1	117156594	117156594	Missense_Mutation	SNP	C	T	NA	KYSE450_OESOPHAGUS	ENST00000369486	0.3	p.E209K	NA	16:14:00	17:26:00	1 day, 3:25:00	NA	NA	1.647e-05	0		ENST00000369486	ENSG00000038427	VCAN
SPAG17	200162	37	1	118548182	118548182	Missense_Mutation	SNP	C	T	NA	KYSE450_OESOPHAGUS	ENST00000336338	0.5	p.C1544Y	NA	16:18:00		16:21:00	NA	NA	0	0		ENST00000336338	ENSG00000039139	DNAH5
SPAG17	200162	37	1	118579486	118579486	Missense_Mutation	SNP	T	C	NA	KYSE450_OESOPHAGUS	ENST00000336338	0.5	p.K1114E	NA	11:14:00			NA	NA	0	0		ENST00000336338	ENSG00000078070	MCCC1
NOTCH2	4853	37	1	120506314	120506314	Missense_Mutation	SNP	T	G	NA	KYSE450_OESOPHAGUS	ENST00000256646	0.2	p.M600L	NA	13:19:00	44:73	82:89	1 day, 4:35:00		0	0		ENST00000256646	ENSG00000106236	NPTX2
FMO5	2330	37	1	146687392	146687392	Missense_Mutation	SNP	C	A	NA	KYSE450_OESOPHAGUS	ENST00000254090	0.4	p.A86S	NA	21:28:00	03:09:00	0.977083	NA	NA	0	0		ENST00000254090	ENSG00000085563	ABCB1
GJA8	2703	37	1	147380164	147380164	Missense_Mutation	SNP	G	T	NA	KYSE450_OESOPHAGUS	ENST00000369235	0.1	p.V28L	NA	10:26:00		35:80	NA	NA	0	0		ENST00000369235	ENSG00000095564	BTAF1
NBPF14	25832	37	1	148024713	148024713	Missense_Mutation	SNP	G	A	NA	KYSE450_OESOPHAGUS	ENST00000369219	0.1	p.P95L	NA	04:25:00			NA	NA	0	0		ENST00000369219	ENSG00000139352	ASCL1
NBPF20	100288142	37	1	148251999	148251999	Missense_Mutation	SNP	C	A	NA	KYSE450_OESOPHAGUS	ENST00000369202	0.1	p.S4581I	NA	1 day, 4:23:00	2 days, 12:39:00	333:208	NA	NA	4.947e-05	0		ENST00000369202	ENSG00000139974	SLC38A6
TARS2	80222	37	1	150470988	150470988	Missense_Mutation	SNP	G	A	NA	KYSE450_OESOPHAGUS	ENST00000369064	0.3	p.A417T	NA	22:24:00	111:284	23:47:00	NA	NA	4.118e-05	0		ENST00000369064	ENSG00000100605	ITPK1
GOLPH3L	55204	37	1	150636142	150636142	Missense_Mutation	SNP	G	A	NA	KYSE450_OESOPHAGUS	ENST00000271732	0.3	p.P94L	NA	14:24:00		39:79	NA	NA	8.236e-06	0		ENST00000271732	ENSG00000140575	IQGAP1
CGN	57530	37	1	151502578	151502578	Missense_Mutation	SNP	T	G	NA	KYSE450_OESOPHAGUS	ENST00000271636	0.7	p.L767R	NA	18:22:00	08:09:00	0.752083	NA	NA	0	0		ENST00000271636	ENSG00000141338	ABCA8
PGLYRP3	114771	37	1	153276366	153276366	Missense_Mutation	SNP	G	T	NA	KYSE450_OESOPHAGUS	ENST00000290722	0.1	p.L166M	NA	1 day, 5:20:00		2 days, 16:18:00	NA	NA	0	0		ENST00000290722	ENSG00000141431	ASXL3
ZBTB7B	51043	37	1	154989147	154989147	Missense_Mutation	SNP	A	C	NA	KYSE450_OESOPHAGUS	ENST00000368426	0.3	p.M536L	NA	19:29:00	52:110		NA	NA	0	0		ENST00000368426	ENSG00000141510	TP53
TRIM46	80128	37	1	155150494	155150494	Missense_Mutation	SNP	C	T	NA	KYSE450_OESOPHAGUS	ENST00000334634	0.4	p.A309V	NA	09:46:00		12:24:00	NA	NA	0	0		ENST00000334634	ENSG00000142611	PRDM16
OR10T2	128360	37	1	158368585	158368585	Missense_Mutation	SNP	G	C	NA	KYSE450_OESOPHAGUS	ENST00000334438	0.1	p.N224K	NA	14:33:00		1 day, 0:56:00	NA	NA	0	0		ENST00000334438	ENSG00000143375	CGN
OR10X1	128367	37	1	158548723	158548723	Missense_Mutation	SNP	C	A	NA	KYSE450_OESOPHAGUS	ENST00000368150	0.1	p.A323S	NA	20:40:00		39:134	NA	NA	0	0		ENST00000368150	ENSG00000143457	GOLPH3L
ATP1A4	480	37	1	160134083	160134083	Missense_Mutation	SNP	G	A	NA	KYSE450_OESOPHAGUS	ENST00000368081	0.4	p.V306M	NA	1 day, 14:19:00		3 days, 8:48:00	NA	NA	1.647e-05	0		ENST00000368081	ENSG00000144452	ABCA12
RCSD1	92241	37	1	167666721	167666721	Missense_Mutation	SNP	C	A	NA	KYSE450_OESOPHAGUS	ENST00000367854	0.3	p.T287N	NA	13:30:00		05:13:00	NA	NA	0	0		ENST00000367854	ENSG00000146197	SCUBE3
XPR1	9213	37	1	180832876	180832876	Missense_Mutation	SNP	T	A	NA	KYSE450_OESOPHAGUS	ENST00000367590	0.4	p.Y512N	NA	06:13:00	66:156	69:123	NA	NA	0	0		ENST00000367590	ENSG00000146648	EGFR
IGFN1	91156	37	1	201170939	201170939	Missense_Mutation	SNP	G	T	NA	KYSE450_OESOPHAGUS	ENST00000335211	0.4	p.Q242H	NA	15:21:00		23:38:00	NA	NA	0	0		ENST00000335211	ENSG00000036565	SLC18A1
FCAMR	83953	37	1	207134324	207134324	Missense_Mutation	SNP	C	A	NA	KYSE450_OESOPHAGUS	ENST00000324852	0.4	p.E299D	NA	08:35:00		16:32:00	NA	NA	0	0		ENST00000324852	ENSG00000130653	PNPLA7
DTL	51514	37	1	212241956	212241956	Missense_Mutation	SNP	T	C	NA	KYSE450_OESOPHAGUS	ENST00000366991	0.4	p.I278T	NA	10:25:00	37:115	08:56:00	NA	NA	1.647e-05	0		ENST00000366991	ENSG00000148734	NPFFR1
ESRRG	2104	37	1	216850786	216850786	Missense_Mutation	SNP	C	A	NA	KYSE450_OESOPHAGUS	ENST00000408911	0.3	p.C35F	NA	07:22:00			NA	NA	0	0		ENST00000408911	ENSG00000197748	CFAP43
BPNT1	10380	37	1	220236115	220236115	Missense_Mutation	SNP	C	A	NA	KYSE450_OESOPHAGUS	ENST00000469520	0.2	p.G219V	NA	17:22:00	71:143	23:49:00	NA	NA	0	0		ENST00000469520	ENSG00000149256	TENM4
CAPN2	824	37	1	223959575	223959575	Missense_Mutation	SNP	C	G	NA	KYSE450_OESOPHAGUS	ENST00000295006	0.5	p.I656M	NA	06:26:00	129:311	38:119	NA	NA	0	0		ENST00000295006	ENSG00000149489	ROM1
WNT3A	89780	37	1	228238512	228238512	Missense_Mutation	SNP	G	A	NA	KYSE450_OESOPHAGUS	ENST00000284523	0.1	p.E157K	NA	1 day, 16:10:00		19:03:00	NA	NA	8.237e-06	0		ENST00000284523	ENSG00000101004	NINL
OBSCN	84033	37	1	228494226	228494226	Missense_Mutation	SNP	G	A	NA	KYSE450_OESOPHAGUS	ENST00000422127	0.1	p.R3938Q	NA	10:21:00	14:27:00	12:21:00	0.918056	NA	0	0		ENST00000422127	ENSG00000137513	NARS2
OBSCN	84033	37	1	228559156	228559156	Missense_Mutation	SNP	C	T	NA	KYSE450_OESOPHAGUS	ENST00000422127	0.1	p.R6893W	NA	1 day, 20:09:00	08:06:00	03:01:00		NA	4.17e-05	0		ENST00000422127	ENSG00000151779	NBAS
URB2	9816	37	1	229772470	229772470	Missense_Mutation	SNP	G	A	NA	KYSE450_OESOPHAGUS	ENST00000258243	0.2	p.A704T	NA	07:22:00		67:227	51:144	NA	8.236e-06	0		ENST00000258243	ENSG00000152580	IGSF10
TTC13	79573	37	1	231079620	231079620	Missense_Mutation	SNP	G	C	NA	KYSE450_OESOPHAGUS	ENST00000366661	0.4	p.L202V	NA	07:20:00	10:29:00	37:153	NA	NA	0	0		ENST00000366661	ENSG00000153993	SEMA3D
MTR	4548	37	1	237024429	237024429	Missense_Mutation	SNP	T	C	NA	KYSE450_OESOPHAGUS	ENST00000366577	0.5	p.I683T	NA	06:12:00	26:93	10:27:00	NA	NA	0	0		ENST00000366577	ENSG00000154342	WNT3A
CHRM3	1131	37	1	240071326	240071326	Missense_Mutation	SNP	C	A	NA	KYSE450_OESOPHAGUS	ENST00000255380	0.4	p.A192D	NA	24:66		77:231	NA	NA	0	0		ENST00000255380	ENSG00000154415	PPP1R3A
FMN2	56776	37	1	240370455	240370455	Missense_Mutation	SNP	C	A	NA	KYSE450_OESOPHAGUS	ENST00000319653	0.9	p.F781L	NA	21:53:00		56:110	57:105	NA	0	0		ENST00000319653	ENSG00000154556	SORBS2
SMYD3	64754	37	1	246093175	246093175	Missense_Mutation	SNP	G	T	NA	KYSE450_OESOPHAGUS	ENST00000388985	0.4	p.P199H	NA	08:18:00		13:41:00	NA	NA	0	0		ENST00000388985	ENSG00000155099	PIP4P2
COLEC11	78989	37	2	3691338	3691338	Missense_Mutation	SNP	C	T	NA	KYSE450_OESOPHAGUS	ENST00000349077	0.4	p.T149M	NA	09:16:00		06:44:00	NA	NA	2.471e-05	0		ENST00000349077	ENSG00000155890	TRIM42
NBAS	51594	37	2	15679429	15679429	Missense_Mutation	SNP	C	A	NA	KYSE450_OESOPHAGUS	ENST00000281513	0.5	p.C144F	NA	14:16:00	20:47:00	18:32:00	NA	NA	0	0		ENST00000281513	ENSG00000156218	ADAMTSL3
TDRD15	100129278	37	2	21363292	21363292	Missense_Mutation	SNP	G	A	NA	KYSE450_OESOPHAGUS	ENST00000405799	0.1	p.G985S	NA	10:30:00			NA	NA	0	0		ENST00000405799	ENSG00000156689	GLYATL2
TDRD15	100129278	37	2	21365944	21365944	Missense_Mutation	SNP	T	C	NA	KYSE450_OESOPHAGUS	ENST00000405799	0.1	p.F1869L	NA	08:15:00			NA	NA	0	0		ENST00000405799	ENSG00000156802	ATAD2
HADHA	3030	37	2	26462004	26462004	Missense_Mutation	SNP	T	C	NA	KYSE450_OESOPHAGUS	ENST00000380649	0.3	p.I25M	NA	19:31:00	319:613	68:133	NA	NA	3.295e-05	0		ENST00000380649	ENSG00000156869	FRRS1
C2orf53	0	37	2	27360833	27360833	Missense_Mutation	SNP	G	A	NA	KYSE450_OESOPHAGUS	ENST00000335524	0.3	p.P122L	NA	20:26:00		09:24:00	NA	NA	0	0		ENST00000335524	ENSG00000157103	SLC6A1
NRBP1	29959	37	2	27663526	27663526	Missense_Mutation	SNP	C	G	NA	KYSE450_OESOPHAGUS	ENST00000233557	0.3	p.Q384E	NA	06:51:00		0.334722		NA	0	0		ENST00000233557	ENSG00000157404	KIT
ALK	238	37	2	29451792	29451792	Missense_Mutation	SNP	C	T	NA	KYSE450_OESOPHAGUS	ENST00000389048	0.3	p.G925R	NA	13:26:00		18:35:00	14:14:00	70:145	0	0		ENST00000389048	ENSG00000157680	DGKI
CAPN13	92291	37	2	30955345	30955345	Missense_Mutation	SNP	G	A	NA	KYSE450_OESOPHAGUS	ENST00000295055	0.8	p.P629L	NA	11:22:00			NA	NA	0	0		ENST00000295055	ENSG00000158169	FANCC
EHD3	30845	37	2	31457681	31457681	Missense_Mutation	SNP	G	A	NA	KYSE450_OESOPHAGUS	ENST00000322054	0.5	p.G65D	NA	18:34:00		19:48:00	NA	NA	0	0		ENST00000322054	ENSG00000015520	NPC1L1
EHD3	30845	37	2	31484529	31484529	Missense_Mutation	SNP	C	T	NA	KYSE450_OESOPHAGUS	ENST00000322054	0.5	p.R344W	NA	1 day, 6:10:00	06:04:00	4 days, 7:47:00	NA	NA	0	0		ENST00000322054	ENSG00000158863	FAM160B2
ABCG5	64240	37	2	44055239	44055239	Missense_Mutation	SNP	C	T	NA	KYSE450_OESOPHAGUS	ENST00000260645	0.1	p.A173T	NA	19:20:00		15:32:00	NA	NA	0	0		ENST00000260645	ENSG00000159263	SIM2
ABCG5	64240	37	2	44065020	44065020	Missense_Mutation	SNP	G	A	NA	KYSE450_OESOPHAGUS	ENST00000260645	0.1	p.S73F	NA	21:40:00		26:73	NA	NA	0	0		ENST00000260645	ENSG00000100294	MCAT
FBXO11	80204	37	2	48066134	48066134	Missense_Mutation	SNP	C	A	NA	KYSE450_OESOPHAGUS	ENST00000403359	0.3	p.A151S	NA	17:14:00	134:86	2 days, 19:31:00	NA	NA	0	0		ENST00000403359	ENSG00000159527	PGLYRP3
SPTBN1	6711	37	2	54882332	54882332	Missense_Mutation	SNP	A	G	NA	KYSE450_OESOPHAGUS	ENST00000356805	0.4	p.Y1983C	NA	08:34:00	252:580	20:29:00	NA	NA	0	0		ENST00000356805	ENSG00000159650	UROC1
CCDC88A	55704	37	2	55539709	55539709	Missense_Mutation	SNP	T	A	NA	KYSE450_OESOPHAGUS	ENST00000436346	0.1	p.S1314C	NA	14:23:00	21:45:00	0.876389	NA	NA	0	0		ENST00000436346	ENSG00000104936	DMPK
GKN1	56287	37	2	69207114	69207114	Missense_Mutation	SNP	G	T	NA	KYSE450_OESOPHAGUS	ENST00000377938	0.2	p.D143Y	NA	14:33:00		21:50:00	NA	NA	0	0		ENST00000377938	ENSG00000160013	PTGIR
ALMS1	7840	37	2	73827999	73827999	Missense_Mutation	SNP	T	G	NA	KYSE450_OESOPHAGUS	ENST00000264448	0.6	p.S3954A	NA	11:33:00	12:37:00	39:104	NA	NA	3.295e-05	0		ENST00000264448	ENSG00000160233	LRRC3
CCDC142	84865	37	2	74702196	74702196	Missense_Mutation	SNP	C	G	NA	KYSE450_OESOPHAGUS	ENST00000393965	0.3	p.E615Q	NA	17:26:00		26:82	NA	NA	8.236e-06	0		ENST00000393965	ENSG00000160447	PKN3
LBX2	85474	37	2	74725419	74725419	Missense_Mutation	SNP	G	A	NA	KYSE450_OESOPHAGUS	ENST00000377566	0.4	p.P78S	NA	13:29:00	02:04:00	04:13:00	NA	NA	0	0		ENST00000377566	ENSG00000161618	ALDH16A1
DQX1	165545	37	2	74751352	74751352	Missense_Mutation	SNP	C	T	NA	KYSE450_OESOPHAGUS	ENST00000404568	0.3	p.A172T	NA	20:29:00		29:79	NA	NA	0	0		ENST00000404568	ENSG00000161940	BCL6B
MRPL19	9801	37	2	75879360	75879360	Missense_Mutation	SNP	T	C	NA	KYSE450_OESOPHAGUS	ENST00000393909	0.2	p.V105A	NA	07:22:00	209:421	53:105	NA	NA	0	0		ENST00000393909	ENSG00000162068	NTN3
REG1B	5968	37	2	79313538	79313538	Missense_Mutation	SNP	G	T	NA	KYSE450_OESOPHAGUS	ENST00000305089	0.3	p.S92R	NA	18:35:00		21:44:00	NA	NA	0	0		ENST00000305089	ENSG00000162461	SLC25A34
DNAH6	1768	37	2	84880935	84880935	Missense_Mutation	SNP	G	T	NA	KYSE450_OESOPHAGUS	ENST00000237449	0.6	p.K1857N	NA	11:41:00		66:150	NA	NA	0	0		ENST00000237449	ENSG00000162643	WDR63
DNAH6	1768	37	2	84897552	84897552	Missense_Mutation	SNP	A	C	NA	KYSE450_OESOPHAGUS	ENST00000237449	0.6	p.Q2136P	NA	09:19:00		29:88	NA	NA	0	0		ENST00000237449	ENSG00000162909	CAPN2
CD8B	926	37	2	87085252	87085252	Missense_Mutation	SNP	T	G	NA	KYSE450_OESOPHAGUS	ENST00000390655	0.6	p.S111R	NA	12:42:00		73:134	NA	NA	0	0		ENST00000390655	ENSG00000162949	CAPN13
ASTL	431705	37	2	96789809	96789809	Missense_Mutation	SNP	G	A	NA	KYSE450_OESOPHAGUS	ENST00000342380	0.2	p.S359L	NA	11:26:00		21:39:00	NA	NA	8.237e-06	0		ENST00000342380	ENSG00000075884	ARHGAP15
ITPRIPL1	150771	37	2	96993000	96993000	Missense_Mutation	SNP	C	T	NA	KYSE450_OESOPHAGUS	ENST00000439118	0.2	p.P211S	NA	14:29:00		48:71	NA	NA	0	0		ENST00000439118	ENSG00000163166	IWS1
AFF3	3899	37	2	100181999	100181999	Missense_Mutation	SNP	C	T	NA	KYSE450_OESOPHAGUS	ENST00000409236	0.2	p.M1023I	NA	15:27:00		43:81	89:184	NA	0	0		ENST00000409236	ENSG00000176393	RNPEP
AC108868.1	0	37	2	107103848	107103848	Missense_Mutation	SNP	G	A	NA	KYSE450_OESOPHAGUS	ENST00000596204	0.1	p.R1W	NA	15:03:00			NA	NA	0	0		ENST00000596204	ENSG00000163536	SERPINI1
IWS1	55677	37	2	128250954	128250954	Missense_Mutation	SNP	C	A	NA	KYSE450_OESOPHAGUS	ENST00000295321	0.4	p.G611V	NA	19:17:00	79:149	18:19:00	NA	NA	0	0		ENST00000295321	ENSG00000163632	C3orf49
ARHGAP15	55843	37	2	144525706	144525706	Missense_Mutation	SNP	G	C	NA	KYSE450_OESOPHAGUS	ENST00000295095	0.6	p.E465Q	NA	10:14:00		1 day, 13:37:00	NA	NA	0	0		ENST00000295095	ENSG00000136068	FLNB
NMI	9111	37	2	152127386	152127386	Missense_Mutation	SNP	A	T	NA	KYSE450_OESOPHAGUS	ENST00000243346	0.5	p.F249I	NA	07:16:00		05:22:00	NA	NA	0	0		ENST00000243346	ENSG00000144909	OSBPL11
LRP2	4036	37	2	170030607	170030607	Missense_Mutation	SNP	C	A	NA	KYSE450_OESOPHAGUS	ENST00000263816	0.3	p.Q3612H	NA	09:14:00		1 day, 0:19:00	75:86	NA	2.471e-05	0		ENST00000263816	ENSG00000144730	IL17RD
MYO3B	140469	37	2	171264267	171264267	Missense_Mutation	SNP	A	G	NA	KYSE450_OESOPHAGUS	ENST00000408978	0.4	p.T855A	NA	12:15:00		2 days, 2:55:00	2 days, 2:58:00	NA	0	0		ENST00000408978	ENSG00000164256	PRDM9
MYO3B	140469	37	2	171264268	171264268	Missense_Mutation	SNP	C	A	NA	KYSE450_OESOPHAGUS	ENST00000408978	0.4	p.T855N	NA	13:15:00		50:65	2 days, 2:57:00	NA	0	0		ENST00000408978	ENSG00000164325	TMEM174
TTN	7273	37	2	179436655	179436655	Missense_Mutation	SNP	A	G	NA	KYSE450_OESOPHAGUS	ENST00000591111	0.1	p.V23094A	NA	11:22:00		1 day, 13:54:00	55:60	NA	0	0		ENST00000591111	ENSG00000164535	DAGLB
TTN	7273	37	2	179449422	179449422	Missense_Mutation	SNP	G	A	NA	KYSE450_OESOPHAGUS	ENST00000591111	0.1	p.P20008L	NA	16:12:00		165:201	1 day, 16:43:00	NA	0	0		ENST00000591111	ENSG00000164744	SUN3
TTN	7273	37	2	179486414	179486414	Missense_Mutation	SNP	T	C	NA	KYSE450_OESOPHAGUS	ENST00000591111	0.1	p.D13405G	NA	03:27:00		0.952778		NA	3.314e-05	0		ENST00000591111	ENSG00000165275	TRMT10B
FSIP2	401024	37	2	186665529	186665529	Missense_Mutation	SNP	C	A	NA	KYSE450_OESOPHAGUS	ENST00000424728	0.1	p.D3832E	NA	03:24:00			NA	NA	0	0		ENST00000424728	ENSG00000165338	HECTD2
COL3A1	1281	37	2	189861910	189861910	Missense_Mutation	SNP	G	A	NA	KYSE450_OESOPHAGUS	ENST00000304636	0.3	p.G594E	NA	08:07:00		1 day, 6:37:00	58:87	NA	0	0		ENST00000304636	ENSG00000165794	SLC39A2
SGOL2	151246	37	2	201438363	201438363	Missense_Mutation	SNP	A	C	NA	KYSE450_OESOPHAGUS	ENST00000357799	0.4	p.R1098S	NA	09:19:00	1 day, 3:26:00	103:108	NA	NA	0	0		ENST00000357799	ENSG00000165895	ARHGAP42
FAM126B	285172	37	2	201876148	201876148	Missense_Mutation	SNP	G	C	NA	KYSE450_OESOPHAGUS	ENST00000418596	0.3	p.I127M	NA	05:09:00	16:11:00	12:23:00	NA	NA	0	0		ENST00000418596	ENSG00000166439	RNF169
NRP2	8828	37	2	206588658	206588658	Missense_Mutation	SNP	C	A	NA	KYSE450_OESOPHAGUS	ENST00000357785	0.5	p.L272I	NA	13:14:00	352:306	18:18:00	NA	NA	0	0		ENST00000357785	ENSG00000166825	ANPEP
CRYGA	1418	37	2	209028059	209028059	Missense_Mutation	SNP	C	T	NA	KYSE450_OESOPHAGUS	ENST00000304502	0.4	p.G41S	NA	16:20:00		1 day, 12:37:00	NA	NA	2.471e-05	0		ENST00000304502	ENSG00000166831	RBPMS2
ERBB4	2066	37	2	212812298	212812298	Missense_Mutation	SNP	T	G	NA	KYSE450_OESOPHAGUS	ENST00000342788	0.4	p.Q93P	NA	06:13:00		17:12:00	1 day, 11:27:00	NA	0	0		ENST00000342788	ENSG00000167333	TRIM68
MRPL44	65080	37	2	224824322	224824322	Missense_Mutation	SNP	C	T	NA	KYSE450_OESOPHAGUS	ENST00000258383	0.3	p.S84F	NA	12:08:00	203:227	2 days, 14:50:00	NA	NA	0	0		ENST00000258383	ENSG00000167434	CA4
MROH2A	339766	37	2	234730838	234730838	Missense_Mutation	SNP	T	G	NA	KYSE450_OESOPHAGUS	ENST00000389758	0.3	p.L1194R	NA	15:19:00			NA	NA	0	0		ENST00000389758	ENSG00000167548	KMT2D
IQCA1	79781	37	2	237327830	237327830	Missense_Mutation	SNP	C	A	NA	KYSE450_OESOPHAGUS	ENST00000409907	0.3	p.A366S	NA	07:11:00	12:00:00	13:13:00	NA	NA	0	0		ENST00000409907	ENSG00000250799	PRODH2
KIF1A	547	37	2	241723181	241723181	Missense_Mutation	SNP	G	A	NA	KYSE450_OESOPHAGUS	ENST00000320389	0.7	p.T258M	NA	13:16:00	07:09:00		NA	NA	0	0		ENST00000320389	ENSG00000066084	DIP2B
GRM7	2917	37	3	7340390	7340390	Missense_Mutation	SNP	G	C	NA	KYSE450_OESOPHAGUS	ENST00000357716	0.4	p.Q252H	NA	12:11:00		23:23:00	NA	NA	0	0		ENST00000357716	ENSG00000167822	OR8J3
SLC6A11	6538	37	3	10970963	10970963	Missense_Mutation	SNP	G	A	NA	KYSE450_OESOPHAGUS	ENST00000254488	0.2	p.E437K	NA	22:11:00		2 days, 16:50:00	NA	NA	0	0		ENST00000254488	ENSG00000168056	LTBP3
SLC6A1	6529	37	3	11064024	11064024	Missense_Mutation	SNP	G	A	NA	KYSE450_OESOPHAGUS	ENST00000287766	0.4	p.R195H	NA	1 day, 8:00:00		1 day, 1:00:00	NA	NA	2.471e-05	0		ENST00000287766	ENSG00000011028	MRC2
NUP210	23225	37	3	13373819	13373819	Missense_Mutation	SNP	G	C	NA	KYSE450_OESOPHAGUS	ENST00000254508	0.5	p.N1303K	NA	1 day, 19:00:00	22 days, 19:04:00	4 days, 16:00:00	3 days, 5:00:00	NA	0	0		ENST00000254508	ENSG00000047365	ARAP2
FAM198A	729085	37	3	43074588	43074588	Missense_Mutation	SNP	T	C	NA	KYSE450_OESOPHAGUS	ENST00000430121	0.2	p.V278A	NA	23:00:00		10:00:00	NA	NA	0	0		ENST00000430121	ENSG00000168582	CRYGA
TCAIM	285343	37	3	44442726	44442726	Missense_Mutation	SNP	G	T	NA	KYSE450_OESOPHAGUS	ENST00000342649	0.4	p.G384W	NA	18:09:00	12:21:00	38:61	NA	NA	0	0		ENST00000342649	ENSG00000168542	COL3A1
ZNF35	7584	37	3	44700294	44700294	Missense_Mutation	SNP	C	A	NA	KYSE450_OESOPHAGUS	ENST00000396056	0.2	p.P147T	NA	14:16:00	2 days, 1:30:00	1 day, 21:50:00	NA	NA	0	0		ENST00000396056	ENSG00000169397	RNASE3
STAB1	23166	37	3	52538803	52538803	Missense_Mutation	SNP	C	T	NA	KYSE450_OESOPHAGUS	ENST00000321725	0.6	p.H430Y	NA	16:19:00		17:18:00	NA	NA	0	0		ENST00000321725	ENSG00000170145	SIK2
PRKCD	5580	37	3	53215618	53215618	Missense_Mutation	SNP	G	A	NA	KYSE450_OESOPHAGUS	ENST00000394729	0.2	p.V179I	NA	05:32:00		05:41:00		NA	0	0		ENST00000394729	ENSG00000172023	REG1B
IL17RD	54756	37	3	57135384	57135384	Missense_Mutation	SNP	T	C	NA	KYSE450_OESOPHAGUS	ENST00000296318	0.7	p.I329M	NA	1 day, 8:00:00	10:00:00	3 days, 2:00:00	4 days, 15:00:00	NA	1.648e-05	0		ENST00000296318	ENSG00000171936	OR10H3
PVRL3	25945	37	3	110830930	110830930	Missense_Mutation	SNP	A	G	NA	KYSE450_OESOPHAGUS	ENST00000485303	0.1	p.K72E	NA	08:28:00	05:16:00	28:73	NA	NA	0	0		ENST00000485303	ENSG00000170836	PPM1D
GRAMD1C	54762	37	3	113652374	113652374	Missense_Mutation	SNP	G	A	NA	KYSE450_OESOPHAGUS	ENST00000358160	0.4	p.S409N	NA	15:35:00		41:117	NA	NA	0	0		ENST00000358160	ENSG00000196793	ZNF239
OSBPL11	114885	37	3	125295052	125295052	Missense_Mutation	SNP	T	C	NA	KYSE450_OESOPHAGUS	ENST00000296220	0.5	p.H216R	NA	1 day, 5:25:00	2 days, 17:49:00	89:75	NA	NA	3.295e-05	0		ENST00000296220	ENSG00000105186	ANKRD27
SLC41A3	54946	37	3	125731580	125731580	Missense_Mutation	SNP	T	C	NA	KYSE450_OESOPHAGUS	ENST00000315891	0.6	p.N328S	NA	11:41:00	40:220	43:160	NA	NA	0	0		ENST00000315891	ENSG00000168481	LGI3
UROC1	131669	37	3	126226619	126226619	Missense_Mutation	SNP	C	T	NA	KYSE450_OESOPHAGUS	ENST00000290868	0.2	p.E190K	NA	11:31:00		46:154	NA	NA	0	0		ENST00000290868	ENSG00000169018	FEM1B
COL6A5	256076	37	3	130104153	130104153	Missense_Mutation	SNP	G	C	NA	KYSE450_OESOPHAGUS	ENST00000432398	0.2	p.D603H	NA	15:31:00			NA	NA	0	0		ENST00000432398	ENSG00000266074	BAHCC1
RYK	6259	37	3	133913958	133913958	Missense_Mutation	SNP	G	C	NA	KYSE450_OESOPHAGUS	ENST00000427044	0.2	p.A94G	NA	17:39:00	154:527	48:188	38:159	NA	0	0		ENST00000427044	ENSG00000240184	PCDHGC3
KY	339855	37	3	134366293	134366293	Missense_Mutation	SNP	T	G	NA	KYSE450_OESOPHAGUS	ENST00000423778	0.2	p.E61D	NA	20:33:00		32:146	NA	NA	0	0		ENST00000423778	ENSG00000154611	PSMA8
EPHB1	2047	37	3	134644687	134644687	Missense_Mutation	SNP	G	A	NA	KYSE450_OESOPHAGUS	ENST00000398015	0.3	p.A30T	NA	08:25:00		0.881944	97:411	NA	8.283e-06	0		ENST00000398015	ENSG00000090686	USP48
COPB2	9276	37	3	139090629	139090629	Missense_Mutation	SNP	T	G	NA	KYSE450_OESOPHAGUS	ENST00000333188	0.5	p.M381L	NA	10:20:00	152:719	26:99	NA	NA	0	0		ENST00000333188	ENSG00000010671	BTK
CLSTN2	64084	37	3	140265458	140265458	Missense_Mutation	SNP	T	G	NA	KYSE450_OESOPHAGUS	ENST00000458420	0.3	p.C537G	NA	07:34:00			NA	NA	0	0		ENST00000458420	ENSG00000020633	RUNX3
TRIM42	287015	37	3	140409914	140409914	Missense_Mutation	SNP	A	T	NA	KYSE450_OESOPHAGUS	ENST00000286349	0.3	p.Q655H	NA	10:44:00		49:127	19:54:00	NA	0	0		ENST00000286349	ENSG00000113758	DBN1
IGSF10	285313	37	3	151154572	151154572	Missense_Mutation	SNP	G	C	NA	KYSE450_OESOPHAGUS	ENST00000282466	0.3	p.Q2593E	NA	10:32:00		45:117	NA	NA	0	0		ENST00000282466	ENSG00000173442	EHBP1L1
SERPINI1	5274	37	3	167512426	167512426	Missense_Mutation	SNP	C	T	NA	KYSE450_OESOPHAGUS	ENST00000295777	0.5	p.S232F	NA	15:21:00	1 day, 23:35:00	1 day, 15:29:00	NA	NA	0	0		ENST00000295777	ENSG00000117877	CD3EAP
MYNN	55892	37	3	169498517	169498517	Missense_Mutation	SNP	C	A	NA	KYSE450_OESOPHAGUS	ENST00000349841	0.5	p.S400R	NA	18:18:00	116:176	1 day, 5:39:00	NA	NA	0	0		ENST00000349841	ENSG00000166405	RIC3
SLC7A14	57709	37	3	170198581	170198581	Missense_Mutation	SNP	C	T	NA	KYSE450_OESOPHAGUS	ENST00000231706	0.5	p.G497E	NA	18:43:00		33:160	NA	NA	8.236e-06	0		ENST00000231706	ENSG00000213186	TRIM59
FNDC3B	64778	37	3	171969170	171969170	Missense_Mutation	SNP	C	A	NA	KYSE450_OESOPHAGUS	ENST00000336824	0.4	p.P210H	NA	09:34:00	35:142	39:144	NA	NA	0	0		ENST00000336824	ENSG00000121542	SEC22A
ECT2	1894	37	3	172534536	172534536	Missense_Mutation	SNP	T	C	NA	KYSE450_OESOPHAGUS	ENST00000392692	0.3	p.L855P	NA	06:18:00	64:180	31:92	NA	NA	0	0		ENST00000392692	ENSG00000134852	CLOCK
SPATA16	83893	37	3	172694807	172694807	Missense_Mutation	SNP	C	G	NA	KYSE450_OESOPHAGUS	ENST00000351008	0.3	p.G295A	NA	08:24:00		0.595139	NA	NA	0	0		ENST00000351008	ENSG00000175166	PSMD2
MCCC1	56922	37	3	182740234	182740234	Missense_Mutation	SNP	G	T	NA	KYSE450_OESOPHAGUS	ENST00000265594	0.4	p.L614M	NA	07:29:00	105:367		NA	NA	0	0		ENST00000265594	ENSG00000172817	CYP7B1
FGF12	2257	37	3	192053197	192053197	Missense_Mutation	SNP	C	T	NA	KYSE450_OESOPHAGUS	ENST00000454309	0.2	p.A123T	NA	13:27:00		0.983333	NA	NA	8.237e-06	0		ENST00000454309	ENSG00000173612	GPRC6A
HES1	3280	37	3	193855916	193855916	Missense_Mutation	SNP	C	T	NA	KYSE450_OESOPHAGUS	ENST00000232424	0.3	p.P246L	NA	04:20:00	62:371	08:29:00	NA	NA	0	0		ENST00000232424	ENSG00000173930	SLCO4C1
MUC4	4585	37	3	195510850	195510850	Missense_Mutation	SNP	G	T	NA	KYSE450_OESOPHAGUS	ENST00000463781	0.3	p.A2534D	NA	1.00833		273:799	NA	NA	0	0		ENST00000463781	ENSG00000188033	ZNF490
MUC4	4585	37	3	195513650	195513650	Missense_Mutation	SNP	G	C	NA	KYSE450_OESOPHAGUS	ENST00000463781	0.3	p.L1601V	NA	25:101		195:990	NA	NA	1.668e-05	0		ENST00000463781	ENSG00000175202	HIGD2B
GAK	2580	37	4	876499	876499	Missense_Mutation	SNP	C	T	NA	KYSE450_OESOPHAGUS	ENST00000314167	0.4	p.V505I	NA	13:18:00	87:95	11:23:00	08:02:00	NA	3.295e-05	0		ENST00000314167	ENSG00000174937	OR5M3
IDUA	3425	37	4	996873	996873	Missense_Mutation	SNP	C	A	NA	KYSE450_OESOPHAGUS	ENST00000247933	0.4	p.D484E	NA	03:01:00	10:07:00	04:05:00	NA	NA	2.617e-05	0		ENST00000247933	ENSG00000143164	DCAF6
FAM193A	8603	37	4	2701683	2701683	Missense_Mutation	SNP	G	T	NA	KYSE450_OESOPHAGUS	ENST00000324666	0.5	p.G971C	NA	10:12:00	88:79	56:75	NA	NA	0	0		ENST00000324666	ENSG00000118997	DNAH7
HTT	3064	37	4	3148586	3148586	Missense_Mutation	SNP	T	C	NA	KYSE450_OESOPHAGUS	ENST00000355072	0.5	p.M1069T	NA	20:20:00	77:81	173:176	NA	NA	0	0		ENST00000355072	ENSG00000146802	TMEM168
SH3TC1	54436	37	4	8216280	8216280	Missense_Mutation	SNP	T	A	NA	KYSE450_OESOPHAGUS	ENST00000245105	0.3	p.W152R	NA	13:08:00		23:25:00	NA	NA	0	0		ENST00000245105	ENSG00000009950	MLXIPL
ZNF518B	85460	37	4	10444894	10444894	Missense_Mutation	SNP	T	C	NA	KYSE450_OESOPHAGUS	ENST00000326756	0.3	p.N1020S	NA	14:12:00	1 day, 14:23:00	1 day, 10:33:00	NA	NA	0	0		ENST00000326756	ENSG00000159200	RCAN1
C1QTNF7	114905	37	4	15437521	15437521	Missense_Mutation	SNP	C	T	NA	KYSE450_OESOPHAGUS	ENST00000444304	0.2	p.P52S	NA	15:16:00		23:19:00	NA	NA	3.295e-05	0		ENST00000444304	ENSG00000119650	IFT43
PACRGL	133015	37	4	20726479	20726479	Missense_Mutation	SNP	G	A	NA	KYSE450_OESOPHAGUS	ENST00000503585	0.1	p.A220T	NA	08:03:00	09:18:00	1 day, 2:23:00	NA	NA	0	0		ENST00000503585	ENSG00000178950	GAK
ARAP2	116984	37	4	36166584	36166584	Missense_Mutation	SNP	C	A	NA	KYSE450_OESOPHAGUS	ENST00000303965	0.4	p.D709Y	NA	09:20:00	12:17:00	1 day, 3:42:00	NA	NA	0	0		ENST00000303965	ENSG00000179817	MRGPRX4
KIT	3815	37	4	55565871	55565871	Missense_Mutation	SNP	C	T	NA	KYSE450_OESOPHAGUS	ENST00000288135	0.5	p.T232M	NA	10:31:00		31:109	40:113		5.765e-05	0		ENST00000288135	ENSG00000135317	SNX14
CLOCK	9575	37	4	56316302	56316302	Missense_Mutation	SNP	C	T	NA	KYSE450_OESOPHAGUS	ENST00000309964	0.4	p.R435Q	NA	14:29:00	42:79	30:61	NA	NA	1.647e-05	0		ENST00000309964	ENSG00000021574	SPAST
CFI	3426	37	4	110662150	110662150	Missense_Mutation	SNP	C	T	NA	KYSE450_OESOPHAGUS	ENST00000394634	0.2	p.G551R	NA	13:03:00	07:04:00	6 days, 1:38:00	1 day, 22:05:00	NA	0	0		ENST00000394634	ENSG00000181781	ODF3L2
FAT4	79633	37	4	126373600	126373600	Missense_Mutation	SNP	C	T	NA	KYSE450_OESOPHAGUS	ENST00000394329	0.3	p.P3810L	NA	13:00:00	05:00:00	11:00:00	NA	NA	0	0		ENST00000394329	ENSG00000083642	PDS5B
OTUD4	54726	37	4	146058832	146058832	Missense_Mutation	SNP	T	C	NA	KYSE450_OESOPHAGUS	ENST00000447906	0.2	p.N1032S	NA	18:00:00	3 days, 18:00:00	4 days, 3:00:00	NA	NA	0	0		ENST00000447906	ENSG00000114544	SLC41A3
EDNRA	1909	37	4	148407117	148407117	Missense_Mutation	SNP	T	G	NA	KYSE450_OESOPHAGUS	ENST00000324300	0.5	p.M95R	NA	12:00:00	07:00:00	1 day, 8:00:00	2 days, 15:00:00	NA	0	0		ENST00000324300	ENSG00000101076	HNF4A
TENM3	55714	37	4	183549997	183549997	Missense_Mutation	SNP	G	A	NA	KYSE450_OESOPHAGUS	ENST00000511685	0.1	p.V315I	NA	05:00:00	21:00:00	2 days, 18:00:00	NA	NA	3.311e-05	0		ENST00000511685	ENSG00000177045	SIX5
SORBS2	8470	37	4	186544216	186544216	Missense_Mutation	SNP	C	G	NA	KYSE450_OESOPHAGUS	ENST00000284776	0.7	p.Q785H	NA	1 day, 1:00:00		1 day, 16:00:00	NA	NA	3.295e-05	0		ENST00000284776	ENSG00000177409	SAMD9L
SDHA	6389	37	5	236596	236596	Missense_Mutation	SNP	T	G	NA	KYSE450_OESOPHAGUS	ENST00000264932	0.6	p.C438W	NA	1 day, 14:18:00	559:190	4 days, 2:33:00	NA	NA	0	0		ENST00000264932	ENSG00000174483	BBS1
NSUN2	54888	37	5	6600065	6600065	Missense_Mutation	SNP	G	A	NA	KYSE450_OESOPHAGUS	ENST00000264670	0.6	p.P760S	NA	13:56:00	173:670	0.675	NA	NA	0	0		ENST00000264670	ENSG00000179409	GEMIN4
DNAH5	1767	37	5	13788942	13788942	Missense_Mutation	SNP	C	T	NA	KYSE450_OESOPHAGUS	ENST00000265104	0.4	p.D2844N	NA	11:52:00		37:158	NA	NA	0	0		ENST00000265104	ENSG00000155816	FMN2
TRIO	7204	37	5	14369630	14369630	Missense_Mutation	SNP	A	G	NA	KYSE450_OESOPHAGUS	ENST00000344204	0.4	p.K1072E	NA	09:56:00		0.85	04:22:00	NA	0	0		ENST00000344204	ENSG00000170289	CNGB3
TRIO	7204	37	5	14488070	14488070	Missense_Mutation	SNP	C	T	NA	KYSE450_OESOPHAGUS	ENST00000344204	0.4	p.P2445S	NA	12:32:00	77:292	06:13:00		NA	0	0		ENST00000344204	ENSG00000118307	CASC1
MTMR12	54545	37	5	32230147	32230147	Missense_Mutation	SNP	G	C	NA	KYSE450_OESOPHAGUS	ENST00000382142	0.3	p.L661V	NA	1 day, 11:12:00	129:63	143:91	NA	NA	0	0		ENST00000382142	ENSG00000040633	PHF23
ZFR	51663	37	5	32420060	32420060	Missense_Mutation	SNP	C	G	NA	KYSE450_OESOPHAGUS	ENST00000265069	0.8	p.A96P	NA	04:33:00	96:612	0.640278	NA	NA	0	0		ENST00000265069	ENSG00000130294	KIF1A
NPR3	4883	37	5	32783024	32783024	Missense_Mutation	SNP	A	G	NA	KYSE450_OESOPHAGUS	ENST00000265074	0.8	p.E439G	NA	12:29:00	17:20:00	55:116	NA	NA	0	0		ENST00000265074	ENSG00000180900	SCRIB
AMACR	23600	37	5	33998813	33998813	Missense_Mutation	SNP	C	A	NA	KYSE450_OESOPHAGUS	ENST00000335606	0.6	p.R224S	NA	11:33:00	21:35:00	1 day, 11:57:00	NA	NA	0	0		ENST00000335606	ENSG00000177084	POLE
EGFLAM	133584	37	5	38337630	38337630	Missense_Mutation	SNP	G	A	NA	KYSE450_OESOPHAGUS	ENST00000354891	0.3	p.G36R	NA	15:24:00		04:08:00	NA	NA	0	0		ENST00000354891	ENSG00000110427	KIAA1549L
TMEM174	134288	37	5	72469428	72469428	Missense_Mutation	SNP	T	C	NA	KYSE450_OESOPHAGUS	ENST00000296776	0.5	p.F120L	NA	12:16:00		1 day, 22:28:00	NA	NA	0	0		ENST00000296776	ENSG00000010327	STAB1
ZFYVE16	9765	37	5	79733648	79733648	Missense_Mutation	SNP	G	C	NA	KYSE450_OESOPHAGUS	ENST00000338008	0.5	p.G382R	NA	14:21:00		1 day, 14:33:00	NA	NA	8.236e-06	0		ENST00000338008	ENSG00000136153	LMO7
VCAN	1462	37	5	82836206	82836206	Missense_Mutation	SNP	G	A	NA	KYSE450_OESOPHAGUS	ENST00000265077	0.3	p.D2462N	NA	15:17:00		1 day, 17:47:00	NA	NA	0	0		ENST00000265077	ENSG00000171634	BPTF
TTC37	9652	37	5	94842698	94842698	Missense_Mutation	SNP	T	A	NA	KYSE450_OESOPHAGUS	ENST00000358746	0.2	p.Q1011L	NA	16:11:00	56:60	1 day, 11:49:00	NA	NA	0	0		ENST00000358746	ENSG00000013016	EHD3
SLCO4C1	353189	37	5	101606502	101606502	Missense_Mutation	SNP	C	A	NA	KYSE450_OESOPHAGUS	ENST00000310954	0.6	p.V210L	NA	10:04:00		1 day, 0:23:00	NA	NA	0	0		ENST00000310954	ENSG00000087365	SF3B2
CCNI2	645121	37	5	132083510	132083510	Missense_Mutation	SNP	G	T	NA	KYSE450_OESOPHAGUS	ENST00000378731	0.1	p.R108L	NA	03:19:00			NA	NA	0	0		ENST00000378731	ENSG00000176381	PRR18
ZCCHC10	54819	37	5	132334427	132334427	Missense_Mutation	SNP	C	T	NA	KYSE450_OESOPHAGUS	ENST00000509437	0.1	p.E143K	NA	09:19:00	32:174	07:39:00	NA	NA	1.647e-05	0		ENST00000509437	ENSG00000134265	NAPG
KIF20A	10112	37	5	137522992	137522992	Missense_Mutation	SNP	C	A	NA	KYSE450_OESOPHAGUS	ENST00000394894	0.3	p.P855T	NA	18:15:00	100:84	1 day, 3:33:00	NA	NA	0	0		ENST00000394894	ENSG00000177464	GPR4
CDC23	8697	37	5	137525407	137525407	Missense_Mutation	SNP	A	C	NA	KYSE450_OESOPHAGUS	ENST00000394886	0.2	p.F513C	NA	16:21:00	111:119	14:31:00	NA	NA	0	0		ENST00000394886	ENSG00000108389	MTMR4
PCDHA1	56147	37	5	140167995	140167995	Missense_Mutation	SNP	T	A	NA	KYSE450_OESOPHAGUS	ENST00000504120	0.2	p.V707E	NA	21:17:00		1 day, 1:47:00	NA	NA	0	0		ENST00000504120	ENSG00000176102	CSTF3
PCDHA3	56145	37	5	140182286	140182286	Missense_Mutation	SNP	C	T	NA	KYSE450_OESOPHAGUS	ENST00000522353	0.2	p.R502C	NA	11:08:00		1 day, 14:35:00	NA	NA	8.24e-06	0		ENST00000522353	ENSG00000151617	EDNRA
PCDHGC3	5098	37	5	140855999	140855999	Missense_Mutation	SNP	G	A	NA	KYSE450_OESOPHAGUS	ENST00000308177	0.3	p.V106I	NA	10:15:00		2 days, 4:42:00	NA	NA	8.236e-06	0		ENST00000308177	ENSG00000176714	CCDC121
POU4F3	5459	37	5	145719481	145719481	Missense_Mutation	SNP	C	G	NA	KYSE450_OESOPHAGUS	ENST00000230732	0.4	p.P164R	NA	2 days, 11:13:00		1 day, 9:17:00	NA	NA	8.239e-06	0		ENST00000230732	ENSG00000180116	C12orf40
NMUR2	56923	37	5	151775112	151775112	Missense_Mutation	SNP	G	A	NA	KYSE450_OESOPHAGUS	ENST00000255262	0.3	p.A282V	NA	13:19:00		37:65	NA	NA	0	0		ENST00000255262	ENSG00000125386	FAM193A
SIMC1	375484	37	5	175740704	175740704	Missense_Mutation	SNP	T	A	NA	KYSE450_OESOPHAGUS	ENST00000443967	0.1	p.L563Q	NA	05:43:00		44:346	NA	NA	0	0		ENST00000443967	ENSG00000162897	FCAMR
DOK3	79930	37	5	176931111	176931111	Missense_Mutation	SNP	C	T	NA	KYSE450_OESOPHAGUS	ENST00000357198	0.4	p.R455Q	NA	1 day, 7:19:00	18:04:00	09:03:00	NA	NA	1.648e-05	0		ENST00000357198	ENSG00000166004	CEP295
FAM65B	9750	37	6	24873925	24873925	Missense_Mutation	SNP	C	G	NA	KYSE450_OESOPHAGUS	ENST00000259698	0.4	p.E68D	NA	10:21:00		84:115	NA	NA	0	0		ENST00000259698	ENSG00000159069	FBXW5
ZNF184	7738	37	6	27419137	27419137	Missense_Mutation	SNP	G	A	NA	KYSE450_OESOPHAGUS	ENST00000211936	0.6	p.S734F	NA	22:24:00	16:10:00	42:84	NA	NA	0	0		ENST00000211936	ENSG00000101639	CEP192
SCUBE3	222663	37	6	35201060	35201060	Missense_Mutation	SNP	G	A	NA	KYSE450_OESOPHAGUS	ENST00000274938	0.7	p.D232N	NA	15:12:00		11:07:00	NA	NA	0	0		ENST00000274938	ENSG00000131653	TRAF7
SUPT3H	8464	37	6	44900455	44900455	Missense_Mutation	SNP	G	A	NA	KYSE450_OESOPHAGUS	ENST00000371459	0.1	p.P283S	NA	06:04:00	62:70	16:10:00	NA	NA	0	0		ENST00000371459	ENSG00000178965	ERICH3
PKHD1	5314	37	6	51612932	51612932	Missense_Mutation	SNP	A	C	NA	KYSE450_OESOPHAGUS	ENST00000371117	0.3	p.V3161G	NA	09:16:00		91:119	57:63	NA	0	0		ENST00000371117	ENSG00000178163	ZNF518B
DST	667	37	6	56382075	56382075	Missense_Mutation	SNP	T	C	NA	KYSE450_OESOPHAGUS	ENST00000361203	0.3	p.K5773R	NA	16:24:00	2 days, 3:53:00	110:119	84:99	NA	0	0		ENST00000361203	ENSG00000185742	C11orf87
COL19A1	1310	37	6	70854108	70854108	Missense_Mutation	SNP	C	A	NA	KYSE450_OESOPHAGUS	ENST00000322773	0.4	p.P545T	NA	20:27:00		31:85	NA	NA	0	0		ENST00000322773	ENSG00000221826	PSG3
FILIP1	27145	37	6	76022756	76022756	Missense_Mutation	SNP	G	T	NA	KYSE450_OESOPHAGUS	ENST00000237172	0.7	p.T931K	NA	14:16:00		58:68	NA	NA	0	0		ENST00000237172	ENSG00000183273	CCDC60
LCA5	167691	37	6	80197000	80197000	Missense_Mutation	SNP	C	A	NA	KYSE450_OESOPHAGUS	ENST00000392959	0.1	p.M605I	NA	03:24:00		0.689583	NA	NA	0	0		ENST00000392959	ENSG00000108021	FAM208B
ME1	4199	37	6	84108096	84108096	Missense_Mutation	SNP	G	A	NA	KYSE450_OESOPHAGUS	ENST00000369705	0.3	p.R118W	NA	18:00:00	13 days, 4:03:00	2 days, 0:00:00	NA	NA	1.647e-05	0		ENST00000369705	ENSG00000184014	DENND5A
SNX14	57231	37	6	86257060	86257060	Missense_Mutation	SNP	G	C	NA	KYSE450_OESOPHAGUS	ENST00000314673	0.3	p.A323G	NA	16:16:00	1 day, 20:40:00	1 day, 11:53:00	NA	NA	0	0		ENST00000314673	ENSG00000196132	MYT1
ANKRD6	22881	37	6	90338854	90338854	Missense_Mutation	SNP	A	C	NA	KYSE450_OESOPHAGUS	ENST00000522441	0.1	p.K503N	NA	11:13:00	1 day, 9:38:00	59:73	NA	NA	0	0		ENST00000522441	ENSG00000134815	DHX34
PNISR	25957	37	6	99860514	99860514	Missense_Mutation	SNP	C	G	NA	KYSE450_OESOPHAGUS	ENST00000369239	0.5	p.G64R	NA	04:16:00		08:51:00	NA	NA	0	0		ENST00000369239	ENSG00000182271	TMIGD1
CEP57L1	285753	37	6	109480530	109480530	Missense_Mutation	SNP	G	C	NA	KYSE450_OESOPHAGUS	ENST00000517392	0.1	p.R294T	NA	09:10:00	06:12:00	1 day, 18:44:00	NA	NA	0	0		ENST00000517392	ENSG00000183018	SPNS2
SLC16A10	117247	37	6	111543266	111543266	Missense_Mutation	SNP	C	T	NA	KYSE450_OESOPHAGUS	ENST00000368851	0.5	p.P459L	NA	06:17:00		0.834028	NA	NA	8.236e-06	0		ENST00000368851	ENSG00000182175	RGMA
GPRC6A	222545	37	6	117130688	117130688	Missense_Mutation	SNP	C	A	NA	KYSE450_OESOPHAGUS	ENST00000310357	0.3	p.G96V	NA	05:26:00			NA	NA	0	0		ENST00000310357	ENSG00000182103	FAM181B
TRDN	10345	37	6	123833462	123833462	Missense_Mutation	SNP	T	G	NA	KYSE450_OESOPHAGUS	ENST00000398178	0.3	p.K199T	NA	08:06:00		11:16:00	NA	NA	0	0		ENST00000398178	ENSG00000153896	ZNF599
SOGA3	387104	37	6	127837161	127837161	Missense_Mutation	SNP	C	G	NA	KYSE450_OESOPHAGUS	ENST00000525778	0.1	p.G200A	NA	21:06:00	07:02:00		NA	NA	0	0		ENST00000525778	ENSG00000189132	FAM47B
SASH1	23328	37	6	148854987	148854987	Missense_Mutation	SNP	C	G	NA	KYSE450_OESOPHAGUS	ENST00000367467	0.3	p.F605L	NA	05:33:00		0.770139	NA	NA	0	0		ENST00000367467	ENSG00000185823	NPAP1
SYNE1	23345	37	6	152642465	152642465	Missense_Mutation	SNP	T	C	NA	KYSE450_OESOPHAGUS	ENST00000367255	0.5	p.K5382E	NA	09:06:00		14:31:00	NA	NA	0	0		ENST00000367255	ENSG00000185933	CALHM1
PRR18	285800	37	6	166721284	166721284	Missense_Mutation	SNP	G	A	NA	KYSE450_OESOPHAGUS	ENST00000322583	0.3	p.T116I	NA	05:00:00		13:00:00	NA	NA	0	0		ENST00000322583	ENSG00000197838	CYP2A13
AL009178.1	0	37	6	168197157	168197157	Missense_Mutation	SNP	C	T	NA	KYSE450_OESOPHAGUS	ENST00000597278	0.1	p.S181F	NA	11:26:00			NA	NA	0	0		ENST00000597278	ENSG00000140675	SLC5A2
WDR27	253769	37	6	170036552	170036552	Missense_Mutation	SNP	T	C	NA	KYSE450_OESOPHAGUS	ENST00000448612	0.1	p.I640V	NA	18:23:00		42:111	NA	NA	8.279e-06	0		ENST00000448612	ENSG00000183389	OR56A4
MAD1L1	8379	37	7	2108867	2108867	Missense_Mutation	SNP	C	G	NA	KYSE450_OESOPHAGUS	ENST00000406869	0.1	p.A394P	NA	08:38:00	38:277	0.501389	NA	NA	0	0		ENST00000406869	ENSG00000185070	FLRT2
MAD1L1	8379	37	7	2255832	2255832	Missense_Mutation	SNP	G	A	NA	KYSE450_OESOPHAGUS	ENST00000406869	0.1	p.R257W	NA	1 day, 2:32:00	132:121	1 day, 1:34:00	NA	NA	2.481e-05	0		ENST00000406869	ENSG00000182993	C12orf60
DAGLB	221955	37	7	6449936	6449936	Missense_Mutation	SNP	C	T	NA	KYSE450_OESOPHAGUS	ENST00000297056	0.6	p.G549R	NA	1 day, 3:30:00	69:77	16:18:00	NA	NA	4.942e-05	0		ENST00000297056	ENSG00000184408	KCND2
KDELR2	11014	37	7	6509366	6509366	Missense_Mutation	SNP	G	A	NA	KYSE450_OESOPHAGUS	ENST00000258739	0.4	p.S71F	NA	16:27:00	251:709	20:59:00	NA	NA	0	0		ENST00000258739	ENSG00000183729	NPBWR1
AC073343.1	0	37	7	6714567	6714567	Missense_Mutation	SNP	G	T	NA	KYSE450_OESOPHAGUS	ENST00000544825	0.1	p.V145L	NA	09:22:00			NA	NA	0	0		ENST00000544825	ENSG00000183307	TMEM121B
TMEM106B	54664	37	7	12269363	12269363	Missense_Mutation	SNP	C	A	NA	KYSE450_OESOPHAGUS	ENST00000396667	0.3	p.A167D	NA	10:22:00	60:176	44:88	NA	NA	0	0		ENST00000396667	ENSG00000173482	PTPRM
ETV1	2115	37	7	13971133	13971133	Missense_Mutation	SNP	C	G	NA	KYSE450_OESOPHAGUS	ENST00000430479	0.1	p.D266H	NA	13:48:00		33:185	48:130	NA	0	0		ENST00000430479	ENSG00000178297	TMPRSS9
STK31	56164	37	7	23793999	23793999	Missense_Mutation	SNP	G	A	NA	KYSE450_OESOPHAGUS	ENST00000355870	0.3	p.G400E	NA	19:24:00	07:04:00	126:114	105:103	NA	0	0		ENST00000355870	ENSG00000183475	ASB7
GARS	2617	37	7	30651843	30651843	Missense_Mutation	SNP	C	G	NA	KYSE450_OESOPHAGUS	ENST00000389266	0.3	p.S338C	NA	10:40:00	219:709	36:85	NA	NA	0	0		ENST00000389266	ENSG00000185792	NLRP9
C7orf10	0	37	7	40899917	40899917	Missense_Mutation	SNP	C	A	NA	KYSE450_OESOPHAGUS	ENST00000335693	0.4	p.P393T	NA	15:32:00		45:137	NA	NA	0	0		ENST00000335693	ENSG00000184432	COPB2
NACAD	23148	37	7	45121932	45121932	Missense_Mutation	SNP	C	T	NA	KYSE450_OESOPHAGUS	ENST00000490531	0.2	p.A1283T	NA	20:37:00			NA	NA	0	0		ENST00000490531	ENSG00000182348	ZNF804B
NACAD	23148	37	7	45122601	45122601	Missense_Mutation	SNP	T	G	NA	KYSE450_OESOPHAGUS	ENST00000490531	0.2	p.T1060P	NA	1 day, 15:27:00		1 day, 7:22:00	NA	NA	3.895e-05	0		ENST00000490531	ENSG00000185567	AHNAK2
SUN3	256979	37	7	48065506	48065506	Missense_Mutation	SNP	C	T	NA	KYSE450_OESOPHAGUS	ENST00000297325	0.4	p.S51N	NA	11:36:00		09:18:00	NA	NA	0	0		ENST00000297325	ENSG00000182315	MBD3L3
ABCA13	154664	37	7	48313392	48313392	Missense_Mutation	SNP	A	T	NA	KYSE450_OESOPHAGUS	ENST00000435803	0.1	p.T1377S	NA	19:16:00	15:04:00	134:117	NA	NA	0	0		ENST00000435803	ENSG00000186472	PCLO
ABCA13	154664	37	7	48547589	48547589	Missense_Mutation	SNP	C	G	NA	KYSE450_OESOPHAGUS	ENST00000435803	0.1	p.H4490D	NA	20:43:00	08:40:00	21:47:00	NA	NA	0	0		ENST00000435803	ENSG00000094631	HDAC6
SBDS	51119	37	7	66453464	66453464	Missense_Mutation	SNP	C	A	NA	KYSE450_OESOPHAGUS	ENST00000246868	0.2	p.C216F	NA	20:22:00	396:377	22:25:00	48:60	NA	0	0		ENST00000246868	ENSG00000186160	CYP4Z1
MLXIPL	51085	37	7	73011962	73011962	Missense_Mutation	SNP	G	A	NA	KYSE450_OESOPHAGUS	ENST00000313375	0.3	p.R385W	NA	10:20:00		07:05:00	NA	NA	0	0		ENST00000313375	ENSG00000186860	KRTAP17-1
PCLO	27445	37	7	82583314	82583314	Missense_Mutation	SNP	C	G	NA	KYSE450_OESOPHAGUS	ENST00000333891	0.9	p.A2319P	NA	19:14:00		126:187	NA	NA	0	0		ENST00000333891	ENSG00000186306	OR10T2
SEMA3D	223117	37	7	84651838	84651838	Missense_Mutation	SNP	T	C	NA	KYSE450_OESOPHAGUS	ENST00000284136	0.6	p.Y428C	NA	15:09:00	11:02:00	2 days, 8:58:00	NA	NA	1.647e-05	0		ENST00000284136	ENSG00000165650	PDZD8
ABCB1	5243	37	7	87160644	87160644	Missense_Mutation	SNP	A	C	NA	KYSE450_OESOPHAGUS	ENST00000265724	0.3	p.L884R	NA	08:08:00		1 day, 20:34:00	NA	NA	0	0		ENST00000265724	ENSG00000163462	TRIM46
ZNF804B	219578	37	7	88963594	88963594	Missense_Mutation	SNP	C	G	NA	KYSE450_OESOPHAGUS	ENST00000333190	0.4	p.T433S	NA	11:09:00		19:28:00	NA	NA	0	0		ENST00000333190	ENSG00000186174	BCL9L
SAMD9L	219285	37	7	92763393	92763393	Missense_Mutation	SNP	G	A	NA	KYSE450_OESOPHAGUS	ENST00000318238	0.4	p.S631L	NA	16:38:00	09:06:00	49:131	NA	NA	0	0		ENST00000318238	ENSG00000187166	H1FNT
NPTX2	4885	37	7	98254392	98254392	Missense_Mutation	SNP	T	A	NA	KYSE450_OESOPHAGUS	ENST00000265634	0.3	p.F268I	NA	12:36:00		36:91	NA	NA	4.942e-05	0		ENST00000265634	ENSG00000163395	IGFN1
MUC3A	4584	37	7	100552327	100552327	Missense_Mutation	SNP	C	T	NA	KYSE450_OESOPHAGUS	ENST00000319509	0.7	p.P360S	NA	12:53:00		149:539	NA	NA	0	0		ENST00000319509	ENSG00000128607	KLHDC10
MUC3A	4584	37	7	100552328	100552328	Missense_Mutation	SNP	C	T	NA	KYSE450_OESOPHAGUS	ENST00000319509	0.7	p.P360L	NA	12:52:00		150:533	NA	NA	0	0		ENST00000319509	ENSG00000186143	PRR30
RELN	5649	37	7	103137017	103137017	Missense_Mutation	SNP	C	T	NA	KYSE450_OESOPHAGUS	ENST00000428762	0.1	p.G3050E	NA	12:36:00		24:82	NA	NA	0	0		ENST00000428762	ENSG00000242110	AMACR
LAMB1	3912	37	7	107605098	107605098	Missense_Mutation	SNP	G	A	NA	KYSE450_OESOPHAGUS	ENST00000222399	0.6	p.P533S	NA	17:11:00	106:77	1 day, 11:21:00	NA	NA	0	0		ENST00000222399	ENSG00000175600	SUGCT
THAP5	168451	37	7	108209973	108209973	Missense_Mutation	SNP	C	G	NA	KYSE450_OESOPHAGUS	ENST00000415914	0.3	p.R14P	NA	19:11:00	1 day, 19:42:00	09:12:00	NA	NA	0	0		ENST00000415914	ENSG00000155761	SPAG17
KCND2	3751	37	7	119914737	119914737	Missense_Mutation	SNP	C	G	NA	KYSE450_OESOPHAGUS	ENST00000331113	0.4	p.I17M	NA	10:34:00		56:152	NA	NA	2.471e-05	0		ENST00000331113	ENSG00000075420	FNDC3B
KLF14	136259	37	7	130418328	130418328	Missense_Mutation	SNP	G	A	NA	KYSE450_OESOPHAGUS	ENST00000310992	0.4	p.A178V	NA	13:13:00		08:06:00	NA	NA	2.525e-05	0		ENST00000310992	ENSG00000167685	ZNF444
DGKI	9162	37	7	137531266	137531266	Missense_Mutation	SNP	C	A	NA	KYSE450_OESOPHAGUS	ENST00000288490	0.5	p.D115Y	NA	04:20:00		17:47:00	NA	NA	0	0		ENST00000288490	ENSG00000054611	TBC1D22A
C7orf55-LUC7L2	100996928	37	7	139106990	139106990	Missense_Mutation	SNP	C	A	NA	KYSE450_OESOPHAGUS	ENST00000354926	0.4	p.D361E	NA	14:17:00			NA	NA	0	0		ENST00000354926	ENSG00000100644	HIF1A
TMEM176A	55365	37	7	150501935	150501935	Missense_Mutation	SNP	G	C	NA	KYSE450_OESOPHAGUS	ENST00000484928	0.1	p.M229I	NA	19:21:00		1 day, 5:31:00	NA	NA	0	0		ENST00000484928	ENSG00000039319	ZFYVE16
SLC18A1	6570	37	8	20036887	20036887	Missense_Mutation	SNP	A	C	NA	KYSE450_OESOPHAGUS	ENST00000276373	0.5	p.F78C	NA	16:16:00		17:30:00	NA	NA	0	0		ENST00000276373	ENSG00000151640	DPYSL4
FAM160B2	64760	37	8	21959755	21959755	Missense_Mutation	SNP	C	T	NA	KYSE450_OESOPHAGUS	ENST00000289921	0.7	p.H641Y	NA	13:19:00	46:64	1 day, 5:41:00	NA	NA	0	0		ENST00000289921	ENSG00000162607	USP1
LGI3	203190	37	8	22005887	22005887	Missense_Mutation	SNP	C	T	NA	KYSE450_OESOPHAGUS	ENST00000306317	0.2	p.R478H	NA	1 day, 8:00:00		1 day, 1:00:00	NA	NA	8.237e-06	0		ENST00000306317	ENSG00000244242	IFITM10
ADAM7	8756	37	8	24323248	24323248	Missense_Mutation	SNP	T	G	NA	KYSE450_OESOPHAGUS	ENST00000175238	0.6	p.Y117D	NA	03:07:00		1 day, 9:33:00	NA	NA	0	0		ENST00000175238	ENSG00000188316	ENO4
TEX15	56154	37	8	30702024	30702024	Missense_Mutation	SNP	C	G	NA	KYSE450_OESOPHAGUS	ENST00000256246	0.2	p.E1504Q	NA	11:17:00		50:95	NA	NA	0	0		ENST00000256246	ENSG00000156049	GNA14
NPBWR1	2831	37	8	53853011	53853011	Missense_Mutation	SNP	G	A	NA	KYSE450_OESOPHAGUS	ENST00000331251	0.3	p.E182K	NA	1 day, 1:00:00			NA	NA	0	0		ENST00000331251	ENSG00000229292	RFPL4AL1
CYP7B1	9420	37	8	65711069	65711069	Missense_Mutation	SNP	C	A	NA	KYSE450_OESOPHAGUS	ENST00000310193	0.3	p.A26S	NA	17:11:00			NA	NA	0	0		ENST00000310193	ENSG00000155886	SLC24A2
PDE7A	5150	37	8	66660004	66660004	Missense_Mutation	SNP	C	A	NA	KYSE450_OESOPHAGUS	ENST00000401827	0.3	p.R106S	NA	11:06:00	1 day, 13:55:00	1 day, 1:18:00	NA	NA	0	0		ENST00000401827	ENSG00000169435	RASSF6
NCOA2	10499	37	8	71033564	71033564	Missense_Mutation	SNP	C	G	NA	KYSE450_OESOPHAGUS	ENST00000452400	0.2	p.M1452I	NA	06:27:00	0.586806		11:55:00	NA	0	0		ENST00000452400	ENSG00000188886	ASTL
TMEM55A	55529	37	8	92008907	92008907	Missense_Mutation	SNP	C	T	NA	KYSE450_OESOPHAGUS	ENST00000285419	0.3	p.C202Y	NA	12:14:00		08:08:00	NA	NA	8.24e-06	0		ENST00000285419	ENSG00000179152	TCAIM
VPS13B	157680	37	8	100832184	100832184	Missense_Mutation	SNP	G	A	NA	KYSE450_OESOPHAGUS	ENST00000358544	0.2	p.R2968Q	NA	22:00:00	1 day, 4:00:00	4 days, 2:00:00	2 days, 9:00:00	NA	2.471e-05	0		ENST00000358544	ENSG00000178568	ERBB4
SNTB1	6641	37	8	121706106	121706106	Missense_Mutation	SNP	G	A	NA	KYSE450_OESOPHAGUS	ENST00000395601	0.3	p.S205F	NA	08:05:00	1 day, 17:33:00	1 day, 11:26:00	NA	NA	0	0		ENST00000395601	ENSG00000141646	SMAD4
ATAD2	29028	37	8	124335290	124335290	Missense_Mutation	SNP	A	G	NA	KYSE450_OESOPHAGUS	ENST00000287394	0.5	p.V1340A	NA	10:36:00	89:183	22:46:00	NA	NA	0	0		ENST00000287394	ENSG00000168447	SCNN1B
PHF20L1	51105	37	8	133811075	133811075	Missense_Mutation	SNP	T	A	NA	KYSE450_OESOPHAGUS	ENST00000395386	0.2	p.I133N	NA	08:14:00	57:80	10:27:00	NA	NA	0	0		ENST00000395386	ENSG00000184635	ZNF93
KCNK9	51305	37	8	140630529	140630529	Missense_Mutation	SNP	C	T	NA	KYSE450_OESOPHAGUS	ENST00000520439	0.1	p.R366K	NA	19:00:00		4 days, 14:00:00	NA	NA	0	0		ENST00000520439	ENSG00000196646	ZNF136
SCRIB	23513	37	8	144874552	144874552	Missense_Mutation	SNP	G	A	NA	KYSE450_OESOPHAGUS	ENST00000320476	0.3	p.P1451L	NA	1 day, 10:18:00		04:00:00	03:01:00	NA	9.303e-06	0		ENST00000320476	ENSG00000038382	TRIO
EPPK1	83481	37	8	144943385	144943385	Missense_Mutation	SNP	A	G	NA	KYSE450_OESOPHAGUS	ENST00000525985	0.1	p.L1346P	NA	2 days, 17:00:00	16:00:00	1 day, 7:00:00	NA	NA	4.157e-05	0		ENST00000525985	ENSG00000175970	UNC119B
C8orf82	414919	37	8	145754224	145754224	Missense_Mutation	SNP	C	T	NA	KYSE450_OESOPHAGUS	ENST00000524821	0.1	p.G26E	NA	15:05:00	5 days, 10:56:00	03:03:00	NA	NA	0	0		ENST00000524821	ENSG00000242485	MRPL20
FREM1	158326	37	9	14863898	14863898	Missense_Mutation	SNP	A	G	NA	KYSE450_OESOPHAGUS	ENST00000380880	0.3	p.F80L	NA	2 days, 4:00:00		6 days, 12:00:00	NA	NA	0	0		ENST00000380880	ENSG00000196557	CACNA1H
TTC39B	158219	37	9	15190654	15190654	Missense_Mutation	SNP	C	G	NA	KYSE450_OESOPHAGUS	ENST00000512701	0.2	p.G335R	NA	13:45:00	0.978472	0.460417	NA	NA	0	0		ENST00000512701	ENSG00000118004	COLEC11
DENND4C	55667	37	9	19316419	19316419	Missense_Mutation	SNP	G	C	NA	KYSE450_OESOPHAGUS	ENST00000380432	0.2	p.D262H	NA	10:36:00	19:56:00	1.02986	NA	NA	0	0		ENST00000380432	ENSG00000085274	MYNN
SLC24A2	25769	37	9	19573373	19573373	Missense_Mutation	SNP	G	T	NA	KYSE450_OESOPHAGUS	ENST00000341998	0.2	p.H441Q	NA	13:42:00		0.732639	NA	NA	0	0		ENST00000341998	ENSG00000144962	SPATA16
TAF1L	138474	37	9	32631312	32631312	Missense_Mutation	SNP	G	C	NA	KYSE450_OESOPHAGUS	ENST00000242310	0.4	p.H1422Q	NA	19:34:00		69:194	74:166	NA	0	0		ENST00000242310	ENSG00000163885	CFAP100
APTX	54840	37	9	32987639	32987639	Missense_Mutation	SNP	G	A	NA	KYSE450_OESOPHAGUS	ENST00000379819	0.1	p.A143V	NA	2 days, 1:00:00	38 days, 15:00:00	4 days, 14:01:00	NA	NA	0	0		ENST00000379819	ENSG00000103742	IGDCC4
TRMT10B	158234	37	9	37762662	37762662	Missense_Mutation	SNP	C	G	NA	KYSE450_OESOPHAGUS	ENST00000297994	0.3	p.A92G	NA	08:26:00	0.5875	08:57:00	NA	NA	0	0		ENST00000297994	ENSG00000116661	FBXO2
GNA14	9630	37	9	80049319	80049319	Missense_Mutation	SNP	C	A	NA	KYSE450_OESOPHAGUS	ENST00000341700	0.6	p.R143S	NA	09:41:00		07:48:00	NA	NA	0	0		ENST00000341700	ENSG00000164318	EGFLAM
ZNF484	83744	37	9	95609754	95609754	Missense_Mutation	SNP	G	A	NA	KYSE450_OESOPHAGUS	ENST00000375495	0.3	p.P439S	NA	1 day, 16:00:00	16:00:00	4 days, 4:01:00	NA	NA	2.471e-05	0		ENST00000375495	ENSG00000146963	LUC7L2
FANCC	2176	37	9	97897738	97897738	Missense_Mutation	SNP	G	A	NA	KYSE450_OESOPHAGUS	ENST00000289081	0.3	p.R245W	NA	1 day, 22:00:00	3 days, 16:00:00	2 days, 20:00:00	4 days, 23:00:00	NA	3.295e-05	0		ENST00000289081	ENSG00000197386	HTT
ORM1	5004	37	9	117085772	117085772	Missense_Mutation	SNP	C	A	NA	KYSE450_OESOPHAGUS	ENST00000538816	0.1	p.A120D	NA	17:19:00			NA	NA	0	0		ENST00000538816	ENSG00000154856	APCDD1
RC3H2	54542	37	9	125616279	125616279	Missense_Mutation	SNP	G	T	NA	KYSE450_OESOPHAGUS	ENST00000373670	0.1	p.H1023Q	NA	1 day, 22:00:00	7 days, 2:00:00	5 days, 4:00:00	NA	NA	4.138e-05	0		ENST00000373670	ENSG00000032219	ARID4A
CRB2	286204	37	9	126135493	126135493	Missense_Mutation	SNP	G	A	NA	KYSE450_OESOPHAGUS	ENST00000373631	0.3	p.G895S	NA	07:13:00			NA	NA	0	0		ENST00000373631	ENSG00000285188	AC008397.2
PKN3	29941	37	9	131469205	131469205	Missense_Mutation	SNP	A	T	NA	KYSE450_OESOPHAGUS	ENST00000291906	0.4	p.H185L	NA	17:27:00	41:74	12:27:00		NA	0	0		ENST00000291906	ENSG00000198597	ZNF536
CAMSAP1	157922	37	9	138716667	138716667	Missense_Mutation	SNP	T	C	NA	KYSE450_OESOPHAGUS	ENST00000389532	0.4	p.Q428R	NA	15:16:00	73:156	0.547917	NA	NA	0	0		ENST00000389532	ENSG00000196335	STK31
NOTCH1	4851	37	9	139418228	139418228	Missense_Mutation	SNP	C	T	NA	KYSE450_OESOPHAGUS	ENST00000277541	0.6	p.G115D	NA	1 day, 12:00:00	3 days, 3:00:00	10:00:00		22 days, 14:05:00	0	0		ENST00000277541	ENSG00000125826	RBCK1
FBXW5	54461	37	9	139837355	139837355	Missense_Mutation	SNP	G	A	NA	KYSE450_OESOPHAGUS	ENST00000325285	0.3	p.A131V	NA	2 days, 9:00:00	32 days, 1:01:00	3 days, 1:00:00	NA	NA	3.295e-05	0		ENST00000325285	ENSG00000168071	CCDC88B
PNPLA7	375775	37	9	140437141	140437141	Missense_Mutation	SNP	T	C	NA	KYSE450_OESOPHAGUS	ENST00000277531	0.4	p.I182V	NA	1 day, 15:00:00		2 days, 12:00:00	NA	NA	0	0		ENST00000277531	ENSG00000115306	SPTBN1
ADARB2	105	37	10	1406017	1406017	Missense_Mutation	SNP	C	A	NA	KYSE450_OESOPHAGUS	ENST00000381312	0.1	p.G95C	NA	09:13:00		08:07:00		NA	8.642e-06	0		ENST00000381312	ENSG00000146094	DOK3
FAM208B	54906	37	10	5772632	5772632	Missense_Mutation	SNP	G	T	NA	KYSE450_OESOPHAGUS	ENST00000328090	0.5	p.V224F	NA	16:16:00	139:139	1 day, 12:37:00	NA	NA	1.656e-05	0		ENST00000328090	ENSG00000170956	CEACAM3
CELF2	10659	37	10	11363346	11363346	Missense_Mutation	SNP	G	A	NA	KYSE450_OESOPHAGUS	ENST00000379261	0.4	p.E418K	NA	12:15:00	05:11:00	10:10:00	NA	NA	0	0		ENST00000379261	ENSG00000196277	GRM7
APBB1IP	54518	37	10	26781312	26781312	Missense_Mutation	SNP	G	A	NA	KYSE450_OESOPHAGUS	ENST00000376236	0.4	p.M19I	NA	21:14:00		1 day, 7:49:00	2 days, 14:53:00	NA	0	0		ENST00000376236	ENSG00000118257	NRP2
BMS1	9790	37	10	43292352	43292352	Missense_Mutation	SNP	G	C	NA	KYSE450_OESOPHAGUS	ENST00000374518	0.5	p.A554P	NA	09:17:00	192:261	1 day, 4:25:00	NA	NA	0	0		ENST00000374518	ENSG00000163535	SGO2
ZNF239	8187	37	10	44053445	44053445	Missense_Mutation	SNP	G	T	NA	KYSE450_OESOPHAGUS	ENST00000306006	0.6	p.S28Y	NA	18:17:00	1 day, 23:47:00	1 day, 7:28:00	NA	NA	0	0		ENST00000306006	ENSG00000066382	MPPED2
GPRIN2	9721	37	10	46999934	46999934	Missense_Mutation	SNP	C	T	NA	KYSE450_OESOPHAGUS	ENST00000374317	0.1	p.P352S	NA	0.333333			NA	NA	0	0		ENST00000374317	ENSG00000178075	GRAMD1C
NPFFR1	64106	37	10	72025835	72025835	Missense_Mutation	SNP	G	T	NA	KYSE450_OESOPHAGUS	ENST00000277942	0.6	p.T107N	NA	16:15:00		1 day, 11:52:00	NA	NA	0	0		ENST00000277942	ENSG00000196712	NF1
LDB3	11155	37	10	88441361	88441361	Missense_Mutation	SNP	C	T	NA	KYSE450_OESOPHAGUS	ENST00000361373	0.4	p.P164S	NA	21:19:00		07:12:00	NA	NA	0	0		ENST00000361373	ENSG00000148343	MIGA2
HECTD2	143279	37	10	93185109	93185109	Missense_Mutation	SNP	A	C	NA	KYSE450_OESOPHAGUS	ENST00000298068	0.5	p.K70N	NA	07:06:00	09:11:00	1 day, 0:18:00	NA	NA	0	0		ENST00000298068	ENSG00000132549	VPS13B
BTAF1	9044	37	10	93768848	93768848	Missense_Mutation	SNP	C	T	NA	KYSE450_OESOPHAGUS	ENST00000265990	0.6	p.S1329F	NA	04:21:00		0.4625	NA	NA	0	0		ENST00000265990	ENSG00000198677	TTC37
CALHM1	255022	37	10	105218280	105218280	Missense_Mutation	SNP	T	C	NA	KYSE450_OESOPHAGUS	ENST00000329905	0.5	p.M77V	NA	19:16:00		10:10:00	NA	NA	8.237e-06	0		ENST00000329905	ENSG00000180777	ANKRD30B
CALHM1	255022	37	10	105218316	105218316	Missense_Mutation	SNP	A	G	NA	KYSE450_OESOPHAGUS	ENST00000329905	0.5	p.F65L	NA	15:16:00		13:13:00	NA	NA	0	0		ENST00000329905	ENSG00000141933	TPGS1
WDR96	0	37	10	105942212	105942212	Missense_Mutation	SNP	G	A	NA	KYSE450_OESOPHAGUS	ENST00000278064	0.2	p.S665F	NA	06:18:00		1 day, 6:48:00	NA	NA	0	0		ENST00000278064	ENSG00000221995	TIAF1
RBM20	282996	37	10	112583252	112583252	Missense_Mutation	SNP	G	A	NA	KYSE450_OESOPHAGUS	ENST00000369519	0.3	p.V1111M	NA	09:08:00	11:04:00	1 day, 1:30:00	NA	NA	4.257e-05	0		ENST00000369519	ENSG00000196218	RYR1
PNLIPRP1	5407	37	10	118355745	118355745	Missense_Mutation	SNP	C	G	NA	KYSE450_OESOPHAGUS	ENST00000528052	0.1	p.P162R	NA	20:11:00		90:94	NA	NA	3.295e-05	0		ENST00000528052	ENSG00000087502	ERGIC2
ENO4	387712	37	10	118615139	118615139	Missense_Mutation	SNP	C	A	NA	KYSE450_OESOPHAGUS	ENST00000341276	0.5	p.N58K	NA	17:25:00			NA	NA	0	0		ENST00000341276	ENSG00000170160	CCDC144A
PDZD8	118987	37	10	119133882	119133882	Missense_Mutation	SNP	G	A	NA	KYSE450_OESOPHAGUS	ENST00000334464	0.5	p.P286L	NA	14:12:00	85:107	17:14:00	NA	NA	0	0		ENST00000334464	ENSG00000159307	SCUBE1
TACC2	10579	37	10	123985981	123985981	Missense_Mutation	SNP	C	T	NA	KYSE450_OESOPHAGUS	ENST00000369005	0.1	p.P2570L	NA	10:15:00	56:61	2 days, 0:45:00	NA	NA	1.647e-05	0		ENST00000369005	ENSG00000151914	DST
IKZF5	64376	37	10	124755593	124755593	Missense_Mutation	SNP	A	G	NA	KYSE450_OESOPHAGUS	ENST00000368886	0.5	p.F78S	NA	11:10:00	2 days, 14:53:00	1 day, 19:38:00	NA	NA	3.31e-05	0		ENST00000368886	ENSG00000122367	LDB3
DPYSL4	10570	37	10	134006169	134006169	Missense_Mutation	SNP	G	A	NA	KYSE450_OESOPHAGUS	ENST00000338492	0.4	p.G46R	NA	17:10:00		17:17:00	NA	NA	0	0		ENST00000338492	ENSG00000198959	TGM2
EPS8L2	64787	37	11	722444	722444	Missense_Mutation	SNP	C	T	NA	KYSE450_OESOPHAGUS	ENST00000533256	0.1	p.S368F	NA	20:37:00	60:98	07:36:00	NA	NA	0	0		ENST00000533256	ENSG00000198795	ZNF521
IFITM10	402778	37	11	1769232	1769232	Missense_Mutation	SNP	C	T	NA	KYSE450_OESOPHAGUS	ENST00000340134	0.4	p.G68S	NA	15:30:00	04:15:00		NA	NA	4.558e-05	0		ENST00000340134	ENSG00000171345	KRT19
TRPM5	29850	37	11	2428494	2428494	Missense_Mutation	SNP	C	A	NA	KYSE450_OESOPHAGUS	ENST00000155858	0.6	p.M991I	NA	1 day, 12:15:00		13:09:00	NA	NA	0	0		ENST00000155858	ENSG00000198933	TBKBP1
CARS	833	37	11	3026603	3026603	Missense_Mutation	SNP	T	C	NA	KYSE450_OESOPHAGUS	ENST00000397111	0.5	p.K654R	NA	12:28:00	293:598	41:67	76:123	NA	0	0		ENST00000397111	ENSG00000198712	MT-CO2
TRIM68	55128	37	11	4621796	4621796	Missense_Mutation	SNP	G	T	NA	KYSE450_OESOPHAGUS	ENST00000300747	0.5	p.H390N	NA	1 day, 13:13:00	2 days, 1:19:00	1 day, 19:25:00	NA	NA	4.942e-05	0		ENST00000300747	ENSG00000198727	MT-CYB
OR51B2	79345	37	11	5344797	5344797	Missense_Mutation	SNP	C	G	NA	KYSE450_OESOPHAGUS	ENST00000328813	0.2	p.S244T	NA	16:25:00		18:41:00	NA	NA	0	0		ENST00000328813	ENSG00000198756	COLGALT2
UBQLNL	143630	37	11	5536841	5536841	Missense_Mutation	SNP	G	C	NA	KYSE450_OESOPHAGUS	ENST00000380184	0.1	p.I277M	NA	13:37:00		23:35:00	NA	NA	3.295e-05	0		ENST00000380184	ENSG00000277462	ZNF670
OR56A4	120793	37	11	6023680	6023680	Missense_Mutation	SNP	G	C	NA	KYSE450_OESOPHAGUS	ENST00000330728	0.4	p.I233M	NA	18:25:00		1 day, 1:51:00	NA	NA	0	0		ENST00000330728	ENSG00000143702	CEP170
RIC3	79608	37	11	8161549	8161549	Missense_Mutation	SNP	C	T	NA	KYSE450_OESOPHAGUS	ENST00000309737	0.6	p.G106R	NA	11:22:00		51:99	NA	NA	0	0		ENST00000309737	ENSG00000116984	MTR
ST5	6764	37	11	8751576	8751576	Missense_Mutation	SNP	G	C	NA	KYSE450_OESOPHAGUS	ENST00000534127	0.1	p.P421A	NA	05:36:00		42:255	NA	NA	0	0		ENST00000534127	ENSG00000143643	TTC13
DENND5A	23258	37	11	9225696	9225696	Missense_Mutation	SNP	A	G	NA	KYSE450_OESOPHAGUS	ENST00000328194	0.3	p.Y154H	NA	22:34:00	115:196	19:47:00	NA	NA	0	0		ENST00000328194	ENSG00000154380	ENAH
OTOG	340990	37	11	17632513	17632513	Missense_Mutation	SNP	C	A	NA	KYSE450_OESOPHAGUS	ENST00000399391	0.2	p.P1901H	NA	13:22:00		15:29:00	NA	NA	0	0		ENST00000399391	ENSG00000136628	EPRS
OTOG	340990	37	11	17632852	17632852	Missense_Mutation	SNP	C	T	NA	KYSE450_OESOPHAGUS	ENST00000399391	0.2	p.P2014L	NA	17:25:00		11:26:00	NA	NA	4.845e-05	0		ENST00000399391	ENSG00000143476	DTL
MRGPRX3	117195	37	11	18158990	18158990	Missense_Mutation	SNP	A	G	NA	KYSE450_OESOPHAGUS	ENST00000396275	0.2	p.I81V	NA	20:28:00		34:63	NA	NA	1.647e-05	0		ENST00000396275	ENSG00000131018	SYNE1
MRGPRX4	117196	37	11	18195515	18195515	Missense_Mutation	SNP	C	A	NA	KYSE450_OESOPHAGUS	ENST00000314254	0.3	p.L238I	NA	08:29:00		20:45:00	NA	NA	0	0		ENST00000314254	ENSG00000000971	CFH
ANO3	63982	37	11	26656603	26656603	Missense_Mutation	SNP	T	A	NA	KYSE450_OESOPHAGUS	ENST00000256737	0.3	p.W677R	NA	10:31:00		0.875	NA	NA	0	0		ENST00000256737	ENSG00000111961	SASH1
MPPED2	744	37	11	30516899	30516899	Missense_Mutation	SNP	A	C	NA	KYSE450_OESOPHAGUS	ENST00000358117	0.5	p.I160M	NA	14:25:00	81:167	1 day, 1:51:00	52:93	NA	0	0		ENST00000358117	ENSG00000164506	STXBP5
CSTF3	1479	37	11	33123774	33123774	Missense_Mutation	SNP	C	T	NA	KYSE450_OESOPHAGUS	ENST00000323959	0.4	p.E259K	NA	15:29:00	47:128	29:93	NA	NA	0	0		ENST00000323959	ENSG00000162783	IER5
KIAA1549L	25758	37	11	33631415	33631415	Missense_Mutation	SNP	G	A	NA	KYSE450_OESOPHAGUS	ENST00000321505	0.4	p.E1431K	NA	13:34:00		59:128	NA	NA	0	0		ENST00000321505	ENSG00000143324	XPR1
ACCSL	390110	37	11	44069959	44069959	Missense_Mutation	SNP	G	A	NA	KYSE450_OESOPHAGUS	ENST00000378832	0.1	p.D125N	NA	15:34:00		1.00764	NA	NA	0	0		ENST00000378832	ENSG00000198771	RCSD1
PTPRJ	5795	37	11	48164576	48164576	Missense_Mutation	SNP	A	G	NA	KYSE450_OESOPHAGUS	ENST00000418331	0.2	p.Y850C	NA	1 day, 3:13:00	14:06:00	2 days, 2:25:00	NA	NA	0	0		ENST00000418331	ENSG00000132681	ATP1A4
OR8J3	81168	37	11	55904657	55904657	Missense_Mutation	SNP	C	G	NA	KYSE450_OESOPHAGUS	ENST00000301529	0.1	p.D180H	NA	05:37:00		0.563889	NA	NA	0	0		ENST00000301529	ENSG00000160685	ZBTB7B
OR5M3	219482	37	11	56237927	56237927	Missense_Mutation	SNP	G	T	NA	KYSE450_OESOPHAGUS	ENST00000312240	0.2	p.T16K	NA	11:13:00		21:40:00	NA	NA	0	0		ENST00000312240	ENSG00000143515	ATP8B2
GLYATL2	219970	37	11	58602118	58602118	Missense_Mutation	SNP	C	A	NA	KYSE450_OESOPHAGUS	ENST00000287275	0.1	p.L223F	NA	18:19:00		1 day, 4:42:00	62:128	NA	0	0		ENST00000287275	ENSG00000169474	SPRR1A
MS4A18	728588	37	11	60497210	60497210	Missense_Mutation	SNP	C	T	NA	KYSE450_OESOPHAGUS	ENST00000398983	0.2	p.T141I	NA	19:26:00			NA	NA	0	0		ENST00000398983	ENSG00000143631	FLG
TUT1	64852	37	11	62343467	62343467	Missense_Mutation	SNP	C	T	NA	KYSE450_OESOPHAGUS	ENST00000476907	0.1	p.R575Q	NA	1 day, 6:13:00		1 day, 10:14:00	NA	NA	8.237e-06	0		ENST00000476907	ENSG00000112394	SLC16A10
ROM1	6094	37	11	62382147	62382147	Missense_Mutation	SNP	G	A	NA	KYSE450_OESOPHAGUS	ENST00000278833	0.3	p.G298R	NA	14:39:00		15:41:00	NA	NA	0	0		ENST00000278833	ENSG00000095574	IKZF5
CCDC88B	283234	37	11	64112087	64112087	Missense_Mutation	SNP	G	A	NA	KYSE450_OESOPHAGUS	ENST00000356786	0.5	p.D692N	NA	15:43:00		04:05:00	NA	NA	0	0		ENST00000356786	ENSG00000138162	TACC2
CAPN1	823	37	11	64973965	64973965	Missense_Mutation	SNP	G	A	NA	KYSE450_OESOPHAGUS	ENST00000527323	0.1	p.R462H	NA	1 day, 1:38:00	265:555	44:68	NA	NA	4.131e-05	0		ENST00000527323	ENSG00000143374	TARS2
SLC25A45	283130	37	11	65143979	65143979	Missense_Mutation	SNP	C	T	NA	KYSE450_OESOPHAGUS	ENST00000527174	0.1	p.G256R	NA	13:41:00		19:58:00	NA	NA	0	0		ENST00000527174	ENSG00000121634	GJA8
LTBP3	4054	37	11	65315441	65315441	Missense_Mutation	SNP	C	G	NA	KYSE450_OESOPHAGUS	ENST00000301873	0.5	p.C599S	NA	10:30:00	06:33:00	10:33:00	NA	NA	0	0		ENST00000301873	ENSG00000132424	PNISR
EHBP1L1	254102	37	11	65351025	65351025	Missense_Mutation	SNP	T	G	NA	KYSE450_OESOPHAGUS	ENST00000309295	0.4	p.V961G	NA	19:31:00	0.794444	20:44:00	NA	NA	2.485e-05	0		ENST00000309295	ENSG00000143061	IGSF3
RNF169	254225	37	11	74546882	74546882	Missense_Mutation	SNP	C	T	NA	KYSE450_OESOPHAGUS	ENST00000299563	0.4	p.R412C	NA	2 days, 4:14:00	4 days, 13:40:00	7 days, 12:51:00	NA	NA	4.964e-05	0		ENST00000299563	ENSG00000163393	SLC22A15
DGAT2	84649	37	11	75495687	75495687	Missense_Mutation	SNP	C	T	NA	KYSE450_OESOPHAGUS	ENST00000228027	0.7	p.A49V	NA	17:37:00		42:96	NA	NA	0	0		ENST00000228027	ENSG00000203867	RBM20
MYO7A	4647	37	11	76853810	76853810	Missense_Mutation	SNP	G	A	NA	KYSE450_OESOPHAGUS	ENST00000409709	0.3	p.G25E	NA	0.666667		04:18:00	NA	NA	0	0		ENST00000409709	ENSG00000198765	SYCP1
MYO7A	4647	37	11	76922234	76922234	Missense_Mutation	SNP	C	T	NA	KYSE450_OESOPHAGUS	ENST00000409709	0.3	p.T2030M	NA	2 days, 1:18:00		11:02:00	NA	NA	8.295e-06	0		ENST00000409709	ENSG00000065833	ME1
NARS2	79731	37	11	78239936	78239936	Missense_Mutation	SNP	G	A	NA	KYSE450_OESOPHAGUS	ENST00000281038	0.5	p.P214L	NA	12:32:00	0.893056	49:138	NA	NA	2.471e-05	0		ENST00000281038	ENSG00000085465	OVGP1
TENM4	26011	37	11	78614409	78614409	Missense_Mutation	SNP	T	A	NA	KYSE450_OESOPHAGUS	ENST00000278550	0.7	p.H218L	NA	07:46:00	06:05:00		NA	NA	0	0		ENST00000278550	ENSG00000196924	FLNA
FAM181B	220382	37	11	82444459	82444459	Missense_Mutation	SNP	T	C	NA	KYSE450_OESOPHAGUS	ENST00000329203	0.3	p.S105G	NA	1 day, 0:07:00	05:05:00	06:00:00	NA	NA	0	0		ENST00000329203	ENSG00000116266	STXBP3
FAT3	120114	37	11	92085637	92085637	Missense_Mutation	SNP	A	G	NA	KYSE450_OESOPHAGUS	ENST00000298047	0.6	p.E120G	NA	19:46:00	17:29:00	95:279	NA	NA	0	0		ENST00000298047	ENSG00000189195	BTBD8
FAT3	120114	37	11	92531399	92531399	Missense_Mutation	SNP	C	G	NA	KYSE450_OESOPHAGUS	ENST00000298047	0.6	p.I1740M	NA	07:58:00		43:234	NA	NA	0	0		ENST00000298047	ENSG00000137960	GIPC2
KIAA1731	85459	37	11	93460546	93460546	Missense_Mutation	SNP	A	T	NA	KYSE450_OESOPHAGUS	ENST00000325212	0.6	p.N2302Y	NA	16:49:00	17:36:00	43:109	NA	NA	0	0		ENST00000325212	ENSG00000117054	ACADM
DYNC2H1	79659	37	11	103082602	103082602	Missense_Mutation	SNP	T	G	NA	KYSE450_OESOPHAGUS	ENST00000375735	0.2	p.F2875C	NA	04:20:00	1.01528	0.975694	NA	NA	0	0		ENST00000375735	ENSG00000170927	PKHD1
C11orf87	399947	37	11	109294532	109294532	Missense_Mutation	SNP	T	C	NA	KYSE450_OESOPHAGUS	ENST00000327419	0.6	p.F58S	NA	16:21:00			NA	NA	0	0		ENST00000327419	ENSG00000009694	TENM1
SIK2	23235	37	11	111575758	111575758	Missense_Mutation	SNP	G	T	NA	KYSE450_OESOPHAGUS	ENST00000304987	0.3	p.L332F	NA	07:14:00	1 day, 10:35:00	1 day, 12:48:00	77:92	NA	0	0		ENST00000304987	ENSG00000196284	SUPT3H
BCL9L	283149	37	11	118769729	118769729	Missense_Mutation	SNP	G	A	NA	KYSE450_OESOPHAGUS	ENST00000334801	0.3	p.P1299S	NA	1 day, 6:36:00	41:108	09:22:00	NA	NA	0	0		ENST00000334801	ENSG00000026559	KCNG1
TBCEL	219899	37	11	120918341	120918341	Missense_Mutation	SNP	G	A	NA	KYSE450_OESOPHAGUS	ENST00000529397	0.1	p.D80N	NA	11:00:00	1 day, 10:01:00	1 day, 3:00:00	NA	NA	0	0		ENST00000529397	ENSG00000124198	ARFGEF2
IGSF9B	22997	37	11	133781900	133781900	Missense_Mutation	SNP	G	T	NA	KYSE450_OESOPHAGUS	ENST00000533871	0.2	p.T1329K	NA	15:00:00			NA	NA	0	0		ENST00000533871	ENSG00000117472	TSPAN1
CACNA2D4	93589	37	12	1987509	1987509	Missense_Mutation	SNP	A	C	NA	KYSE450_OESOPHAGUS	ENST00000382722	0.5	p.I564S	NA	17:44:00		08:16:00	NA	NA	0	0		ENST00000382722	ENSG00000127124	HIVEP3
PZP	5858	37	12	9302172	9302172	Missense_Mutation	SNP	C	T	NA	KYSE450_OESOPHAGUS	ENST00000261336	0.2	p.A1471T	NA	1 day, 6:00:00		2 days, 23:01:00	NA	NA	8.236e-06	0		ENST00000261336	ENSG00000188786	MTF1
TAS2R8	50836	37	12	10959394	10959394	Missense_Mutation	SNP	C	A	NA	KYSE450_OESOPHAGUS	ENST00000240615	0.2	p.M62I	NA	09:27:00		46:72	NA	NA	8.237e-06	0		ENST00000240615	ENSG00000163873	GRIK3
ETV6	2120	37	12	11992159	11992159	Missense_Mutation	SNP	C	G	NA	KYSE450_OESOPHAGUS	ENST00000396373	0.4	p.D83E	NA	19:34:00	14:36:00	1 day, 0:55:00	43:120	NA	0	0		ENST00000396373	ENSG00000102290	PCDH11X
GUCY2C	2984	37	12	14781647	14781647	Missense_Mutation	SNP	A	T	NA	KYSE450_OESOPHAGUS	ENST00000261170	0.3	p.W728R	NA	1 day, 9:00:00		4 days, 4:00:00	3 days, 13:00:00	NA	0	0		ENST00000261170	ENSG00000121904	CSMD2
ARHGDIB	397	37	12	15103624	15103624	Missense_Mutation	SNP	G	C	NA	KYSE450_OESOPHAGUS	ENST00000228945	0.4	p.P8R	NA	11:25:00		22:48:00	89:227	NA	0	0		ENST00000228945	ENSG00000136935	GOLGA1
SLCO1B7	338821	37	12	21172275	21172275	Missense_Mutation	SNP	G	A	NA	KYSE450_OESOPHAGUS	ENST00000421593	0.2	p.G60E	NA	04:21:00			NA	NA	0	0		ENST00000421593	ENSG00000148204	CRB2
SMCO2	341346	37	12	27648661	27648661	Missense_Mutation	SNP	C	G	NA	KYSE450_OESOPHAGUS	ENST00000535986	0.1	p.Q236E	NA	23:38:00		62:108	NA	NA	0	0		ENST00000535986	ENSG00000121753	ADGRB2
ERGIC2	51290	37	12	29519835	29519835	Missense_Mutation	SNP	G	A	NA	KYSE450_OESOPHAGUS	ENST00000360150	0.4	p.S103F	NA	10:14:00	136:307	07:36:00	NA	NA	0	0		ENST00000360150	ENSG00000056586	RC3H2
CAPRIN2	65981	37	12	30906651	30906651	Missense_Mutation	SNP	G	T	NA	KYSE450_OESOPHAGUS	ENST00000395805	0.2	p.S16Y	NA	2 days, 2:00:00	22:00:00	6 days, 8:00:00	NA	NA	1.648e-05	0		ENST00000395805	ENSG00000182010	RTKN2
C12orf40	283461	37	12	40040647	40040647	Missense_Mutation	SNP	A	T	NA	KYSE450_OESOPHAGUS	ENST00000324616	0.5	p.N114I	NA	08:09:00		38:78	NA	NA	0	0		ENST00000324616	ENSG00000244462	RBM12
H1FNT	341567	37	12	48723754	48723754	Missense_Mutation	SNP	C	A	NA	KYSE450_OESOPHAGUS	ENST00000335017	0.1	p.P227Q	NA	12:24:00		10:15:00	NA	NA	0	0		ENST00000335017	ENSG00000204175	GPRIN2
DIP2B	57609	37	12	51133271	51133271	Missense_Mutation	SNP	A	T	NA	KYSE450_OESOPHAGUS	ENST00000301180	0.5	p.N1419I	NA	13:25:00	71:153	31:74	NA	NA	0	0		ENST00000301180	ENSG00000165733	BMS1
KRT1	3848	37	12	53069311	53069311	Missense_Mutation	SNP	G	C	NA	KYSE450_OESOPHAGUS	ENST00000252244	0.3	p.S534C	NA	13:25:00		08:27:00	NA	NA	0	0		ENST00000252244	ENSG00000157654	PALM2-AKAP2
KRT4	3851	37	12	53207970	53207970	Missense_Mutation	SNP	G	A	NA	KYSE450_OESOPHAGUS	ENST00000293774	0.4	p.S32F	NA	21:42:00		1 day, 2:43:00	NA	NA	0	0		ENST00000293774	ENSG00000158825	CDA
MYO1A	4640	37	12	57431743	57431743	Missense_Mutation	SNP	C	T	NA	KYSE450_OESOPHAGUS	ENST00000442789	0.2	p.G624D	NA	16:40:00		1 day, 2:44:00	NA	NA	0	0		ENST00000442789	ENSG00000159423	ALDH4A1
CAND1	55832	37	12	67699741	67699741	Missense_Mutation	SNP	A	T	NA	KYSE450_OESOPHAGUS	ENST00000545606	0.1	p.T765S	NA	16:27:00	141:362	42:92	NA	NA	0	0		ENST00000545606	ENSG00000204348	DXO
PTPRB	5787	37	12	70928323	70928323	Missense_Mutation	SNP	C	T	NA	KYSE450_OESOPHAGUS	ENST00000261266	0.5	p.V1887I	NA	17:13:00	09:03:00	11:18:00	NA	NA	0	0		ENST00000261266	ENSG00000179002	TAS1R2
TBC1D15	64786	37	12	72314533	72314533	Missense_Mutation	SNP	G	C	NA	KYSE450_OESOPHAGUS	ENST00000550746	0.1	p.C558S	NA	16:13:00	89:72	66:79	NA	NA	0	0		ENST00000550746	ENSG00000127081	ZNF484
ACSS3	79611	37	12	81503404	81503404	Missense_Mutation	SNP	G	T	NA	KYSE450_OESOPHAGUS	ENST00000548058	0.1	p.G126V	NA	12:06:00		1 day, 5:33:00	NA	NA	0	0		ENST00000548058	ENSG00000058453	CROCC
ASCL1	429	37	12	103352488	103352488	Missense_Mutation	SNP	A	G	NA	KYSE450_OESOPHAGUS	ENST00000266744	0.3	p.K156E	NA	12:15:00		10:13:00	NA	NA	8.24e-06	0		ENST00000266744	ENSG00000204388	HSPA1B
UNC119B	84747	37	12	121157726	121157726	Missense_Mutation	SNP	G	A	NA	KYSE450_OESOPHAGUS	ENST00000344651	0.4	p.R216H	NA	1 day, 20:00:00	15 days, 21:02:00	1 day, 10:00:00	NA	NA	4.118e-05	0		ENST00000344651	ENSG00000187240	DYNC2H1
TMEM132C	92293	37	12	129189885	129189885	Missense_Mutation	SNP	G	A	NA	KYSE450_OESOPHAGUS	ENST00000435159	0.2	p.G791D	NA	21:15:00		08:13:00	NA	NA	0	0		ENST00000435159	ENSG00000065526	SPEN
TMEM132D	121256	37	12	129558485	129558485	Missense_Mutation	SNP	C	A	NA	KYSE450_OESOPHAGUS	ENST00000422113	0.2	p.D1079Y	NA	09:20:00		1 day, 22:42:00	NA	NA	0	0		ENST00000422113	ENSG00000162458	FBLIM1
PIWIL1	9271	37	12	130839146	130839146	Missense_Mutation	SNP	G	A	NA	KYSE450_OESOPHAGUS	ENST00000245255	0.3	p.R370Q	NA	09:12:00		45:84	NA	NA	8.238e-06	0		ENST00000245255	ENSG00000187498	COL4A1
POLE	5426	37	12	133226445	133226445	Missense_Mutation	SNP	G	A	NA	KYSE450_OESOPHAGUS	ENST00000320574	0.5	p.P1205S	NA	23:22:00	57:64	20:20:00	NA	NA	0	0		ENST00000320574	ENSG00000077420	APBB1IP
ANHX	647589	37	12	133803639	133803639	Missense_Mutation	SNP	G	A	NA	KYSE450_OESOPHAGUS	ENST00000545940	0.1	p.P201S	NA	21:13:00			NA	NA	0	0		ENST00000545940	ENSG00000137337	MDC1
ATP8A2	51761	37	13	26436536	26436536	Missense_Mutation	SNP	T	C	NA	KYSE450_OESOPHAGUS	ENST00000381655	0.2	p.M1058T	NA	1 day, 1:00:00		1 day, 9:00:00	NA	NA	0	0		ENST00000381655	ENSG00000125798	FOXA2
LMO7	4008	37	13	76393585	76393585	Missense_Mutation	SNP	A	T	NA	KYSE450_OESOPHAGUS	ENST00000321797	0.8	p.K474N	NA	07:24:00	39:172		NA	NA	0	0		ENST00000321797	ENSG00000179528	LBX2
EDNRB	1910	37	13	78477478	78477478	Missense_Mutation	SNP	G	A	NA	KYSE450_OESOPHAGUS	ENST00000334286	0.5	p.S205F	NA	20:00:00		5 days, 20:00:00	3 days, 6:00:00	NA	0	0		ENST00000334286	ENSG00000188243	COMMD6
SLC39A2	29986	37	14	21469649	21469649	Missense_Mutation	SNP	G	A	NA	KYSE450_OESOPHAGUS	ENST00000298681	0.4	p.E281K	NA	16:16:00		1 day, 7:34:00	NA	NA	2.471e-05	0		ENST00000298681	ENSG00000169605	GKN1
TGM1	7051	37	14	24724600	24724600	Missense_Mutation	SNP	C	A	NA	KYSE450_OESOPHAGUS	ENST00000206765	0.6	p.D539Y	NA	1 day, 2:14:00	04:01:00	14:10:00	NA	NA	0	0		ENST00000206765	ENSG00000213214	ARHGEF35
SAMD4A	23034	37	14	55241794	55241794	Missense_Mutation	SNP	G	A	NA	KYSE450_OESOPHAGUS	ENST00000554335	0.1	p.V620I	NA	16:16:00	44:63	1 day, 7:39:00	NA	NA	3.295e-05	0		ENST00000554335	ENSG00000205089	CCNI2
HIF1A	3091	37	14	62187147	62187147	Missense_Mutation	SNP	C	A	NA	KYSE450_OESOPHAGUS	ENST00000337138	0.4	p.S28Y	NA	13:21:00	308:615	1 day, 3:48:00	42:77	NA	2.471e-05	0		ENST00000337138	ENSG00000133858	ZFC3H1
SLC8A3	6547	37	14	70634578	70634578	Missense_Mutation	SNP	C	G	NA	KYSE450_OESOPHAGUS	ENST00000381269	0.2	p.V188L	NA	15:14:00		1 day, 6:33:00	NA	NA	0	0		ENST00000381269	ENSG00000205126	ACCSL
MAP3K9	4293	37	14	71199724	71199724	Missense_Mutation	SNP	G	A	NA	KYSE450_OESOPHAGUS	ENST00000554752	0.2	p.R788W	NA	19:17:00	1 day, 0:27:00	1 day, 6:21:00	04:00:00	NA	1.647e-05	0		ENST00000554752	ENSG00000188157	AGRN
YLPM1	56252	37	14	75248951	75248951	Missense_Mutation	SNP	G	T	NA	KYSE450_OESOPHAGUS	ENST00000552421	0.1	p.K735N	NA	08:12:00	66:92	60:82	NA	NA	0	0		ENST00000552421	ENSG00000158125	XDH
POMT2	29954	37	14	77762593	77762593	Missense_Mutation	SNP	T	G	NA	KYSE450_OESOPHAGUS	ENST00000261534	0.4	p.T344P	NA	21:19:00	1 day, 21:33:00	04:08:00	NA	NA	0	0		ENST00000261534	ENSG00000137074	APTX
TSHR	7253	37	14	81534646	81534646	Missense_Mutation	SNP	C	G	NA	KYSE450_OESOPHAGUS	ENST00000541158	0.2	p.F97L	NA	04:15:00		0.627083	0.995833	NA	0	0		ENST00000541158	ENSG00000173698	ADGRG2
FLRT2	23768	37	14	86088246	86088246	Missense_Mutation	SNP	G	T	NA	KYSE450_OESOPHAGUS	ENST00000330753	0.4	p.A130S	NA	1 day, 1:18:00	09:08:00	1 day, 2:27:00	NA	NA	0	0		ENST00000330753	ENSG00000175518	UBQLNL
GALC	2581	37	14	88406286	88406286	Missense_Mutation	SNP	G	A	NA	KYSE450_OESOPHAGUS	ENST00000261304	0.2	p.T625I	NA	12:12:00		69:61	NA	NA	3.311e-05	0		ENST00000261304	ENSG00000084754	HADHA
ITPK1	3705	37	14	93424557	93424557	Missense_Mutation	SNP	G	A	NA	KYSE450_OESOPHAGUS	ENST00000267615	0.6	p.A220V	NA	15:13:00	92:103	21:17:00	NA	NA	0	0		ENST00000267615	ENSG00000164946	FREM1
GSKIP	51527	37	14	96848609	96848609	Missense_Mutation	SNP	G	A	NA	KYSE450_OESOPHAGUS	ENST00000556095	0.1	p.E9K	NA	14:09:00	119:99	16:26:00	NA	NA	0	0		ENST00000556095	ENSG00000100678	SLC8A3
CYP46A1	10858	37	14	100193005	100193005	Missense_Mutation	SNP	G	A	NA	KYSE450_OESOPHAGUS	ENST00000261835	0.3	p.V482M	NA	09:15:00			NA	NA	0	0		ENST00000261835	ENSG00000185736	ADARB2
AHNAK2	113146	37	14	105411367	105411367	Missense_Mutation	SNP	T	C	NA	KYSE450_OESOPHAGUS	ENST00000333244	0.5	p.K3474R	NA	06:30:00		88:343	NA	NA	0	0		ENST00000333244	ENSG00000205726	ITSN1
AHNAK2	113146	37	14	105417194	105417194	Missense_Mutation	SNP	T	G	NA	KYSE450_OESOPHAGUS	ENST00000333244	0.5	p.M1532L	NA	03:19:00		89:171	NA	NA	8.333e-06	0		ENST00000333244	ENSG00000132932	ATP8A2
NPAP1	23742	37	15	24922531	24922531	Missense_Mutation	SNP	C	T	NA	KYSE450_OESOPHAGUS	ENST00000329468	0.2	p.S506F	NA	11:13:00		87:105	78:64	NA	0	0		ENST00000329468	ENSG00000150712	MTMR12
NPAP1	23742	37	15	24923489	24923489	Missense_Mutation	SNP	G	A	NA	KYSE450_OESOPHAGUS	ENST00000329468	0.2	p.M825I	NA	15:11:00		1 day, 22:43:00	82:94	NA	0	0		ENST00000329468	ENSG00000183638	RP1L1
INO80	54617	37	15	41276454	41276454	Missense_Mutation	SNP	C	A	NA	KYSE450_OESOPHAGUS	ENST00000361937	0.3	p.A1340S	NA	19:22:00	178:247	11:15:00	NA	NA	0	0		ENST00000361937	ENSG00000151062	CACNA2D4
LTK	4058	37	15	41800399	41800399	Missense_Mutation	SNP	C	T	NA	KYSE450_OESOPHAGUS	ENST00000263800	0.6	p.V373I	NA	15:11:00	02:02:00	1 day, 22:37:00	2 days, 2:41:00	NA	0	0		ENST00000263800	ENSG00000211455	STK38L
PLA2G4E	123745	37	15	42285059	42285059	Missense_Mutation	SNP	G	T	NA	KYSE450_OESOPHAGUS	ENST00000399518	0.3	p.P449H	NA	15:16:00		1 day, 19:38:00	NA	NA	0	0		ENST00000399518	ENSG00000171094	ALK
DUOX2	50506	37	15	45399079	45399079	Missense_Mutation	SNP	G	T	NA	KYSE450_OESOPHAGUS	ENST00000603300	0.1	p.S594R	NA	20:17:00		05:04:00	NA	NA	0	0		ENST00000603300	ENSG00000197599	CCDC154
FAM214A	56204	37	15	52902206	52902206	Missense_Mutation	SNP	G	C	NA	KYSE450_OESOPHAGUS	ENST00000261844	0.7	p.P302R	NA	10:16:00	12:16:00	57:85	NA	NA	0	0		ENST00000261844	ENSG00000106105	GARS
RBPMS2	348093	37	15	65067454	65067454	Missense_Mutation	SNP	G	C	NA	KYSE450_OESOPHAGUS	ENST00000300069	0.4	p.S22C	NA	08:13:00			NA	NA	0	0		ENST00000300069	ENSG00000121335	PRB2
ANKDD1A	348094	37	15	65209639	65209639	Missense_Mutation	SNP	C	T	NA	KYSE450_OESOPHAGUS	ENST00000380230	0.3	p.R65C	NA	14:23:00		04:02:00	NA	NA	3.304e-05	0		ENST00000380230	ENSG00000168702	LRP1B
MTFMT	123263	37	15	65316022	65316022	Missense_Mutation	SNP	A	C	NA	KYSE450_OESOPHAGUS	ENST00000220058	0.4	p.I177S	NA	15:14:00	76:67	49:65	NA	NA	1.655e-05	0		ENST00000220058	ENSG00000130559	CAMSAP1
IGDCC4	57722	37	15	65689251	65689251	Missense_Mutation	SNP	G	C	NA	KYSE450_OESOPHAGUS	ENST00000352385	0.2	p.H306Q	NA	18:24:00			NA	NA	0	0		ENST00000352385	ENSG00000185038	MROH2A
SIN3A	25942	37	15	75676724	75676724	Missense_Mutation	SNP	C	A	NA	KYSE450_OESOPHAGUS	ENST00000394947	0.3	p.A1026S	NA	11:15:00	78:68	1 day, 12:38:00	NA	NA	0	0		ENST00000394947	ENSG00000172116	CD8B
SIN3A	25942	37	15	75714928	75714928	Missense_Mutation	SNP	C	A	NA	KYSE450_OESOPHAGUS	ENST00000567289	0.1	p.L142F	NA	17:17:00		16:24:00	NA	NA	0	0		ENST00000567289	ENSG00000167393	PPP2R3B
ADAMTSL3	57188	37	15	84506928	84506928	Missense_Mutation	SNP	G	T	NA	KYSE450_OESOPHAGUS	ENST00000286744	0.5	p.V230L	NA	13:07:00	07:02:00	1 day, 4:26:00		NA	0	0		ENST00000286744	ENSG00000204577	LILRB3
ANPEP	290	37	15	90334210	90334210	Missense_Mutation	SNP	C	A	NA	KYSE450_OESOPHAGUS	ENST00000300060	0.6	p.Q881H	NA	2 days, 6:17:00		3 days, 3:23:00	NA	NA	4.942e-05	0		ENST00000300060	ENSG00000142541	RPL13A
IQGAP1	8826	37	15	91020937	91020937	Missense_Mutation	SNP	C	A	NA	KYSE450_OESOPHAGUS	ENST00000268182	0.5	p.P1049T	NA	1 day, 21:27:00	405:388	84:84	NA	NA	0	0		ENST00000268182	ENSG00000198612	COPS8
RGMA	56963	37	15	93595353	93595353	Missense_Mutation	SNP	C	T	NA	KYSE450_OESOPHAGUS	ENST00000329082	0.7	p.R172K	NA	0.379167	05:35:00		NA	NA	0	0		ENST00000329082	ENSG00000114346	ECT2
ASB7	140460	37	15	101188537	101188537	Missense_Mutation	SNP	G	A	NA	KYSE450_OESOPHAGUS	ENST00000332783	0.7	p.R276K	NA	1 day, 17:33:00	2 days, 15:47:00	1 day, 15:43:00	NA	NA	0	0		ENST00000332783	ENSG00000123636	BAZ2B
CACNA1H	8912	37	16	1259150	1259150	Missense_Mutation	SNP	G	A	NA	KYSE450_OESOPHAGUS	ENST00000348261	0.5	p.G1161E	NA	08:30:00		04:03:00	NA	NA	0	0		ENST00000348261	ENSG00000135338	LCA5
CCDC154	645811	37	16	1487906	1487906	Missense_Mutation	SNP	C	T	NA	KYSE450_OESOPHAGUS	ENST00000389176	0.3	p.G410E	NA	23:27:00		03:07:00	NA	NA	0	0		ENST00000389176	ENSG00000042317	SPATA7
IFT140	9742	37	16	1657233	1657233	Missense_Mutation	SNP	G	C	NA	KYSE450_OESOPHAGUS	ENST00000426508	0.2	p.P12R	NA	16:44:00	33:82	45:115	NA	NA	0	0		ENST00000426508	ENSG00000115364	MRPL19
TRAF7	84231	37	16	2222317	2222317	Missense_Mutation	SNP	C	T	NA	KYSE450_OESOPHAGUS	ENST00000326181	0.6	p.P201S	NA	16:33:00		07:27:00	NA	NA	0	0		ENST00000326181	ENSG00000135637	CCDC142
CASP16	197350	37	16	3197415	3197415	Missense_Mutation	SNP	G	A	NA	KYSE450_OESOPHAGUS	ENST00000428155	0.1	p.E26K	NA	1 day, 5:33:00			NA	NA	0	0		ENST00000428155	ENSG00000196159	FAT4
SCNN1B	6338	37	16	23360125	23360125	Missense_Mutation	SNP	A	G	NA	KYSE450_OESOPHAGUS	ENST00000343070	0.2	p.I69V	NA	17:15:00		16:13:00	NA	NA	8.236e-06	0		ENST00000343070	ENSG00000205403	CFI
AQP8	343	37	16	25238484	25238484	Missense_Mutation	SNP	G	T	NA	KYSE450_OESOPHAGUS	ENST00000219660	0.5	p.G233V	NA	13:13:00		12:19:00	NA	NA	0	0		ENST00000219660	ENSG00000163932	PRKCD
SETD1A	9739	37	16	30978862	30978862	Missense_Mutation	SNP	A	C	NA	KYSE450_OESOPHAGUS	ENST00000262519	0.8	p.E908A	NA	16:37:00	99:144	70:144	NA	NA	0	0		ENST00000262519	ENSG00000094880	CDC23
CSNK2A2	1459	37	16	58201603	58201603	Missense_Mutation	SNP	G	A	NA	KYSE450_OESOPHAGUS	ENST00000262506	0.3	p.L204F	NA	14:40:00	238:572	25:70	12:28:00	NA	0	0		ENST00000262506	ENSG00000112984	KIF20A
BEAN1	146227	37	16	66526950	66526950	Missense_Mutation	SNP	C	A	NA	KYSE450_OESOPHAGUS	ENST00000561796	0.1	p.T78K	NA	3 days, 0:00:00			NA	NA	0	0		ENST00000561796	ENSG00000169375	SIN3A
EXOSC6	118460	37	16	70284989	70284989	Missense_Mutation	SNP	G	A	NA	KYSE450_OESOPHAGUS	ENST00000435634	0.1	p.P272L	NA	13:26:00	129:260	06:12:00	NA	NA	0	0		ENST00000435634	ENSG00000129292	PHF20L1
VAC14	55697	37	16	70815828	70815828	Missense_Mutation	SNP	G	T	NA	KYSE450_OESOPHAGUS	ENST00000261776	0.5	p.S297Y	NA	1 day, 0:32:00	113:205	1 day, 1:33:00	NA	NA	0	0		ENST00000261776	ENSG00000172164	SNTB1
KLHL36	79786	37	16	84693435	84693435	Missense_Mutation	SNP	G	A	NA	KYSE450_OESOPHAGUS	ENST00000564996	0.1	p.G403S	NA	17:32:00	73:132	36:71	NA	NA	1.647e-05	0		ENST00000564996	ENSG00000110888	CAPRIN2
ZNF469	84627	37	16	88502574	88502574	Missense_Mutation	SNP	G	A	NA	KYSE450_OESOPHAGUS	ENST00000437464	0.1	p.G2871D	NA	2 days, 6:00:00			NA	NA	0	0		ENST00000437464	ENSG00000198105	ZNF248
TCF25	22980	37	16	89949883	89949883	Missense_Mutation	SNP	C	T	NA	KYSE450_OESOPHAGUS	ENST00000263346	0.8	p.T106M	NA	1 day, 17:00:00		22:00:00	NA	NA	8.237e-06	0		ENST00000263346	ENSG00000169981	ZNF35
GEMIN4	50628	37	17	648979	648979	Missense_Mutation	SNP	C	A	NA	KYSE450_OESOPHAGUS	ENST00000319004	0.5	p.W768C	NA	1 day, 19:24:00	313:118	4 days, 3:48:00	NA	NA	1.655e-05	0		ENST00000319004	ENSG00000083828	ZNF586
SPNS2	124976	37	17	4416584	4416584	Missense_Mutation	SNP	G	A	NA	KYSE450_OESOPHAGUS	ENST00000329078	0.3	p.R138Q	NA	16:40:00		1 day, 6:45:00	NA	NA	8.291e-06	0		ENST00000329078	ENSG00000179826	MRGPRX3
USP6	9098	37	17	5066197	5066197	Missense_Mutation	SNP	A	T	NA	KYSE450_OESOPHAGUS	ENST00000574788	0.1	p.K978N	NA	20:21:00		98:207	23:57:00	NA	0	0		ENST00000574788	ENSG00000244482	LILRA6
NLRP1	22861	37	17	5437268	5437268	Missense_Mutation	SNP	C	T	NA	KYSE450_OESOPHAGUS	ENST00000572272	0.1	p.G1001R	NA	19:29:00		108:204	86:193	NA	0	0		ENST00000572272	ENSG00000139083	ETV6
PHF23	79142	37	17	7139294	7139294	Missense_Mutation	SNP	C	T	NA	KYSE450_OESOPHAGUS	ENST00000320316	0.3	p.E318K	NA	1 day, 4:41:00	218:434	180:314	NA	NA	0	0		ENST00000320316	ENSG00000106460	TMEM106B
PIK3R6	146850	37	17	8726376	8726376	Missense_Mutation	SNP	G	A	NA	KYSE450_OESOPHAGUS	ENST00000311434	0.9	p.P552S	NA	16:29:00		54:157	NA	NA	0	0		ENST00000311434	ENSG00000063169	BICRA
PIK3R5	23533	37	17	8792113	8792113	Missense_Mutation	SNP	C	T	NA	KYSE450_OESOPHAGUS	ENST00000447110	0.1	p.E331K	NA	18:27:00		14:18:00	NA	NA	0	0		ENST00000447110	ENSG00000110619	CARS
MYH2	4620	37	17	10427095	10427095	Missense_Mutation	SNP	G	C	NA	KYSE450_OESOPHAGUS	ENST00000245503	0.5	p.A1761G	NA	06:19:00		33:108	NA	NA	0	0		ENST00000245503	ENSG00000197124	ZNF682
DNAH9	1770	37	17	11556315	11556315	Missense_Mutation	SNP	T	C	NA	KYSE450_OESOPHAGUS	ENST00000262442	0.4	p.V864A	NA	09:27:00		1 day, 9:46:00	NA	NA	0	0		ENST00000262442	ENSG00000107105	ELAVL2
CCDC144A	9720	37	17	16612368	16612368	Missense_Mutation	SNP	A	C	NA	KYSE450_OESOPHAGUS	ENST00000360524	0.8	p.I333L	NA	11:32:00		112:304	NA	NA	0	0		ENST00000360524	ENSG00000080608	PUM3
SARM1	23098	37	17	26708644	26708644	Missense_Mutation	SNP	C	T	NA	KYSE450_OESOPHAGUS	ENST00000457710	0.3	p.P264L	NA	16:32:00			NA	NA	0	0		ENST00000457710	ENSG00000196872	KIAA1211L
TIAF1	9220	37	17	27401057	27401057	Missense_Mutation	SNP	C	G	NA	KYSE450_OESOPHAGUS	ENST00000359450	0.6	p.C54S	NA	18:33:00	36:76	1 day, 0:53:00	NA	NA	0	0		ENST00000359450	ENSG00000181143	MUC16
TMIGD1	388364	37	17	28656323	28656323	Missense_Mutation	SNP	A	T	NA	KYSE450_OESOPHAGUS	ENST00000328886	0.4	p.C103S	NA	09:38:00		1 day, 13:44:00	NA	NA	0	0		ENST00000328886	ENSG00000118492	ADGB
NF1	4763	37	17	29585385	29585385	Missense_Mutation	SNP	G	T	NA	KYSE450_OESOPHAGUS	ENST00000358273	0.4	p.Q1399H	NA	07:33:00	52:99	43:113	40:74		0	0		ENST00000358273	ENSG00000154928	EPHB1
TNS4	84951	37	17	38641257	38641257	Missense_Mutation	SNP	G	A	NA	KYSE450_OESOPHAGUS	ENST00000254051	0.6	p.P431S	NA	17:39:00		13:38:00	NA	NA	0	0		ENST00000254051	ENSG00000160200	CBS
CCR7	1236	37	17	38711728	38711728	Missense_Mutation	SNP	T	C	NA	KYSE450_OESOPHAGUS	ENST00000246657	0.2	p.I135V	NA	19:35:00		21:27:00	NA	NA	8.236e-06	0		ENST00000246657	ENSG00000206538	VGLL3
KRT12	3859	37	17	39017970	39017970	Missense_Mutation	SNP	C	G	NA	KYSE450_OESOPHAGUS	ENST00000251643	0.4	p.E476D	NA	10:29:00		0.777083	NA	NA	0	0		ENST00000251643	ENSG00000214782	MS4A18
KRTAP17-1	83902	37	17	39471743	39471743	Missense_Mutation	SNP	C	T	NA	KYSE450_OESOPHAGUS	ENST00000334202	0.3	p.G54R	NA	22:12:00		11:04:00	NA	NA	0	0		ENST00000334202	ENSG00000171988	JMJD1C
KRT38	8687	37	17	39596764	39596764	Missense_Mutation	SNP	A	G	NA	KYSE450_OESOPHAGUS	ENST00000246646	0.3	p.L137P	NA	19:40:00		56:94	NA	NA	0	0		ENST00000246646	ENSG00000188162	OTOG
NBR1	4077	37	17	41352484	41352484	Missense_Mutation	SNP	C	T	NA	KYSE450_OESOPHAGUS	ENST00000422280	0.1	p.P776L	NA	13:30:00	74:238	10:17:00	NA	NA	0	0		ENST00000422280	ENSG00000188089	PLA2G4E
LRRC37A2	474170	37	17	44626073	44626073	Missense_Mutation	SNP	G	C	NA	KYSE450_OESOPHAGUS	ENST00000576629	0.1	p.E1190Q	NA	06:19:00	15:51:00		NA	NA	0	0		ENST00000576629	ENSG00000067900	ROCK1
TBKBP1	9755	37	17	45773635	45773635	Missense_Mutation	SNP	G	A	NA	KYSE450_OESOPHAGUS	ENST00000361722	0.3	p.E53K	NA	1 day, 5:17:00	1 day, 11:29:00	2 days, 23:40:00	NA	NA	0	0		ENST00000361722	ENSG00000101353	MROH8
COL1A1	1277	37	17	48275105	48275105	Missense_Mutation	SNP	C	A	NA	KYSE450_OESOPHAGUS	ENST00000225964	0.5	p.K228N	NA	21:38:00	05:19:00	25:76		NA	0	0		ENST00000225964	ENSG00000159256	MORC3
ANKFN1	162282	37	17	54588596	54588596	Missense_Mutation	SNP	C	T	NA	KYSE450_OESOPHAGUS	ENST00000566473	0.2	p.S1139F	NA	20:18:00			NA	NA	0	0		ENST00000566473	ENSG00000154654	NCAM2
COIL	8161	37	17	55016473	55016473	Missense_Mutation	SNP	T	C	NA	KYSE450_OESOPHAGUS	ENST00000240316	0.4	p.I564V	NA	1 day, 1:10:00	95:64	3 days, 2:44:00	NA	NA	0	0		ENST00000240316	ENSG00000132763	MMACHC
MTMR4	9110	37	17	56572726	56572726	Missense_Mutation	SNP	C	T	NA	KYSE450_OESOPHAGUS	ENST00000323456	0.5	p.R926Q	NA	18:20:00	68:93	35:60	NA	NA	2.471e-05	0		ENST00000323456	ENSG00000205268	PDE7A
TEX14	56155	37	17	56690844	56690844	Missense_Mutation	SNP	T	C	NA	KYSE450_OESOPHAGUS	ENST00000240361	0.8	p.K321E	NA	12:29:00		43:92	1 day, 6:51:00	NA	0	0		ENST00000240361	ENSG00000138081	FBXO11
CA4	762	37	17	58236644	58236644	Missense_Mutation	SNP	G	T	NA	KYSE450_OESOPHAGUS	ENST00000300900	0.4	p.M266I	NA	11:32:00			NA	NA	0	0		ENST00000300900	ENSG00000160007	ARHGAP35
PPM1D	8493	37	17	58734117	58734117	Missense_Mutation	SNP	A	G	NA	KYSE450_OESOPHAGUS	ENST00000305921	0.3	p.Y392C	NA	09:27:00	53:66	36:66	NA	NA	0	0		ENST00000305921	ENSG00000144045	DQX1
MRC2	9902	37	17	60767105	60767105	Missense_Mutation	SNP	G	T	NA	KYSE450_OESOPHAGUS	ENST00000303375	0.5	p.G1186V	NA	11:28:00	06:15:00	03:01:00	NA	NA	0	0		ENST00000303375	ENSG00000115970	THADA
GNA13	10672	37	17	63052511	63052511	Missense_Mutation	SNP	C	G	NA	KYSE450_OESOPHAGUS	ENST00000439174	0.2	p.Q67H	NA	18:25:00	53:80	1 day, 8:49:00	NA	NA	0	0		ENST00000439174	ENSG00000100280	AP1B1
BPTF	2186	37	17	65955904	65955904	Missense_Mutation	SNP	A	G	NA	KYSE450_OESOPHAGUS	ENST00000321892	0.4	p.K2851R	NA	14:24:00	42:111	38:64	NA	NA	0	0		ENST00000321892	ENSG00000218819	TDRD15
FAM20A	54757	37	17	66537040	66537040	Missense_Mutation	SNP	C	T	NA	KYSE450_OESOPHAGUS	ENST00000592554	0.1	p.S390N	NA	18:26:00		04:07:00	NA	NA	0	0		ENST00000592554	ENSG00000132640	BTBD3
CDK3	1018	37	17	73997561	73997561	Missense_Mutation	SNP	T	C	NA	KYSE450_OESOPHAGUS	ENST00000425876	0.2	p.Y19H	NA	14:30:00	26:65	19:39:00	40:125	NA	0	0		ENST00000425876	ENSG00000002822	MAD1L1
RNF213	57674	37	17	78337572	78337572	Missense_Mutation	SNP	C	T	NA	KYSE450_OESOPHAGUS	ENST00000582970	0.1	p.A3911V	NA	15:40:00	32:103	06:08:00	NA	NA	0	0		ENST00000582970	ENSG00000113916	BCL6
RP11-1055B8.7	0	37	17	79409325	79409325	Missense_Mutation	SNP	C	T	NA	KYSE450_OESOPHAGUS	ENST00000307745	0.7	p.S317F	NA	06:32:00			NA	NA	0	0		ENST00000307745	ENSG00000100109	TFIP11
USP14	9097	37	18	203160	203160	Missense_Mutation	SNP	G	C	NA	KYSE450_OESOPHAGUS	ENST00000261601	0.7	p.E335D	NA	16:20:00	214:450	28:83	NA	NA	0	0		ENST00000261601	ENSG00000196482	ESRRG
L3MBTL4	91133	37	18	6171929	6171929	Missense_Mutation	SNP	C	A	NA	KYSE450_OESOPHAGUS	ENST00000284898	0.6	p.G332C	NA	06:34:00		0.860417	NA	NA	0	0		ENST00000284898	ENSG00000071909	MYO3B
APCDD1	147495	37	18	10485703	10485703	Missense_Mutation	SNP	C	A	NA	KYSE450_OESOPHAGUS	ENST00000355285	0.5	p.S340Y	NA	20:31:00	04:11:00	17:22:00	NA	NA	0	0		ENST00000355285	ENSG00000144218	AFF3
CEP192	55125	37	18	13100398	13100398	Missense_Mutation	SNP	C	A	NA	KYSE450_OESOPHAGUS	ENST00000325971	0.8	p.S1657Y	NA	05:34:00	0.864583	0.749306	NA	NA	0	0		ENST00000325971	ENSG00000228300	C19orf24
ANKRD30B	374860	37	18	14852336	14852336	Missense_Mutation	SNP	G	A	NA	KYSE450_OESOPHAGUS	ENST00000358984	0.4	p.E1346K	NA	07:09:00		12:54:00	NA	NA	0	0		ENST00000358984	ENSG00000137474	MYO7A
ZNF521	25925	37	18	22807204	22807204	Missense_Mutation	SNP	C	A	NA	KYSE450_OESOPHAGUS	ENST00000361524	0.3	p.R226S	NA	11:23:00		17:18:00	69:69	NA	0	0		ENST00000361524	ENSG00000132321	IQCA1
ASXL3	80816	37	18	31323864	31323864	Missense_Mutation	SNP	C	A	NA	KYSE450_OESOPHAGUS	ENST00000269197	0.5	p.P1351Q	NA	17:20:00		94:93	NA	NA	0	0		ENST00000269197	ENSG00000196604	POTEF
PHLPP1	23239	37	18	60384153	60384153	Missense_Mutation	SNP	C	T	NA	KYSE450_OESOPHAGUS	ENST00000262719	0.5	p.P413S	NA	23:00:00	07:00:00		NA	NA	0	0		ENST00000262719	ENSG00000166619	BLCAP
ZNF236	7776	37	18	74587540	74587540	Missense_Mutation	SNP	C	T	NA	KYSE450_OESOPHAGUS	ENST00000253159	0.8	p.P252S	NA	11:00:00	23:00:00	2 days, 8:00:00	NA	NA	0	0		ENST00000253159	ENSG00000271723	MROH7-TTC4
ODF3L2	284451	37	19	463893	463893	Missense_Mutation	SNP	G	T	NA	KYSE450_OESOPHAGUS	ENST00000315489	0.4	p.T274N	NA	12:13:00		08:08:00	NA	NA	3.326e-05	0		ENST00000315489	ENSG00000185864	NPIPB4
GRIN3B	116444	37	19	1003655	1003655	Missense_Mutation	SNP	C	T	NA	KYSE450_OESOPHAGUS	ENST00000234389	0.3	p.P318L	NA	21:20:00			NA	NA	0	0		ENST00000234389	ENSG00000177683	THAP5
LINGO3	645191	37	19	2290939	2290939	Missense_Mutation	SNP	G	C	NA	KYSE450_OESOPHAGUS	ENST00000585527	0.1	p.H279Q	NA	12:26:00		09:05:00	NA	NA	0	0		ENST00000585527	ENSG00000088053	GP6
TMPRSS9	360200	37	19	2422141	2422141	Missense_Mutation	SNP	C	T	NA	KYSE450_OESOPHAGUS	ENST00000332578	0.3	p.T781M	NA	23:24:00	10:11:00	1 day, 14:31:00	NA	NA	1.649e-05	0		ENST00000332578	ENSG00000186442	KRT3
NCLN	56926	37	19	3206391	3206391	Missense_Mutation	SNP	C	G	NA	KYSE450_OESOPHAGUS	ENST00000246117	0.4	p.D489E	NA	14:16:00	243:225		NA	NA	2.777e-05	0		ENST00000246117	ENSG00000149177	PTPRJ
C3	718	37	19	6684606	6684606	Missense_Mutation	SNP	T	C	NA	KYSE450_OESOPHAGUS	ENST00000245907	0.6	p.D1362G	NA	15:21:00	14:02:00	1 day, 11:39:00	NA	NA	0	0		ENST00000245907	ENSG00000155744	FAM126B
C3	718	37	19	6714084	6714084	Missense_Mutation	SNP	C	T	NA	KYSE450_OESOPHAGUS	ENST00000245907	0.6	p.S231N	NA	08:12:00		1 day, 7:38:00	NA	NA	0	0		ENST00000245907	ENSG00000058335	RASGRF1
MBD3L3	653657	37	19	7056621	7056621	Missense_Mutation	SNP	G	T	NA	KYSE450_OESOPHAGUS	ENST00000333843	0.4	p.S113R	NA	07:28:00			NA	NA	0	0		ENST00000333843	ENSG00000205754	SLCO1B7
MUC16	94025	37	19	9072703	9072703	Missense_Mutation	SNP	C	A	NA	KYSE450_OESOPHAGUS	ENST00000397910	0.4	p.V4915F	NA	08:17:00		85:97	NA	NA	0	0		ENST00000397910	ENSG00000167110	GOLGA2
ZNF317	57693	37	19	9271642	9271642	Missense_Mutation	SNP	A	G	NA	KYSE450_OESOPHAGUS	ENST00000247956	0.6	p.T441A	NA	18:17:00	141:140	14:17:00	NA	NA	0	0		ENST00000247956	ENSG00000151952	TMEM132D
ZNF136	7695	37	19	12296705	12296705	Missense_Mutation	SNP	A	T	NA	KYSE450_OESOPHAGUS	ENST00000343979	0.4	p.M37L	NA	18:15:00	16:10:00	2 days, 15:59:00	NA	NA	0	0		ENST00000343979	ENSG00000154358	OBSCN
RTBDN	83546	37	19	12937612	12937612	Missense_Mutation	SNP	G	C	NA	KYSE450_OESOPHAGUS	ENST00000458671	0.2	p.P147A	NA	08:13:00			NA	NA	0	0		ENST00000458671	ENSG00000005108	THSD7A
DDX39A	10212	37	19	14520594	14520594	Missense_Mutation	SNP	C	T	NA	KYSE450_OESOPHAGUS	ENST00000242776	0.4	p.R275H	NA	19:23:00		1 day, 0:28:00	NA	NA	8.236e-06	0		ENST00000242776	ENSG00000169067	ACTBL2
UNC13A	23025	37	19	17752328	17752328	Missense_Mutation	SNP	C	T	NA	KYSE450_OESOPHAGUS	ENST00000519716	0.2	p.G837E	NA	19:12:00		57:60	NA	NA	0	0		ENST00000519716	ENSG00000131747	TOP2A
PIK3R2	5296	37	19	18274095	18274095	Missense_Mutation	SNP	G	T	NA	KYSE450_OESOPHAGUS	ENST00000593731	0.1	p.S438I	NA	1 day, 3:26:00	230:212	16:24:00		NA	0	0		ENST00000593731	ENSG00000174611	KY
PDE4C	5143	37	19	18333119	18333119	Missense_Mutation	SNP	T	C	NA	KYSE450_OESOPHAGUS	ENST00000355502	0.3	p.N86S	NA	12:17:00		10:13:00	NA	NA	0	0		ENST00000355502	ENSG00000188738	FSIP2
ZNF536	9745	37	19	30935255	30935255	Missense_Mutation	SNP	C	G	NA	KYSE450_OESOPHAGUS	ENST00000355537	0.3	p.S262R	NA	07:17:00		03:01:00	NA	NA	8.374e-06	0		ENST00000355537	ENSG00000011275	RNF216
ANKRD27	84079	37	19	33137427	33137427	Missense_Mutation	SNP	T	G	NA	KYSE450_OESOPHAGUS	ENST00000306065	0.4	p.E103A	NA	21:19:00	1 day, 23:45:00	1 day, 14:35:00	NA	NA	0	0		ENST00000306065	ENSG00000250506	CDK3
LRP3	4037	37	19	33696998	33696998	Missense_Mutation	SNP	A	G	NA	KYSE450_OESOPHAGUS	ENST00000253193	0.7	p.K441R	NA	20:24:00	86:89	08:05:00	NA	NA	0	0		ENST00000253193	ENSG00000187535	IFT140
IGFLR1	79713	37	19	36230655	36230655	Missense_Mutation	SNP	C	T	NA	KYSE450_OESOPHAGUS	ENST00000592537	0.1	p.G226E	NA	10:14:00	12:12:00	1 day, 5:25:00	NA	NA	0	0		ENST00000592537	ENSG00000228146	CASP16P
PRODH2	58510	37	19	36303395	36303395	Missense_Mutation	SNP	C	T	NA	KYSE450_OESOPHAGUS	ENST00000301175	0.3	p.V156I	NA	13:19:00		14:12:00	NA	NA	8.237e-06	0		ENST00000301175	ENSG00000117859	OSBPL9
CYP2A13	1553	37	19	41594955	41594955	Missense_Mutation	SNP	G	A	NA	KYSE450_OESOPHAGUS	ENST00000330436	0.3	p.R101Q	NA	18:24:00		22:26:00	NA	NA	1.647e-05	0		ENST00000330436	ENSG00000189056	RELN
CEACAM3	1084	37	19	42300656	42300656	Missense_Mutation	SNP	A	G	NA	KYSE450_OESOPHAGUS	ENST00000357396	0.3	p.Q16R	NA	17:18:00		1 day, 6:38:00	NA	NA	8.236e-06	0		ENST00000357396	ENSG00000144649	FAM198A
CIC	23152	37	19	42795399	42795399	Missense_Mutation	SNP	T	C	NA	KYSE450_OESOPHAGUS	ENST00000575354	0.2	p.Y827H	NA	17:25:00	46:67			NA	0	0		ENST00000575354	ENSG00000006468	ETV1
MEGF8	1954	37	19	42863271	42863271	Missense_Mutation	SNP	G	T	NA	KYSE450_OESOPHAGUS	ENST00000251268	0.6	p.A1789S	NA	10:14:00	1 day, 0:12:00	12:11:00	NA	NA	0	0		ENST00000251268	ENSG00000223638	RFPL4A
PSG3	5671	37	19	43237002	43237002	Missense_Mutation	SNP	A	T	NA	KYSE450_OESOPHAGUS	ENST00000327495	0.5	p.Y215N	NA	18:10:00		220:254	NA	NA	0	0		ENST00000327495	ENSG00000181234	TMEM132C
CD3EAP	10849	37	19	45912598	45912598	Missense_Mutation	SNP	G	A	NA	KYSE450_OESOPHAGUS	ENST00000309424	0.3	p.G458R	NA	20:12:00	117:130	21:19:00	NA	NA	0	0		ENST00000309424	ENSG00000223496	EXOSC6
GPR4	2828	37	19	46094560	46094560	Missense_Mutation	SNP	C	G	NA	KYSE450_OESOPHAGUS	ENST00000323040	0.4	p.G189R	NA	14:11:00		1 day, 5:24:00	NA	NA	0	0		ENST00000323040	ENSG00000179869	ABCA13
SIX5	147912	37	19	46269923	46269923	Missense_Mutation	SNP	G	A	NA	KYSE450_OESOPHAGUS	ENST00000317578	0.6	p.P432S	NA	12:21:00	22:33:00		NA	NA	0	0		ENST00000317578	ENSG00000115355	CCDC88A
DMPK	1760	37	19	46282774	46282774	Missense_Mutation	SNP	C	A	NA	KYSE450_OESOPHAGUS	ENST00000291270	0.4	p.V87L	NA	13:18:00	101:160		47:75	NA	0	0		ENST00000291270	ENSG00000164308	ERAP2
PTGIR	5739	37	19	47127404	47127404	Missense_Mutation	SNP	C	A	NA	KYSE450_OESOPHAGUS	ENST00000291294	0.2	p.G27C	NA	10:28:00			NA	NA	2.864e-05	0		ENST00000291294	ENSG00000225614	ZNF469
ARHGAP35	2909	37	19	47503799	47503799	Missense_Mutation	SNP	C	T	NA	KYSE450_OESOPHAGUS	ENST00000404338	0.3	p.P1452S	NA	20:22:00	127:124	1 day, 6:25:00	NA	NA	0	0		ENST00000404338	ENSG00000198885	ITPRIPL1
DHX34	9704	37	19	47879289	47879289	Missense_Mutation	SNP	C	T	NA	KYSE450_OESOPHAGUS	ENST00000328771	0.4	p.R806W	NA	18:16:00	89:95	14:20:00	NA	NA	0	0		ENST00000328771	ENSG00000120063	GNA13
EHD2	30846	37	19	48239733	48239733	Missense_Mutation	SNP	G	T	NA	KYSE450_OESOPHAGUS	ENST00000263277	0.3	p.K341N	NA	06:36:00			NA	NA	0	0		ENST00000263277	ENSG00000243156	MICAL3
PLA2G4C	8605	37	19	48558255	48558255	Missense_Mutation	SNP	G	T	NA	KYSE450_OESOPHAGUS	ENST00000599921	0.1	p.Q437K	NA	1 day, 0:17:00		1 day, 18:49:00	NA	NA	0	0		ENST00000599921	ENSG00000166866	MYO1A
CA11	770	37	19	49143527	49143527	Missense_Mutation	SNP	G	A	NA	KYSE450_OESOPHAGUS	ENST00000084798	0.4	p.T99I	NA	09:09:00		18:18:00	NA	NA	8.236e-06	0		ENST00000084798	ENSG00000184389	A3GALT2
RUVBL2	10856	37	19	49519095	49519095	Missense_Mutation	SNP	C	T	NA	KYSE450_OESOPHAGUS	ENST00000595090	0.1	p.S463F	NA	16:21:00		14:14:00	NA	NA	0	0		ENST00000595090	ENSG00000170085	SIMC1
TSKS	60385	37	19	50243134	50243134	Missense_Mutation	SNP	G	C	NA	KYSE450_OESOPHAGUS	ENST00000246801	0.3	p.H560D	NA	03:19:00		0.465278	NA	NA	0	0		ENST00000246801	ENSG00000163145	C1QTNF7
LILRA6	79168	37	19	54745690	54745690	Missense_Mutation	SNP	C	G	NA	KYSE450_OESOPHAGUS	ENST00000396365	0.2	p.M140I	NA	06:44:00			NA	NA	0	0		ENST00000396365	ENSG00000141506	PIK3R5
GP6	51206	37	19	55526353	55526353	Missense_Mutation	SNP	C	T	NA	KYSE450_OESOPHAGUS	ENST00000417454	0.1	p.R319Q	NA	16:07:00		10:09:00	NA	NA	4.968e-05	0		ENST00000417454	ENSG00000164164	OTUD4
RFPL4A	342931	37	19	56274417	56274417	Missense_Mutation	SNP	G	C	NA	KYSE450_OESOPHAGUS	ENST00000434937	0.2	p.C247S	NA	07:28:00		47:225	NA	NA	3.792e-05	0		ENST00000434937	ENSG00000184465	WDR27
RFPL4AL1	729974	37	19	56284421	56284421	Missense_Mutation	SNP	G	C	NA	KYSE450_OESOPHAGUS	ENST00000341750	0.4	p.C247S	NA	05:05:00			NA	NA	4.58e-05	0		ENST00000341750	ENSG00000081803	CADPS2
ZNF444	55311	37	19	56658340	56658340	Missense_Mutation	SNP	G	T	NA	KYSE450_OESOPHAGUS	ENST00000337080	0.3	p.W20C	NA	11:20:00	79:80	04:03:00	NA	NA	1.962e-05	0		ENST00000337080	ENSG00000108448	TRIM16L
ZNF586	54807	37	19	58291121	58291121	Missense_Mutation	SNP	G	A	NA	KYSE450_OESOPHAGUS	ENST00000396154	0.2	p.R389H	NA	13:19:00	20:21:00	16:50:00	NA	NA	2.474e-05	0		ENST00000396154	ENSG00000140396	NCOA2
A1BG	1	37	19	58858997	58858997	Missense_Mutation	SNP	G	A	NA	KYSE450_OESOPHAGUS	ENST00000263100	0.3	p.P401L	NA	14:21:00	07:05:00		NA	NA	0	0		ENST00000263100	ENSG00000114279	FGF12
RBCK1	10616	37	20	390530	390530	Missense_Mutation	SNP	G	A	NA	KYSE450_OESOPHAGUS	ENST00000356286	0.5	p.E10K	NA	11:16:00	406:503	51:84	NA	NA	0	0		ENST00000356286	ENSG00000186952	TMEM232
RBCK1	10616	37	20	409677	409677	Missense_Mutation	SNP	G	A	NA	KYSE450_OESOPHAGUS	ENST00000356286	0.5	p.R464H	NA	08:12:00	173:364	07:14:00	NA	NA	2.472e-05	0		ENST00000356286	ENSG00000117713	ARID1A
FOXA2	3170	37	20	22563539	22563539	Missense_Mutation	SNP	G	A	NA	KYSE450_OESOPHAGUS	ENST00000377115	0.4	p.P108L	NA	03:01:00	07:04:00		NA	NA	0	0		ENST00000377115	ENSG00000158258	CLSTN2
FOXA2	3170	37	20	22563540	22563540	Missense_Mutation	SNP	G	A	NA	KYSE450_OESOPHAGUS	ENST00000377115	0.4	p.P108S	NA	03:01:00	07:04:00		NA	NA	0	0		ENST00000377115	ENSG00000132026	RTBDN
NINL	22981	37	20	25459746	25459746	Missense_Mutation	SNP	G	T	NA	KYSE450_OESOPHAGUS	ENST00000278886	0.6	p.L672M	NA	10:21:00	1 day, 19:58:00	1 day, 2:31:00	NA	NA	0	0		ENST00000278886	ENSG00000145113	MUC4
MROH8	140699	37	20	35752106	35752106	Missense_Mutation	SNP	T	C	NA	KYSE450_OESOPHAGUS	ENST00000400441	0.3	p.I628V	NA	12:30:00		65:147	NA	NA	0	0		ENST00000400441	ENSG00000243978	RTL9
TGM2	7052	37	20	36776412	36776412	Missense_Mutation	SNP	C	T	NA	KYSE450_OESOPHAGUS	ENST00000361475	0.2	p.C211Y	NA	08:11:00			NA	NA	0	0		ENST00000361475	ENSG00000162813	BPNT1
SRSF6	6431	37	20	42089606	42089606	Missense_Mutation	SNP	G	A	NA	KYSE450_OESOPHAGUS	ENST00000244020	0.3	p.R313H	NA	17:33:00	323:630	42:61	NA	NA	3.295e-05	0		ENST00000244020	ENSG00000149016	TUT1
HNF4A	3172	37	20	43030037	43030037	Missense_Mutation	SNP	G	A	NA	KYSE450_OESOPHAGUS	ENST00000316099	0.4	p.D9N	NA	13:28:00		0.966667	NA	NA	0	0		ENST00000316099	ENSG00000168658	VWA3B
ARFGEF2	10564	37	20	47648695	47648695	Missense_Mutation	SNP	G	C	NA	KYSE450_OESOPHAGUS	ENST00000371917	0.4	p.D1725H	NA	10:16:00	60:139	50:95	NA	NA	0	0		ENST00000371917	ENSG00000002933	TMEM176A
KCNG1	3755	37	20	49620727	49620727	Missense_Mutation	SNP	G	A	NA	KYSE450_OESOPHAGUS	ENST00000371571	0.4	p.S464F	NA	15:35:00	74:200	09:25:00	NA	NA	0	0		ENST00000371571	ENSG00000177707	NECTIN3
GATA5	140628	37	20	61050562	61050562	Missense_Mutation	SNP	C	A	NA	KYSE450_OESOPHAGUS	ENST00000252997	0.2	p.A6S	NA	09:29:00			NA	NA	0	0		ENST00000252997	ENSG00000136274	NACAD
SRMS	6725	37	20	62178768	62178768	Missense_Mutation	SNP	C	T	NA	KYSE450_OESOPHAGUS	ENST00000217188	0.1	p.D17N	NA	09:56:00				NA	0	0		ENST00000217188	ENSG00000000460	C1orf112
MYT1	4661	37	20	62839534	62839534	Missense_Mutation	SNP	C	T	NA	KYSE450_OESOPHAGUS	ENST00000328439	0.1	p.R329W	NA	18:39:00		26:183	14:27:00	NA	4.942e-05	0		ENST00000328439	ENSG00000163138	PACRGL
TPTE	7179	37	21	10906912	10906912	Missense_Mutation	SNP	G	C	NA	KYSE450_OESOPHAGUS	ENST00000361285	0.4	p.S550C	NA	08:18:00		0.659722	NA	NA	0	0		ENST00000361285	ENSG00000204970	PCDHA1
LIPI	149998	37	21	15558293	15558293	Missense_Mutation	SNP	C	T	NA	KYSE450_OESOPHAGUS	ENST00000536861	0.1	p.G177E	NA	07:11:00		1 day, 17:45:00	NA	NA	0	0		ENST00000536861	ENSG00000145526	CDH18
NCAM2	4685	37	21	22656628	22656628	Missense_Mutation	SNP	A	G	NA	KYSE450_OESOPHAGUS	ENST00000400546	0.1	p.N82S	NA	06:04:00	11:07:00	1 day, 6:28:00	NA	NA	2.483e-05	0		ENST00000400546	ENSG00000197603	C5orf42
SYNJ1	8867	37	21	34015722	34015722	Missense_Mutation	SNP	T	A	NA	KYSE450_OESOPHAGUS	ENST00000322229	0.7	p.E1159V	NA	17:15:00		1 day, 19:44:00	NA	NA	0	0		ENST00000322229	ENSG00000155329	ZCCHC10
ITSN1	6453	37	21	35169735	35169735	Missense_Mutation	SNP	G	A	NA	KYSE450_OESOPHAGUS	ENST00000381318	0.3	p.E669K	NA	15:11:00	38:64	2 days, 2:47:00	NA	NA	0	0		ENST00000381318	ENSG00000217128	FNIP1
RCAN1	1827	37	21	35893895	35893895	Missense_Mutation	SNP	G	C	NA	KYSE450_OESOPHAGUS	ENST00000313806	0.4	p.S163C	NA	12:13:00	63:69	05:14:00	NA	NA	0	0		ENST00000313806	ENSG00000074276	CDHR2
MORC3	23515	37	21	37736442	37736442	Missense_Mutation	SNP	T	C	NA	KYSE450_OESOPHAGUS	ENST00000400485	0.1	p.S502P	NA	18:19:00	2 days, 7:54:00	1 day, 4:28:00	NA	NA	0	0		ENST00000400485	ENSG00000218336	TENM3
SIM2	6493	37	21	38095380	38095380	Missense_Mutation	SNP	G	A	NA	KYSE450_OESOPHAGUS	ENST00000290399	0.6	p.M164I	NA	19:18:00	13:18:00	1 day, 15:37:00	NA	NA	0	0		ENST00000290399	ENSG00000130997	POLN
TMPRSS3	64699	37	21	43795968	43795968	Missense_Mutation	SNP	C	T	NA	KYSE450_OESOPHAGUS	ENST00000291532	0.3	p.G402R	NA	18:20:00		68:62	NA	NA	0	0		ENST00000291532	ENSG00000169247	SH3TC2
CBS	875	37	21	44479346	44479346	Missense_Mutation	SNP	T	G	NA	KYSE450_OESOPHAGUS	ENST00000398165	0.3	p.K405Q	NA	20:20:00		1 day, 5:22:00	NA	NA	8.236e-06	0		ENST00000398165	ENSG00000155158	TTC39B
LRRC3	81543	37	21	45876787	45876787	Missense_Mutation	SNP	T	G	NA	KYSE450_OESOPHAGUS	ENST00000291592	0.4	p.L87R	NA	14:39:00		09:44:00	NA	NA	0	0		ENST00000291592	ENSG00000109572	CLCN3
MICAL3	57553	37	22	18300641	18300641	Missense_Mutation	SNP	G	A	NA	KYSE450_OESOPHAGUS	ENST00000441493	0.2	p.R1596C	NA	1 day, 7:00:00	2 days, 23:00:00	1 day, 7:00:00	NA	NA	0	0		ENST00000441493	ENSG00000183137	CEP57L1
TFIP11	24144	37	22	26895470	26895470	Missense_Mutation	SNP	G	A	NA	KYSE450_OESOPHAGUS	ENST00000407690	0.1	p.A310V	NA	10:12:00	126:130	1 day, 0:30:00	NA	NA	0	0		ENST00000407690	ENSG00000130477	UNC13A
AP1B1	162	37	22	29750846	29750846	Missense_Mutation	SNP	A	C	NA	KYSE450_OESOPHAGUS	ENST00000405198	0.1	p.V244G	NA	18:21:00	175:184		NA	NA	0	0		ENST00000405198	ENSG00000169427	KCNK9
SEC14L3	266629	37	22	30867896	30867896	Missense_Mutation	SNP	G	A	NA	KYSE450_OESOPHAGUS	ENST00000215812	0.4	p.A17V	NA	16:16:00		1 day, 1:22:00	NA	NA	0	0		ENST00000215812	ENSG00000255408	PCDHA3
MCAT	27349	37	22	43539306	43539306	Missense_Mutation	SNP	T	C	NA	KYSE450_OESOPHAGUS	ENST00000290429	0.6	p.S17G	NA	18:00:00	14 days, 19:01:00		NA	NA	0	0		ENST00000290429	ENSG00000240694	PNMA2
SCUBE1	80274	37	22	43625189	43625189	Missense_Mutation	SNP	C	T	NA	KYSE450_OESOPHAGUS	ENST00000360835	0.4	p.D325N	NA	13:29:00		07:15:00	NA	NA	3.296e-05	0		ENST00000360835	ENSG00000135299	ANKRD6
PKDREJ	10343	37	22	46654827	46654827	Missense_Mutation	SNP	G	C	NA	KYSE450_OESOPHAGUS	ENST00000253255	0.5	p.Q1465E	NA	12:14:00		1 day, 12:44:00	NA	NA	0	0		ENST00000253255	ENSG00000166788	SAAL1
PPP2R3B	28227	37	0	295211	295211	Missense_Mutation	SNP	G	T	NA	KYSE450_OESOPHAGUS	ENST00000390665	0.3	p.A540E	NA	21:00:00	2 days, 3:01:00	04:00:00	NA	NA	2.51e-05	0		ENST00000390665	ENSG00000213563	C8orf82
GPR64	10149	37	0	19041557	19041557	Missense_Mutation	SNP	C	G	NA	KYSE450_OESOPHAGUS	ENST00000379869	0.3	p.M175I	NA	05:00:00		13:01:00	NA	NA	0	0		ENST00000379869	ENSG00000214338	SOGA3
EIF2S3	1968	37	0	24075558	24075558	Missense_Mutation	SNP	C	A	NA	KYSE450_OESOPHAGUS	ENST00000253039	0.4	p.H52N	NA	16:00:00	39 days, 23:01:00	2 days, 1:00:00	NA	NA	0	0		ENST00000253039	ENSG00000110429	FBXO3
FAM47B	170062	37	0	34962606	34962606	Missense_Mutation	SNP	T	C	NA	KYSE450_OESOPHAGUS	ENST00000329357	0.5	p.F553S	NA	17:00:00		2 days, 3:00:00	NA	NA	0	0		ENST00000329357	ENSG00000162241	SLC25A45
HDAC6	10013	37	0	48661317	48661317	Missense_Mutation	SNP	C	T	NA	KYSE450_OESOPHAGUS	ENST00000334136	0.5	p.P45S	NA	18:00:00	4 days, 16:00:00	06:00:00		NA	0	0		ENST00000334136	ENSG00000014216	CAPN1
PCDH11X	27328	37	0	91132143	91132143	Missense_Mutation	SNP	C	T	NA	KYSE450_OESOPHAGUS	ENST00000373094	0.1	p.L302F	NA	05:00:00			NA	NA	0	0		ENST00000373094	ENSG00000187021	PNLIPRP1
BTK	695	37	0	100611197	100611197	Missense_Mutation	SNP	A	C	NA	KYSE450_OESOPHAGUS	ENST00000308731	0.7	p.I470S	NA	14:00:00		17:00:00		NA	0	0		ENST00000308731	ENSG00000213906	LTB4R2
ZCCHC18	644353	37	0	103359878	103359878	Missense_Mutation	SNP	A	T	NA	KYSE450_OESOPHAGUS	ENST00000537356	0.3	p.K359I	NA	16:00:00		22:00:00	NA	NA	0	0		ENST00000537356	ENSG00000154114	TBCEL
AMMECR1	9949	37	0	109441770	109441770	Missense_Mutation	SNP	G	A	NA	KYSE450_OESOPHAGUS	ENST00000262844	0.5	p.P327L	NA	20:00:00	2 days, 15:00:00	3 days, 8:01:00	NA	NA	4.12e-05	0		ENST00000262844	ENSG00000177106	EPS8L2
RGAG1	57529	37	0	109697204	109697204	Missense_Mutation	SNP	C	A	NA	KYSE450_OESOPHAGUS	ENST00000465301	0.2	p.T1120K	NA	19:00:00		4 days, 2:00:00	NA	NA	0	0		ENST00000465301	ENSG00000080854	IGSF9B
FLNA	2316	37	0	153583336	153583336	Missense_Mutation	SNP	C	G	NA	KYSE450_OESOPHAGUS	ENST00000369850	0.3	p.D1692H	NA	17:00:00	38 days, 5:02:00	1 day, 14:01:00	4 days, 3:00:00	NA	0	0		ENST00000369850	ENSG00000166444	ST5
WDR63	126820	37	1	85573778	85573778	Missense_Mutation	SNP	A	T	NA	KYSE450_OESOPHAGUS	ENST00000294664	0.6	p.K539M	NA			19:30:00	NA	NA	0	0		ENST00000294664	ENSG00000165935	SMCO2
SYCP1	6847	37	1	115456644	115456644	Missense_Mutation	SNP	C	G	NA	KYSE450_OESOPHAGUS	ENST00000369522	0.3	p.Q566E	NA			1 day, 2:29:00	NA	NA	2.473e-05	0		ENST00000369522	ENSG00000102924	CBLN1
SPRR1A	6698	37	1	152957821	152957821	Missense_Mutation	SNP	G	C	NA	KYSE450_OESOPHAGUS	ENST00000368762	0.1	p.E39Q	NA			25:127	NA	NA	0	0		ENST00000368762	ENSG00000188992	LIPI
ATP8B2	57198	37	1	154315422	154315422	Missense_Mutation	SNP	G	A	NA	KYSE450_OESOPHAGUS	ENST00000368489	0.3	p.E513K	NA			06:35:00	NA	NA	0	0		ENST00000368489	ENSG00000166707	ZCCHC18
CEP170	9859	37	1	243291592	243291592	Missense_Mutation	SNP	G	A	NA	KYSE450_OESOPHAGUS	ENST00000366542	0.1	p.S1475F	NA		50:67	38:69	NA	NA	0	0		ENST00000366542	ENSG00000180574	EIF2S3B
ZNF670	93474	37	1	247201514	247201514	Missense_Mutation	SNP	C	T	NA	KYSE450_OESOPHAGUS	ENST00000366503	0.2	p.C136Y	NA		04:25:00	29:112	NA	NA	0	0		ENST00000366503	ENSG00000170043	TRAPPC1
SLC18A2	6571	37	10	119029665	119029665	Missense_Mutation	SNP	A	G	NA	KYSE450_OESOPHAGUS	ENST00000298472	0.5	p.I424V	NA			1 day, 22:49:00	NA	NA	0	0		ENST00000298472	ENSG00000165409	TSHR
BBS1	582	37	11	66278140	66278140	Missense_Mutation	SNP	G	A	NA	KYSE450_OESOPHAGUS	ENST00000318312	0.7	p.A4T	NA		0.736111	07:23:00	NA	NA	0	0		ENST00000318312	ENSG00000139629	GALNT6
PRB2	653247	37	12	11546248	11546248	Missense_Mutation	SNP	C	T	NA	KYSE450_OESOPHAGUS	ENST00000389362	0.4	p.G255D	NA			57:303	NA	NA	8.259e-06	0		ENST00000389362	ENSG00000183304	FAM9A
PRB2	653247	37	12	11546249	11546249	Missense_Mutation	SNP	C	T	NA	KYSE450_OESOPHAGUS	ENST00000389362	0.4	p.G255S	NA			64:299	NA	NA	0	0		ENST00000389362	ENSG00000111530	CAND1
GALNT6	11226	37	12	51773301	51773301	Missense_Mutation	SNP	A	T	NA	KYSE450_OESOPHAGUS	ENST00000543196	0.2	p.C89S	NA			0.738194	NA	NA	0	0		ENST00000543196	ENSG00000227059	ANHX
CCDC60	160777	37	12	119968866	119968866	Missense_Mutation	SNP	G	A	NA	KYSE450_OESOPHAGUS	ENST00000327554	0.2	p.E517K	NA			05:38:00	NA	NA	0	0		ENST00000327554	ENSG00000165899	OTOGL
SLC38A6	145389	37	14	61451450	61451450	Missense_Mutation	SNP	T	C	NA	KYSE450_OESOPHAGUS	ENST00000267488	0.4	p.F80S	NA			0.506944	NA	NA	0	0		ENST00000267488	ENSG00000111058	ACSS3
SPATA7	55812	37	14	88904624	88904624	Missense_Mutation	SNP	C	T	NA	KYSE450_OESOPHAGUS	ENST00000393545	0.4	p.S553L	NA			09:48:00	NA	NA	0	0		ENST00000393545	ENSG00000121749	TBC1D15
FEM1B	10116	37	15	68581989	68581989	Missense_Mutation	SNP	C	A	NA	KYSE450_OESOPHAGUS	ENST00000306917	0.4	p.A98E	NA			07:30:00	NA	NA	0	0		ENST00000306917	ENSG00000119596	YLPM1
HIGD2B	123346	37	15	72968417	72968417	Missense_Mutation	SNP	G	C	NA	KYSE450_OESOPHAGUS	ENST00000311755	0.3	p.T100S	NA			09:56:00	NA	NA	0	0		ENST00000311755	ENSG00000020577	SAMD4A
RASGRF1	5923	37	15	79296368	79296368	Missense_Mutation	SNP	G	A	NA	KYSE450_OESOPHAGUS	ENST00000419573	0.3	p.S758F	NA			04:20:00		NA	0	0		ENST00000419573	ENSG00000006432	MAP3K9
SLC5A2	6524	37	16	31500604	31500604	Missense_Mutation	SNP	C	G	NA	KYSE450_OESOPHAGUS	ENST00000330498	0.3	p.S537C	NA		03:05:00	04:29:00	NA	NA	0	0		ENST00000330498	ENSG00000100744	GSKIP
PHLPP2	23035	37	16	71683184	71683184	Missense_Mutation	SNP	G	A	NA	KYSE450_OESOPHAGUS	ENST00000568954	0.1	p.S1194F	NA			0.513889	NA	NA	0	0		ENST00000568954	ENSG00000166546	BEAN1
TOP2A	7153	37	17	38560643	38560643	Missense_Mutation	SNP	G	C	NA	KYSE450_OESOPHAGUS	ENST00000423485	0.1	p.P716R	NA		289:489	73:167	47:101	NA	0	0		ENST00000423485	ENSG00000198198	SZT2
MUC16	94025	37	19	9085049	9085049	Missense_Mutation	SNP	G	A	NA	KYSE450_OESOPHAGUS	ENST00000397910	0.4	p.P2256S	NA			0.754861	NA	NA	8.273e-06	0		ENST00000397910	ENSG00000135686	KLHL36
ZNF93	81931	37	19	20044191	20044191	Missense_Mutation	SNP	A	G	NA	KYSE450_OESOPHAGUS	ENST00000343769	0.5	p.K143E	NA		08:10:00	1 day, 9:40:00	NA	NA	0	0		ENST00000343769	ENSG00000153930	ANKFN1
ZNF599	148103	37	19	35250588	35250588	Missense_Mutation	SNP	C	T	NA	KYSE450_OESOPHAGUS	ENST00000329285	0.8	p.G373E	NA			07:56:00	NA	NA	0	0		ENST00000329285	ENSG00000040199	PHLPP2
ALDH16A1	126133	37	19	49965890	49965890	Missense_Mutation	SNP	C	T	NA	KYSE450_OESOPHAGUS	ENST00000293350	0.4	p.R326W	NA			09:46:00	NA	NA	8.236e-06	0		ENST00000293350	ENSG00000091592	NLRP1
RPL13A	23521	37	19	49994069	49994069	Missense_Mutation	SNP	C	T	NA	KYSE450_OESOPHAGUS	ENST00000391857	0.4	p.A97V	NA			09:55:00	NA	NA	0	0		ENST00000391857	ENSG00000141086	CTRL
LILRB3	11025	37	19	54725938	54725938	Missense_Mutation	SNP	C	G	NA	KYSE450_OESOPHAGUS	ENST00000391750	0.1	p.M140I	NA			16:00:00	NA	NA	4.599e-05	0		ENST00000391750	ENSG00000129204	USP6
KIAA1211L	343990	37	2	99448848	99448848	Missense_Mutation	SNP	G	A	NA	KYSE450_OESOPHAGUS	ENST00000397899	0.2	p.S168F	NA			0.709722	NA	NA	0	0		ENST00000397899	ENSG00000079432	CIC
DNAH7	56171	37	2	196605548	196605548	Missense_Mutation	SNP	C	T	NA	KYSE450_OESOPHAGUS	ENST00000312428	0.6	p.R3937K	NA			0.6125	NA	NA	0	0		ENST00000312428	ENSG00000238083	LRRC37A2
NCF4	4689	37	22	37268405	37268405	Missense_Mutation	SNP	C	A	NA	KYSE450_OESOPHAGUS	ENST00000248899	0.6	p.L189M	NA			0.546528	NA	NA	0	0		ENST00000248899	ENSG00000167723	TRPV3
VGLL3	389136	37	3	87018156	87018156	Missense_Mutation	SNP	C	G	NA	KYSE450_OESOPHAGUS	ENST00000398399	0.2	p.G174A	NA			0.896528	NA	NA	0	0		ENST00000398399	ENSG00000173821	RNF213
KIAA1109	84162	37	4	123270410	123270410	Missense_Mutation	SNP	T	A	NA	KYSE450_OESOPHAGUS	ENST00000264501	0.4	p.L4460I	NA		09:50:00	07:14:00	NA	NA	0	0		ENST00000264501	ENSG00000220008	LINGO3
PCDH10	57575	37	4	134072578	134072578	Missense_Mutation	SNP	C	G	NA	KYSE450_OESOPHAGUS	ENST00000264360	0.5	p.S428C	NA			12:33:00	NA	NA	0	0		ENST00000264360	ENSG00000155657	TTN
CLCN3	1182	37	4	170634360	170634360	Missense_Mutation	SNP	T	A	NA	KYSE450_OESOPHAGUS	ENST00000513761	0.1	p.F760L	NA			04:26:00	NA	NA	0	0		ENST00000513761	ENSG00000126246	IGFLR1
ACTBL2	345651	37	5	56778515	56778515	Missense_Mutation	SNP	G	T	NA	KYSE450_OESOPHAGUS	ENST00000423391	0.1	p.S7Y	NA			04:25:00	NA	NA	0	0		ENST00000423391	ENSG00000108950	FAM20A
MDC1	9656	37	6	30680425	30680425	Missense_Mutation	SNP	C	G	NA	KYSE450_OESOPHAGUS	ENST00000376406	0.3	p.E432Q	NA			06:35:00	NA	NA	0	0		ENST00000376406	ENSG00000268173	AC007192.1
DXO	1797	37	6	31938761	31938761	Missense_Mutation	SNP	T	A	NA	KYSE450_OESOPHAGUS	ENST00000375349	0.3	p.R174W	NA		84:222	39:68	NA	NA	0	0		ENST00000375349	ENSG00000183207	RUVBL2
ADGB	79747	37	6	147123070	147123070	Missense_Mutation	SNP	C	T	NA	KYSE450_OESOPHAGUS	ENST00000397944	0.3	p.L1581F	NA			28:94	NA	NA	0	0		ENST00000397944	ENSG00000178150	ZNF114
CADPS2	93664	37	7	122091516	122091516	Missense_Mutation	SNP	C	A	NA	KYSE450_OESOPHAGUS	ENST00000449022	0.2	p.G734W	NA		08:24:00	36:97	NA	NA	2.486e-05	0		ENST00000449022	ENSG00000269155	AL009178.2
TENM1	10178	37	0	123518006	123518006	Missense_Mutation	SNP	C	A	NA	KYSE450_OESOPHAGUS	ENST00000371130	0.3	p.G2252W	NA			11:45:00	06:47:00	NA	0	0		ENST00000371130	ENSG00000105499	PLA2G4C
NBPF10	100132406	37	1	145360628	145360628	Missense_Mutation	SNP	C	T	NA	KYSE450_OESOPHAGUS	ENST00000342960	0.5	p.P3085S	NA			21:18:00	NA	NA	0	0		ENST00000342960	ENSG00000140279	DUOX2
IER5	51278	37	1	181058136	181058136	Missense_Mutation	SNP	A	C	NA	KYSE450_OESOPHAGUS	ENST00000367577	0.4	p.N33T	NA			10:26:00	NA	NA	0	0		ENST00000367577
COLGALT2	23127	37	1	183909796	183909796	Missense_Mutation	SNP	T	G	NA	KYSE450_OESOPHAGUS	ENST00000361927	0.4	p.Q508P	NA			0.621528	NA	NA	0	0		ENST00000361927
GOLGA2	2801	37	9	131020815	131020815	Missense_Mutation	SNP	C	A	NA	KYSE450_OESOPHAGUS	ENST00000421699	0.2	p.E709D	NA			05:21:00	NA	NA	0	0		ENST00000421699
CTC1	80169	37	17	8141802	8141802	Missense_Mutation	SNP	C	T	NA	KYSE450_OESOPHAGUS	ENST00000315684	0.8	p.G115R	NA			0.622222	NA	NA	0	0		ENST00000315684
TRIM16L	147166	37	17	18638289	18638289	Missense_Mutation	SNP	C	T	NA	KYSE450_OESOPHAGUS	ENST00000449552	0.2	p.P188L	NA			04:36:00	NA	NA	0	0		ENST00000449552
CECR6	27439	37	22	17601156	17601156	Missense_Mutation	SNP	C	A	NA	KYSE450_OESOPHAGUS	ENST00000331437	0.3	p.A288S	NA			10:06:00	NA	NA	0	0		ENST00000331437
MT-CO2	4513	37	0	8206	8206	Missense_Mutation	SNP	G	A	NA	KYSE450_OESOPHAGUS	ENST00000361739	0.1	p.M207I	NA			4 days, 21:00:00			0	0		ENST00000361739
MT-CYB	4519	37	0	15236	15236	Missense_Mutation	SNP	A	G	NA	KYSE450_OESOPHAGUS	ENST00000361789	0.2	p.I164V	NA			5 days, 13:00:00			0	0		ENST00000361789
POTEF	728378	37	2	130857120	130857120	Missense_Mutation	SNP	A	C	NA	KYSE450_OESOPHAGUS	ENST00000409914	0.2	p.N444K	NA		07:42:00		NA	NA	0	0		ENST00000409914
HSPA1B	3304	37	6	31795986	31795986	Missense_Mutation	SNP	A	G	NA	KYSE450_OESOPHAGUS	ENST00000375650	0.3	p.M87V	NA		108:637			NA	0	0		ENST00000375650
ARHGEF35	445328	37	7	143884953	143884953	Missense_Mutation	SNP	T	C	NA	KYSE450_OESOPHAGUS	ENST00000378115	0.2	p.D175G	NA		0.797917		NA	NA	0	0		ENST00000378115
CNTNAP3B	728577	37	9	43828102	43828102	Missense_Mutation	SNP	G	T	NA	KYSE450_OESOPHAGUS	ENST00000377564	0.3	p.W453L	NA		04:07:00		NA	NA	0	0		ENST00000377564
AL603965.1	0	37	10	47769415	47769415	Missense_Mutation	SNP	T	A	NA	KYSE450_OESOPHAGUS	ENST00000335083	0.5	p.L79H	NA		1 day, 4:27:00		NA	NA	0	0		ENST00000335083
MYO7A	4647	37	11	76908536	76908536	Missense_Mutation	SNP	C	T	NA	KYSE450_OESOPHAGUS	ENST00000409709	0.3	p.A1445V	NA		04:24:00		NA	NA	0	0		ENST00000409709
EIF2S3L	0	37	12	10658655	10658655	Missense_Mutation	SNP	C	A	NA	KYSE450_OESOPHAGUS	ENST00000538173	0.1	p.H52N	NA		08:00:00		NA	NA	0	0		ENST00000538173
KRT6B	3854	37	12	52845757	52845757	Missense_Mutation	SNP	T	C	NA	KYSE450_OESOPHAGUS	ENST00000252252	0.3	p.I36V	NA		2 days, 1:03:00		NA	NA	4.124e-05	0		ENST00000252252
TBC1D3	729873	37	17	36347075	36347075	Missense_Mutation	SNP	C	T	NA	KYSE450_OESOPHAGUS	ENST00000354664	0.4	p.V3M	NA		0.931944		NA	NA	0	0		ENST00000354664
TPGS1	91978	37	19	519350	519350	Missense_Mutation	SNP	C	T	NA	KYSE450_OESOPHAGUS	ENST00000359315	0.5	p.A267V	NA		08:05:00		NA	NA	0	0		ENST00000359315
TP53	7157	37	17	7574012	7574012	Nonsense_Mutation	SNP	C	A	NA	KYSE450_OESOPHAGUS	ENST00000269305	0.4	p.E339*	NA	08:33:00	82:797	20:27:00		158:298	0	8		ENST00000269305
CROCC	9696	37	1	17293064	17293064	Nonsense_Mutation	SNP	C	T	NA	KYSE450_OESOPHAGUS	ENST00000375541	0.5	p.Q1620*	NA	21:20:00			NA	NA	0	0		ENST00000375541
FLG	2312	37	1	152278580	152278580	Nonsense_Mutation	SNP	T	A	NA	KYSE450_OESOPHAGUS	ENST00000368799	0.1	p.R2928*	NA	06:32:00			NA	NA	0	0		ENST00000368799
CCDC121	79635	37	2	27850234	27850234	Nonsense_Mutation	SNP	G	A	NA	KYSE450_OESOPHAGUS	ENST00000324364	0.3	p.Q145*	NA	20:31:00	10:27:00	47:121	NA	NA	0	0		ENST00000324364
PSMD2	5708	37	3	184017097	184017097	Nonsense_Mutation	SNP	C	T	NA	KYSE450_OESOPHAGUS	ENST00000310118	0.4	p.Q15*	NA	12:39:00	196:695		NA	NA	0	0		ENST00000310118
NELFA	7469	37	4	1991489	1991489	Nonsense_Mutation	SNP	G	A	NA	KYSE450_OESOPHAGUS	ENST00000411638	0.2	p.Q164*	NA	05:43:00			NA	NA	0	0		ENST00000411638
POLN	353497	37	4	2083447	2083447	Nonsense_Mutation	SNP	T	A	NA	KYSE450_OESOPHAGUS	ENST00000511885	0.2	p.R741*	NA	19:14:00		13:17:00	NA	NA	0	0		ENST00000511885
PRDM9	56979	37	5	23522947	23522947	Nonsense_Mutation	SNP	C	T	NA	KYSE450_OESOPHAGUS	ENST00000296682	0.3	p.R279*	NA	20:18:00		48:82	NA	NA	4.118e-05	0		ENST00000296682
TMEM232	642987	37	5	109963573	109963573	Nonsense_Mutation	SNP	A	C	NA	KYSE450_OESOPHAGUS	ENST00000455884	0.2	p.Y170*	NA	07:05:00		17:28:00	NA	NA	0	0		ENST00000455884
THSD7A	221981	37	7	11633055	11633055	Nonsense_Mutation	SNP	C	T	NA	KYSE450_OESOPHAGUS	ENST00000423059	0.4	p.W366*	NA	10:20:00		75:144	NA	NA	0	0		ENST00000423059
PPP1R3A	5506	37	7	113518548	113518548	Nonsense_Mutation	SNP	C	A	NA	KYSE450_OESOPHAGUS	ENST00000284601	0.3	p.G867*	NA	18:24:00		1 day, 16:41:00	112:151	NA	0	0		ENST00000284601
CRB2	286204	37	9	126132680	126132680	Nonsense_Mutation	SNP	C	T	NA	KYSE450_OESOPHAGUS	ENST00000373631	0.3	p.Q450*	NA	12:29:00		17:27:00	NA	NA	0	0		ENST00000373631
ARHGAP42	143872	37	11	100845262	100845262	Nonsense_Mutation	SNP	C	T	NA	KYSE450_OESOPHAGUS	ENST00000298815	0.8	p.R595*	NA	1 day, 5:24:00		2 days, 8:42:00	NA	NA	0	0		ENST00000298815
OTOGL	283310	37	12	80712481	80712481	Nonsense_Mutation	SNP	G	T	NA	KYSE450_OESOPHAGUS	ENST00000547103	0.1	p.E1255*	NA	04:09:00		15:20:00	NA	NA	0	0		ENST00000547103
COMMD6	170622	37	13	76104385	76104385	Nonsense_Mutation	SNP	C	T	NA	KYSE450_OESOPHAGUS	ENST00000377615	0.3	p.W24*	NA	09:25:00	332:542	14:29:00	NA	NA	0	0		ENST00000377615
TEX14	56155	37	17	56700279	56700279	Nonsense_Mutation	SNP	G	A	NA	KYSE450_OESOPHAGUS	ENST00000240361	0.8	p.R116*	NA	13:38:00		22:25:00	39:96	NA	0	0		ENST00000240361
NAPG	8774	37	18	10550122	10550122	Nonsense_Mutation	SNP	A	T	NA	KYSE450_OESOPHAGUS	ENST00000322897	0.6	p.K282*	NA	05:33:00		0.94375	NA	NA	0	0		ENST00000322897
ANKRD30B	374860	37	18	14852156	14852156	Nonsense_Mutation	SNP	C	T	NA	KYSE450_OESOPHAGUS	ENST00000358984	0.4	p.Q1286*	NA	1 day, 3:09:00		3 days, 6:52:00	NA	NA	1.683e-05	0		ENST00000358984
DNAJB1	3337	37	19	14627794	14627794	Nonsense_Mutation	SNP	G	T	NA	KYSE450_OESOPHAGUS	ENST00000254322	0.2	p.Y92*	NA	10:19:00	105:731	1.00347	NA	NA	0	0		ENST00000254322
RYR1	6261	37	19	38949836	38949836	Nonsense_Mutation	SNP	G	T	NA	KYSE450_OESOPHAGUS	ENST00000359596	0.3	p.E740*	NA	03:27:00			NA	NA	0	0		ENST00000359596
CFH	3075	37	1	196697630	196697630	Nonsense_Mutation	SNP	G	A	NA	KYSE450_OESOPHAGUS	ENST00000367429	0.4	p.W797*	NA			19:59:00	NA	NA	0	0		ENST00000367429
TPI1	7167	37	12	6979276	6979276	Nonsense_Mutation	SNP	C	T	NA	KYSE450_OESOPHAGUS	ENST00000229270	0.4	p.Q240*	NA			0.695833	NA	NA	0	0		ENST00000229270
PSMA8	143471	37	18	23713939	23713939	Nonsense_Mutation	SNP	C	T	NA	KYSE450_OESOPHAGUS	ENST00000308268	0.6	p.R4*	NA			0.427083	NA	NA	0	0		ENST00000308268
NPIPB4	440345	37	16	21855089	21855089	Nonsense_Mutation	SNP	C	T	NA	KYSE450_OESOPHAGUS	ENST00000415645	0.2	p.W92*	NA		3 days, 20:10:00		NA	NA	0	0		ENST00000415645
CDHR2	54825	37	5	176022671	176022671	Nonstop_Mutation	SNP	T	A	NA	KYSE450_OESOPHAGUS	ENST00000510636	0.1	p.*1311R	NA	1 day, 14:16:00		1 day, 17:22:00	NA	NA	0	0		ENST00000510636
MTF1	4520	37	1	38281237	38281237	Splice_Site	SNP	C	T	NA	KYSE450_OESOPHAGUS	ENST00000373036	0.4	p.G611G	NA	18:19:00	1 day, 6:32:00	23:22:00	NA	NA	0	0		ENST00000373036
WDR63	126820	37	1	85575731	85575731	Splice_Site	SNP	G	A	NA	KYSE450_OESOPHAGUS	ENST00000294664	0.6	p.V567I	NA	20:13:00		57:73	NA	NA	0	0		ENST00000294664
C1orf112	55732	37	1	169652896	169652896	Splice_Site	SNP	G	C	NA	KYSE450_OESOPHAGUS	ENST00000498289	0.1		NA	12:32:00			NA	NA	0	0		ENST00000498289
EPRS	2058	37	1	220203729	220203729	Splice_Site	SNP	C	G	NA	KYSE450_OESOPHAGUS	ENST00000366923	0.3	p.G208R	NA	05:16:00	208:624	05:42:00	NA	NA	0	0		ENST00000366923
CAPN13	92291	37	2	30977156	30977156	Splice_Site	SNP	C	G	NA	KYSE450_OESOPHAGUS	ENST00000295055	0.8	p.W314S	NA	16:32:00		33:68	NA	NA	0	0		ENST00000295055
XDH	7498	37	2	31558873	31558873	Splice_Site	SNP	C	T	NA	KYSE450_OESOPHAGUS	ENST00000379416	0.3	p.C1318Y	NA	1 day, 5:20:00	06:08:00	2 days, 1:28:00	NA	NA	0	0		ENST00000379416
THADA	63892	37	2	43779063	43779063	Splice_Site	SNP	T	C	NA	KYSE450_OESOPHAGUS	ENST00000405006	0.4	p.S938G	NA	17:32:00		69:151	NA	NA	0	0		ENST00000405006
VWA3B	200403	37	2	98744702	98744702	Splice_Site	SNP	A	G	NA	KYSE450_OESOPHAGUS	ENST00000477737	0.1	p.I235V	NA	1 day, 2:14:00		153:100	NA	NA	4.965e-05	0		ENST00000477737
C3orf20	84077	37	3	14763290	14763290	Splice_Site	SNP	G	T	NA	KYSE450_OESOPHAGUS	ENST00000253697	0.3	p.R522L	NA	09:18:00		1 day, 21:37:00	NA	NA	0	0		ENST00000253697
FLNB	2317	37	3	58128376	58128376	Splice_Site	SNP	G	A	NA	KYSE450_OESOPHAGUS	ENST00000295956	0.4		NA	20:18:00	23:07:00	13:12:00	51:79	NA	0	0		ENST00000295956
FLNB	2317	37	3	58128377	58128377	Splice_Site	SNP	G	A	NA	KYSE450_OESOPHAGUS	ENST00000295956	0.4	p.V1728M	NA	20:18:00		13:12:00	51:79	NA	0	0		ENST00000295956
CCDC37	348807	37	3	126126013	126126013	Splice_Site	SNP	A	T	NA	KYSE450_OESOPHAGUS	ENST00000352312	0.1		NA	11:34:00		09:54:00	NA	NA	0	0		ENST00000352312
GRK7	131890	37	3	141499216	141499216	Splice_Site	SNP	G	A	NA	KYSE450_OESOPHAGUS	ENST00000264952	0.2	p.V205I	NA	16:44:00		13:51:00	15:34:00	NA	0	0		ENST00000264952
CDH18	1016	37	5	19503100	19503100	Splice_Site	SNP	C	T	NA	KYSE450_OESOPHAGUS	ENST00000507958	0.1		NA	10:17:00		21:54:00	NA	NA	0	0		ENST00000507958
ERAP2	64167	37	5	96238056	96238056	Splice_Site	SNP	A	G	NA	KYSE450_OESOPHAGUS	ENST00000437043	0.3	p.T609T	NA	16:15:00		18:17:00	NA	NA	0	0		ENST00000437043
NPC1L1	29881	37	7	44556807	44556807	Splice_Site	SNP	T	G	NA	KYSE450_OESOPHAGUS	ENST00000289547	0.4	p.T1123P	NA	1 day, 13:28:00		62:70	NA	NA	0	0		ENST00000289547
CNGB3	54714	37	8	87666291	87666291	Splice_Site	SNP	C	G	NA	KYSE450_OESOPHAGUS	ENST00000320005	0.5		NA	14:16:00		17:20:00	NA	NA	0	0		ENST00000320005
FAM73B	84895	37	9	131830612	131830612	Splice_Site	SNP	G	C	NA	KYSE450_OESOPHAGUS	ENST00000358369	0.4		NA	20:36:00	1 day, 19:41:00	15:19:00	NA	NA	0	0		ENST00000358369
CASC1	55259	37	12	25308346	25308346	Splice_Site	SNP	C	T	NA	KYSE450_OESOPHAGUS	ENST00000320267	0.9	p.D61N	NA	14:28:00		05:42:00	NA	NA	0	0		ENST00000320267
STK38L	23012	37	12	27472260	27472260	Splice_Site	SNP	G	A	NA	KYSE450_OESOPHAGUS	ENST00000389032	0.3		NA	03:27:00		0.810417	1.01319	NA	0	0		ENST00000389032
ZFC3H1	196441	37	12	72026293	72026293	Splice_Site	SNP	G	C	NA	KYSE450_OESOPHAGUS	ENST00000378743	0.3	p.P940R	NA	1 day, 6:00:00		2 days, 1:00:00	NA	NA	8.291e-06	0		ENST00000378743
OTOGL	283310	37	12	80730691	80730691	Splice_Site	SNP	G	A	NA	KYSE450_OESOPHAGUS	ENST00000547103	0.1		NA	04:06:00			NA	NA	8.346e-06	0		ENST00000547103
NEK3	4752	37	13	52726743	52726743	Splice_Site	SNP	C	T	NA	KYSE450_OESOPHAGUS	ENST00000400357	0.2		NA	20:00:00		4 days, 19:01:00	4 days, 9:00:00	NA	0	0		ENST00000400357
COL4A1	1282	37	13	110861738	110861738	Splice_Site	SNP	C	A	NA	KYSE450_OESOPHAGUS	ENST00000375820	0.4		NA	18:00:00		3 days, 14:00:00	NA	NA	0	0		ENST00000375820
CBLN1	869	37	16	49315437	49315437	Splice_Site	SNP	C	T	NA	KYSE450_OESOPHAGUS	ENST00000536749	0.1		NA	08:06:00			NA	NA	0	0		ENST00000536749
CTRL	1506	37	16	67964493	67964493	Splice_Site	SNP	T	A	NA	KYSE450_OESOPHAGUS	ENST00000574481	0.1		NA	22:49:00	02:04:00	39:86	NA	NA	0	0		ENST00000574481
TRPV3	162514	37	17	3446767	3446767	Splice_Site	SNP	C	A	NA	KYSE450_OESOPHAGUS	ENST00000576742	0.1		NA	14:31:00		38:62	NA	NA	0	0		ENST00000576742
TRAPPC1	58485	37	17	7835256	7835256	Splice_Site	SNP	A	G	NA	KYSE450_OESOPHAGUS	ENST00000540486	0.1		NA	2 days, 2:20:00		12:02:00	NA	NA	0	0		ENST00000540486
ABCA8	10351	37	17	66872769	66872769	Splice_Site	SNP	C	A	NA	KYSE450_OESOPHAGUS	ENST00000269080	0.2	p.K1385N	NA	12:35:00		29:80	NA	NA	0	0		ENST00000269080
PTPRM	5797	37	18	7906501	7906501	Splice_Site	SNP	A	G	NA	KYSE450_OESOPHAGUS	ENST00000332175	0.8		NA	1 day, 15:15:00		2 days, 17:21:00	NA	NA	0	0		ENST00000332175
BLCAP	10904	37	20	36121352	36121352	Splice_Site	SNP	C	A	NA	KYSE450_OESOPHAGUS	ENST00000411780	0.1		NA	1 day, 1:33:00			NA	NA	0	0		ENST00000411780
TBC1D22A	25771	37	22	47274618	47274618	Splice_Site	SNP	C	T	NA	KYSE450_OESOPHAGUS	ENST00000337137	0.4	p.S236L	NA	12:19:00		1 day, 0:49:00	NA	NA	0	0		ENST00000337137
RPS6KA6	27330	37	0	83351201	83351201	Splice_Site	SNP	C	T	NA	KYSE450_OESOPHAGUS	ENST00000262752	0.2		NA	10:00:00		1 day, 1:00:00	1 day, 13:00:00	NA	0	0		ENST00000262752
DCAF6	55827	37	1	167956732	167956732	Splice_Site	SNP	G	C	NA	KYSE450_OESOPHAGUS	ENST00000312263	0.6		NA			05:43:00	NA	NA	0	0		ENST00000312263
SPAST	6683	37	2	32340772	32340772	Splice_Site	SNP	G	C	NA	KYSE450_OESOPHAGUS	ENST00000315285	0.3	p.G291A	NA			1.05764	NA	NA	0	0		ENST00000315285
SYNE1	23345	37	6	152555801	152555801	Splice_Site	SNP	A	G	NA	KYSE450_OESOPHAGUS	ENST00000367255	0.5		NA			0.570833	NA	NA	0	0		ENST00000367255
RNF216	54476	37	7	5754684	5754684	Splice_Site	SNP	C	G	NA	KYSE450_OESOPHAGUS	ENST00000425013	0.2	p.K554N	NA			39:165	NA	NA	0	0		ENST00000425013
GOLGA1	2800	37	9	127703248	127703248	Splice_Site	SNP	A	C	NA	KYSE450_OESOPHAGUS	ENST00000373555	0.4		NA		08:12:00		NA	NA	0	0		ENST00000373555
MROH7-TTC4	100527960	37	1	55144415	55144420	Splice_Site	DEL	GAGCCA	-	NA	KYSE450_OESOPHAGUS	ENST00000414150	0.2	p.646_648RAR>R	NA	12:28:00		18:32:00	NA	NA	0	0		ENST00000414150
COPS8	10920	37	2	237995441	237995441	Splice_Site	DEL	T	-	NA	KYSE450_OESOPHAGUS	ENST00000392008	0.2		NA	04:08:00			NA	NA	0	0		ENST00000392008
SH3TC2	79628	37	5	148422379	148422380	Splice_Site	DEL	TC	-	NA	KYSE450_OESOPHAGUS	ENST00000512049	0.1	p.G129fs	NA	16:48:00		35:74	NA	NA	0	0		ENST00000512049
STXBP5	0	37	6	147581750	147581750	Splice_Site	DEL	G	-	NA	KYSE450_OESOPHAGUS	ENST00000367481	0.3		NA	06:23:00		0.625694	NA	NA	0	0		ENST00000367481
P2RX2	0	37	12	133197929	133197938	Splice_Site	DEL	CAGGTGCCTG	-	NA	KYSE450_OESOPHAGUS	ENST00000389110	0.3	p.Q332fs	NA	1 day, 5:08:00		2 days, 6:34:00	NA	NA	0	0		ENST00000389110
KIR3DX1	90011	37	19	55044296	55044296	Splice_Site	DEL	G	-	NA	KYSE450_OESOPHAGUS	ENST00000335056	0.3	p.A23fs	NA	08:08:00		1 day, 12:42:00	NA	NA	0	0		ENST00000335056
TNNT2	7139	37	1	201338976	201338976	Splice_Site	DEL	G	-	NA	KYSE450_OESOPHAGUS	ENST00000236918	0.7		NA			0.417361	NA	NA	0.003912	0		ENST00000236918
DBN1	1627	37	5	176887556	176887643	Splice_Site	DEL	CCTGAGGGCACGAGGAAAAGGTTGGGGCTGGGCCAGGCAAGCTGAGATAGCCCTGTCTGCCTCACCTGGCTGGTGCCCCCAGCTCTCA	-	NA	KYSE450_OESOPHAGUS	ENST00000309007	0.5	p.*278fs	NA		14 days, 13:04:00			NA	0	0		ENST00000309007
KIAA0020	9933	37	9	2838507	2838507	Start_Codon_SNP	SNP	T	C	NA	KYSE450_OESOPHAGUS	ENST00000397885	0.2	p.M1V	NA	2 days, 16:00:00	28 days, 13:01:00	6 days, 7:00:00	NA	NA	0	0		ENST00000397885
ACADM	34	37	1	76228446	76228447	Stop_Codon_Ins	INS	-	A	NA	KYSE450_OESOPHAGUS	ENST00000370834	0.5		NA	13:14:00	65:105	12:25:00	NA	NA	0	0		ENST00000370834
NCKAP5	344148	37	2	133541071	133541071	Silent	SNP	A	G	NA	KYSE450_OESOPHAGUS	ENST00000409261	0.1	p.L1105L	NA	13:18:00		111:126	NA	NA	0	4
MGAM	8972	37	7	141763322	141763322	Silent	SNP	C	T	NA	KYSE450_OESOPHAGUS	ENST00000549489	0.2	p.F1427F	NA	15:12:00		2 days, 1:41:00	NA	NA	0	3
KHK	3795	37	2	27320508	27320508	Silent	SNP	C	T	NA	KYSE450_OESOPHAGUS	ENST00000260599	0.6	p.Y185Y	NA			0.297222	NA	NA	1.647e-05	3
SI	6476	37	3	164786915	164786915	Silent	SNP	G	A	NA	KYSE450_OESOPHAGUS	ENST00000264382	0.3	p.F108F	NA			0.603472	NA	NA	0	3
SLC45A1	50651	37	1	8404064	8404064	Silent	SNP	G	T	NA	KYSE450_OESOPHAGUS	ENST00000471889	0.1	p.L746L	NA	1 day, 1:36:00		09:33:00	NA	NA	0	0
FBLIM1	54751	37	1	16096929	16096929	Silent	SNP	C	T	NA	KYSE450_OESOPHAGUS	ENST00000375766	0.3	p.T189T	NA	19:21:00	1 day, 1:31:00	1 day, 7:26:00	NA	NA	2.471e-05	0
NBL1	4681	37	1	19981607	19981607	Silent	SNP	C	T	NA	KYSE450_OESOPHAGUS	ENST00000375136	0.3	p.F28F	NA	22:19:00	129:126	06:06:00	NA	NA	0	0
HSPG2	3339	37	1	22169857	22169857	Silent	SNP	T	G	NA	KYSE450_OESOPHAGUS	ENST00000374695	0.3	p.G2897G	NA	19:20:00	2 days, 4:45:00	06:15:00	NA	NA	0	0
EPHA8	2046	37	1	22915494	22915494	Silent	SNP	C	T	NA	KYSE450_OESOPHAGUS	ENST00000166244	0.3	p.P370P	NA	1 day, 2:00:00				NA	0	0
SEPN1	57190	37	1	26138343	26138343	Silent	SNP	G	C	NA	KYSE450_OESOPHAGUS	ENST00000374315	0.1	p.L384L	NA	23:14:00	128:201	04:01:00	NA	NA	0	0
COL8A2	1296	37	1	36564724	36564724	Silent	SNP	G	A	NA	KYSE450_OESOPHAGUS	ENST00000397799	0.1	p.F186F	NA	1 day, 3:09:00		06:02:00	NA	NA	8.554e-06	0
ST3GAL3	6487	37	1	44363914	44363914	Silent	SNP	G	T	NA	KYSE450_OESOPHAGUS	ENST00000361392	0.4	p.L135L	NA	05:24:00	09:54:00	05:41:00	NA	NA	0	0
ZYG11A	440590	37	1	53322953	53322953	Silent	SNP	C	T	NA	KYSE450_OESOPHAGUS	ENST00000371528	0.1	p.L180L	NA	14:15:00		61:67	NA	NA	0	0
RTCA	8634	37	1	100733822	100733822	Silent	SNP	A	G	NA	KYSE450_OESOPHAGUS	ENST00000370128	0.4	p.G87G	NA	15:17:00	115:115	14:18:00	NA	NA	0	0
NBPF4	148545	37	1	108769400	108769400	Silent	SNP	G	C	NA	KYSE450_OESOPHAGUS	ENST00000415641	0.3	p.A592A	NA	12:04:00			NA	NA	4.861e-05	0
DDX20	11218	37	1	112308507	112308507	Silent	SNP	A	G	NA	KYSE450_OESOPHAGUS	ENST00000369702	0.4	p.K487K	NA	20:15:00	91:120	2 days, 22:54:00	NA	NA	0	0
LINGO4	339398	37	1	151774179	151774179	Silent	SNP	G	A	NA	KYSE450_OESOPHAGUS	ENST00000368820	0.3	p.N334N	NA	1 day, 2:11:00		2 days, 11:36:00	NA	NA	4.942e-05	0
YY1AP1	55249	37	1	155640161	155640161	Silent	SNP	C	T	NA	KYSE450_OESOPHAGUS	ENST00000295566	0.4	p.L292L	NA	17:30:00	125:283	33:77	NA	NA	0	0
SLAMF1	6504	37	1	160589602	160589602	Silent	SNP	T	C	NA	KYSE450_OESOPHAGUS	ENST00000302035	0.6	p.K276K	NA	18:29:00		58:107	NA	NA	0	0
SLAMF7	57823	37	1	160719828	160719828	Silent	SNP	G	A	NA	KYSE450_OESOPHAGUS	ENST00000368043	0.3	p.R198R	NA	18:21:00		30:91	NA	NA	0	0
SEC16B	89866	37	1	177930004	177930004	Silent	SNP	T	C	NA	KYSE450_OESOPHAGUS	ENST00000308284	0.6	p.P286P	NA	1 day, 13:19:00		87:65	NA	NA	0	0
HHAT	55733	37	1	210522382	210522382	Silent	SNP	C	T	NA	KYSE450_OESOPHAGUS	ENST00000367010	0.1	p.S21S	NA	08:20:00		0.792361	NA	NA	0	0
IRF2BP2	359948	37	1	234745118	234745118	Silent	SNP	G	T	NA	KYSE450_OESOPHAGUS	ENST00000366609	0.3	p.V41V	NA	07:21:00	24:81	03:09:00	NA	NA	0	0
RYR2	6262	37	1	237947054	237947054	Silent	SNP	C	G	NA	KYSE450_OESOPHAGUS	ENST00000366574	0.2	p.L4014L	NA	03:20:00		32:118	NA	NA	0	0
OR2M7	391196	37	1	248486950	248486950	Silent	SNP	C	T	NA	KYSE450_OESOPHAGUS	ENST00000317965	0.2	p.K307K	NA	13:15:00		13:36:00	NA	NA	0	0
KIDINS220	57498	37	2	8870916	8870916	Silent	SNP	C	T	NA	KYSE450_OESOPHAGUS	ENST00000256707	0.3	p.P1750P	NA	14:21:00	99:98	1 day, 0:26:00	NA	NA	4.965e-05	0
KCNF1	3754	37	2	11053426	11053426	Silent	SNP	C	T	NA	KYSE450_OESOPHAGUS	ENST00000295082	0.1	p.L292L	NA	12:13:00		10:10:00	NA	NA	1.648e-05	0
TDRD15	100129278	37	2	21361284	21361284	Silent	SNP	C	A	NA	KYSE450_OESOPHAGUS	ENST00000405799	0.1	p.P315P	NA	10:29:00			NA	NA	0	0
C2orf44	80304	37	2	24262134	24262134	Silent	SNP	G	A	NA	KYSE450_OESOPHAGUS	ENST00000295148	0.4	p.L77L	NA	1 day, 16:20:00	1 day, 16:38:00	1 day, 3:18:00	NA	NA	4.118e-05	0
ZFP36L2	678	37	2	43451884	43451884	Silent	SNP	G	A	NA	KYSE450_OESOPHAGUS	ENST00000282388	0.3	p.C353C	NA	04:07:00	15:21:00	05:07:00	NA	NA	3.48e-05	0
ABCG5	64240	37	2	44049974	44049974	Silent	SNP	G	A	NA	KYSE450_OESOPHAGUS	ENST00000260645	0.1	p.S475S	NA	1 day, 4:16:00		1 day, 9:12:00	NA	NA	1.647e-05	0
CHST10	9486	37	2	101009860	101009860	Silent	SNP	C	T	NA	KYSE450_OESOPHAGUS	ENST00000264249	0.3	p.P306P	NA	12:32:00	18:36:00	35:82	NA	NA	1.647e-05	0
SLC9A2	6549	37	2	103274423	103274423	Silent	SNP	C	T	NA	KYSE450_OESOPHAGUS	ENST00000233969	0.2	p.H230H	NA	09:20:00		62:115	NA	NA	2.471e-05	0
TMEM177	80775	37	2	120439182	120439182	Silent	SNP	G	A	NA	KYSE450_OESOPHAGUS	ENST00000424086	0.1	p.E251E	NA	20:14:00	19:50:00	21:37:00	NA	NA	0	0
NCKAP5	344148	37	2	133541072	133541072	Silent	SNP	G	A	NA	KYSE450_OESOPHAGUS	ENST00000409261	0.1	p.F1104F	NA	13:18:00		112:126	NA	NA	0	0
NMI	9111	37	2	152127387	152127387	Silent	SNP	T	A	NA	KYSE450_OESOPHAGUS	ENST00000243346	0.5	p.I248I	NA	07:16:00		05:21:00	NA	NA	0	0
UBR3	130507	37	2	170783240	170783240	Silent	SNP	A	G	NA	KYSE450_OESOPHAGUS	ENST00000272793	0.5	p.S730S	NA	09:12:00	23:36:00	61:62	NA	NA	0	0
HOXD8	3234	37	2	176995634	176995634	Silent	SNP	G	C	NA	KYSE450_OESOPHAGUS	ENST00000313173	0.4	p.S180S	NA	17:16:00	1 day, 9:38:00	22:26:00	NA	NA	2.476e-05	0
CCDC141	285025	37	2	179702367	179702367	Silent	SNP	G	A	NA	KYSE450_OESOPHAGUS	ENST00000420890	0.2	p.D1193D	NA	11:14:00		1 day, 14:51:00	NA	NA	8.237e-06	0
MAP2	4133	37	2	210560953	210560953	Silent	SNP	C	A	NA	KYSE450_OESOPHAGUS	ENST00000360351	0.4	p.S1353S	NA	13:23:00	07:18:00	45:93	NA	NA	0	0
USP37	57695	37	2	219374851	219374851	Silent	SNP	T	G	NA	KYSE450_OESOPHAGUS	ENST00000258399	0.3	p.S292S	NA	16:11:00	16:25:00	59:69	NA	NA	0	0
SPHKAP	80309	37	2	228883578	228883578	Silent	SNP	C	T	NA	KYSE450_OESOPHAGUS	ENST00000392056	0.3	p.R664R	NA	18:15:00		45:80	NA	NA	0	0
CNTN4	152330	37	3	3084838	3084838	Silent	SNP	C	A	NA	KYSE450_OESOPHAGUS	ENST00000397461	0.1	p.R897R	NA	17:00:00		23:00:00	NA	NA	0	0
ITPR1	3708	37	3	4725106	4725106	Silent	SNP	C	T	NA	KYSE450_OESOPHAGUS	ENST00000443694	0.2	p.G1051G	NA	1 day, 6:00:00	1 day, 7:00:00	8 days, 21:00:00	3 days, 1:00:00	NA	4.962e-05	0
GRM7	2917	37	3	7620456	7620456	Silent	SNP	C	T	NA	KYSE450_OESOPHAGUS	ENST00000357716	0.4	p.V621V	NA	12:12:00		1 day, 20:47:00	NA	NA	0	0
FLNB	2317	37	3	58107191	58107191	Silent	SNP	C	T	NA	KYSE450_OESOPHAGUS	ENST00000295956	0.4	p.P1029P	NA	20:17:00	39:263	1 day, 9:32:00		NA	0	0
HGD	3081	37	3	120352000	120352000	Silent	SNP	G	A	NA	KYSE450_OESOPHAGUS	ENST00000283871	0.5	p.G394G	NA	21:34:00		17:42:00	NA	NA	0	0
KALRN	8997	37	3	123953758	123953758	Silent	SNP	G	A	NA	KYSE450_OESOPHAGUS	ENST00000240874	0.3	p.R75R	NA	10:30:00		11:51:00		NA	0	0
EEFSEC	60678	37	3	127872635	127872635	Silent	SNP	G	C	NA	KYSE450_OESOPHAGUS	ENST00000254730	0.6	p.G95G	NA	09:25:00	80:176		NA	NA	0	0
TRH	7200	37	3	129695789	129695789	Silent	SNP	C	T	NA	KYSE450_OESOPHAGUS	ENST00000302649	0.3	p.H153H	NA	10:48:00		19:51:00	NA	NA	0	0
PLSCR5	389158	37	3	146311854	146311854	Silent	SNP	C	A	NA	KYSE450_OESOPHAGUS	ENST00000443512	0.1	p.V102V	NA	13:16:00		32:170	NA	NA	0	0
P2RY14	9934	37	3	150931181	150931181	Silent	SNP	C	T	NA	KYSE450_OESOPHAGUS	ENST00000309170	0.3	p.K308K	NA	12:41:00		46:160	NA	NA	0	0
PSMD2	5708	37	3	184017081	184017081	Silent	SNP	G	T	NA	KYSE450_OESOPHAGUS	ENST00000310118	0.4	p.A9A	NA	12:45:00	192:733		NA	NA	0	0
DNAJB11	51726	37	3	186288746	186288746	Silent	SNP	G	A	NA	KYSE450_OESOPHAGUS	ENST00000439351	0.1	p.V20V	NA	17:36:00	151:750	04:16:00	NA	NA	0	0
DNAJB11	51726	37	3	186302230	186302230	Silent	SNP	C	T	NA	KYSE450_OESOPHAGUS	ENST00000439351	0.1	p.S288S	NA	11:25:00	247:705	13:53:00	NA	NA	0	0
RELL1	768211	37	4	37650947	37650947	Silent	SNP	A	G	NA	KYSE450_OESOPHAGUS	ENST00000454158	0.2	p.C88C	NA	14:13:00	11:20:00	85:112	NA	NA	1.655e-05	0
COX7B2	170712	37	4	46736997	46736997	Silent	SNP	G	A	NA	KYSE450_OESOPHAGUS	ENST00000396533	0.1	p.G71G	NA	06:19:00		13:56:00	NA	NA	0	0
PDE5A	8654	37	4	120419804	120419804	Silent	SNP	C	T	NA	KYSE450_OESOPHAGUS	ENST00000354960	0.3	p.Q860Q	NA	1 day, 0:17:00		4 days, 2:44:00	NA	NA	0	0
FAT4	79633	37	4	126240146	126240146	Silent	SNP	C	T	NA	KYSE450_OESOPHAGUS	ENST00000394329	0.3	p.S860S	NA	12:00:00	07:00:00	1 day, 7:00:00	NA	NA	0	0
CMBL	134147	37	5	10280619	10280619	Silent	SNP	G	A	NA	KYSE450_OESOPHAGUS	ENST00000296658	0.3	p.P228P	NA	16:40:00	31:74	40:138	NA	NA	0	0
CDH6	1004	37	5	31299713	31299713	Silent	SNP	C	T	NA	KYSE450_OESOPHAGUS	ENST00000265071	0.2	p.N262N	NA	21:16:00		4 days, 2:41:00	NA	NA	8.236e-06	0
CMYA5	202333	37	5	79031794	79031794	Silent	SNP	G	A	NA	KYSE450_OESOPHAGUS	ENST00000446378	0.2	p.K2402K	NA	08:20:00		71:72	NA	NA	0	0
NR2F1	7025	37	5	92929299	92929299	Silent	SNP	C	T	NA	KYSE450_OESOPHAGUS	ENST00000327111	0.3	p.I341I	NA	09:06:00	08:08:00	2 days, 10:42:00	07:12:00	NA	1.647e-05	0
MCTP1	79772	37	5	94230507	94230507	Silent	SNP	T	C	NA	KYSE450_OESOPHAGUS	ENST00000515393	0.1	p.E562E	NA	09:11:00		18:28:00	NA	NA	0	0
IL3	3562	37	5	131396531	131396531	Silent	SNP	A	C	NA	KYSE450_OESOPHAGUS	ENST00000296870	0.2	p.T44T	NA	23:24:00		1 day, 3:28:00	21:17:00	NA	0	0
SLC22A5	6584	37	5	131728150	131728150	Silent	SNP	G	T	NA	KYSE450_OESOPHAGUS	ENST00000245407	0.3	p.L431L	NA	20:19:00	1 day, 10:59:00	1 day, 15:42:00	NA	NA	0	0
PCDHA1	56147	37	5	140167156	140167156	Silent	SNP	G	A	NA	KYSE450_OESOPHAGUS	ENST00000504120	0.2	p.A427A	NA	17:18:00		2 days, 21:58:00	NA	NA	0	0
PCDHGA12	26025	37	5	140811340	140811340	Silent	SNP	G	T	NA	KYSE450_OESOPHAGUS	ENST00000252085	0.3	p.L338L	NA	16:18:00		2 days, 9:56:00	NA	NA	0	0
FOXI1	2299	37	5	169533273	169533273	Silent	SNP	G	A	NA	KYSE450_OESOPHAGUS	ENST00000306268	0.6	p.G104G	NA	15:21:00			NA	NA	0	0
EFCAB9	285588	37	5	171627665	171627665	Silent	SNP	C	T	NA	KYSE450_OESOPHAGUS	ENST00000398186	0.4	p.F127F	NA	22:33:00			NA	NA	0	0
SIMC1	375484	37	5	175740703	175740703	Silent	SNP	C	T	NA	KYSE450_OESOPHAGUS	ENST00000443967	0.1	p.L563L	NA	05:42:00		44:348	NA	NA	0	0
ERVFRD-1	405754	37	6	11104428	11104428	Silent	SNP	A	C	NA	KYSE450_OESOPHAGUS	ENST00000472091	0.1	p.A372A	NA	1 day, 4:14:00			NA	NA	0	0
GPLD1	2822	37	6	24447086	24447086	Silent	SNP	C	A	NA	KYSE450_OESOPHAGUS	ENST00000230036	0.1	p.P600P	NA	17:17:00	02:02:00	13:21:00	NA	NA	0	0
ZSCAN12	9753	37	6	28350356	28350356	Silent	SNP	C	T	NA	KYSE450_OESOPHAGUS	ENST00000361028	0.1	p.L575L	NA	1 day, 1:09:00		3 days, 5:54:00	NA	NA	0	0
OR10C1	442194	37	6	29407936	29407936	Silent	SNP	C	T	NA	KYSE450_OESOPHAGUS	ENST00000444197	0.2	p.V48V	NA	15:17:00		34:66	NA	NA	0	0
C6orf15	29113	37	6	31079731	31079731	Silent	SNP	G	C	NA	KYSE450_OESOPHAGUS	ENST00000259870	0.3	p.L135L	NA	1 day, 3:00:00		1 day, 10:00:00	NA	NA	0	0
LTA	4049	37	6	31540552	31540552	Silent	SNP	G	A	NA	KYSE450_OESOPHAGUS	ENST00000454783	0.1	p.R11R	NA	17:36:00		37:64	NA	NA	0	0
PRRC2A	7916	37	6	31600656	31600656	Silent	SNP	G	T	NA	KYSE450_OESOPHAGUS	ENST00000376033	0.2	p.G1402G	NA	1 day, 3:29:00	411:450	39:66	NA	NA	0	0
VWA7	80737	37	6	31743930	31743930	Silent	SNP	A	T	NA	KYSE450_OESOPHAGUS	ENST00000375688	0.4	p.S108S	NA	1 day, 8:33:00	04:02:00	59:71	NA	NA	0	0
PKHD1	5314	37	6	51913306	51913306	Silent	SNP	A	G	NA	KYSE450_OESOPHAGUS	ENST00000371117	0.3	p.P797P	NA	12:16:00		1 day, 20:46:00	22:31:00	NA	0	0
LRRC1	55227	37	6	53706928	53706928	Silent	SNP	A	G	NA	KYSE450_OESOPHAGUS	ENST00000370888	0.1	p.K60K	NA	1 day, 5:00:00	4 days, 22:00:00	1 day, 16:00:00	NA	NA	2.471e-05	0
LCA5	167691	37	6	80223082	80223082	Silent	SNP	T	C	NA	KYSE450_OESOPHAGUS	ENST00000392959	0.1	p.V189V	NA	18:13:00	11:14:00	30:78	NA	NA	0	0
SIM1	6492	37	6	100841451	100841451	Silent	SNP	T	G	NA	KYSE450_OESOPHAGUS	ENST00000369208	0.3	p.A494A	NA	22:12:00		1 day, 4:34:00	NA	NA	0	0
LAMA2	3908	37	6	129826425	129826425	Silent	SNP	C	T	NA	KYSE450_OESOPHAGUS	ENST00000421865	0.2	p.A2876A	NA	16:25:00		32:86	NA	NA	8.237e-06	0
SYNE1	23345	37	6	152651737	152651737	Silent	SNP	A	G	NA	KYSE450_OESOPHAGUS	ENST00000367255	0.5	p.L4695L	NA	16:10:00		14:20:00	NA	NA	0	0
INTS1	26173	37	7	1515996	1515996	Silent	SNP	G	A	NA	KYSE450_OESOPHAGUS	ENST00000404767	0.3	p.D1749D	NA	21:27:00	160:142	14:07:00	NA	NA	2.535e-05	0
SNX10	29887	37	7	26404184	26404184	Silent	SNP	A	G	NA	KYSE450_OESOPHAGUS	ENST00000338523	0.4	p.T47T	NA	11:25:00	21:33:00	1.00278	NA	NA	0	0
DDC	1644	37	7	50605663	50605663	Silent	SNP	T	A	NA	KYSE450_OESOPHAGUS	ENST00000444124	0.2	p.A110A	NA	14:47:00		0.542361	NA	NA	0	0
POM121L12	285877	37	7	53103613	53103613	Silent	SNP	C	G	NA	KYSE450_OESOPHAGUS	ENST00000408890	0.4	p.T83T	NA	11:29:00		08:19:00	NA	NA	0	0
EGFR	1956	37	7	55273244	55273244	Silent	SNP	C	T	NA	KYSE450_OESOPHAGUS	ENST00000275493	0.2	p.G1189G	NA	0.731944	131:802	26:114			0	0
GUSB	2990	37	7	65445319	65445319	Silent	SNP	G	A	NA	KYSE450_OESOPHAGUS	ENST00000304895	0.4	p.V96V	NA	14:11:00		17:16:00	NA	NA	8.237e-06	0
PCLO	27445	37	7	82451806	82451806	Silent	SNP	T	C	NA	KYSE450_OESOPHAGUS	ENST00000423517	0.2	p.K4932K	NA	03:15:00			NA	NA	0	0
ADAM22	53616	37	7	87564438	87564438	Silent	SNP	C	G	NA	KYSE450_OESOPHAGUS	ENST00000265727	0.7	p.G61G	NA	13:17:00	03:04:00	20:15:00	03:04:00	NA	1.655e-05	0
TFR2	7036	37	7	100238320	100238320	Silent	SNP	C	T	NA	KYSE450_OESOPHAGUS	ENST00000462107	0.1	p.E154E	NA	16:38:00		07:26:00	17:31:00	NA	4.943e-05	0
DOCK4	9732	37	7	111503606	111503606	Silent	SNP	G	A	NA	KYSE450_OESOPHAGUS	ENST00000437633	0.1	p.S765S	NA	12:12:00		1 day, 11:31:00	NA	NA	0	0
GPR37	2861	37	7	124405001	124405001	Silent	SNP	G	T	NA	KYSE450_OESOPHAGUS	ENST00000303921	0.2	p.R10R	NA	10:27:00		05:08:00	NA	NA	0	0
SLC13A4	26266	37	7	135392867	135392867	Silent	SNP	C	T	NA	KYSE450_OESOPHAGUS	ENST00000354042	0.4	p.P120P	NA	10:16:00		1 day, 16:29:00	NA	NA	8.237e-06	0
MGAM	8972	37	7	141750526	141750526	Silent	SNP	A	T	NA	KYSE450_OESOPHAGUS	ENST00000549489	0.2	p.S889S	NA	19:09:00		1 day, 17:49:00	NA	NA	0	0
TRPV5	56302	37	7	142625213	142625213	Silent	SNP	C	A	NA	KYSE450_OESOPHAGUS	ENST00000265310	0.1	p.L293L	NA	15:21:00		17:28:00	NA	NA	0	0
ZNF282	8427	37	7	148921400	148921400	Silent	SNP	G	A	NA	KYSE450_OESOPHAGUS	ENST00000262085	0.3	p.S559S	NA	13:12:00		09:15:00	NA	NA	8.238e-06	0
NOM1	64434	37	7	156756622	156756622	Silent	SNP	C	T	NA	KYSE450_OESOPHAGUS	ENST00000275820	0.3	p.L645L	NA	17:23:00	4 days, 4:58:00	22:09:00	NA	NA	4.118e-05	0
VIPR2	7434	37	7	158835756	158835756	Silent	SNP	C	T	NA	KYSE450_OESOPHAGUS	ENST00000262178	0.2	p.T189T	NA	21:21:00		09:20:00	NA	NA	2.471e-05	0
HGSNAT	138050	37	8	43046646	43046646	Silent	SNP	C	A	NA	KYSE450_OESOPHAGUS	ENST00000458501	0.2	p.I414I	NA	15:12:00	54:60	105:99	NA	NA	0	0
PSKH2	85481	37	8	87081843	87081843	Silent	SNP	G	A	NA	KYSE450_OESOPHAGUS	ENST00000276616	0.2	p.C3C	NA	14:12:00		05:00:00	13:10:00	NA	0	0
ATP6V0D2	245972	37	8	87111226	87111226	Silent	SNP	C	T	NA	KYSE450_OESOPHAGUS	ENST00000285393	0.3	p.L7L	NA	10:14:00		1 day, 20:32:00	NA	NA	0	0
SNTB1	6641	37	8	121644741	121644741	Silent	SNP	C	T	NA	KYSE450_OESOPHAGUS	ENST00000395601	0.3	p.G313G	NA	14:16:00	1 day, 10:33:00	20:14:00	NA	NA	0	0
ATAD2	29028	37	8	124361552	124361552	Silent	SNP	T	C	NA	KYSE450_OESOPHAGUS	ENST00000287394	0.5	p.E593E	NA	05:22:00	94:159	36:122	NA	NA	0	0
FER1L6	654463	37	8	125110074	125110074	Silent	SNP	G	A	NA	KYSE450_OESOPHAGUS	ENST00000522917	0.1	p.E1611E	NA	06:25:00		07:48:00	NA	NA	0	0
PTPRD	5789	37	9	8492881	8492881	Silent	SNP	C	G	NA	KYSE450_OESOPHAGUS	ENST00000381196	0.4	p.L816L	NA	08:32:00		43:125	03:10:00	NA	0	0
DDX58	23586	37	9	32526093	32526093	Silent	SNP	G	A	NA	KYSE450_OESOPHAGUS	ENST00000379883	0.2	p.Y24Y	NA	17:28:00		19:47:00	NA	NA	8.236e-06	0
CEP78	84131	37	9	80851407	80851407	Silent	SNP	C	T	NA	KYSE450_OESOPHAGUS	ENST00000424347	0.2	p.A47A	NA	10:35:00	21:52:00	05:20:00	NA	NA	0	0
C9orf3	84909	37	9	97522209	97522209	Silent	SNP	G	A	NA	KYSE450_OESOPHAGUS	ENST00000375315	0.2	p.E48E	NA	04:28:00		0.430556	NA	NA	8.236e-06	0
ABCA1	19	37	9	107583775	107583775	Silent	SNP	G	A	NA	KYSE450_OESOPHAGUS	ENST00000374736	0.3	p.T947T	NA	15:22:00		13:28:00	NA	NA	3.295e-05	0
ASTN2	23245	37	9	119491308	119491308	Silent	SNP	G	C	NA	KYSE450_OESOPHAGUS	ENST00000313400	0.4	p.L863L	NA	11:22:00			NA	NA	0	0
OR1N2	138882	37	9	125315841	125315841	Silent	SNP	G	A	NA	KYSE450_OESOPHAGUS	ENST00000373688	0.2	p.L131L	NA	19:29:00		42:110	NA	NA	0	0
LAMC3	10319	37	9	133884623	133884623	Silent	SNP	C	T	NA	KYSE450_OESOPHAGUS	ENST00000361069	0.4	p.L8L	NA	21:00:00	07:00:00	09:00:00	NA	NA	0	0
FCN1	2219	37	9	137801860	137801860	Silent	SNP	G	A	NA	KYSE450_OESOPHAGUS	ENST00000371806	0.3	p.F255F	NA	18:29:00		67:149	NA	NA	0	0
CACNA1B	774	37	9	141014733	141014733	Silent	SNP	G	C	NA	KYSE450_OESOPHAGUS	ENST00000371372	0.1	p.S2049S	NA	2 days, 7:00:00		15:00:00	NA	NA	0	0
DHTKD1	55526	37	10	12155039	12155039	Silent	SNP	C	T	NA	KYSE450_OESOPHAGUS	ENST00000263035	0.4	p.S765S	NA	03:23:00		08:57:00	NA	NA	0	0
KIAA1462	57608	37	10	30317478	30317478	Silent	SNP	C	T	NA	KYSE450_OESOPHAGUS	ENST00000375377	0.1	p.Q533Q	NA	15:16:00	09:05:00	1 day, 16:54:00	NA	NA	3.307e-05	0
RET	5979	37	10	43598055	43598055	Silent	SNP	C	T	NA	KYSE450_OESOPHAGUS	ENST00000355710	0.3	p.S201S	NA	16:16:00		11:12:00	10:09:00	106:166	8.236e-06	0
JMJD1C	221037	37	10	64967364	64967364	Silent	SNP	A	T	NA	KYSE450_OESOPHAGUS	ENST00000399262	0.2	p.I1355I	NA	09:13:00	2 days, 8:47:00	2 days, 5:56:00	NA	NA	0	0
GRID1	2894	37	10	87966281	87966281	Silent	SNP	C	T	NA	KYSE450_OESOPHAGUS	ENST00000327946	0.7	p.P120P	NA	15:19:00	04:01:00	14:17:00	NA	NA	2.471e-05	0
RPP30	10556	37	10	92654561	92654561	Silent	SNP	T	C	NA	KYSE450_OESOPHAGUS	ENST00000371703	0.3	p.L154L	NA	13:17:00			NA	NA	0	0
PLCE1	51196	37	10	96012084	96012084	Silent	SNP	G	A	NA	KYSE450_OESOPHAGUS	ENST00000371380	0.3	p.R1036R	NA	13:12:00	05:10:00	23:43:00	NA	NA	0	0
CNNM2	54805	37	10	104831553	104831553	Silent	SNP	C	T	NA	KYSE450_OESOPHAGUS	ENST00000369878	0.4	p.T730T	NA	1 day, 0:10:00	04:13:00	121:121	NA	NA	0	0
SH3PXD2A	9644	37	10	105361900	105361900	Silent	SNP	G	A	NA	KYSE450_OESOPHAGUS	ENST00000369774	0.4	p.A1025A	NA	14:12:00		18:22:00	NA	NA	8.252e-06	0
WDR96	0	37	10	105942211	105942211	Silent	SNP	G	A	NA	KYSE450_OESOPHAGUS	ENST00000278064	0.2	p.S665S	NA	06:18:00		1 day, 6:50:00	NA	NA	0	0
SMC3	9126	37	10	112363033	112363033	Silent	SNP	A	C	NA	KYSE450_OESOPHAGUS	ENST00000361804	0.4	p.V1189V	NA	09:09:00	159:138	1 day, 0:26:00	NA	NA	0	0
FAM160B1	57700	37	10	116606365	116606365	Silent	SNP	C	T	NA	KYSE450_OESOPHAGUS	ENST00000369248	0.4	p.P482P	NA	21:13:00	15:16:00	1 day, 9:28:00	NA	NA	0	0
EPS8L2	64787	37	11	722445	722445	Silent	SNP	C	T	NA	KYSE450_OESOPHAGUS	ENST00000533256	0.1	p.S368S	NA	20:37:00		07:37:00	NA	NA	8.237e-06	0
TSSC4	10078	37	11	2424697	2424697	Silent	SNP	G	A	NA	KYSE450_OESOPHAGUS	ENST00000333256	0.6	p.L278L	NA	14:35:00	128:296		NA	NA	0	0
OR52I1	390037	37	11	4615931	4615931	Silent	SNP	C	A	NA	KYSE450_OESOPHAGUS	ENST00000530443	0.2	p.S221S	NA	07:17:00		110:191	NA	NA	0	0
OR52D1	390066	37	11	5510719	5510719	Silent	SNP	C	G	NA	KYSE450_OESOPHAGUS	ENST00000322641	0.5	p.S261S	NA	16:20:00		32:69	NA	NA	0	0
OR2D2	120776	37	11	6913591	6913591	Silent	SNP	G	A	NA	KYSE450_OESOPHAGUS	ENST00000299459	0.2	p.S47S	NA	15:17:00		17:56:00	NA	NA	0	0
CYB5R2	51700	37	11	7694051	7694051	Silent	SNP	G	A	NA	KYSE450_OESOPHAGUS	ENST00000533558	0.1	p.N2N	NA	09:52:00		11:41:00	NA	NA	0	0
PTPN5	84867	37	11	18765574	18765574	Silent	SNP	C	T	NA	KYSE450_OESOPHAGUS	ENST00000358540	0.2	p.L90L	NA	17:30:00		20:47:00	NA	NA	0	0
OR4C13	283092	37	11	49973980	49973980	Silent	SNP	G	A	NA	KYSE450_OESOPHAGUS	ENST00000555099	0.1	p.A2A	NA	16:21:00		42:97	NA	NA	4.118e-05	0
OR5M9	390162	37	11	56230443	56230443	Silent	SNP	C	A	NA	KYSE450_OESOPHAGUS	ENST00000279791	0.1	p.V145V	NA	08:24:00		36:72	NA	NA	0	0
SLC22A24	283238	37	11	62886401	62886401	Silent	SNP	G	C	NA	KYSE450_OESOPHAGUS	ENST00000417740	0.1	p.V271V	NA	07:37:00			NA	NA	0	0
FERMT3	83706	37	11	63990877	63990877	Silent	SNP	T	A	NA	KYSE450_OESOPHAGUS	ENST00000279227	0.5	p.I639I	NA	2 days, 0:16:00	04:06:00	2 days, 22:23:00	NA	NA	2.471e-05	0
ATG2A	23130	37	11	64679339	64679339	Silent	SNP	C	A	NA	KYSE450_OESOPHAGUS	ENST00000377264	0.3	p.R401R	NA	1 day, 2:37:00	23:43:00	06:07:00	NA	NA	0	0
SLC25A45	283130	37	11	65143980	65143980	Silent	SNP	C	T	NA	KYSE450_OESOPHAGUS	ENST00000527174	0.1	p.L255L	NA	14:40:00		20:56:00	NA	NA	0	0
DGAT2	84649	37	11	75495688	75495688	Silent	SNP	C	T	NA	KYSE450_OESOPHAGUS	ENST00000228027	0.7	p.A49A	NA	17:36:00		42:97	NA	NA	0	0
INTS4	92105	37	11	77602748	77602748	Silent	SNP	C	T	NA	KYSE450_OESOPHAGUS	ENST00000534064	0.1	p.L809L	NA	12:32:00	62:232	0.9875	NA	NA	0	0
CNTN5	53942	37	11	100226950	100226950	Silent	SNP	G	A	NA	KYSE450_OESOPHAGUS	ENST00000524871	0.1	p.*1101*	NA	20:38:00		66:189	0.974306	NA	0	0
ABCG4	64137	37	11	119029600	119029600	Silent	SNP	G	A	NA	KYSE450_OESOPHAGUS	ENST00000449422	0.2	p.A466A	NA	2 days, 17:00:00		7 days, 12:00:00	NA	NA	4.118e-05	0
MFRP	83552	37	11	119216508	119216508	Silent	SNP	T	C	NA	KYSE450_OESOPHAGUS	ENST00000530681	0.1	p.S134S	NA	16:27:00		1 day, 4:49:00	NA	NA	0	0
EFCAB4B	0	37	12	3747497	3747497	Silent	SNP	G	A	NA	KYSE450_OESOPHAGUS	ENST00000440314	0.2	p.P465P	NA	22:34:00	1 day, 0:53:00		NA	NA	0	0
CD163	9332	37	12	7640229	7640229	Silent	SNP	A	G	NA	KYSE450_OESOPHAGUS	ENST00000359156	0.4	p.C592C	NA	08:24:00		42:82	NA	NA	0	0
DUSP16	80824	37	12	12653501	12653501	Silent	SNP	T	A	NA	KYSE450_OESOPHAGUS	ENST00000228862	0.2	p.R161R	NA	14:21:00	57:191	36:83	NA	NA	0	0
PDZRN4	29951	37	12	41967452	41967452	Silent	SNP	C	T	NA	KYSE450_OESOPHAGUS	ENST00000402685	0.2	p.R957R	NA	12:31:00		1 day, 5:44:00	24:62	NA	0	0
KMT2D	8085	37	12	49421850	49421850	Silent	SNP	G	A	NA	KYSE450_OESOPHAGUS	ENST00000301067	0.7	p.F4819F	NA	06:35:00		0.842361	NA	NA	0	0
KCNH3	23416	37	12	49949666	49949666	Silent	SNP	C	T	NA	KYSE450_OESOPHAGUS	ENST00000257981	0.6	p.P800P	NA	15:29:00		10:19:00	NA	NA	0	0
IKZF4	64375	37	12	56420722	56420722	Silent	SNP	C	T	NA	KYSE450_OESOPHAGUS	ENST00000262032	0.5	p.S148S	NA	20:47:00	10:27:00	18:43:00	NA	NA	0	0
NAV3	89795	37	12	78516062	78516062	Silent	SNP	G	A	NA	KYSE450_OESOPHAGUS	ENST00000397909	0.2	p.Q1364Q	NA	03:18:00		25:100	12:58:00	NA	0	0
NTN4	59277	37	12	96059698	96059698	Silent	SNP	C	T	NA	KYSE450_OESOPHAGUS	ENST00000343702	0.4	p.V546V	NA	1 day, 9:00:00	1 day, 15:01:00	2 days, 4:01:00	NA	NA	0	0
ELK3	2004	37	12	96640756	96640756	Silent	SNP	C	T	NA	KYSE450_OESOPHAGUS	ENST00000228741	0.3	p.Y82Y	NA	1 day, 15:00:00	23:00:00	1 day, 10:00:00	NA	NA	0	0
C12orf55	0	37	12	97017617	97017617	Silent	SNP	C	T	NA	KYSE450_OESOPHAGUS	ENST00000524981	0.4	p.L1282L	NA	1 day, 4:00:00			NA	NA	0	0
BTBD11	121551	37	12	107713605	107713605	Silent	SNP	G	C	NA	KYSE450_OESOPHAGUS	ENST00000280758	0.5	p.A296A	NA	11:00:00			NA	NA	0	0
NRL	4901	37	14	24550478	24550478	Silent	SNP	G	T	NA	KYSE450_OESOPHAGUS	ENST00000561028	0.1	p.P227P	NA	14:12:00	07:03:00		NA	NA	0	0
PLEKHD1	400224	37	14	69995106	69995106	Silent	SNP	C	T	NA	KYSE450_OESOPHAGUS	ENST00000322564	0.7	p.A497A	NA	18:18:00			NA	NA	0	0
CCDC177	56936	37	14	70039608	70039608	Silent	SNP	G	T	NA	KYSE450_OESOPHAGUS	ENST00000599174	0.1	p.L244L	NA	12:09:00			NA	NA	0	0
SERPINA9	327657	37	14	94935692	94935692	Silent	SNP	A	G	NA	KYSE450_OESOPHAGUS	ENST00000380365	0.3	p.S162S	NA	14:11:00		81:89	NA	NA	0	0
RTL1	388015	37	14	101349080	101349080	Silent	SNP	G	T	NA	KYSE450_OESOPHAGUS	ENST00000534062	0.1	p.T682T	NA	05:30:00			NA	NA	0	0
PPP1R13B	23368	37	14	104206236	104206236	Silent	SNP	C	T	NA	KYSE450_OESOPHAGUS	ENST00000202556	0.9	p.E839E	NA	19:19:00		16:06:00	NA	NA	8.261e-06	0
AC012414.1	0	37	15	21005325	21005325	Silent	SNP	C	T	NA	KYSE450_OESOPHAGUS	ENST00000595502	0.1	p.H213H	NA	07:16:00			NA	NA	0	0
C15orf52	388115	37	15	40627557	40627557	Silent	SNP	C	T	NA	KYSE450_OESOPHAGUS	ENST00000559313	0.1	p.E469E	NA	14:12:00	09:05:00	1 day, 4:18:00	NA	NA	3.295e-05	0
MGA	23269	37	15	42058950	42058950	Silent	SNP	T	G	NA	KYSE450_OESOPHAGUS	ENST00000570161	0.1	p.V2890V	NA	23:17:00	1 day, 19:33:00	78:92	1 day, 12:37:00	NA	0	0
EPB42	2038	37	15	43508505	43508505	Silent	SNP	G	A	NA	KYSE450_OESOPHAGUS	ENST00000441366	0.2	p.L53L	NA	04:31:00		08:42:00	NA	NA	0	0
TLN2	83660	37	15	63044551	63044551	Silent	SNP	A	G	NA	KYSE450_OESOPHAGUS	ENST00000561311	0.1	p.G1419G	NA	09:17:00	04:08:00	1 day, 2:56:00	NA	NA	0	0
PIF1	80119	37	15	65108536	65108536	Silent	SNP	C	T	NA	KYSE450_OESOPHAGUS	ENST00000268043	0.4	p.E629E	NA	03:20:00			NA	NA	0	0
RP11-597K23.2	0	37	15	82384101	82384101	Silent	SNP	C	A	NA	KYSE450_OESOPHAGUS	ENST00000559788	0.1	p.I9I	NA	16:11:00			NA	NA	0	0
RHCG	51458	37	15	90026393	90026393	Silent	SNP	G	A	NA	KYSE450_OESOPHAGUS	ENST00000268122	0.4	p.L143L	NA	14:38:00		08:29:00	NA	NA	0	0
LRRK1	79705	37	15	101586258	101586258	Silent	SNP	C	T	NA	KYSE450_OESOPHAGUS	ENST00000388948	0.3	p.N1012N	NA	14:48:00	1.03403	26:119	62:258	NA	4.133e-05	0
TRAF7	84231	37	16	2222316	2222316	Silent	SNP	C	T	NA	KYSE450_OESOPHAGUS	ENST00000326181	0.6	p.P200P	NA	16:33:00		07:28:00	NA	NA	0	0
UBALD1	124402	37	16	4659775	4659775	Silent	SNP	C	T	NA	KYSE450_OESOPHAGUS	ENST00000283474	0.7	p.P131P	NA	2 days, 0:00:00		16:00:00	NA	NA	8.76e-06	0
GRIN2A	2903	37	16	9857714	9857714	Silent	SNP	G	T	NA	KYSE450_OESOPHAGUS	ENST00000396573	0.2	p.T1229T	NA	16:30:00		72:134	14:33:00	NA	0	0
CIITA	4261	37	16	11001503	11001503	Silent	SNP	G	A	NA	KYSE450_OESOPHAGUS	ENST00000324288	0.8	p.G718G	NA	1 day, 10:00:00		3 days, 7:00:00		NA	4.118e-05	0
VWA3A	146177	37	16	22166962	22166962	Silent	SNP	C	T	NA	KYSE450_OESOPHAGUS	ENST00000389398	0.5	p.F1160F	NA	21:13:00		2 days, 19:55:00	NA	NA	0	0
SPN	6693	37	16	29675055	29675055	Silent	SNP	C	T	NA	KYSE450_OESOPHAGUS	ENST00000360121	0.3	p.A2A	NA	21:23:00		40:113	NA	NA	0	0
ZNF785	146540	37	16	30594226	30594226	Silent	SNP	G	A	NA	KYSE450_OESOPHAGUS	ENST00000395216	0.2	p.L291L	NA	2 days, 5:00:00	15:00:00	1 day, 22:01:00	NA	NA	0	0
ZNF423	23090	37	16	49672094	49672094	Silent	SNP	G	A	NA	KYSE450_OESOPHAGUS	ENST00000561648	0.1	p.H323H	NA	2 days, 1:00:00		2 days, 7:00:00	18:00:00	NA	8.236e-06	0
GEMIN4	50628	37	17	648655	648655	Silent	SNP	G	A	NA	KYSE450_OESOPHAGUS	ENST00000319004	0.5	p.T876T	NA	21:57:00	136:417	33:69	NA	NA	0	0
GGT6	124975	37	17	4461811	4461811	Silent	SNP	G	A	NA	KYSE450_OESOPHAGUS	ENST00000574154	0.1	p.A327A	NA	18:33:00			NA	NA	0	0
TMEM256-PLSCR3	100529211	37	17	7297145	7297145	Silent	SNP	G	A	NA	KYSE450_OESOPHAGUS	ENST00000576362	0.1	p.P6P	NA	17:41:00	56:91		NA	NA	0	0
POLR2A	5430	37	17	7417004	7417004	Silent	SNP	C	T	NA	KYSE450_OESOPHAGUS	ENST00000322644	0.6	p.S1807S	NA	17:30:00	267:505	180:357	NA	NA	0	0
LSMD1	0	37	17	7760366	7760366	Silent	SNP	G	A	NA	KYSE450_OESOPHAGUS	ENST00000335155	0.5	p.L78L	NA	1 day, 0:21:00	451:311	2 days, 20:49:00	NA	NA	0	0
MYH1	4619	37	17	10409223	10409223	Silent	SNP	G	A	NA	KYSE450_OESOPHAGUS	ENST00000226207	0.5	p.L694L	NA	04:25:00			0.789583	NA	0	0
MYH2	4620	37	17	10427094	10427094	Silent	SNP	G	T	NA	KYSE450_OESOPHAGUS	ENST00000245503	0.5	p.A1761A	NA	06:19:00		34:107	NA	NA	0	0
KSR1	8844	37	17	25909742	25909742	Silent	SNP	C	T	NA	KYSE450_OESOPHAGUS	ENST00000319524	0.6	p.S197S	NA	16:24:00	06:02:00	19:25:00			0	0
C17orf66	0	37	17	34183225	34183225	Silent	SNP	T	C	NA	KYSE450_OESOPHAGUS	ENST00000311880	0.2	p.Q410Q	NA	10:33:00			NA	NA	2.471e-05	0
C17orf66	0	37	17	34190537	34190537	Silent	SNP	C	T	NA	KYSE450_OESOPHAGUS	ENST00000311880	0.2	p.K198K	NA	1 day, 3:32:00		0.75625	NA	NA	0	0
ATP6V0A1	535	37	17	40652830	40652830	Silent	SNP	G	A	NA	KYSE450_OESOPHAGUS	ENST00000343619	0.4	p.T595T	NA	18:39:00	31:70	63:143	NA	NA	0	0
MLX	6945	37	17	40720952	40720952	Silent	SNP	C	T	NA	KYSE450_OESOPHAGUS	ENST00000246912	0.4	p.D143D	NA	1 day, 2:15:00		07:00:00	NA	NA	8.244e-06	0
NBR1	4077	37	17	41341734	41341734	Silent	SNP	T	C	NA	KYSE450_OESOPHAGUS	ENST00000422280	0.1	p.L204L	NA	19:38:00	105:193	83:264	NA	NA	0	0
C17orf47	284083	37	17	56620147	56620147	Silent	SNP	G	A	NA	KYSE450_OESOPHAGUS	ENST00000321691	0.3	p.S467S	NA	13:30:00		91:233	NA	NA	0	0
ACE	1636	37	17	61559938	61559938	Silent	SNP	G	A	NA	KYSE450_OESOPHAGUS	ENST00000290866	0.4	p.R410R	NA	21:39:00		1 day, 3:43:00	NA	NA	0	0
CEP112	201134	37	17	64025992	64025992	Silent	SNP	C	T	NA	KYSE450_OESOPHAGUS	ENST00000392769	0.2	p.K456K	NA	10:32:00		0.889583	NA	NA	0	0
SLC39A11	201266	37	17	70943937	70943937	Silent	SNP	C	T	NA	KYSE450_OESOPHAGUS	ENST00000542342	0.2	p.E128E	NA	23:24:00	77:128	63:94	NA	NA	0	0
SDK2	54549	37	17	71398275	71398275	Silent	SNP	G	A	NA	KYSE450_OESOPHAGUS	ENST00000392650	0.3	p.I830I	NA	08:27:00		11:32:00	NA	NA	0	0
GPR142	350383	37	17	72363665	72363665	Silent	SNP	C	T	NA	KYSE450_OESOPHAGUS	ENST00000335666	0.4	p.P7P	NA	12:25:00		15:59:00	NA	NA	0	0
CD300A	11314	37	17	72469982	72469982	Silent	SNP	C	T	NA	KYSE450_OESOPHAGUS	ENST00000360141	0.3	p.P116P	NA	1 day, 8:14:00		2 days, 1:31:00	NA	NA	1.647e-05	0
RECQL5	9400	37	17	73625322	73625322	Silent	SNP	G	A	NA	KYSE450_OESOPHAGUS	ENST00000317905	0.5	p.S727S	NA	10:14:00	1 day, 6:43:00	12:05:00	NA	NA	0	0
AFMID	125061	37	17	76198617	76198617	Silent	SNP	G	T	NA	KYSE450_OESOPHAGUS	ENST00000327898	0.5	p.L64L	NA	08:16:00	73:159	1 day, 12:47:00	NA	NA	0	0
ENPP7	339221	37	17	77711749	77711749	Silent	SNP	C	T	NA	KYSE450_OESOPHAGUS	ENST00000328313	0.5	p.L427L	NA	16:27:00		0.763889	NA	NA	0	0
TBC1D16	125058	37	17	77984315	77984315	Silent	SNP	G	T	NA	KYSE450_OESOPHAGUS	ENST00000310924	0.2	p.I141I	NA	07:44:00			NA	NA	0	0
DUS1L	64118	37	17	80019129	80019129	Silent	SNP	G	A	NA	KYSE450_OESOPHAGUS	ENST00000354321	0.7	p.P266P	NA	14:33:00	283:619	03:14:00	NA	NA	0	0
COLEC12	81035	37	18	334902	334902	Silent	SNP	G	A	NA	KYSE450_OESOPHAGUS	ENST00000400256	0.3	p.T552T	NA	1 day, 6:13:00		06:03:00	NA	NA	8.37e-06	0
APCDD1	147495	37	18	10485704	10485704	Silent	SNP	C	G	NA	KYSE450_OESOPHAGUS	ENST00000355285	0.5	p.S340S	NA	20:31:00	04:11:00	16:23:00	NA	NA	0	0
MYO5B	4645	37	18	47463717	47463717	Silent	SNP	G	A	NA	KYSE450_OESOPHAGUS	ENST00000285039	0.7	p.A601A	NA	04:08:00		11:15:00	NA	NA	8.27e-06	0
ADAMTS10	81794	37	19	8650358	8650358	Silent	SNP	C	T	NA	KYSE450_OESOPHAGUS	ENST00000597188	0.1	p.A949A	NA	16:11:00			NA	NA	0	0
ZNF559	84527	37	19	9449904	9449904	Silent	SNP	C	T	NA	KYSE450_OESOPHAGUS	ENST00000393883	0.2	p.F23F	NA	08:16:00	07:25:00	38:131	NA	NA	0	0
ZNF737	100129842	37	19	20727908	20727908	Silent	SNP	T	C	NA	KYSE450_OESOPHAGUS	ENST00000427401	0.4	p.K367K	NA	17:14:00	08:08:00	90:86	NA	NA	1.65e-05	0
TSHZ3	57616	37	19	31768785	31768785	Silent	SNP	G	A	NA	KYSE450_OESOPHAGUS	ENST00000240587	0.4	p.P638P	NA	16:12:00	07:05:00	11:14:00	NA	NA	2.471e-05	0
SLC7A10	56301	37	19	33702166	33702166	Silent	SNP	G	A	NA	KYSE450_OESOPHAGUS	ENST00000253188	0.4	p.F327F	NA	22:15:00		1 day, 2:27:00	NA	NA	0	0
ITPKC	80271	37	19	41245291	41245291	Silent	SNP	C	T	NA	KYSE450_OESOPHAGUS	ENST00000263370	0.2	p.H626H	NA	18:11:00	1 day, 14:44:00	11:17:00	NA	NA	1.647e-05	0
KIR2DL3	3804	37	19	55263141	55263141	Silent	SNP	G	T	NA	KYSE450_OESOPHAGUS	ENST00000342376	0.3	p.V252V	NA	21:17:00		61:73	NA	NA	0	0
ZNF865	100507290	37	19	56126292	56126292	Silent	SNP	G	C	NA	KYSE450_OESOPHAGUS	ENST00000568956	0.1	p.G436G	NA	09:06:00	21:16:00		NA	NA	0	0
ZNF787	126208	37	19	56600100	56600100	Silent	SNP	C	T	NA	KYSE450_OESOPHAGUS	ENST00000270459	0.3	p.E147E	NA	10:10:00	217:200	13:25:00	NA	NA	0	0
HCK	3055	37	20	30672207	30672207	Silent	SNP	G	C	NA	KYSE450_OESOPHAGUS	ENST00000520553	0.1	p.G211G	NA	17:23:00		12:24:00	12:18:00	NA	0	0
ASXL1	171023	37	20	31021198	31021198	Silent	SNP	A	T	NA	KYSE450_OESOPHAGUS	ENST00000375687	0.4	p.P399P	NA	18:30:00	80:167	53:85	NA	NA	0	0
PHF20	51230	37	20	34487383	34487383	Silent	SNP	C	T	NA	KYSE450_OESOPHAGUS	ENST00000374012	0.3	p.D458D	NA	10:28:00	34:79	18:53:00	NA	NA	0	0
BPI	671	37	20	36932694	36932694	Silent	SNP	C	T	NA	KYSE450_OESOPHAGUS	ENST00000262865	0.4	p.A27A	NA	17:31:00		1 day, 0:37:00	NA	NA	1.647e-05	0
JPH2	57158	37	20	42815328	42815328	Silent	SNP	G	A	NA	KYSE450_OESOPHAGUS	ENST00000372980	0.3	p.F6F	NA	05:36:00			NA	NA	0	0
SLC13A3	64849	37	20	45242164	45242164	Silent	SNP	C	T	NA	KYSE450_OESOPHAGUS	ENST00000279027	0.4	p.E104E	NA	11:22:00		12:50:00	NA	NA	0	0
DIDO1	11083	37	20	61513309	61513309	Silent	SNP	T	C	NA	KYSE450_OESOPHAGUS	ENST00000266070	0.4	p.R1333R	NA	19:52:00	68:168	42:111	NA	NA	0	0
KRTAP24-1	643803	37	21	31654864	31654864	Silent	SNP	G	A	NA	KYSE450_OESOPHAGUS	ENST00000340345	0.4	p.C129C	NA	12:12:00		1 day, 13:31:00	NA	NA	0	0
RRP1	8568	37	21	45217905	45217905	Silent	SNP	G	A	NA	KYSE450_OESOPHAGUS	ENST00000497547	0.1	p.S245S	NA	1 day, 2:17:00	303:312	17:14:00	NA	NA	2.476e-05	0
PI4KA	5297	37	22	21064260	21064260	Silent	SNP	G	A	NA	KYSE450_OESOPHAGUS	ENST00000572273	0.1	p.L1979L	NA	11:12:00	57:62	1 day, 8:23:00		NA	0	0
SEZ6L	23544	37	22	26692874	26692874	Silent	SNP	C	T	NA	KYSE450_OESOPHAGUS	ENST00000248933	0.6	p.S330S	NA	1 day, 14:00:00		18:00:00	NA	NA	1.647e-05	0
APOBEC3F	200316	37	22	39448670	39448670	Silent	SNP	G	A	NA	KYSE450_OESOPHAGUS	ENST00000308521	0.5	p.L364L	NA	18:15:00	06:12:00	79:98	NA	NA	0	0
GPRASP1	9737	37	0	101912438	101912438	Silent	SNP	A	C	NA	KYSE450_OESOPHAGUS	ENST00000361600	0.5	p.S1199S	NA	12:00:00	05:00:00	2 days, 10:00:00	NA	NA	2.471e-05	0
HMCN1	83872	37	1	186158968	186158968	Silent	SNP	C	A	NA	KYSE450_OESOPHAGUS	ENST00000271588	0.4	p.T5622T	NA			0.500694	NA	NA	0	0
DIAPH3	81624	37	13	60616871	60616871	Silent	SNP	G	C	NA	KYSE450_OESOPHAGUS	ENST00000400324	0.4	p.V193V	NA			06:48:00	NA	NA	0	0
FOSB	2354	37	19	45971940	45971940	Silent	SNP	C	T	NA	KYSE450_OESOPHAGUS	ENST00000353609	0.3	p.F32F	NA			0.469444	NA	NA	0	0
PPP2R1A	5518	37	19	52725480	52725480	Silent	SNP	C	G	NA	KYSE450_OESOPHAGUS	ENST00000322088	0.6	p.P549P	NA			07:40:00	NA	NA	0	0
NIPBL	25836	37	5	37064664	37064664	Silent	SNP	G	T	NA	KYSE450_OESOPHAGUS	ENST00000282516	0.8	p.T2695T	NA		36:155	55:182	25:69	NA	0	0
ZNF366	167465	37	5	71756709	71756709	Silent	SNP	G	T	NA	KYSE450_OESOPHAGUS	ENST00000318442	0.5	p.P205P	NA			07:42:00	NA	NA	0	0
CDH12	1010	37	5	22078756	22078756	Silent	SNP	A	T	NA	KYSE450_OESOPHAGUS	ENST00000382254	0.1	p.L10L	NA			1.00069	NA	NA	0	0
OR51G1	79324	37	11	4945288	4945288	Silent	SNP	A	G	NA	KYSE450_OESOPHAGUS	ENST00000321961	0.2	p.I94I	NA			06:54:00	NA	NA	0	0
MT-ND1	4535	37	0	4117	4117	Silent	SNP	T	C	NA	KYSE450_OESOPHAGUS	ENST00000361390	0.2	p.L271L	NA		36 days, 21:04:00	3 days, 1:00:00			0	0
MT-CO1	4512	37	0	6023	6023	Silent	SNP	G	A	NA	KYSE450_OESOPHAGUS	ENST00000361624	0.2	p.E40E	NA			09:00:00			0	0
MT-CO1	4512	37	0	6413	6413	Silent	SNP	T	C	NA	KYSE450_OESOPHAGUS	ENST00000361624	0.2	p.N170N	NA			5 days, 22:01:00			0	0
MT-ND5	4540	37	0	13590	13590	Silent	SNP	G	A	NA	KYSE450_OESOPHAGUS	ENST00000361567	0.2	p.L418L	NA			4 days, 22:00:00			0	0
MT-CYB	4519	37	0	14824	14824	Silent	SNP	C	T	NA	KYSE450_OESOPHAGUS	ENST00000361789	0.2	p.N26N	NA			0.757639			0	0
MT-CYB	4519	37	0	15535	15535	Silent	SNP	C	T	NA	KYSE450_OESOPHAGUS	ENST00000361789	0.2	p.N263N	NA			5 days, 22:00:00			0	0
NBPF11	200030	37	1	146055365	146055365	Silent	SNP	C	G	NA	KYSE450_OESOPHAGUS	ENST00000604938	0.1	p.L86L	NA		0.677083		NA	NA	0	0
ZIC4	84107	37	3	147113706	147113706	Silent	SNP	A	G	NA	KYSE450_OESOPHAGUS	ENST00000383075	0.3	p.P207P	NA		07:08:00		NA	NA	0	0
ZIC4	84107	37	3	147113712	147113712	Silent	SNP	A	G	NA	KYSE450_OESOPHAGUS	ENST00000383075	0.3	p.P205P	NA		06:08:00		NA	NA	0	0
ANXA8	653145	37	10	48265024	48265024	Silent	SNP	C	T	NA	KYSE450_OESOPHAGUS	ENST00000344416	0.5	p.L205L	NA		144:222		NA	NA	0	0
KRT6B	3854	37	12	52841780	52841780	Silent	SNP	A	G	NA	KYSE450_OESOPHAGUS	ENST00000252252	0.3	p.C402C	NA		13:04:00		NA	NA	0	0
KRT6B	3854	37	12	52845461	52845461	Silent	SNP	G	A	NA	KYSE450_OESOPHAGUS	ENST00000252252	0.3	p.G134G	NA		06:24:00		NA	NA	0	0
