# Supplementary material for: Heterogeneity Analysis of Esophageal Squamous Cell Carcinoma in Cell Lines, Tumor Tissues and Patient-Derived Xenografts
Source: J Cancer. 2021 May 10;12(13):3930–44. doi: 10.7150/jca.52286 (PMC8176252; doi:10.7150/jca.52286)
Supplement: Supplementary file 1 — Supplementary figures and tables. [file jcav12p3930s1.zip › Supplementary materials/Mutations files of 12 ESCC cell lines /KYSE70_OESOPHAGUS Mutations.xlsm]

## Sheet: KYSE70_OESOPHAGUS Mutations
Hugo Symbol	Entrez Gene Id	Ncbi Build	Chr	Start Position	End Position	Variant Classification	Variant Type	Reference Allele	Tumor Seq Allele	dbSNP ID	Tumor Sample Barcode	Annotation Tran	script	Protein Change	CCLE WES alt:ref	CCLE WGS alt:ref	CCLE RNAseq alt:ref	Sanger WES alt:ref	CCLE HC1650 alt:ref	CCLE Raindance alt:ref	ExAC Allelic Fraction	TCGA Hotspot Count			Gene stable ID
ESR1	2099	37	6	152125755	152125755	De_novo_Start_OutOfFrame	SNP	G	A	NA	KYSE70_OESOPHAGUS	ENST00000338799	0.5		NA	14:12:00			NA	NA	0	0			ENSG00000038219		BOD1L1
HSPA8	3312	37	11	122932880	122932880	De_novo_Start_OutOfFrame	SNP	T	C	NA	KYSE70_OESOPHAGUS	ENST00000534624	0.1		NA	1 day, 2:12:00			NA	NA	0	0			ENSG00000050327		ARHGEF5
C14orf105	55195	37	14	57960489	57960489	De_novo_Start_OutOfFrame	SNP	A	C	NA	KYSE70_OESOPHAGUS	ENST00000216445	0.3		NA	16:23:00		05:12:00	NA	NA	0	0			ENSG00000060140		STYK1
DYNC1H1	1778	37	14	102430976	102430976	De_novo_Start_OutOfFrame	SNP	G	A	NA	KYSE70_OESOPHAGUS	ENST00000360184	0.4		NA	09:23:00	86:148		NA	NA	0	0			ENSG00000078589		P2RY10
TRPV1	7442	37	17	3495908	3495908	De_novo_Start_OutOfFrame	SNP	G	A	NA	KYSE70_OESOPHAGUS	ENST00000399756	0.4		NA	1 day, 1:12:00			NA	NA	0	0			ENSG00000070444		MNT
C19orf25	148223	37	19	1479470	1479470	De_novo_Start_OutOfFrame	SNP	C	T	NA	KYSE70_OESOPHAGUS	ENST00000436106	0.2		NA	10:34:00			NA	NA	0	0			ENSG00000065308		TRAM2
KCNJ14	3770	37	19	48958895	48958895	De_novo_Start_OutOfFrame	SNP	G	A	NA	KYSE70_OESOPHAGUS	ENST00000342291	0.2		NA	10:30:00	03:11:00		NA	NA	0	0			ENSG00000094963		FMO2
ANXA4	307	37	2	69969133	69969133	De_novo_Start_OutOfFrame	SNP	G	A	NA	KYSE70_OESOPHAGUS	ENST00000394295	0.4		NA		07:10:00		NA	NA	0	0			ENSG00000099817		POLR2E
SAR1B	51128	37	5	133967858	133967858	De_novo_Start_OutOfFrame	SNP	C	T	NA	KYSE70_OESOPHAGUS	ENST00000439578	0.1		NA		0.506944		NA	NA	0	0			ENSG00000100528		CNIH1
ZNF706	51123	37	8	102216071	102216071	De_novo_Start_OutOfFrame	DEL	T	-	NA	KYSE70_OESOPHAGUS	ENST00000520347	0.1		NA		1 day, 20:01:00		NA	NA	0	0			ENSG00000100557		CCDC198
SLC27A3	11000	37	1	153751914	153751914	Frame_Shift_Del	DEL	C	-	NA	KYSE70_OESOPHAGUS	ENST00000271857	0.2	p.P743fs	NA	14:30:00	56:82	28:75	NA	NA	0.0007495	0			ENSG00000101255		TRIB3
ANKRD36	375248	37	2	97909603	97909607	Frame_Shift_Del	DEL	AAAAG	-	NA	KYSE70_OESOPHAGUS	ENST00000461153	0.2	p.KK1469fs	NA	05:26:00			NA	NA	0.001479	0			ENSG00000103707		MTFMT
ACVR2A	92	37	2	148657349	148657349	Frame_Shift_Del	DEL	A	-	NA	KYSE70_OESOPHAGUS	ENST00000241416	0.7	p.Y137fs	NA	12:05:00	04:04:00	4 days, 11:27:00	1 day, 5:14:00	NA	0	0			ENSG00000104237		RP1
ATP13A5	344905	37	3	193039485	193039485	Frame_Shift_Del	DEL	A	-	NA	KYSE70_OESOPHAGUS	ENST00000342358	0.4	p.C634fs	NA	1 day, 22:32:00		107:92	2 days, 17:44:00	NA	0	0			ENSG00000104368		PLAT
POLN	353497	37	4	2073901	2073901	Frame_Shift_Del	DEL	A	-	NA	KYSE70_OESOPHAGUS	ENST00000511885	0.2	p.P881fs	NA	16:01:00		1 day, 4:08:00	NA	NA	0.0005355	0			ENSG00000186529		CYP4F3
PCDHA8	56140	37	5	140221570	140221580	Frame_Shift_Del	DEL	CTCACAGGCAC	-	NA	KYSE70_OESOPHAGUS	ENST00000531613	0.1	p.LTGT222fs	NA	1 day, 2:00:00		1 day, 9:02:00	NA	NA	0	0			ENSG00000104888		SLC17A7
C7orf10	0	37	7	40228132	40228132	Frame_Shift_Del	DEL	G	-	NA	KYSE70_OESOPHAGUS	ENST00000335693	0.4	p.V96fs	NA	1 day, 0:25:00		85:107	NA	NA	0.0001573	0			ENSG00000186115		CYP4F2
EGFR	1956	37	7	55210093	55210093	Frame_Shift_Del	DEL	C	-	NA	KYSE70_OESOPHAGUS	ENST00000455089	0.1	p.T68fs	NA	20:17:00	75:269	70:111	1 day, 19:55:00		0	0			ENSG00000105722		ERF
FAM131B	9715	37	7	143056065	143056084	Frame_Shift_Del	DEL	TTGCCCCATGGCTGTGGGCT	-	NA	KYSE70_OESOPHAGUS	ENST00000409408	0.1	p.KPTAMGQ73fs	NA	10:34:00			NA	NA	0	0			ENSG00000105738		SIPA1L3
OR5B12	390191	37	11	58207508	58207508	Frame_Shift_Del	DEL	C	-	NA	KYSE70_OESOPHAGUS	ENST00000302572	0.2	p.G39fs	NA	11:30:00		26:82	NA	NA	0	0			ENSG00000105953		OGDH
C11orf82	0	37	11	82645085	82645094	Frame_Shift_Del	DEL	GAAAGAAACT	-	NA	KYSE70_OESOPHAGUS	ENST00000533655	0.1	p.RKKL902fs	NA	14:37:00	03:19:00	0.50625	NA	NA	1.647e-05	0			ENSG00000107959		PITRM1
OXGR1	27199	37	13	97639880	97639880	Frame_Shift_Del	DEL	A	-	NA	KYSE70_OESOPHAGUS	ENST00000298440	0.1	p.L45fs	NA	1 day, 0:18:00		17:20:00	NA	NA	0.009678	0			ENSG00000108821		COL1A1
APBA2	321	37	15	29368284	29368284	Frame_Shift_Del	DEL	T	-	NA	KYSE70_OESOPHAGUS	ENST00000558402	0.1	p.S353fs	NA	06:15:00	05:17:00	1 day, 13:55:00	NA	NA	0	0			ENSG00000077684		JADE1
C17orf107	100130311	37	17	4803338	4803344	Frame_Shift_Del	DEL	ACCGAAG	-	NA	KYSE70_OESOPHAGUS	ENST00000381365	0.3	p.EPK58fs	NA	1 day, 5:26:00			NA	NA	0.003266	0			ENSG00000111276		CDKN1B
CTXN1	404217	37	19	7990321	7990322	Frame_Shift_Del	DEL	CG	-	NA	KYSE70_OESOPHAGUS	ENST00000318978	0.4	p.V35fs	NA		27:76	07:10:00	NA	NA	0	0			ENSG00000111615		KRR1
TRIM73	375593	37	7	75028328	75028328	Frame_Shift_Del	DEL	G	-	NA	KYSE70_OESOPHAGUS	ENST00000437796	0.1	p.K37fs	NA			08:24:00	NA	NA	0	0			ENSG00000039123		MTREX
OR2T12	127064	37	1	248458133	248458134	Frame_Shift_Del	DEL	AA	-	NA	KYSE70_OESOPHAGUS	ENST00000317996	0.1	p.FY249fs	NA			39:77	NA	NA	0.009941	0			ENSG00000112874		NUDT12
NUDT18	79873	37	8	21966708	21966708	Frame_Shift_Del	DEL	G	-	NA	KYSE70_OESOPHAGUS	ENST00000309188	0.6	p.P35fs	NA		1 day, 13:00:00	05:01:00	NA	NA	0.962	0			ENSG00000113100		CDH9
RP1	6101	37	8	55533929	55533929	Frame_Shift_Del	DEL	G	-	NA	KYSE70_OESOPHAGUS	ENST00000220676	0.1	p.A135fs	NA			11:15:00	NA	NA	0	0			ENSG00000114853		ZBTB47
TTC30B	150737	37	2	178416325	178416326	Frame_Shift_Del	DEL	GA	-	NA	KYSE70_OESOPHAGUS	ENST00000408939	0.3	p.V389fs	NA		04:21:00		NA	NA	0	0			ENSG00000084674		APOB
TP53	7157	37	17	7577529	7577530	Frame_Shift_Ins	INS	-	T	NA	KYSE70_OESOPHAGUS	ENST00000420246	0.2	p.I251fs	NA	1 day, 3:21:00	0.970833	1 day, 15:27:00	2 days, 0:30:00		0	4			ENSG00000115718		PROC
C3orf49	132200	37	3	63816811	63816812	Frame_Shift_Ins	INS	-	ACACT	NA	KYSE70_OESOPHAGUS	ENST00000295896	0.8	p.-200fs	NA	2 days, 4:05:00		122:98	NA	NA	0.002461	0			ENSG00000116032		GRIN3B
ADAMDEC1	27299	37	8	24249811	24249812	Frame_Shift_Ins	INS	-	G	NA	KYSE70_OESOPHAGUS	ENST00000256412	0.4	p.HE42fs	NA	20:19:00			NA	NA	0	0			ENSG00000120322		PCDHB8
KRR1	11103	37	12	75900343	75900344	Frame_Shift_Ins	INS	-	T	NA	KYSE70_OESOPHAGUS	ENST00000229214	0.4	p.I147fs	NA	04:29:00		64:178	NA	NA	0.0036	0			ENSG00000160145		KALRN
CMTM4	146223	37	16	66651193	66651194	Frame_Shift_Ins	INS	-	AGTG	NA	KYSE70_OESOPHAGUS	ENST00000330687	0.4	p.W231fs	NA	2 days, 2:05:00	5 days, 20:00:00	1 day, 14:17:00	NA	NA	0.0001153	0			ENSG00000121989		ACVR2A
NLRP9	338321	37	19	56223202	56223203	Frame_Shift_Ins	INS	-	CC	NA	KYSE70_OESOPHAGUS	ENST00000332836	0.2	p.A936fs	NA	23:18:00		1 day, 4:27:00	NA	NA	0	0			ENSG00000123171		CCDC70
ZNF544	27300	37	19	58774040	58774041	Frame_Shift_Ins	INS	-	GTAG	NA	KYSE70_OESOPHAGUS	ENST00000600220	0.1	p.-662fs	NA	20:23:00		101:177	NA	NA	0.001705	0			ENSG00000123384		LRP1
HIST4H4	121504	37	12	14923934	14923935	Frame_Shift_Ins	INS	-	AT	NA	KYSE70_OESOPHAGUS	ENST00000539745	0.1	p.G29fs	NA			0.756944	NA	NA	0	0			ENSG00000125450		NUP85
FAM193A	8603	37	4	2692536	2692537	Frame_Shift_Ins	INS	-	A	NA	KYSE70_OESOPHAGUS	ENST00000324666	0.5	p.AK590fs	NA		09:49:00		NA	NA	0	0			ENSG00000125459		MSTO1
FAM135A	57579	37	6	71234304	71234305	Frame_Shift_Ins	INS	-	A	NA	KYSE70_OESOPHAGUS	ENST00000418814	0.2	p.TK506fs	NA		09:18:00		NA	NA	3.688e-05	0			ENSG00000125970		RALY
ABCA13	154664	37	7	48259058	48259059	Frame_Shift_Ins	INS	-	A	NA	KYSE70_OESOPHAGUS	ENST00000435803	0.1	p.AK132fs	NA		05:19:00		NA	NA	0	0			ENSG00000127415		IDUA
SLC29A3	55315	37	10	73111424	73111425	Frame_Shift_Ins	INS	-	T	NA	KYSE70_OESOPHAGUS	ENST00000373189	0.5	p.F164fs	NA		07:28:00		NA	NA	0	0			ENSG00000117245		KIF17
MYL6B	140465	37	12	56548870	56548871	Frame_Shift_Ins	INS	-	ACAG	NA	KYSE70_OESOPHAGUS	ENST00000553066	0.1	p.V79fs	NA		0.526389		NA	NA	0	0			ENSG00000128340		RAC2
CCDC122	160857	37	13	44442854	44442855	Frame_Shift_Ins	INS	-	T	NA	KYSE70_OESOPHAGUS	ENST00000444614	0.3	p.N44fs	NA		04:07:00		NA	NA	0	0			ENSG00000129514		FOXA1
MYO1D	4642	37	17	31087623	31087624	Frame_Shift_Ins	INS	-	A	NA	KYSE70_OESOPHAGUS	ENST00000318217	0.5	p.C353fs	NA		1.01944		NA	NA	0	0			ENSG00000103449		SALL1
DOPEY2	9980	37	21	37605285	37605286	Frame_Shift_Ins	INS	-	T	NA	KYSE70_OESOPHAGUS	ENST00000399151	0.3	p.PF845fs	NA		04:10:00		NA	NA	0	0			ENSG00000102452		NALCN
MORC4	79710	37	0	106228357	106228358	Frame_Shift_Ins	INS	-	T	NA	KYSE70_OESOPHAGUS	ENST00000355610	0.4	p.G215fs	NA		0.679861		NA	NA	0	0			ENSG00000105520		PLPPR2
ZDHHC16	84287	37	10	99215505	99215507	In_Frame_Del	DEL	AAG	-	NA	KYSE70_OESOPHAGUS	ENST00000370842	0.2	p.K290del	NA	17:37:00	104:263	38:94	NA	NA	5.765e-05	4			ENSG00000087116		ADAMTS2
OR2L5	81466	37	1	248185298	248185321	In_Frame_Del	DEL	TTCCCACCATCAAAAATTGGCCTT	-	NA	KYSE70_OESOPHAGUS	ENST00000355281	0.1	p.FPPSKIGL17del	NA	06:29:00			NA	NA	0	0			ENSG00000088854		C20orf194
PROC	5624	37	2	128183697	128183699	In_Frame_Del	DEL	AGA	-	NA	KYSE70_OESOPHAGUS	ENST00000234071	0.3	p.K193del	NA	16:33:00		15:39:00	NA	NA	0.0006589	0			ENSG00000131495		NDUFA2
TEX15	56154	37	8	30704935	30704949	In_Frame_Del	DEL	TTCAGAACTCAAAAT	-	NA	KYSE70_OESOPHAGUS	ENST00000256246	0.2	p.ILSSE529del	NA	1 day, 4:07:00		2 days, 4:31:00	NA	NA	4.943e-05	0			ENSG00000167768		KRT1
FADS1	3992	37	11	61569887	61569889	In_Frame_Del	DEL	TGG	-	NA	KYSE70_OESOPHAGUS	ENST00000350997	0.7	p.H500del	NA	19:28:00	93:306	04:06:00	NA	NA	0	0			ENSG00000130702		LAMA5
HEATR4	399671	37	14	73989005	73989007	In_Frame_Del	DEL	CTT	-	NA	KYSE70_OESOPHAGUS	ENST00000553558	0.1	p.K284del	NA	09:40:00			NA	NA	0.002529	0			ENSG00000131153		GINS2
KHSRP	8570	37	19	6416788	6416790	In_Frame_Del	DEL	AGA	-	NA	KYSE70_OESOPHAGUS	ENST00000398148	0.3	p.F429del	NA	11:37:00	44:144	05:11:00	NA	NA	0	0			ENSG00000131459		GFPT2
SHROOM2	357	37	0	9863178	9863189	In_Frame_Del	DEL	CTCTCTGTCCAG	-	NA	KYSE70_OESOPHAGUS	ENST00000380913	0.3	p.SLSS411del	NA	1 day, 3:03:00	05:00:00	09:05:00	NA	NA	0.003163	0			ENSG00000131781		FMO5
NIPA1	123606	37	15	23086365	23086367	In_Frame_Del	DEL	GCC	-	NA	KYSE70_OESOPHAGUS	ENST00000337435	0.4	p.15_16AA>A	NA			05:04:00	NA	NA	0	0			ENSG00000132465		JCHAIN
NCR1	9437	37	19	55424204	55424206	In_Frame_Del	DEL	GAA	-	NA	KYSE70_OESOPHAGUS	ENST00000291890	0.4	p.E294del	NA			08:46:00	NA	NA	0.02	0			ENSG00000132702		HAPLN2
RALY	22913	37	20	32664878	32664880	In_Frame_Del	DEL	GGT	-	NA	KYSE70_OESOPHAGUS	ENST00000246194	0.3	p.G238del	NA			07:14:00	NA	NA	0.003271	0			ENSG00000132874		SLC14A2
BMP6	654	37	6	7727522	7727523	In_Frame_Ins	INS	-	AGC	NA	KYSE70_OESOPHAGUS	ENST00000283147	0.6	p.118_119insQ	NA	15:06:00			NA	NA	0	0			ENSG00000264424		MYH4
SALL2	6297	37	14	21991333	21991334	In_Frame_Ins	INS	-	GGT	NA	KYSE70_OESOPHAGUS	ENST00000327430	0.3	p.843_843P>PP	NA	18:04:00	1 day, 2:00:00	1 day, 5:21:00	NA	NA	0	0			ENSG00000133863		TEX15
SREBF1	6720	37	17	17723464	17723465	In_Frame_Ins	INS	-	TGGGGC	NA	KYSE70_OESOPHAGUS	ENST00000355815	0.4	p.183_184insPA	NA	08:36:00	34:164	07:31:00	NA	NA	1.648e-05	0			ENSG00000134028		ADAMDEC1
AR	367	37	0	66765148	66765149	In_Frame_Ins	INS	-	TGC	NA	KYSE70_OESOPHAGUS	ENST00000374690	0.3	p.54_54L>LL	NA	12:05:00				NA	0	0			ENSG00000134324		LPIN1
CTDP1	9150	37	18	77475187	77475188	In_Frame_Ins	INS	-	GGA	NA	KYSE70_OESOPHAGUS	ENST00000299543	0.7	p.582_583insE	NA	13:03:00	20:00:00	06:06:00	NA	NA	0	0			ENSG00000134343		ANO3
SP3	6670	37	2	174829201	174829202	In_Frame_Ins	INS	-	GCC	NA	KYSE70_OESOPHAGUS	ENST00000310015	0.6	p.29_30insG	NA		1 day, 2:00:00		NA	NA	0	0			ENSG00000134827		TCN1
GATA3	2625	37	10	8115837	8115837	Missense_Mutation	SNP	G	A	NA	KYSE70_OESOPHAGUS	ENST00000346208	0.3	p.A395T	NA	19:00:00		2 days, 11:00:00	NA	NA	0.0001647	5			ENSG00000135457		TFCP2
CYP4F2	8529	37	19	15989681	15989681	Missense_Mutation	SNP	C	T	NA	KYSE70_OESOPHAGUS	ENST00000221700	0.6	p.R488H	NA		04:08:00		NA	NA	0	5			ENSG00000036672		USP2
NFE2L2	4780	37	2	178098973	178098973	Missense_Mutation	SNP	C	A	NA	KYSE70_OESOPHAGUS	ENST00000397062	0.3	p.W24C	NA	21:00:00	28 days, 10:02:00	1 day, 4:00:00	NA	NA	0	4			ENSG00000138030		KHK
BST1	683	37	4	15707179	15707179	Missense_Mutation	SNP	C	T	NA	KYSE70_OESOPHAGUS	ENST00000265016	0.4	p.A77V	NA	1 day, 4:00:00		3 days, 11:00:00	NA	NA	8.236e-05	3			ENSG00000138411		HECW2
PCLO	27445	37	7	82584306	82584306	Missense_Mutation	SNP	C	T	NA	KYSE70_OESOPHAGUS	ENST00000333891	0.9	p.G1988E	NA	07:25:00	02:03:00	0.938889	NA	NA	0	3			ENSG00000072657		TRHDE
CDC42BPG	55561	37	11	64606355	64606355	Missense_Mutation	SNP	G	A	NA	KYSE70_OESOPHAGUS	ENST00000342711	0.5	p.P299L	NA	21:27:00	12:26:00		20:52:00	NA	5.773e-05	3			ENSG00000069431		ABCC9
TMEM52	339456	37	1	1849730	1849730	Missense_Mutation	SNP	G	C	NA	KYSE70_OESOPHAGUS	ENST00000310991	0.3	p.P104R	NA	1 day, 4:27:00	09:12:00	1 day, 11:16:00	NA	NA	0	0			ENSG00000065882		TBC1D1
CCDC27	148870	37	1	3680299	3680299	Missense_Mutation	SNP	G	A	NA	KYSE70_OESOPHAGUS	ENST00000294600	0.2	p.D451N	NA	20:30:00		45:87	NA	NA	0	0			ENSG00000101752		MIB1
AADACL3	126767	37	1	12780906	12780906	Missense_Mutation	SNP	C	G	NA	KYSE70_OESOPHAGUS	ENST00000359318	0.5	p.S79C	NA	1 day, 8:14:00		2 days, 20:37:00	NA	NA	3.309e-05	0			ENSG00000101746		NOL4
TMEM82	388595	37	1	16069337	16069337	Missense_Mutation	SNP	C	G	NA	KYSE70_OESOPHAGUS	ENST00000375782	0.1	p.I32M	NA	1 day, 5:13:00		16:07:00	NA	NA	0	0			ENSG00000060709		RIMBP2
TMCO4	255104	37	1	20073749	20073749	Missense_Mutation	SNP	C	T	NA	KYSE70_OESOPHAGUS	ENST00000294543	0.6	p.A174T	NA	1 day, 9:36:00	1 day, 4:00:00	226:242	NA	NA	4.942e-05	0			ENSG00000127743		IL17B
KIF17	57576	37	1	20996955	20996955	Missense_Mutation	SNP	C	A	NA	KYSE70_OESOPHAGUS	ENST00000247986	0.2	p.A918S	NA	1 day, 1:28:00	07:01:00	2 days, 2:48:00	NA	NA	0	0			ENSG00000122966		CIT
ZBTB40	9923	37	1	22843903	22843903	Missense_Mutation	SNP	G	A	NA	KYSE70_OESOPHAGUS	ENST00000375647	0.4	p.G927S	NA	1 day, 8:00:00	3 days, 21:01:00	3 days, 5:01:00	NA	NA	0	0			ENSG00000078142		PIK3C3
CLSPN	63967	37	1	36228880	36228880	Missense_Mutation	SNP	G	A	NA	KYSE70_OESOPHAGUS	ENST00000318121	0.3	p.L209F	NA	17:18:00	04:03:00	1 day, 21:54:00	NA	NA	0	0			ENSG00000104738		MCM4
RHBDL2	54933	37	1	39384828	39384828	Missense_Mutation	SNP	C	A	NA	KYSE70_OESOPHAGUS	ENST00000289248	0.2	p.E19D	NA	23:00:00	22:00:00	3 days, 2:00:00	NA	NA	0	0			ENSG00000106615		RHEB
MACF1	23499	37	1	39823478	39823478	Missense_Mutation	SNP	G	C	NA	KYSE70_OESOPHAGUS	ENST00000372915	0.3	p.K3957N	NA	09:47:00	25:70	26:74	NA	NA	0	0			ENSG00000126934		MAP2K2
NDC1	55706	37	1	54238017	54238017	Missense_Mutation	SNP	A	T	NA	KYSE70_OESOPHAGUS	ENST00000371429	0.3	p.F649Y	NA	21:22:00	93:77	86:89	NA	NA	0	0			ENSG00000074660		SCARF1
CTBS	1486	37	1	85035676	85035676	Missense_Mutation	SNP	C	T	NA	KYSE70_OESOPHAGUS	ENST00000370630	0.5	p.A155T	NA	21:00:00	1 day, 3:00:00	3 days, 4:00:00	NA	NA	4.942e-05	0			ENSG00000065675		PRKCQ
GCLM	2730	37	1	94362218	94362218	Missense_Mutation	SNP	C	G	NA	KYSE70_OESOPHAGUS	ENST00000370238	0.3	p.D166H	NA	06:27:00	63:411		NA	NA	0	0			ENSG00000084234		APLP2
NBPF10	100132406	37	1	145368660	145368660	Missense_Mutation	SNP	G	C	NA	KYSE70_OESOPHAGUS	ENST00000369339	0.3	p.Q664H	NA	0.585417	0.599306	148:855	NA	NA	0	0			ENSG00000054219		LY75
FMO5	2330	37	1	146687339	146687339	Missense_Mutation	SNP	C	A	NA	KYSE70_OESOPHAGUS	ENST00000254090	0.4	p.K103N	NA	15:21:00		1 day, 9:40:00	NA	NA	0	0			ENSG00000121440		PDZRN3
RP11-126K1.2	0	37	1	151252683	151252683	Missense_Mutation	SNP	C	T	NA	KYSE70_OESOPHAGUS	ENST00000447795	0.2	p.E57K	NA	20:17:00	06:02:00	05:01:00	NA	NA	0	0			ENSG00000118640		VAMP8
RFX5	5993	37	1	151315603	151315603	Missense_Mutation	SNP	C	T	NA	KYSE70_OESOPHAGUS	ENST00000290524	0.4	p.E304K	NA	16:32:00	60:116	1 day, 6:53:00	NA	NA	0	0			ENSG00000121879		PIK3CA
EFNA4	1945	37	1	155041358	155041358	Missense_Mutation	SNP	C	T	NA	KYSE70_OESOPHAGUS	ENST00000368409	0.3	p.P167S	NA	14:29:00	36:69	18:28:00	NA	NA	0	0			ENSG00000114446		IFT57
KIAA0907	22889	37	1	155887451	155887451	Missense_Mutation	SNP	C	T	NA	KYSE70_OESOPHAGUS	ENST00000368321	0.3	p.G427S	NA	16:10:00	3 days, 21:50:00	1 day, 1:12:00	NA	NA	0	0			ENSG00000112992		NNT
HAPLN2	60484	37	1	156594545	156594545	Missense_Mutation	SNP	G	A	NA	KYSE70_OESOPHAGUS	ENST00000255039	0.1	p.D237N	NA	1 day, 4:10:00			NA	NA	0	0			ENSG00000039600		SOX30
CD1A	909	37	1	158226806	158226806	Missense_Mutation	SNP	C	T	NA	KYSE70_OESOPHAGUS	ENST00000289429	0.5	p.R279W	NA	15:38:00		1 day, 2:46:00	NA	NA	1.647e-05	0			ENSG00000109743		BST1
OR10R2	343406	37	1	158450044	158450044	Missense_Mutation	SNP	G	A	NA	KYSE70_OESOPHAGUS	ENST00000368152	0.1	p.G126D	NA	13:27:00		82:148	NA	NA	8.236e-06	0			ENSG00000106125		MINDY4
SPTA1	6708	37	1	158615334	158615334	Missense_Mutation	SNP	T	C	NA	KYSE70_OESOPHAGUS	ENST00000368147	0.4	p.E1316G	NA	20:17:00		2 days, 19:41:00	NA	NA	0	0			ENSG00000053108		FSTL4
ARHGAP30	257106	37	1	161022554	161022554	Missense_Mutation	SNP	G	A	NA	KYSE70_OESOPHAGUS	ENST00000368013	0.3	p.P233L	NA	04:29:00			NA	NA	0	0			ENSG00000114859		CLCN2
ARHGAP30	257106	37	1	161022555	161022555	Missense_Mutation	SNP	G	A	NA	KYSE70_OESOPHAGUS	ENST00000368013	0.3	p.P233S	NA	04:30:00			NA	NA	8.237e-06	0			ENSG00000004864		SLC25A13
F5	2153	37	1	169511101	169511101	Missense_Mutation	SNP	G	A	NA	KYSE70_OESOPHAGUS	ENST00000367797	0.3	p.T1076I	NA	15:40:00		53:223	NA	NA	0	0			ENSG00000139155		SLCO1C1
FMO2	2327	37	1	171162648	171162648	Missense_Mutation	SNP	T	A	NA	KYSE70_OESOPHAGUS	ENST00000209929	0.7	p.Y103N	NA	16:32:00		1 day, 11:58:00	NA	NA	0	0			ENSG00000140400		MAN2C1
TDRD5	163589	37	1	179660040	179660040	Missense_Mutation	SNP	C	A	NA	KYSE70_OESOPHAGUS	ENST00000367614	0.1	p.L970I	NA	13:20:00		21:45:00	NA	NA	0	0			ENSG00000141027		NCOR1
TOR1AIP2	163590	37	1	179820105	179820105	Missense_Mutation	SNP	G	A	NA	KYSE70_OESOPHAGUS	ENST00000367612	0.3	p.A143V	NA	14:22:00	1 day, 0:30:00	35:60	NA	NA	2.471e-05	0			ENSG00000141200		KIF2B
CEP350	9857	37	1	179983580	179983580	Missense_Mutation	SNP	G	T	NA	KYSE70_OESOPHAGUS	ENST00000367607	0.3	p.L664F	NA	1 day, 2:19:00	1 day, 3:22:00	4 days, 14:54:00	NA	NA	4.943e-05	0			ENSG00000141431		ASXL3
MR1	3140	37	1	181019317	181019317	Missense_Mutation	SNP	G	T	NA	KYSE70_OESOPHAGUS	ENST00000367580	0.5	p.A167S	NA	10:23:00	1 day, 0:57:00	32:80	NA	NA	4.942e-05	0			ENSG00000141510		TP53
NPL	80896	37	1	182797865	182797865	Missense_Mutation	SNP	G	C	NA	KYSE70_OESOPHAGUS	ENST00000367553	0.1	p.G262A	NA	14:22:00		1 day, 0:39:00	NA	NA	8.236e-06	0			ENSG00000141577		CEP131
EDEM3	80267	37	1	184681601	184681601	Missense_Mutation	SNP	G	C	NA	KYSE70_OESOPHAGUS	ENST00000318130	0.8	p.S501C	NA	10:23:00	20:55:00	38:77	NA	NA	0	0			ENSG00000171954		CYP4F22
MAPKAPK2	9261	37	1	206858645	206858645	Missense_Mutation	SNP	C	G	NA	KYSE70_OESOPHAGUS	ENST00000367103	0.3	p.P24R	NA	08:13:00		04:01:00		NA	0	0			ENSG00000141873		SLC39A3
CR2	1380	37	1	207647202	207647202	Missense_Mutation	SNP	G	A	NA	KYSE70_OESOPHAGUS	ENST00000367058	0.3	p.E679K	NA	05:45:00			NA	NA	0	0			ENSG00000142494		SLC47A1
FLVCR1	28982	37	1	213058641	213058641	Missense_Mutation	SNP	G	C	NA	KYSE70_OESOPHAGUS	ENST00000366971	0.4	p.E367Q	NA	05:25:00	0.460417		NA	NA	0	0			ENSG00000143554		SLC27A3
USH2A	7399	37	1	216172302	216172302	Missense_Mutation	SNP	T	C	NA	KYSE70_OESOPHAGUS	ENST00000307340	0.3	p.N2195S	NA	13:18:00		28:72	NA	NA	0	0			ENSG00000143793		C1orf35
DNAH14	127602	37	1	225512031	225512031	Missense_Mutation	SNP	G	C	NA	KYSE70_OESOPHAGUS	ENST00000445597	0.2	p.L2455F	NA	15:18:00		44:86	NA	NA	0	0			ENSG00000144036		EXOC6B
ADCK3	56997	37	1	227153068	227153068	Missense_Mutation	SNP	G	A	NA	KYSE70_OESOPHAGUS	ENST00000366779	0.1	p.R182Q	NA	15:27:00	22:48:00	09:18:00	17:33:00	NA	2.474e-05	0			ENSG00000149256		TENM4
C1orf35	79169	37	1	228289122	228289122	Missense_Mutation	SNP	T	G	NA	KYSE70_OESOPHAGUS	ENST00000272139	0.4	p.K196Q	NA	18:15:00	58:125	17:36:00	NA	NA	0	0			ENSG00000149633		KIAA1755
OBSCN	84033	37	1	228404296	228404296	Missense_Mutation	SNP	C	T	NA	KYSE70_OESOPHAGUS	ENST00000422127	0.1	p.S757L	NA	1 day, 0:08:00		18:01:00	04:05:00	NA	7.537e-05	0			ENSG00000151065		DCP1B
TTC13	79573	37	1	231064783	231064783	Missense_Mutation	SNP	C	G	NA	KYSE70_OESOPHAGUS	ENST00000366661	0.4	p.D453H	NA	11:24:00	1 day, 0:48:00	26:100	NA	NA	0	0			ENSG00000151490		PTPRO
FH	2271	37	1	241672067	241672067	Missense_Mutation	SNP	G	A	NA	KYSE70_OESOPHAGUS	ENST00000366560	0.3	p.P192S	NA	13:24:00	232:640	14:45:00	1 day, 3:55:00	NA	0	0			ENSG00000116106		EPHA4
TRIM58	25893	37	1	248028163	248028163	Missense_Mutation	SNP	C	A	NA	KYSE70_OESOPHAGUS	ENST00000366481	0.3	p.Q225K	NA	12:33:00		08:08:00	NA	NA	0	0			ENSG00000152193		RNF219
LPIN1	23175	37	2	11911799	11911799	Missense_Mutation	SNP	G	A	NA	KYSE70_OESOPHAGUS	ENST00000256720	0.2	p.S197N	NA	13:25:00	66:95	04:10:00	NA	NA	0	0			ENSG00000152404		CWF19L2
RAD51AP2	729475	37	2	17697881	17697881	Missense_Mutation	SNP	A	G	NA	KYSE70_OESOPHAGUS	ENST00000399080	0.2	p.F601S	NA	07:28:00			NA	NA	0	0			ENSG00000099290		WASHC2A
WDR35	57539	37	2	20182260	20182260	Missense_Mutation	SNP	T	C	NA	KYSE70_OESOPHAGUS	ENST00000345530	0.3	p.N60D	NA	13:23:00	35:60	23:39:00	NA	NA	0	0			ENSG00000152977		ZIC1
APOB	338	37	2	21233133	21233133	Missense_Mutation	SNP	C	G	NA	KYSE70_OESOPHAGUS	ENST00000233242	0.1	p.D2203H	NA	13:16:00		1 day, 6:35:00	NA	NA	0	0			ENSG00000153162		BMP6
KHK	3795	37	2	27322079	27322079	Missense_Mutation	SNP	G	T	NA	KYSE70_OESOPHAGUS	ENST00000260599	0.6	p.D194Y	NA	1 day, 9:13:00	23:08:00	3 days, 1:37:00	NA	NA	0	0			ENSG00000153230		OR14K1
C2orf71	388939	37	2	29295380	29295380	Missense_Mutation	SNP	C	T	NA	KYSE70_OESOPHAGUS	ENST00000331664	0.5	p.G583D	NA	17:23:00		12:22:00	NA	NA	0	0			ENSG00000153395		LPCAT1
EHD3	30845	37	2	31483736	31483736	Missense_Mutation	SNP	A	C	NA	KYSE70_OESOPHAGUS	ENST00000322054	0.5	p.N288T	NA	03:18:00		31:86	NA	NA	0	0			ENSG00000154143		PANX3
PRKD3	23683	37	2	37484015	37484015	Missense_Mutation	SNP	A	T	NA	KYSE70_OESOPHAGUS	ENST00000379066	0.1	p.S735T	NA	12:16:00	1 day, 4:40:00	47:67	20:31:00	NA	0	0			ENSG00000154262		ABCA6
C2orf73	129852	37	2	54570894	54570894	Missense_Mutation	SNP	T	C	NA	KYSE70_OESOPHAGUS	ENST00000398634	0.2	p.V91A	NA	13:22:00		40:86	NA	NA	0	0			ENSG00000155760		FZD7
SPTBN1	6711	37	2	54886357	54886357	Missense_Mutation	SNP	G	A	NA	KYSE70_OESOPHAGUS	ENST00000356805	0.4	p.E2104K	NA	04:27:00	96:337	39:184	NA	NA	0	0			ENSG00000156194		PPEF2
EXOC6B	23233	37	2	72606937	72606937	Missense_Mutation	SNP	T	G	NA	KYSE70_OESOPHAGUS	ENST00000272427	0.6	p.Q681H	NA	14:18:00	1 day, 15:44:00	65:90	NA	NA	0	0			ENSG00000156467		UQCRB
CTNNA2	1496	37	2	79971636	79971636	Missense_Mutation	SNP	G	A	NA	KYSE70_OESOPHAGUS	ENST00000402739	0.4	p.E76K	NA	06:15:00		20:30:00	08:13:00	NA	0	0			ENSG00000156787		TBC1D31
VAMP8	8673	37	2	85806237	85806237	Missense_Mutation	SNP	C	T	NA	KYSE70_OESOPHAGUS	ENST00000263864	0.5	p.R37W	NA	12:22:00	252:284	05:07:00	NA	NA	0	0			ENSG00000157404		KIT
SMYD1	150572	37	2	88390582	88390582	Missense_Mutation	SNP	G	A	NA	KYSE70_OESOPHAGUS	ENST00000419482	0.2	p.G194S	NA	1 day, 0:15:00		2 days, 14:58:00	NA	NA	0	0			ENSG00000158106		RHPN1
ZNF514	84874	37	2	95815325	95815325	Missense_Mutation	SNP	G	C	NA	KYSE70_OESOPHAGUS	ENST00000295208	0.2	p.S302C	NA	07:28:00	03:14:00	20:48:00	NA	NA	0	0			ENSG00000158315		RHBDL2
PROM2	150696	37	2	95941992	95941992	Missense_Mutation	SNP	C	A	NA	KYSE70_OESOPHAGUS	ENST00000317620	0.9	p.A172D	NA	05:28:00		07:49:00	NA	NA	0	0			ENSG00000158477		CD1A
ARID5A	10865	37	2	97215979	97215979	Missense_Mutation	SNP	G	T	NA	KYSE70_OESOPHAGUS	ENST00000357485	0.3	p.G123C	NA	19:16:00	1 day, 10:36:00		NA	NA	0	0			ENSG00000143390		RFX5
TSGA10	80705	37	2	99695261	99695261	Missense_Mutation	SNP	T	C	NA	KYSE70_OESOPHAGUS	ENST00000393483	0.3	p.Q248R	NA	08:13:00		15:27:00	NA	NA	0	0			ENSG00000189430		NCR1
ARHGEF4	50649	37	2	131796471	131796471	Missense_Mutation	SNP	C	G	NA	KYSE70_OESOPHAGUS	ENST00000326016	0.5	p.H205D	NA	11:21:00	55:103	17:19:00	NA	NA	0	0			ENSG00000161180		CCDC116
MGAT5	4249	37	2	135185969	135185969	Missense_Mutation	SNP	G	A	NA	KYSE70_OESOPHAGUS	ENST00000409645	0.1	p.E610K	NA	21:24:00	14:26:00	23:30:00	NA	NA	0	0			ENSG00000269190		FBXO17
ORC4	5000	37	2	148705771	148705771	Missense_Mutation	SNP	T	C	NA	KYSE70_OESOPHAGUS	ENST00000392857	0.5	p.K204R	NA	14:00:00	2 days, 5:00:00	2 days, 5:00:00	NA	NA	0	0			ENSG00000161940		BCL6B
KIF5C	3800	37	2	149857289	149857289	Missense_Mutation	SNP	A	T	NA	KYSE70_OESOPHAGUS	ENST00000435030	0.1	p.E789V	NA	04:17:00		50:88	NA	NA	0	0			ENSG00000162542		TMCO4
BAZ2B	29994	37	2	160269037	160269037	Missense_Mutation	SNP	A	G	NA	KYSE70_OESOPHAGUS	ENST00000392783	0.2	p.L829S	NA	13:05:00	1 day, 0:08:00	18:03:00	NA	NA	0	0			ENSG00000162592		CCDC27
XIRP2	129446	37	2	168108367	168108367	Missense_Mutation	SNP	A	G	NA	KYSE70_OESOPHAGUS	ENST00000409195	0.1	p.R3489G	NA	03:16:00			NA	NA	0	0			ENSG00000130158		DOCK6
TTN	7273	37	2	179448567	179448567	Missense_Mutation	SNP	G	C	NA	KYSE70_OESOPHAGUS	ENST00000591111	0.1	p.P20140R	NA	18:24:00		1 day, 6:33:00	1 day, 5:44:00	NA	0	0			ENSG00000213512		GBP7
TTN	7273	37	2	179593088	179593088	Missense_Mutation	SNP	G	C	NA	KYSE70_OESOPHAGUS	ENST00000591111	0.1	p.T6171S	NA	1 day, 4:00:00		2 days, 14:00:00	1 day, 3:00:00	NA	0	0			ENSG00000162869		PPP1R21
TTN	7273	37	2	179640727	179640727	Missense_Mutation	SNP	C	T	NA	KYSE70_OESOPHAGUS	ENST00000591111	0.1	p.G1955E	NA	11:22:00		71:65	55:68	NA	1.647e-05	0			ENSG00000144026		ZNF514
TTN	7273	37	2	179654091	179654091	Missense_Mutation	SNP	C	T	NA	KYSE70_OESOPHAGUS	ENST00000591111	0.1	p.G691E	NA	04:06:00		2 days, 12:43:00	1 day, 4:18:00	NA	0	0			ENSG00000163357		DCST1
FSIP2	401024	37	2	186657071	186657071	Missense_Mutation	SNP	A	C	NA	KYSE70_OESOPHAGUS	ENST00000424728	0.1	p.K1736N	NA	05:33:00			NA	NA	0	0			ENSG00000206530		CFAP44
DNAH7	56171	37	2	196740533	196740533	Missense_Mutation	SNP	C	A	NA	KYSE70_OESOPHAGUS	ENST00000312428	0.6	p.R2051L	NA	17:09:00		1 day, 6:42:00	NA	NA	0	0			ENSG00000163611		SPICE1
HECW2	57520	37	2	197185087	197185087	Missense_Mutation	SNP	C	T	NA	KYSE70_OESOPHAGUS	ENST00000260983	0.3	p.E321K	NA	06:25:00		04:23:00	NA	NA	8.237e-06	0			ENSG00000163632		C3orf49
SPATS2L	26010	37	2	201284072	201284072	Missense_Mutation	SNP	C	A	NA	KYSE70_OESOPHAGUS	ENST00000358677	0.5	p.P100T	NA	1 day, 11:00:00	8 days, 1:02:00	2 days, 0:00:00	NA	NA	3.312e-05	0			ENSG00000196653		ZNF502
MDH1B	130752	37	2	207621720	207621720	Missense_Mutation	SNP	C	T	NA	KYSE70_OESOPHAGUS	ENST00000374412	0.3	p.M105I	NA	1 day, 7:00:00		2 days, 10:00:00	NA	NA	8.236e-06	0			ENSG00000164256		PRDM9
UNC80	285175	37	2	210707144	210707144	Missense_Mutation	SNP	A	G	NA	KYSE70_OESOPHAGUS	ENST00000439458	0.1	p.E1145G	NA	1 day, 6:00:00	06:00:00	3 days, 2:00:00	NA	NA	0	0			ENSG00000164342		TLR3
SLC23A3	151295	37	2	220034249	220034249	Missense_Mutation	SNP	C	T	NA	KYSE70_OESOPHAGUS	ENST00000409878	0.3	p.G105D	NA	19:18:00	02:02:00	100:122	NA	NA	0	0			ENSG00000006747		SCIN
EPHA4	2043	37	2	222365844	222365844	Missense_Mutation	SNP	G	T	NA	KYSE70_OESOPHAGUS	ENST00000281821	0.2	p.A291D	NA	12:21:00		11:24:00	04:01:00	NA	0	0			ENSG00000164694		FNDC1
COL4A3	1285	37	2	228118049	228118049	Missense_Mutation	SNP	A	T	NA	KYSE70_OESOPHAGUS	ENST00000396578	0.3	p.E228V	NA	1 day, 1:00:00	05:00:00	5 days, 18:00:00	NA	NA	0	0			ENSG00000164742		ADCY1
C2orf57	165100	37	2	232458492	232458492	Missense_Mutation	SNP	C	T	NA	KYSE70_OESOPHAGUS	ENST00000313965	0.2	p.T277I	NA	22:13:00		20:24:00	NA	NA	0	0			ENSG00000165164		CFAP47
METTL6	131965	37	3	15466524	15466524	Missense_Mutation	SNP	C	T	NA	KYSE70_OESOPHAGUS	ENST00000443029	0.1	p.E100K	NA	13:23:00	12:43:00	21:54:00	NA	NA	0	0			ENSG00000165238		WNK2
ZBTB47	92999	37	3	42706045	42706045	Missense_Mutation	SNP	C	G	NA	KYSE70_OESOPHAGUS	ENST00000232974	0.6	p.F733L	NA	21:00:00	21:00:00		NA	NA	0	0			ENSG00000165478		HEPACAM
RNF123	63891	37	3	49736939	49736939	Missense_Mutation	SNP	C	A	NA	KYSE70_OESOPHAGUS	ENST00000327697	0.6	p.P268Q	NA	03:23:00			NA	NA	0	0			ENSG00000165553		NGB
DNAH1	25981	37	3	52392682	52392682	Missense_Mutation	SNP	C	T	NA	KYSE70_OESOPHAGUS	ENST00000420323	0.2	p.R1399W	NA	1 day, 3:00:00	04:01:00	22:01:00	NA	NA	1.651e-05	0			ENSG00000165621		OXGR1
CACNA1D	776	37	3	53531211	53531211	Missense_Mutation	SNP	C	G	NA	KYSE70_OESOPHAGUS	ENST00000350061	0.5	p.L34V	NA	10:19:00		1 day, 7:22:00	NA	NA	0	0			ENSG00000188906		LRRK2
PTPRG	5793	37	3	62189162	62189162	Missense_Mutation	SNP	G	A	NA	KYSE70_OESOPHAGUS	ENST00000474889	0.1	p.D565N	NA	2 days, 9:00:00			NA	NA	8.453e-06	0			ENSG00000060069		CTDP1
SLC25A26	115286	37	3	66312532	66312532	Missense_Mutation	SNP	G	A	NA	KYSE70_OESOPHAGUS	ENST00000413054	0.1	p.A32T	NA	17:39:00	65:224	33:130	NA	NA	0	0			ENSG00000167232		ZNF91
PDZRN3	23024	37	3	73432570	73432570	Missense_Mutation	SNP	T	A	NA	KYSE70_OESOPHAGUS	ENST00000263666	0.4	p.K1049N	NA	13:47:00		73:197	NA	NA	0	0			ENSG00000167543		TP53I13
CGGBP1	8545	37	3	88105059	88105059	Missense_Mutation	SNP	G	A	NA	KYSE70_OESOPHAGUS	ENST00000398392	0.2	p.P23L	NA	05:27:00		0.722917	NA	NA	0	0			ENSG00000198077		CYP2A7
IFT57	55081	37	3	107941130	107941130	Missense_Mutation	SNP	C	T	NA	KYSE70_OESOPHAGUS	ENST00000264538	0.3	p.E14K	NA	1 day, 19:00:00	16 days, 10:00:00	2 days, 11:00:00	NA	NA	0	0			ENSG00000167641		PPP1R14A
WDR52	0	37	3	113049199	113049199	Missense_Mutation	SNP	G	A	NA	KYSE70_OESOPHAGUS	ENST00000393845	0.2	p.S1311F	NA	22:45:00	08:18:00	41:140	NA	NA	0	0			ENSG00000167771		RCOR2
WDR52	0	37	3	113146142	113146142	Missense_Mutation	SNP	C	T	NA	KYSE70_OESOPHAGUS	ENST00000295868	0.2	p.E49K	NA	22:34:00		0.6	NA	NA	0	0			ENSG00000167779		IGFBP6
SPICE1	152185	37	3	113164168	113164168	Missense_Mutation	SNP	T	A	NA	KYSE70_OESOPHAGUS	ENST00000295872	0.4	p.T852S	NA	2 days, 5:00:00		1 day, 22:00:00	NA	NA	8.237e-06	0			ENSG00000171446		KRT27
KALRN	8997	37	3	124066103	124066103	Missense_Mutation	SNP	G	T	NA	KYSE70_OESOPHAGUS	ENST00000240874	0.3	p.E585D	NA	1 day, 1:16:00	15:11:00	67:67	1 day, 20:44:00	NA	0	0			ENSG00000171206		TRIM8
U2SURP	23350	37	3	142738824	142738824	Missense_Mutation	SNP	G	A	NA	KYSE70_OESOPHAGUS	ENST00000473835	0.2	p.G195E	NA	06:30:00			NA	NA	0	0			ENSG00000172362		OR5B12
PLSCR2	57047	37	3	146177679	146177679	Missense_Mutation	SNP	G	C	NA	KYSE70_OESOPHAGUS	ENST00000497985	0.1	p.P78A	NA	11:28:00		1 day, 4:45:00	NA	NA	0	0			ENSG00000105146		AURKC
ZIC1	7545	37	3	147131183	147131183	Missense_Mutation	SNP	G	C	NA	KYSE70_OESOPHAGUS	ENST00000282928	0.4	p.A397P	NA	16:38:00		20:54:00	NA	NA	0	0			ENSG00000164588		HCN1
FAM188B2	646951	37	3	150588955	150588955	Missense_Mutation	SNP	C	G	NA	KYSE70_OESOPHAGUS	ENST00000397891	0.3	p.W316C	NA	04:35:00			NA	NA	0	0			ENSG00000171295		ZNF440
GPR149	344758	37	3	154146692	154146692	Missense_Mutation	SNP	A	G	NA	KYSE70_OESOPHAGUS	ENST00000389740	0.2	p.I238T	NA	10:30:00		21:48:00	NA	NA	0	0			ENSG00000106400		ZNHIT1
FNDC3B	64778	37	3	172098864	172098864	Missense_Mutation	SNP	G	C	NA	KYSE70_OESOPHAGUS	ENST00000336824	0.4	p.R1095T	NA	1 day, 0:10:00	199:84	1 day, 16:29:00	NA	NA	0	0			ENSG00000171720		HDAC3
MRPL47	57129	37	3	179310481	179310481	Missense_Mutation	SNP	A	G	NA	KYSE70_OESOPHAGUS	ENST00000476781	0.1	p.Y194H	NA	26:181	137:772	56:429	NA	NA	0	0			ENSG00000042781		USH2A
CLCN2	1181	37	3	184076070	184076070	Missense_Mutation	SNP	G	T	NA	KYSE70_OESOPHAGUS	ENST00000265593	0.4	p.N127K	NA	0.467361	0.745139	1.05903	NA	NA	0	0			ENSG00000152782		PANK1
MUC4	4585	37	3	195510490	195510490	Missense_Mutation	SNP	G	T	NA	KYSE70_OESOPHAGUS	ENST00000463781	0.3	p.A2654D	NA	03:07:00			NA	NA	0	0			ENSG00000171552		BCL2L1
IDUA	3425	37	4	996114	996114	Missense_Mutation	SNP	G	A	NA	KYSE70_OESOPHAGUS	ENST00000247933	0.4	p.A344T	NA	1 day, 4:00:00	4 days, 17:00:00	18:00:00	NA	NA	3.307e-05	0			ENSG00000240184		PCDHGC3
BOD1L1	259282	37	4	13604830	13604830	Missense_Mutation	SNP	T	C	NA	KYSE70_OESOPHAGUS	ENST00000040738	0.5	p.N1232D	NA	1 day, 4:00:00	2 days, 3:00:00	6 days, 14:00:00	NA	NA	0	0			ENSG00000175548		ALG10B
TBC1D1	23216	37	4	38016335	38016335	Missense_Mutation	SNP	G	T	NA	KYSE70_OESOPHAGUS	ENST00000261439	0.4	p.G208V	NA	1 day, 4:00:00	08:00:00	23:00:00	NA	NA	0	0			ENSG00000172769		OR5B3
NFXL1	152518	37	4	47853944	47853944	Missense_Mutation	SNP	T	C	NA	KYSE70_OESOPHAGUS	ENST00000507489	0.1	p.K813E	NA	1 day, 0:00:00	2 days, 16:00:00	2 days, 8:00:00	NA	NA	1.647e-05	0			ENSG00000203896		LIME1
LRRC66	339977	37	4	52861485	52861485	Missense_Mutation	SNP	G	A	NA	KYSE70_OESOPHAGUS	ENST00000343457	0.3	p.S568L	NA	17:42:00			NA	NA	0	0			ENSG00000172845		SP3
KIT	3815	37	4	55598138	55598138	Missense_Mutation	SNP	G	T	NA	KYSE70_OESOPHAGUS	ENST00000288135	0.5	p.G779C	NA	08:10:00		1 day, 13:47:00			0	0			ENSG00000178821		TMEM52
POLR2B	5431	37	4	57889846	57889846	Missense_Mutation	SNP	C	T	NA	KYSE70_OESOPHAGUS	ENST00000381227	0.1	p.P929S	NA	08:20:00	186:229	1 day, 17:44:00	NA	NA	0	0			ENSG00000174576		NPAS4
UGT2B7	7364	37	4	69962683	69962683	Missense_Mutation	SNP	T	A	NA	KYSE70_OESOPHAGUS	ENST00000508661	0.1	p.F149I	NA	08:24:00		57:102	NA	NA	0	0			ENSG00000175183		CSRP2
PPEF2	5470	37	4	76797727	76797727	Missense_Mutation	SNP	G	T	NA	KYSE70_OESOPHAGUS	ENST00000286719	0.7	p.P345T	NA	15:12:00		19:20:00	NA	NA	0	0			ENSG00000174721		FGFBP3
ALPK1	80216	37	4	113351940	113351940	Missense_Mutation	SNP	G	A	NA	KYSE70_OESOPHAGUS	ENST00000458497	0.1	p.A413T	NA	08:16:00	05:09:00	1 day, 8:34:00	17:13:00	NA	0	0			ENSG00000204983		PRSS1
PHF17	0	37	4	129793080	129793080	Missense_Mutation	SNP	A	G	NA	KYSE70_OESOPHAGUS	ENST00000226319	0.6	p.N731S	NA	05:21:00	05:17:00		NA	NA	0	0			ENSG00000175229		GAL3ST3
MAML3	55534	37	4	140651670	140651670	Missense_Mutation	SNP	A	G	NA	KYSE70_OESOPHAGUS	ENST00000509479	0.2	p.I744T	NA	1 day, 9:00:00		07:00:00	3 days, 3:02:00	NA	3.389e-05	0			ENSG00000173480		ZNF417
RNF150	57484	37	4	142053502	142053502	Missense_Mutation	SNP	T	G	NA	KYSE70_OESOPHAGUS	ENST00000515673	0.2	p.E154A	NA	05:32:00			NA	NA	0	0			ENSG00000118997		DNAH7
FGA	2243	37	4	155505322	155505322	Missense_Mutation	SNP	G	A	NA	KYSE70_OESOPHAGUS	ENST00000302053	0.3	p.S852F	NA	07:27:00			NA	NA	0	0			ENSG00000104825		NFKBIB
TLR3	7098	37	4	187000070	187000070	Missense_Mutation	SNP	T	C	NA	KYSE70_OESOPHAGUS	ENST00000296795	0.3	p.L173P	NA	03:22:00		05:40:00		NA	0	0			ENSG00000177706		FAM20C
LPCAT1	79888	37	5	1463783	1463783	Missense_Mutation	SNP	G	A	NA	KYSE70_OESOPHAGUS	ENST00000283415	0.3	p.R530C	NA	23:14:00	6 days, 1:59:00	2 days, 1:14:00	NA	NA	0	0			ENSG00000177673		TEX44
PRDM9	56979	37	5	23527576	23527576	Missense_Mutation	SNP	T	A	NA	KYSE70_OESOPHAGUS	ENST00000296682	0.3	p.S793R	NA	13:27:00			NA	NA	0	0			ENSG00000175564		UCP3
CDH9	1007	37	5	26881313	26881313	Missense_Mutation	SNP	T	A	NA	KYSE70_OESOPHAGUS	ENST00000231021	0.4	p.S768C	NA	06:43:00		33:144	NA	NA	0	0			ENSG00000236761		CTAGE9
RICTOR	253260	37	5	38945664	38945664	Missense_Mutation	SNP	A	G	NA	KYSE70_OESOPHAGUS	ENST00000357387	0.3	p.L1521P	NA	1 day, 2:36:00	14:32:00	57:80	52:77	NA	0	0			ENSG00000181830		SLC35C1
NNT	23530	37	5	43609388	43609388	Missense_Mutation	SNP	G	A	NA	KYSE70_OESOPHAGUS	ENST00000264663	0.5	p.D31N	NA	16:44:00			NA	NA	0	0			ENSG00000179817		MRGPRX4
HCN1	348980	37	5	45262126	45262126	Missense_Mutation	SNP	G	C	NA	KYSE70_OESOPHAGUS	ENST00000303230	0.4	p.P857R	NA	08:59:00		42:161	NA	NA	0	0			ENSG00000072134		EPN2
SKIV2L2	23517	37	5	54642920	54642920	Missense_Mutation	SNP	G	C	NA	KYSE70_OESOPHAGUS	ENST00000230640	0.5	p.K396N	NA	08:11:00	75:99	1 day, 20:44:00	NA	NA	0	0			ENSG00000254093		PINX1
MAST4	375449	37	5	66255102	66255102	Missense_Mutation	SNP	G	T	NA	KYSE70_OESOPHAGUS	ENST00000405643	0.1	p.Q9H	NA	11:19:00		2 days, 3:55:00	NA	NA	0	0			ENSG00000164853		UNCX
NUDT12	83594	37	5	102891697	102891697	Missense_Mutation	SNP	C	T	NA	KYSE70_OESOPHAGUS	ENST00000230792	0.2	p.R300K	NA	07:11:00		1 day, 4:31:00	NA	NA	0	0			ENSG00000124067		SLC12A4
FSTL4	23105	37	5	132553006	132553006	Missense_Mutation	SNP	T	A	NA	KYSE70_OESOPHAGUS	ENST00000265342	0.7	p.N508I	NA	13:24:00	10:08:00	1 day, 6:54:00	NA	NA	0	0			ENSG00000157782		CABP1
NDUFA2	4695	37	5	140027158	140027158	Missense_Mutation	SNP	G	A	NA	KYSE70_OESOPHAGUS	ENST00000252102	0.4	p.A4V	NA	1 day, 16:00:00	32 days, 1:07:00	22:00:00	NA	NA	0	0			ENSG00000213413		PVRIG
PCDHA9	9752	37	5	140229056	140229056	Missense_Mutation	SNP	G	A	NA	KYSE70_OESOPHAGUS	ENST00000532602	0.1	p.G326S	NA	03:25:00			NA	NA	1.659e-05	0			ENSG00000155066		PROM2
PCDHA12	56137	37	5	140255766	140255766	Missense_Mutation	SNP	G	T	NA	KYSE70_OESOPHAGUS	ENST00000398631	0.2	p.D237Y	NA	09:27:00		87:195	NA	NA	0	0			ENSG00000177201		OR2T12
PCDHB8	56128	37	5	140559782	140559782	Missense_Mutation	SNP	G	A	NA	KYSE70_OESOPHAGUS	ENST00000239444	0.2	p.V723M	NA	03:27:00			NA	NA	0	0			ENSG00000006611		USH1C
PCDHGC3	5098	37	5	140856836	140856836	Missense_Mutation	SNP	G	A	NA	KYSE70_OESOPHAGUS	ENST00000308177	0.3	p.G385R	NA	13:30:00	53:111	13:33:00	NA	NA	0	0			ENSG00000092853		CLSPN
HDAC3	8841	37	5	141005843	141005843	Missense_Mutation	SNP	C	T	NA	KYSE70_OESOPHAGUS	ENST00000305264	0.3	p.V280I	NA	14:32:00	99:291	14:38:00	08:29:00	NA	0	0			ENSG00000116406		EDEM3
PCDH1	5097	37	5	141244844	141244844	Missense_Mutation	SNP	C	T	NA	KYSE70_OESOPHAGUS	ENST00000394536	0.3	p.S351N	NA	12:23:00	1 day, 11:58:00	36:73	NA	NA	0	0			ENSG00000176658		MYO1D
IL17B	27190	37	5	148753967	148753967	Missense_Mutation	SNP	C	T	NA	KYSE70_OESOPHAGUS	ENST00000261796	0.3	p.E170K	NA	04:36:00			NA	NA	0	0			ENSG00000110841		PPFIBP1
SOX30	11063	37	5	157075882	157075882	Missense_Mutation	SNP	A	C	NA	KYSE70_OESOPHAGUS	ENST00000265007	0.6	p.S330R	NA	13:32:00		45:89	NA	NA	0	0			ENSG00000197309		OR10D3
ATP10B	23120	37	5	160076254	160076254	Missense_Mutation	SNP	A	T	NA	KYSE70_OESOPHAGUS	ENST00000327245	0.5	p.F229I	NA	15:36:00		1.00625	NA	NA	0	0			ENSG00000180787		ZFP3
ADAMTS2	9509	37	5	178552083	178552083	Missense_Mutation	SNP	G	C	NA	KYSE70_OESOPHAGUS	ENST00000251582	0.7	p.T950S	NA	17:26:00		36:82		NA	0	0			ENSG00000178531		CTXN1
ALDH5A1	7915	37	6	24528382	24528382	Missense_Mutation	SNP	C	A	NA	KYSE70_OESOPHAGUS	ENST00000357578	0.3	p.A444E	NA	06:27:00	0.502083	11:39:00	NA	NA	0	0			ENSG00000134954		ETS1
HIST1H3I	8354	37	6	27840036	27840036	Missense_Mutation	SNP	G	C	NA	KYSE70_OESOPHAGUS	ENST00000328488	0.2	p.Q20E	NA	15:20:00		17:30:00	NA	NA	0	0			ENSG00000150275		PCDH15
TRIM27	5987	37	6	28891282	28891282	Missense_Mutation	SNP	C	G	NA	KYSE70_OESOPHAGUS	ENST00000377199	0.3	p.C43S	NA	1 day, 17:00:00		12:00:00	NA	NA	0	0			ENSG00000177294		FBXO39
OR2J2	26707	37	6	29141630	29141630	Missense_Mutation	SNP	G	C	NA	KYSE70_OESOPHAGUS	ENST00000377167	0.2	p.C73S	NA	1 day, 10:00:00		5 days, 7:00:00	NA	NA	2.48e-05	0			ENSG00000176798		OR51L1
DPCR1	135656	37	6	30919266	30919266	Missense_Mutation	SNP	G	A	NA	KYSE70_OESOPHAGUS	ENST00000462446	0.1	p.A1009T	NA	1 day, 0:00:00		8 days, 7:00:00	NA	NA	0	0			ENSG00000178229		ZNF543
NCR3	259197	37	6	31557835	31557835	Missense_Mutation	SNP	G	A	NA	KYSE70_OESOPHAGUS	ENST00000340027	0.5	p.P38S	NA	1 day, 7:00:00		2 days, 2:00:00	NA	NA	4.242e-05	0			ENSG00000164506		STXBP5
KCTD20	222658	37	6	36437915	36437915	Missense_Mutation	SNP	G	A	NA	KYSE70_OESOPHAGUS	ENST00000373731	0.2	p.R14Q	NA	1 day, 12:00:00	5 days, 2:00:00	3 days, 1:00:00	NA	NA	3.295e-05	0			ENSG00000163322		ABRAXAS1
C6orf89	221477	37	6	36891200	36891200	Missense_Mutation	SNP	G	A	NA	KYSE70_OESOPHAGUS	ENST00000480824	0.2	p.A343T	NA	20:19:00	104:99	1 day, 23:50:00	NA	NA	4.118e-05	0			ENSG00000013016		EHD3
GPR110	266977	37	6	46976833	46976833	Missense_Mutation	SNP	G	A	NA	KYSE70_OESOPHAGUS	ENST00000371253	0.2	p.R780W	NA	04:28:00			NA	NA	3.295e-05	0			ENSG00000178209		PLEC
EFHC1	114327	37	6	52357089	52357089	Missense_Mutation	SNP	G	A	NA	KYSE70_OESOPHAGUS	ENST00000371068	0.5	p.G625R	NA	0.68125		0.76875	NA	NA	0	0			ENSG00000140015		KCNH5
TRAM2	9697	37	6	52372378	52372378	Missense_Mutation	SNP	A	C	NA	KYSE70_OESOPHAGUS	ENST00000182527	0.3	p.V200G	NA	1 day, 7:58:00	71:154	33:104	NA	NA	2.471e-05	0			ENSG00000125386		FAM193A
EPHA7	2045	37	6	94120701	94120701	Missense_Mutation	SNP	C	T	NA	KYSE70_OESOPHAGUS	ENST00000369303	0.4	p.G117E	NA	10:19:00		2 days, 1:36:00	1 day, 0:40:00	NA	0	0			ENSG00000117713		ARID1A
CTAGE9	643854	37	6	132031725	132031725	Missense_Mutation	SNP	C	T	NA	KYSE70_OESOPHAGUS	ENST00000314099	0.8	p.E145K	NA	04:29:00		50:217	NA	NA	0	0			ENSG00000138759		FRAS1
SYNE1	23345	37	6	152711556	152711556	Missense_Mutation	SNP	A	C	NA	KYSE70_OESOPHAGUS	ENST00000367255	0.5	p.V2679G	NA	06:16:00			NA	NA	0	0			ENSG00000136002		ARHGEF4
FNDC1	84624	37	6	159652946	159652946	Missense_Mutation	SNP	G	A	NA	KYSE70_OESOPHAGUS	ENST00000297267	0.9	p.D468N	NA	20:14:00		1 day, 11:43:00	NA	NA	0	0			ENSG00000136758		YME1L1
FAM20C	56975	37	7	193219	193219	Missense_Mutation	SNP	G	T	NA	KYSE70_OESOPHAGUS	ENST00000313766	0.5	p.R7L	NA	17:36:00			NA	NA	0	0			ENSG00000181371		OR5M8
UNCX	340260	37	7	1275867	1275867	Missense_Mutation	SNP	G	T	NA	KYSE70_OESOPHAGUS	ENST00000316333	0.8	p.A284S	NA	16:12:00		03:04:00	NA	NA	0	0			ENSG00000118322		ATP10B
ANKRD61	100310846	37	7	6072556	6072556	Missense_Mutation	SNP	C	G	NA	KYSE70_OESOPHAGUS	ENST00000409061	0.1	p.D101E	NA	1 day, 12:40:00	07:06:00		NA	NA	0	0			ENSG00000164068		RNF123
SCIN	85477	37	7	12689113	12689113	Missense_Mutation	SNP	T	A	NA	KYSE70_OESOPHAGUS	ENST00000297029	0.5	p.F635I	NA	16:21:00		93:91	NA	NA	3.314e-05	0			ENSG00000182870		GALNT9
FAM188B	84182	37	7	30921903	30921903	Missense_Mutation	SNP	G	C	NA	KYSE70_OESOPHAGUS	ENST00000265299	0.6	p.R693S	NA	1 day, 11:20:00		1 day, 19:40:00	NA	NA	0	0			ENSG00000183035		CYLC1
OGDH	4967	37	7	44736614	44736614	Missense_Mutation	SNP	G	A	NA	KYSE70_OESOPHAGUS	ENST00000222673	0.5	p.G668S	NA	1 day, 2:38:00		19:31:00	NA	NA	8.236e-06	0			ENSG00000185933		CALHM1
NACAD	23148	37	7	45122996	45122996	Missense_Mutation	SNP	A	G	NA	KYSE70_OESOPHAGUS	ENST00000490531	0.2	p.L928P	NA	0.541667	03:09:00	17:52:00	NA	NA	0	0			ENSG00000185386		MAPK11
ADCY1	107	37	7	45717481	45717481	Missense_Mutation	SNP	G	T	NA	KYSE70_OESOPHAGUS	ENST00000297323	0.7	p.R540I	NA	13:40:00	15:27:00	55:168	NA	NA	0	0			ENSG00000183723		CMTM4
ZNF716	441234	37	7	57529024	57529024	Missense_Mutation	SNP	A	T	NA	KYSE70_OESOPHAGUS	ENST00000420713	0.1	p.Y286F	NA	1 day, 3:32:00		126:88	NA	NA	0	0			ENSG00000156675		RAB11FIP1
PCLO	27445	37	7	82583095	82583095	Missense_Mutation	SNP	G	A	NA	KYSE70_OESOPHAGUS	ENST00000333891	0.9	p.P2392S	NA	07:17:00		40:76	NA	NA	0	0			ENSG00000179270		C2orf71
SLC25A13	10165	37	7	95751243	95751243	Missense_Mutation	SNP	C	T	NA	KYSE70_OESOPHAGUS	ENST00000265631	0.5	p.R553Q	NA	08:21:00	71:165	38:60	NA	NA	1.647e-05	0			ENSG00000185792		NLRP9
PVRIG	79037	37	7	99818069	99818069	Missense_Mutation	SNP	C	T	NA	KYSE70_OESOPHAGUS	ENST00000317271	0.2	p.P151S	NA	14:31:00			NA	NA	8.285e-06	0			ENSG00000184374		COLEC10
ZNHIT1	10467	37	7	100865902	100865902	Missense_Mutation	SNP	G	A	NA	KYSE70_OESOPHAGUS	ENST00000305105	0.2	p.G14R	NA	21:16:00	303:205	1 day, 21:46:00	NA	NA	0	0			ENSG00000185567		AHNAK2
RELN	5649	37	7	103155634	103155634	Missense_Mutation	SNP	G	A	NA	KYSE70_OESOPHAGUS	ENST00000428762	0.1	p.S2706L	NA	15:18:00		16:22:00	NA	NA	8.236e-06	0			ENSG00000186472		PCLO
ATXN7L1	222255	37	7	105429124	105429124	Missense_Mutation	SNP	T	C	NA	KYSE70_OESOPHAGUS	ENST00000419735	0.3	p.H94R	NA	1 day, 8:24:00	19:10:00	1 day, 17:19:00	NA	NA	4.118e-05	0			ENSG00000168014		C2CD3
COG5	10466	37	7	106888851	106888851	Missense_Mutation	SNP	C	T	NA	KYSE70_OESOPHAGUS	ENST00000347053	0.3	p.D625N	NA	11:28:00	36:74	50:85	NA	NA	0	0			ENSG00000153551		CMTM7
PRRT4	401399	37	7	127991211	127991211	Missense_Mutation	SNP	C	T	NA	KYSE70_OESOPHAGUS	ENST00000446477	0.2	p.S800N	NA	10:28:00			NA	NA	0	0			ENSG00000175600		SUGCT
AKR1B15	441282	37	7	134261167	134261167	Missense_Mutation	SNP	A	C	NA	KYSE70_OESOPHAGUS	ENST00000457545	0.2	p.K270N	NA	15:21:00		54:111	NA	NA	0	0			ENSG00000129353		SLC44A2
CLEC5A	23601	37	7	141631615	141631615	Missense_Mutation	SNP	C	A	NA	KYSE70_OESOPHAGUS	ENST00000546910	0.1	p.Q119H	NA	08:32:00		1 day, 1:55:00	NA	NA	0	0			ENSG00000075420		FNDC3B
MGAM	8972	37	7	141726972	141726972	Missense_Mutation	SNP	A	T	NA	KYSE70_OESOPHAGUS	ENST00000549489	0.2	p.D347V	NA	1 day, 0:19:00		181:75	NA	NA	0	0			ENSG00000170113		NIPA1
PRSS1	5644	37	7	142459776	142459776	Missense_Mutation	SNP	G	A	NA	KYSE70_OESOPHAGUS	ENST00000311737	0.7	p.V118I	NA	13:26:00		80:155	NA	NA	4.118e-05	0			ENSG00000182621		PLCB1
TRPV6	55503	37	7	142571437	142571437	Missense_Mutation	SNP	C	T	NA	KYSE70_OESOPHAGUS	ENST00000359396	0.3	p.E518K	NA	1 day, 1:09:00	05:04:00	80:60	NA	NA	4.118e-05	0			ENSG00000188124		OR2AG2
OR6B1	135946	37	7	143701928	143701928	Missense_Mutation	SNP	C	T	NA	KYSE70_OESOPHAGUS	ENST00000408922	0.2	p.T280I	NA	1 day, 15:19:00		1 day, 8:20:00	NA	NA	1.655e-05	0			ENSG00000091831		ESR1
ARHGEF35	445328	37	7	143884049	143884049	Missense_Mutation	SNP	G	C	NA	KYSE70_OESOPHAGUS	ENST00000378115	0.2	p.D476E	NA	18:08:00	1 day, 16:27:00	18:12:00	NA	NA	4.241e-05	0			ENSG00000188211		NCR3LG1
RHEB	6009	37	7	151174492	151174492	Missense_Mutation	SNP	A	G	NA	KYSE70_OESOPHAGUS	ENST00000262187	0.5	p.S68P	NA	06:46:00	125:731		04:19:00	NA	0	0			ENSG00000188659		SAXO2
WDR60	55112	37	7	158664166	158664166	Missense_Mutation	SNP	C	T	NA	KYSE70_OESOPHAGUS	ENST00000407559	0.3	p.R135W	NA	13:22:00	41:75		NA	NA	3.628e-05	0			ENSG00000171435		KSR2
CSMD1	64478	37	8	2820008	2820008	Missense_Mutation	SNP	C	A	NA	KYSE70_OESOPHAGUS	ENST00000520002	0.1	p.G3204V	NA	08:15:00		07:37:00	NA	NA	0	0			ENSG00000204475		NCR3
PINX1	54984	37	8	10623044	10623044	Missense_Mutation	SNP	T	C	NA	KYSE70_OESOPHAGUS	ENST00000314787	0.3	p.E285G	NA	12:00:00		1 day, 0:00:00	NA	NA	8.277e-06	0			ENSG00000046651		OFD1
INTS10	55174	37	8	19701655	19701655	Missense_Mutation	SNP	G	T	NA	KYSE70_OESOPHAGUS	ENST00000397977	0.3	p.E596D	NA	1 day, 5:00:00	11 days, 9:03:00	3 days, 17:00:00	NA	NA	0	0			ENSG00000156049		GNA14
NRG1	3084	37	8	32621537	32621537	Missense_Mutation	SNP	G	A	NA	KYSE70_OESOPHAGUS	ENST00000405005	0.3	p.A514T	NA	1 day, 7:14:00	304:149	1 day, 11:21:00	NA	NA	0	0			ENSG00000182324		KCNJ14
RAB11FIP1	80223	37	8	37732570	37732570	Missense_Mutation	SNP	G	A	NA	KYSE70_OESOPHAGUS	ENST00000330843	0.4	p.A362V	NA	2 days, 3:00:00	4 days, 9:01:00	6 days, 11:01:00	NA	NA	3.295e-05	0			ENSG00000187527		ATP13A5
PLAT	5327	37	8	42042614	42042614	Missense_Mutation	SNP	G	A	NA	KYSE70_OESOPHAGUS	ENST00000220809	0.4	p.P206S	NA	14:30:00		19:28:00		NA	0	0			ENSG00000177732		SOX12
ADHFE1	137872	37	8	67380576	67380576	Missense_Mutation	SNP	A	C	NA	KYSE70_OESOPHAGUS	ENST00000396623	0.3	p.K465Q	NA	03:26:00		08:40:00		NA	0	0			ENSG00000171219		CDC42BPG
VPS13B	157680	37	8	100205106	100205106	Missense_Mutation	SNP	C	A	NA	KYSE70_OESOPHAGUS	ENST00000358544	0.2	p.T779N	NA	09:11:00	13:12:00	16:31:00	03:08:00	NA	0	0			ENSG00000188993		LRRC66
AARD	441376	37	8	117950511	117950511	Missense_Mutation	SNP	G	T	NA	KYSE70_OESOPHAGUS	ENST00000378279	0.3	p.R10I	NA	10:45:00		10:23:00	NA	NA	0	0			ENSG00000054654		SYNE2
COLEC10	10584	37	8	120079569	120079569	Missense_Mutation	SNP	G	T	NA	KYSE70_OESOPHAGUS	ENST00000332843	0.2	p.V17L	NA	2 days, 8:00:00		4 days, 20:00:00	NA	NA	3.295e-05	0			ENSG00000188649		CC2D2B
TBC1D31	93594	37	8	124164156	124164156	Missense_Mutation	SNP	A	G	NA	KYSE70_OESOPHAGUS	ENST00000287380	0.1	p.T1060A	NA	12:34:00	04:22:00	26:108	NA	NA	0	0			ENSG00000119919		NKX2-3
RHPN1	114822	37	8	144461584	144461584	Missense_Mutation	SNP	C	G	NA	KYSE70_OESOPHAGUS	ENST00000289013	0.6	p.A284G	NA	2 days, 10:00:00	1 day, 2:01:00	1 day, 4:00:00	NA	NA	0	0			ENSG00000165322		ARHGAP12
PLEC	5339	37	8	144991376	144991376	Missense_Mutation	SNP	T	C	NA	KYSE70_OESOPHAGUS	ENST00000322810	0.4	p.I4342V	NA	2 days, 1:00:00	33 days, 11:03:00	2 days, 5:01:00	NA	NA	0	0			ENSG00000169594		BNC1
VPS28	51160	37	8	145652295	145652295	Missense_Mutation	SNP	C	T	NA	KYSE70_OESOPHAGUS	ENST00000526054	0.1	p.G12R	NA	14:39:00		09:25:00	NA	NA	8.25e-06	0			ENSG00000118965		WDR35
DOCK8	81704	37	9	271668	271668	Missense_Mutation	SNP	C	A	NA	KYSE70_OESOPHAGUS	ENST00000453981	0.1	p.P32Q	NA	14:39:00		30:122	NA	NA	0	0			ENSG00000107485		GATA3
KIAA2026	158358	37	9	5969237	5969237	Missense_Mutation	SNP	G	A	NA	KYSE70_OESOPHAGUS	ENST00000399933	0.3	p.L332F	NA	0.645833			NA	NA	0	0			ENSG00000164597		COG5
LINGO2	158038	37	9	27950551	27950551	Missense_Mutation	SNP	G	A	NA	KYSE70_OESOPHAGUS	ENST00000379992	0.2	p.S40F	NA	18:31:00		22:43:00	NA	NA	0	0			ENSG00000196557		CACNA1H
FRMPD1	22844	37	9	37746742	37746742	Missense_Mutation	SNP	G	T	NA	KYSE70_OESOPHAGUS	ENST00000539465	0.1	p.K1571N	NA	19:27:00		35:83	NA	NA	0	0			ENSG00000153250		RBMS1
SPATA31A1	647060	37	9	39361039	39361039	Missense_Mutation	SNP	T	G	NA	KYSE70_OESOPHAGUS	ENST00000377647	0.3	p.C1093G	NA	12:17:00		129:270	NA	NA	0	0			ENSG00000157388		CACNA1D
PRUNE2	158471	37	9	79325442	79325442	Missense_Mutation	SNP	C	G	NA	KYSE70_OESOPHAGUS	ENST00000376718	0.3	p.R583T	NA	1 day, 0:16:00	06:03:00	4 days, 5:58:00	NA	NA	0	0			ENSG00000149485		FADS1
GNA14	9630	37	9	80043917	80043917	Missense_Mutation	SNP	C	T	NA	KYSE70_OESOPHAGUS	ENST00000341700	0.6	p.R210Q	NA	14:20:00		75:131	NA	NA	1.647e-05	0			ENSG00000197454		OR2L5
WNK2	65268	37	9	95992024	95992024	Missense_Mutation	SNP	C	T	NA	KYSE70_OESOPHAGUS	ENST00000297954	0.4	p.A243V	NA	13:33:00		16:53:00	04:10:00	NA	0	0			ENSG00000285188		AC008397.2
WDR34	89891	37	9	131396214	131396214	Missense_Mutation	SNP	C	A	NA	KYSE70_OESOPHAGUS	ENST00000372715	0.2	p.V474F	NA	21:37:00	117:273	29:105	NA	NA	0	0			ENSG00000133131		MORC4
TPRN	286262	37	9	140094935	140094935	Missense_Mutation	SNP	C	T	NA	KYSE70_OESOPHAGUS	ENST00000409012	0.4	p.A77T	NA	1 day, 9:00:00			NA	NA	0	0			ENSG00000165731		RET
CACNA1B	774	37	9	140777319	140777319	Missense_Mutation	SNP	G	T	NA	KYSE70_OESOPHAGUS	ENST00000371372	0.1	p.V172L	NA	34:70	03:02:00	121:266	NA	NA	0	0			ENSG00000072310		SREBF1
PRKCQ	5588	37	10	6557031	6557031	Missense_Mutation	SNP	C	T	NA	KYSE70_OESOPHAGUS	ENST00000263125	0.5	p.E23K	NA	21:09:00		1 day, 17:46:00		NA	0	0			ENSG00000225830		ERCC6
UCMA	221044	37	10	13264198	13264198	Missense_Mutation	SNP	G	T	NA	KYSE70_OESOPHAGUS	ENST00000378681	0.3	p.Q108K	NA	1 day, 4:00:00		21:00:00	NA	NA	0	0			ENSG00000089597		GANAB
MYO3A	53904	37	10	26305781	26305781	Missense_Mutation	SNP	C	A	NA	KYSE70_OESOPHAGUS	ENST00000265944	0.5	p.R181S	NA	3 days, 5:33:00		242:77	171:98	NA	0	0			ENSG00000198681		MAGEA1
YME1L1	10730	37	10	27437960	27437960	Missense_Mutation	SNP	G	A	NA	KYSE70_OESOPHAGUS	ENST00000326799	0.3	p.P15S	NA	0.699306	95:793	114:945	NA	NA	0	0			ENSG00000115306		SPTBN1
ARHGAP12	94134	37	10	32197621	32197621	Missense_Mutation	SNP	G	C	NA	KYSE70_OESOPHAGUS	ENST00000344936	0.2	p.P55A	NA	0.379167			NA	NA	0	0			ENSG00000206190		ATP10A
C10orf68	0	37	10	33015758	33015758	Missense_Mutation	SNP	A	G	NA	KYSE70_OESOPHAGUS	ENST00000375030	0.2	p.N204S	NA	1 day, 17:19:00		145:85	NA	NA	0	0			ENSG00000213096		ZNF254
RET	5979	37	10	43600424	43600424	Missense_Mutation	SNP	C	T	NA	KYSE70_OESOPHAGUS	ENST00000355710	0.3	p.A217V	NA	19:21:00		05:06:00		248:129	0	0			ENSG00000111642		CHD4
ERCC6	2074	37	10	50686468	50686468	Missense_Mutation	SNP	G	A	NA	KYSE70_OESOPHAGUS	ENST00000355832	0.5	p.P740S	NA	14:28:00		58:107	1 day, 7:50:00	NA	0	0			ENSG00000198947		DMD
PCDH15	65217	37	10	55571377	55571377	Missense_Mutation	SNP	T	G	NA	KYSE70_OESOPHAGUS	ENST00000395438	0.1	p.N1459T	NA	15:22:00		27:69	NA	NA	8.342e-06	0			ENSG00000164327		RICTOR
PCDH15	65217	37	10	55581707	55581707	Missense_Mutation	SNP	C	T	NA	KYSE70_OESOPHAGUS	ENST00000320301	0.6	p.E1927K	NA	15:25:00		53:100	35:91	NA	0	0			ENSG00000196843		ARID5A
PCDH15	65217	37	10	55996601	55996601	Missense_Mutation	SNP	G	A	NA	KYSE70_OESOPHAGUS	ENST00000320301	0.6	p.L323F	NA	04:34:00		24:156		NA	0	0			ENSG00000112294		ALDH5A1
LRIT1	26103	37	10	86001150	86001150	Missense_Mutation	SNP	G	A	NA	KYSE70_OESOPHAGUS	ENST00000372105	0.3	p.P16S	NA	15:29:00		09:14:00	NA	NA	8.241e-06	0			ENSG00000197360		ZNF98
PANK1	53354	37	10	91404602	91404602	Missense_Mutation	SNP	G	A	NA	KYSE70_OESOPHAGUS	ENST00000307534	0.4	p.P153L	NA	07:26:00	07:08:00		NA	NA	0	0			ENSG00000151655		ITIH2
FGFBP3	143282	37	10	93668191	93668191	Missense_Mutation	SNP	C	A	NA	KYSE70_OESOPHAGUS	ENST00000311575	0.5	p.R179L	NA	1 day, 5:13:00	1 day, 5:01:00	13:09:00	NA	NA	0	0			ENSG00000132549		VPS13B
RP11-690P14.4	0	37	10	97743402	97743402	Missense_Mutation	SNP	C	T	NA	KYSE70_OESOPHAGUS	ENST00000475252	0.2	p.R103C	NA	08:27:00			NA	NA	0	0			ENSG00000196141		SPATS2L
CC2D2B	387707	37	10	97772362	97772362	Missense_Mutation	SNP	G	A	NA	KYSE70_OESOPHAGUS	ENST00000344386	0.3	p.R65Q	NA	22:02:00		3 days, 11:31:00	NA	NA	1.656e-05	0			ENSG00000089091		DZANK1
NKX2-3	159296	37	10	101295303	101295303	Missense_Mutation	SNP	C	T	NA	KYSE70_OESOPHAGUS	ENST00000344586	0.7	p.S307F	NA	08:10:00			NA	NA	0	0			ENSG00000180777		ANKRD30B
TRIM8	81603	37	10	104417063	104417063	Missense_Mutation	SNP	C	A	NA	KYSE70_OESOPHAGUS	ENST00000302424	0.7	p.F536L	NA	13:29:00	46:82	15:28:00	NA	NA	0	0			ENSG00000188984		AADACL3
CNNM2	54805	37	10	104678367	104678367	Missense_Mutation	SNP	G	T	NA	KYSE70_OESOPHAGUS	ENST00000369878	0.4	p.A44S	NA	14:30:00	08:11:00	03:04:00	NA	NA	0	0			ENSG00000165125		TRPV6
PLEKHS1	79949	37	10	115533999	115533999	Missense_Mutation	SNP	T	G	NA	KYSE70_OESOPHAGUS	ENST00000369310	0.3	p.I223S	NA	18:14:00		17:24:00	NA	NA	0	0			ENSG00000196218		RYR1
OR51L1	119682	37	11	5020864	5020864	Missense_Mutation	SNP	C	A	NA	KYSE70_OESOPHAGUS	ENST00000321543	0.1	p.L218I	NA	05:30:00			NA	NA	0	0			ENSG00000111206		FOXM1
DNHD1	144132	37	11	6568843	6568843	Missense_Mutation	SNP	A	G	NA	KYSE70_OESOPHAGUS	ENST00000527990	0.2	p.H2225R	NA	1 day, 3:00:00	1 day, 1:00:00	11:00:00	NA	NA	3.888e-05	0			ENSG00000197102		DYNC1H1
NCR3LG1	374383	37	11	17378439	17378439	Missense_Mutation	SNP	C	G	NA	KYSE70_OESOPHAGUS	ENST00000338965	0.4	p.D104E	NA	21:23:00	12:46:00	2 days, 16:49:00	NA	NA	4.245e-05	0			ENSG00000151914		DST
USH1C	10083	37	11	17548802	17548802	Missense_Mutation	SNP	C	G	NA	KYSE70_OESOPHAGUS	ENST00000318024	0.4	p.R155P	NA	19:24:00		1 day, 1:58:00	NA	NA	4.118e-05	0			ENSG00000198911		SREBF2
OTOG	340990	37	11	17663446	17663446	Missense_Mutation	SNP	G	T	NA	KYSE70_OESOPHAGUS	ENST00000399391	0.2	p.R2760M	NA	16:55:00			NA	NA	0	0			ENSG00000198888		MT-ND1
MRGPRX4	117196	37	11	18195740	18195740	Missense_Mutation	SNP	C	A	NA	KYSE70_OESOPHAGUS	ENST00000314254	0.3	p.L313M	NA	1 day, 15:35:00		50:64	NA	NA	0	0			ENSG00000143297		FCRL5
SLC35C1	55343	37	11	45827410	45827410	Missense_Mutation	SNP	T	G	NA	KYSE70_OESOPHAGUS	ENST00000314134	0.3	p.S20A	NA	11:26:00	18:45:00	24:64	NA	NA	0	0			ENSG00000197345		MRPL21
LRP4	4038	37	11	46905425	46905425	Missense_Mutation	SNP	C	T	NA	KYSE70_OESOPHAGUS	ENST00000378623	0.1	p.G870D	NA	11:33:00	12:44:00	17:44:00	NA	NA	3.295e-05	0			ENSG00000162722		TRIM58
OR5M8	219484	37	11	56258089	56258089	Missense_Mutation	SNP	G	T	NA	KYSE70_OESOPHAGUS	ENST00000327216	0.2	p.T253N	NA	18:24:00		34:62	NA	NA	8.237e-06	0			ENSG00000091483		FH
OR5B3	441608	37	11	58170096	58170096	Missense_Mutation	SNP	T	C	NA	KYSE70_OESOPHAGUS	ENST00000309403	0.2	p.S263G	NA	1 day, 1:17:00		2 days, 22:25:00	NA	NA	0	0			ENSG00000116996		ZP4
TMEM132A	54972	37	11	60702728	60702728	Missense_Mutation	SNP	G	A	NA	KYSE70_OESOPHAGUS	ENST00000453848	0.2	p.R614H	NA	17:21:00		09:06:00	NA	NA	8.24e-06	0			ENSG00000143643		TTC13
GANAB	23193	37	11	62398281	62398281	Missense_Mutation	SNP	G	A	NA	KYSE70_OESOPHAGUS	ENST00000356638	0.3	p.S393F	NA	06:38:00	122:762	06:33:00	NA	NA	0	0			ENSG00000163050		COQ8A
RCOR2	283248	37	11	63681614	63681614	Missense_Mutation	SNP	G	A	NA	KYSE70_OESOPHAGUS	ENST00000301459	0.4	p.R235C	NA	13:33:00	03:08:00	19:26:00	NA	NA	1.647e-05	0			ENSG00000162769		FLVCR1
NRXN2	9379	37	11	64480700	64480700	Missense_Mutation	SNP	C	T	NA	KYSE70_OESOPHAGUS	ENST00000377551	0.1	p.D158N	NA	07:11:00		04:04:00	NA	NA	0	0			ENSG00000117322		CR2
GAL3ST3	89792	37	11	65810883	65810883	Missense_Mutation	SNP	G	A	NA	KYSE70_OESOPHAGUS	ENST00000312006	0.4	p.R131C	NA	1 day, 5:14:00		08:05:00	NA	NA	1.67e-05	0			ENSG00000162889		MAPKAPK2
NPAS4	266743	37	11	66192379	66192379	Missense_Mutation	SNP	C	A	NA	KYSE70_OESOPHAGUS	ENST00000311034	0.2	p.S673Y	NA	07:47:00		43:151	NA	NA	0	0			ENSG00000131018		SYNE1
MRPL21	219927	37	11	68664135	68664135	Missense_Mutation	SNP	T	G	NA	KYSE70_OESOPHAGUS	ENST00000362034	0.2	p.K82Q	NA	13:21:00	235:619	40:69	NA	NA	0	0			ENSG00000000971		CFH
KRTAP5-10	387273	37	11	71276967	71276967	Missense_Mutation	SNP	G	C	NA	KYSE70_OESOPHAGUS	ENST00000398531	0.1	p.G112R	NA	12:08:00		32:102	NA	NA	0	0			ENSG00000135838		NPL
P2RY6	5031	37	11	73008126	73008126	Missense_Mutation	SNP	A	G	NA	KYSE70_OESOPHAGUS	ENST00000393590	0.2	p.H188R	NA	07:34:00		24:91	NA	NA	0	0			ENSG00000198216		CACNA1E
UCP3	7352	37	11	73717342	73717342	Missense_Mutation	SNP	C	T	NA	KYSE70_OESOPHAGUS	ENST00000314032	0.4	p.R70Q	NA	1 day, 10:09:00		20:08:00	NA	NA	3.295e-05	0			ENSG00000153029		MR1
C2CD3	26005	37	11	73724540	73724540	Missense_Mutation	SNP	A	C	NA	KYSE70_OESOPHAGUS	ENST00000334126	0.7	p.S2318A	NA	12:31:00	17:35:00	08:07:00	NA	NA	0	0			ENSG00000135837		CEP350
TENM4	26011	37	11	78565338	78565338	Missense_Mutation	SNP	C	G	NA	KYSE70_OESOPHAGUS	ENST00000278550	0.7	p.D498H	NA	11:31:00		05:08:00	NA	NA	0	0			ENSG00000169905		TOR1AIP2
TRIM49C	642612	37	11	89774227	89774227	Missense_Mutation	SNP	A	T	NA	KYSE70_OESOPHAGUS	ENST00000448984	0.1	p.T290S	NA	07:11:00		1 day, 0:53:00	NA	NA	0	0			ENSG00000162782		TDRD5
CWF19L2	143884	37	11	107263585	107263585	Missense_Mutation	SNP	C	T	NA	KYSE70_OESOPHAGUS	ENST00000282251	0.5	p.D552N	NA	15:24:00	17:48:00	65:146	NA	NA	0	0			ENSG00000198734		F5
TTC12	54970	37	11	113235758	113235758	Missense_Mutation	SNP	G	T	NA	KYSE70_OESOPHAGUS	ENST00000529221	0.1	p.G673V	NA	14:23:00	22:48:00	12:24:00	NA	NA	0	0			ENSG00000186517		ARHGAP30
NXPE2	120406	37	11	114569441	114569441	Missense_Mutation	SNP	G	A	NA	KYSE70_OESOPHAGUS	ENST00000389586	0.4	p.M269I	NA	16:24:00		36:106	NA	NA	0	0			ENSG00000198965		OR10R2
USP2	9099	37	11	119243920	119243920	Missense_Mutation	SNP	G	A	NA	KYSE70_OESOPHAGUS	ENST00000260187	0.2	p.R91W	NA	13:33:00		42:78	NA	NA	4.118e-05	0			ENSG00000132680		KHDC4
ARHGEF12	23365	37	11	120350873	120350873	Missense_Mutation	SNP	C	G	NA	KYSE70_OESOPHAGUS	ENST00000397843	0.2	p.T1324S	NA	14:38:00	83:164	61:127	50:120	NA	0	0			ENSG00000243364		EFNA4
SCN3B	55800	37	11	123513228	123513228	Missense_Mutation	SNP	C	T	NA	KYSE70_OESOPHAGUS	ENST00000392770	0.2	p.R124Q	NA	1 day, 11:08:00	02:03:00	1 day, 20:30:00	NA	NA	1.647e-05	0			ENSG00000188580		NKAIN2
OR10D3	26497	37	11	124056822	124056822	Missense_Mutation	SNP	G	T	NA	KYSE70_OESOPHAGUS	ENST00000318666	0.6	p.M282I	NA	13:24:00			NA	NA	0	0			ENSG00000135333		EPHA7
HEPACAM	220296	37	11	124805884	124805884	Missense_Mutation	SNP	C	T	NA	KYSE70_OESOPHAGUS	ENST00000298251	0.4	p.A7T	NA	22:33:00		08:29:00	NA	NA	8.236e-06	0			ENSG00000148735		PLEKHS1
ETS1	2113	37	11	128350259	128350259	Missense_Mutation	SNP	G	T	NA	KYSE70_OESOPHAGUS	ENST00000319397	0.6	p.S273Y	NA	07:23:00	05:15:00	17:47:00	NA	NA	0	0			ENSG00000139218		SCAF11
APLP2	334	37	11	130010327	130010327	Missense_Mutation	SNP	C	G	NA	KYSE70_OESOPHAGUS	ENST00000263574	0.5	p.I636M	NA	1 day, 0:10:00		1 day, 19:28:00	NA	NA	8.237e-06	0			ENSG00000148842		CNNM2
DCP1B	196513	37	12	2113591	2113591	Missense_Mutation	SNP	C	T	NA	KYSE70_OESOPHAGUS	ENST00000280665	0.6	p.A3T	NA	13:24:00		16:27:00	NA	NA	8.259e-06	0			ENSG00000023909		GCLM
FOXM1	2305	37	12	2968715	2968715	Missense_Mutation	SNP	C	T	NA	KYSE70_OESOPHAGUS	ENST00000359843	0.3	p.E461K	NA	11:32:00	58:117	13:25:00	NA	NA	0	0			ENSG00000117151		CTBS
CHD4	1108	37	12	6710187	6710187	Missense_Mutation	SNP	G	A	NA	KYSE70_OESOPHAGUS	ENST00000357008	0.2	p.P278S	NA	1 day, 6:18:00		158:81	NA	NA	8.237e-06	0			ENSG00000101181		MTG2
STYK1	55359	37	12	10772877	10772877	Missense_Mutation	SNP	G	A	NA	KYSE70_OESOPHAGUS	ENST00000075503	0.3	p.R379C	NA	1 day, 4:14:00	15:09:00	145:62	2 days, 0:20:00	NA	3.295e-05	0			ENSG00000171307		ZDHHC16
CDKN1B	1027	37	12	12871029	12871029	Missense_Mutation	SNP	G	A	NA	KYSE70_OESOPHAGUS	ENST00000228872	0.4	p.E86K	NA	1 day, 10:12:00	232:112	2 days, 8:34:00	1 day, 14:20:00	NA	0	0			ENSG00000118473		SGIP1
PTPRO	5800	37	12	15742462	15742462	Missense_Mutation	SNP	G	A	NA	KYSE70_OESOPHAGUS	ENST00000281171	0.4	p.V1162I	NA	1 day, 6:17:00		3 days, 17:49:00	NA	NA	0	0			ENSG00000096093		EFHC1
SLCO1C1	53919	37	12	20874885	20874885	Missense_Mutation	SNP	C	G	NA	KYSE70_OESOPHAGUS	ENST00000266509	0.2	p.S308C	NA	03:23:00		0.5875	NA	NA	0	0			ENSG00000198768		APCDD1L
ABCC9	10060	37	12	21968707	21968707	Missense_Mutation	SNP	G	A	NA	KYSE70_OESOPHAGUS	ENST00000261201	0.4	p.P1338L	NA	11:22:00		26:74	NA	NA	0	0			ENSG00000153292		ADGRF1
C12orf71	728858	37	12	27234139	27234139	Missense_Mutation	SNP	G	C	NA	KYSE70_OESOPHAGUS	ENST00000429849	0.2	p.Q260E	NA	17:24:00		61:116	NA	NA	0	0			ENSG00000148408		CACNA1B
PPFIBP1	8496	37	12	27809649	27809649	Missense_Mutation	SNP	A	C	NA	KYSE70_OESOPHAGUS	ENST00000318304	0.8	p.E297A	NA	1 day, 8:18:00	3 days, 16:44:00	163:78	NA	NA	0	0			ENSG00000058804		NDC1
KLHL42	57542	37	12	27933950	27933950	Missense_Mutation	SNP	G	C	NA	KYSE70_OESOPHAGUS	ENST00000381271	0.2	p.W229C	NA	15:32:00	1 day, 23:59:00	09:20:00	NA	NA	0	0			ENSG00000175556		LONRF3
ALG10B	144245	37	12	38714703	38714703	Missense_Mutation	SNP	A	T	NA	KYSE70_OESOPHAGUS	ENST00000308742	0.4	p.K370N	NA	22:08:00		4 days, 20:50:00	NA	NA	4.943e-05	0			ENSG00000148602		LRIT1
LRRK2	120892	37	12	40699657	40699657	Missense_Mutation	SNP	C	T	NA	KYSE70_OESOPHAGUS	ENST00000298910	0.7	p.S1283F	NA	08:36:00		17:55:00	16:45:00	NA	0	0			ENSG00000133124		IRS4
SCAF11	9169	37	12	46318751	46318751	Missense_Mutation	SNP	T	G	NA	KYSE70_OESOPHAGUS	ENST00000369367	0.3	p.Q1222H	NA	19:14:00	239:137	2 days, 21:28:00	NA	NA	1.647e-05	0			ENSG00000119333		WDR34
SCAF11	9169	37	12	46320119	46320119	Missense_Mutation	SNP	G	C	NA	KYSE70_OESOPHAGUS	ENST00000369367	0.3	p.S1122C	NA	07:45:00	34:240		NA	NA	0	0			ENSG00000124249		KCNK15
FMNL3	91010	37	12	50045965	50045965	Missense_Mutation	SNP	G	T	NA	KYSE70_OESOPHAGUS	ENST00000293590	0.5	p.H452N	NA	09:29:00	13:17:00	04:18:00	NA	NA	0	0			ENSG00000127603		MACF1
TFCP2	7024	37	12	51497952	51497952	Missense_Mutation	SNP	G	C	NA	KYSE70_OESOPHAGUS	ENST00000257915	0.5	p.P318A	NA	14:28:00	107:186	0.879861	NA	NA	4.118e-05	0			ENSG00000102290		PCDH11X
KRT1	3848	37	12	53073709	53073709	Missense_Mutation	SNP	C	T	NA	KYSE70_OESOPHAGUS	ENST00000252244	0.3	p.G142S	NA	09:13:00		22:50:00	NA	NA	0	0			ENSG00000102271		KLHL4
IGFBP6	3489	37	12	53491584	53491584	Missense_Mutation	SNP	G	A	NA	KYSE70_OESOPHAGUS	ENST00000301464	0.3	p.R28Q	NA	10:23:00			NA	NA	0	0			ENSG00000198246		SLC29A3
LRP1	4035	37	12	57600366	57600366	Missense_Mutation	SNP	C	T	NA	KYSE70_OESOPHAGUS	ENST00000243077	0.3	p.R3901C	NA	13:32:00	47:110	1 day, 1:40:00	10:33:00	NA	0	0			ENSG00000112078		KCTD20
ZDHHC17	23390	37	12	77240428	77240428	Missense_Mutation	SNP	G	A	NA	KYSE70_OESOPHAGUS	ENST00000426126	0.2	p.M492I	NA	15:20:00	18:51:00	37:77	NA	NA	0	0			ENSG00000138400		MDH1B
OTOGL	283310	37	12	80760358	80760358	Missense_Mutation	SNP	A	G	NA	KYSE70_OESOPHAGUS	ENST00000547103	0.1	p.E2070G	NA	04:13:00		16:44:00	NA	NA	5.039e-05	0			ENSG00000157654		PALM2-AKAP2
ATP2B1	490	37	12	90049588	90049588	Missense_Mutation	SNP	C	T	NA	KYSE70_OESOPHAGUS	ENST00000428670	0.3	p.D26N	NA	20:38:00		22:52:00	NA	NA	8.238e-06	0			ENSG00000169083		AR
DEPDC4	120863	37	12	100657603	100657603	Missense_Mutation	SNP	C	T	NA	KYSE70_OESOPHAGUS	ENST00000416321	0.1	p.E76K	NA	05:39:00			NA	NA	0	0			ENSG00000184677		ZBTB40
C12orf42	374470	37	12	103670968	103670968	Missense_Mutation	SNP	T	C	NA	KYSE70_OESOPHAGUS	ENST00000315192	0.8	p.T94A	NA	07:16:00		21:44:00	NA	NA	0	0			ENSG00000171456		ASXL1
KSR2	283455	37	12	117993089	117993089	Missense_Mutation	SNP	C	A	NA	KYSE70_OESOPHAGUS	ENST00000339824	0.5	p.R468M	NA	18:20:00		97:160	31:74		0	0			ENSG00000162460		TMEM82
CIT	11113	37	12	120152005	120152005	Missense_Mutation	SNP	G	A	NA	KYSE70_OESOPHAGUS	ENST00000261833	0.7	p.L1393F	NA	1 day, 2:10:00	18:05:00	1 day, 18:18:00	2 days, 18:28:00	NA	0	0			ENSG00000167614		TTYH1
CABP1	9478	37	12	121078762	121078762	Missense_Mutation	SNP	C	T	NA	KYSE70_OESOPHAGUS	ENST00000316803	0.3	p.R92W	NA	13:07:00			NA	NA	0	0			ENSG00000150867		PIP4K2A
SETD1B	23067	37	12	122242676	122242676	Missense_Mutation	SNP	C	G	NA	KYSE70_OESOPHAGUS	ENST00000604567	0.1	p.H11Q	NA	16:06:00	18:08:00		NA	NA	4.381e-05	0			ENSG00000139793		MBNL2
SETD1B	23067	37	12	122265946	122265946	Missense_Mutation	SNP	C	G	NA	KYSE70_OESOPHAGUS	ENST00000604567	0.1	p.N1899K	NA	16:30:00	27:83	06:23:00	NA	NA	0	0			ENSG00000106772		PRUNE2
FAM101A	144347	37	12	124798869	124798869	Missense_Mutation	SNP	G	T	NA	KYSE70_OESOPHAGUS	ENST00000389727	0.3	p.R150L	NA	16:44:00		0.584722	NA	NA	0	0			ENSG00000078061		ARAF
RIMBP2	23504	37	12	130926662	130926662	Missense_Mutation	SNP	G	T	NA	KYSE70_OESOPHAGUS	ENST00000261655	0.4	p.S395Y	NA	05:36:00			NA	NA	0	0			ENSG00000204700		OR2J2
FRY	10129	37	13	32776143	32776143	Missense_Mutation	SNP	G	A	NA	KYSE70_OESOPHAGUS	ENST00000380250	0.3	p.R1271K	NA	16:18:00		1 day, 9:57:00	NA	NA	0	0			ENSG00000204713		TRIM27
KIAA0226L	80183	37	13	46917624	46917624	Missense_Mutation	SNP	C	G	NA	KYSE70_OESOPHAGUS	ENST00000429979	0.1	p.A629P	NA	17:11:00		1 day, 12:34:00	NA	NA	0	0			ENSG00000178695		KCTD12
CCDC70	83446	37	13	52440206	52440206	Missense_Mutation	SNP	G	A	NA	KYSE70_OESOPHAGUS	ENST00000242819	0.4	p.G231D	NA	20:24:00		12:20:00	NA	NA	0	0			ENSG00000204849		SPATA31A1
PCDH17	27253	37	13	58206846	58206846	Missense_Mutation	SNP	G	A	NA	KYSE70_OESOPHAGUS	ENST00000377918	0.3	p.G56R	NA	07:20:00		07:10:00	NA	NA	0	0			ENSG00000118946		PCDH17
KCTD12	115207	37	13	77459962	77459962	Missense_Mutation	SNP	G	A	NA	KYSE70_OESOPHAGUS	ENST00000377474	0.2	p.P108S	NA	09:17:00		08:10:00	NA	NA	0	0			ENSG00000213214		ARHGEF35
MYCBP2	23077	37	13	77642843	77642843	Missense_Mutation	SNP	C	T	NA	KYSE70_OESOPHAGUS	ENST00000544440	0.2	p.D3972N	NA	09:11:00	1 day, 1:25:00	16:29:00	NA	NA	0	0			ENSG00000205002		AARD
MYCBP2	23077	37	13	77671664	77671664	Missense_Mutation	SNP	T	C	NA	KYSE70_OESOPHAGUS	ENST00000544440	0.2	p.K3171E	NA	10:16:00	21:20:00	11:17:00	NA	NA	0	0			ENSG00000134569		LRP4
RNF219	79596	37	13	79209249	79209249	Missense_Mutation	SNP	G	T	NA	KYSE70_OESOPHAGUS	ENST00000282003	0.6	p.Q212K	NA	15:12:00	12:12:00	1 day, 3:28:00	NA	NA	0	0			ENSG00000165623		UCMA
MBNL2	10150	37	13	98009871	98009871	Missense_Mutation	SNP	G	A	NA	KYSE70_OESOPHAGUS	ENST00000376673	0.3	p.A314T	NA	04:21:00	07:40:00	0.7375	NA	NA	2.471e-05	0			ENSG00000115825		PRKD3
RPGRIP1	57096	37	14	21792816	21792816	Missense_Mutation	SNP	C	G	NA	KYSE70_OESOPHAGUS	ENST00000400017	0.2	p.S601W	NA	10:16:00		70:69	1 day, 23:51:00	NA	4.136e-05	0			ENSG00000174482		LINGO2
OR4E2	26686	37	14	22133415	22133415	Missense_Mutation	SNP	C	T	NA	KYSE70_OESOPHAGUS	ENST00000408935	0.1	p.S40L	NA	16:13:00		2 days, 6:55:00	23:25:00	NA	1.654e-05	0			ENSG00000205436		EXOC3L4
ZFHX2	85446	37	14	23996175	23996175	Missense_Mutation	SNP	G	A	NA	KYSE70_OESOPHAGUS	ENST00000419474	0.3	p.T1048I	NA	18:06:00	03:01:00		NA	NA	0	0			ENSG00000073910		FRY
FOXA1	3169	37	14	38060974	38060974	Missense_Mutation	SNP	C	G	NA	KYSE70_OESOPHAGUS	ENST00000250448	0.2	p.G339R	NA	10:16:00			NA	NA	0	0			ENSG00000205517		RGL3
FERMT2	10979	37	14	53326371	53326371	Missense_Mutation	SNP	C	T	NA	KYSE70_OESOPHAGUS	ENST00000395631	0.2	p.D597N	NA	06:32:00	0.811806		NA	NA	0	0			ENSG00000088882		CPXM1
CNIH1	10175	37	14	54907985	54907985	Missense_Mutation	SNP	T	C	NA	KYSE70_OESOPHAGUS	ENST00000216416	0.4	p.I21V	NA	1 day, 13:17:00	585:326		NA	NA	0	0			ENSG00000044459		CNTLN
CCDC175	729665	37	14	60030524	60030524	Missense_Mutation	SNP	C	G	NA	KYSE70_OESOPHAGUS	ENST00000537690	0.2	p.K258N	NA	08:24:00			NA	NA	0	0			ENSG00000164989		CCDC171
KCNH5	27133	37	14	63174865	63174865	Missense_Mutation	SNP	C	G	NA	KYSE70_OESOPHAGUS	ENST00000322893	0.7	p.Q776H	NA	16:30:00		38:60	NA	NA	0	0			ENSG00000146950		SHROOM2
SYNE2	23224	37	14	64599131	64599131	Missense_Mutation	SNP	G	C	NA	KYSE70_OESOPHAGUS	ENST00000344113	0.4	p.G4830A	NA	14:23:00	39:89	25:73	NA	NA	0	0			ENSG00000169059		VCX3A
PLEKHG3	26030	37	14	65209128	65209128	Missense_Mutation	SNP	G	T	NA	KYSE70_OESOPHAGUS	ENST00000394691	0.1	p.V965L	NA	18:26:00	76:139	19:24:00	NA	NA	0	0			ENSG00000047315		POLR2B
NGB	58157	37	14	77732983	77732983	Missense_Mutation	SNP	C	G	NA	KYSE70_OESOPHAGUS	ENST00000298352	0.4	p.E118Q	NA	16:34:00		17:44:00	NA	NA	0	0			ENSG00000087448		KLHL42
UNC79	57578	37	14	94069716	94069716	Missense_Mutation	SNP	G	A	NA	KYSE70_OESOPHAGUS	ENST00000393151	0.2	p.E1236K	NA	15:37:00		0.878472	0.931944	NA	0	0			ENSG00000205710		C17orf107
UNC79	57578	37	14	94084548	94084548	Missense_Mutation	SNP	G	A	NA	KYSE70_OESOPHAGUS	ENST00000393151	0.2	p.R1412Q	NA	14:19:00		0.877778	18:44:00	NA	8.236e-06	0			ENSG00000205730		ITPRIPL2
EXOC3L4	91828	37	14	103576399	103576399	Missense_Mutation	SNP	C	T	NA	KYSE70_OESOPHAGUS	ENST00000380069	0.3	p.R670C	NA	11:07:00		07:01:00	NA	NA	3.335e-05	0			ENSG00000185164		NOMO2
AHNAK2	113146	37	14	105411380	105411380	Missense_Mutation	SNP	C	T	NA	KYSE70_OESOPHAGUS	ENST00000333244	0.5	p.D3470N	NA	14:28:00	62:152	168:431	NA	NA	0	0			ENSG00000096968		JAK2
AHNAK2	113146	37	14	105415667	105415667	Missense_Mutation	SNP	G	C	NA	KYSE70_OESOPHAGUS	ENST00000333244	0.5	p.P2041A	NA	1 day, 3:20:00			NA	NA	9.221e-05	0			ENSG00000147996		CBWD5
INO80	54617	37	15	41275255	41275255	Missense_Mutation	SNP	G	A	NA	KYSE70_OESOPHAGUS	ENST00000361937	0.3	p.P1420S	NA	03:24:00			NA	NA	0	0			ENSG00000102854		MSLN
SHF	90525	37	15	45479735	45479735	Missense_Mutation	SNP	G	A	NA	KYSE70_OESOPHAGUS	ENST00000560734	0.1	p.R139C	NA	08:23:00			NA	NA	0	0			ENSG00000143520		FLG2
NOX5	79400	37	15	69335023	69335023	Missense_Mutation	SNP	C	T	NA	KYSE70_OESOPHAGUS	ENST00000388866	0.3	p.R509W	NA	04:36:00			NA	NA	8.236e-06	0			ENSG00000255346		NOX5
FAM154B	283726	37	15	82575184	82575184	Missense_Mutation	SNP	T	G	NA	KYSE70_OESOPHAGUS	ENST00000339465	0.5	p.H326Q	NA	0.463889		0.7	NA	NA	0	0			ENSG00000204361		NXPE2
BNC1	646	37	15	83932810	83932810	Missense_Mutation	SNP	G	T	NA	KYSE70_OESOPHAGUS	ENST00000345382	0.2	p.S398Y	NA	1 day, 9:26:00	1 day, 2:30:00	62:100	NA	NA	0	0			ENSG00000179954		SSC5D
MSLN	10232	37	16	818448	818448	Missense_Mutation	SNP	C	T	NA	KYSE70_OESOPHAGUS	ENST00000382862	0.3	p.H564Y	NA	1 day, 1:00:00		14:00:00	NA	NA	8.382e-06	0			ENSG00000101680		LAMA1
CACNA1H	8912	37	16	1262099	1262099	Missense_Mutation	SNP	G	C	NA	KYSE70_OESOPHAGUS	ENST00000348261	0.5	p.E1574Q	NA	1 day, 10:00:00	09:00:00	3 days, 10:00:00	NA	NA	4.131e-05	0			ENSG00000178882		RFLNA
ITPRIPL2	162073	37	16	19126970	19126970	Missense_Mutation	SNP	C	G	NA	KYSE70_OESOPHAGUS	ENST00000381440	0.3	p.T396S	NA	1 day, 8:00:00	1 day, 10:00:00	2 days, 14:01:00	NA	NA	0	0			ENSG00000174948		GPR149
ZNF646	9726	37	16	31088827	31088827	Missense_Mutation	SNP	G	C	NA	KYSE70_OESOPHAGUS	ENST00000394979	0.2	p.K394N	NA	17:18:00	17:07:00	11:05:00	NA	NA	0	0			ENSG00000166257		SCN3B
ZNF646	9726	37	16	31090806	31090806	Missense_Mutation	SNP	G	A	NA	KYSE70_OESOPHAGUS	ENST00000394979	0.2	p.C1054Y	NA	12:15:00	1 day, 4:24:00	2 days, 2:58:00	NA	NA	0	0			ENSG00000123636		BAZ2B
SALL1	6299	37	16	51175096	51175096	Missense_Mutation	SNP	G	C	NA	KYSE70_OESOPHAGUS	ENST00000251020	0.4	p.A346G	NA	1 day, 3:00:00			NA	NA	0	0			ENSG00000115947		ORC4
SLC12A4	6560	37	16	67991858	67991858	Missense_Mutation	SNP	C	T	NA	KYSE70_OESOPHAGUS	ENST00000316341	0.3	p.M144I	NA	20:22:00	1 day, 17:56:00	16:24:00	NA	NA	0	0			ENSG00000133958		UNC79
GINS2	51659	37	16	85721155	85721155	Missense_Mutation	SNP	C	A	NA	KYSE70_OESOPHAGUS	ENST00000253462	0.3	p.G39V	NA	1 day, 11:00:00		3 days, 13:00:00	NA	NA	8.238e-06	0			ENSG00000135951		TSGA10
ZNF469	84627	37	16	88494108	88494108	Missense_Mutation	SNP	C	T	NA	KYSE70_OESOPHAGUS	ENST00000437464	0.1	p.S77F	NA	15:18:00	03:07:00		NA	NA	0	0			ENSG00000171631		P2RY6
SCARF1	8578	37	17	1538275	1538275	Missense_Mutation	SNP	G	A	NA	KYSE70_OESOPHAGUS	ENST00000263071	0.4	p.A757V	NA	1 day, 5:25:00	03:03:00	15:27:00	NA	NA	0	0			ENSG00000196975		ANXA4
ZFP3	124961	37	17	4994828	4994828	Missense_Mutation	SNP	C	T	NA	KYSE70_OESOPHAGUS	ENST00000318833	0.3	p.P10L	NA	13:35:00		14:51:00	NA	NA	0	0			ENSG00000156453		PCDH1
USP6	9098	37	17	5041551	5041551	Missense_Mutation	SNP	G	A	NA	KYSE70_OESOPHAGUS	ENST00000574788	0.1	p.G354E	NA	18:33:00		76:166		NA	0	0			ENSG00000180316		PNPLA1
FBXO39	162517	37	17	6683968	6683968	Missense_Mutation	SNP	C	T	NA	KYSE70_OESOPHAGUS	ENST00000321535	0.4	p.H261Y	NA	11:30:00		29:64	NA	NA	0	0			ENSG00000126822		PLEKHG3
BCL6B	255877	37	17	6928501	6928501	Missense_Mutation	SNP	C	T	NA	KYSE70_OESOPHAGUS	ENST00000293805	0.5	p.R291W	NA	11:24:00		65:133	NA	NA	4.137e-05	0			ENSG00000167395		ZNF646
TP53	7157	37	17	7579327	7579327	Missense_Mutation	SNP	C	A	NA	KYSE70_OESOPHAGUS	ENST00000269305	0.4	p.K120N	NA	15:29:00	7 days, 22:37:00	43:80		146:213	0	0			ENSG00000073712		FERMT2
DNAH2	146754	37	17	7733807	7733807	Missense_Mutation	SNP	G	C	NA	KYSE70_OESOPHAGUS	ENST00000572933	0.1	p.E4015Q	NA	17:28:00		29:68	NA	NA	8.236e-06	0			ENSG00000171931		FBXW10
GAS7	8522	37	17	9821335	9821335	Missense_Mutation	SNP	C	T	NA	KYSE70_OESOPHAGUS	ENST00000432992	0.2	p.D434N	NA	17:43:00		05:09:00		NA	0	0			ENSG00000198346		ZNF813
MYH8	4626	37	17	10304472	10304472	Missense_Mutation	SNP	T	C	NA	KYSE70_OESOPHAGUS	ENST00000403437	0.2	p.M1049V	NA	1 day, 15:17:00		3 days, 11:44:00	NA	NA	0	0			ENSG00000169031		COL4A3
NCOR1	9611	37	17	16089979	16089979	Missense_Mutation	SNP	C	T	NA	KYSE70_OESOPHAGUS	ENST00000268712	0.3	p.R44H	NA	1 day, 4:07:00		2 days, 18:39:00	NA	NA	1.647e-05	0			ENSG00000147576		ADHFE1
FBXW10	10517	37	17	18682576	18682576	Missense_Mutation	SNP	G	A	NA	KYSE70_OESOPHAGUS	ENST00000395665	0.4	p.A1042T	NA	13:21:00		34:90	NA	NA	9.474e-06	0			ENSG00000118900		UBN1
EPN2	22905	37	17	19237553	19237553	Missense_Mutation	SNP	C	T	NA	KYSE70_OESOPHAGUS	ENST00000314728	0.5	p.P638S	NA	16:24:00	21:37:00		NA	NA	0	0			ENSG00000116044		NFE2L2
SLC47A1	55244	37	17	19476162	19476162	Missense_Mutation	SNP	C	T	NA	KYSE70_OESOPHAGUS	ENST00000270570	0.4	p.P492S	NA	1 day, 5:46:00		60:101	NA	NA	0	0			ENSG00000133422		MORC2
TP53I13	90313	37	17	27899062	27899062	Missense_Mutation	SNP	G	C	NA	KYSE70_OESOPHAGUS	ENST00000301057	0.7	p.R167T	NA	1 day, 10:00:00	6 days, 14:00:00	19:00:00	NA	NA	1.652e-05	0			ENSG00000108510		MED13
KRT27	342574	37	17	38933777	38933777	Missense_Mutation	SNP	C	T	NA	KYSE70_OESOPHAGUS	ENST00000301656	0.3	p.G394R	NA	17:12:00		1 day, 21:48:00	NA	NA	0	0			ENSG00000196914		ARHGEF12
ARHGAP27	201176	37	17	43474297	43474297	Missense_Mutation	SNP	C	T	NA	KYSE70_OESOPHAGUS	ENST00000428638	0.1	p.A646T	NA	18:32:00	1 day, 12:52:00	21:45:00	NA	NA	0	0			ENSG00000081138		CDH7
COL1A1	1277	37	17	48262991	48262991	Missense_Mutation	SNP	C	T	NA	KYSE70_OESOPHAGUS	ENST00000225964	0.5	p.G1423S	NA	1 day, 16:00:00	2 days, 4:00:00	1 day, 18:00:00	3 days, 7:00:00	NA	0	0			ENSG00000104613		INTS10
KIF2B	84643	37	17	51902354	51902354	Missense_Mutation	SNP	G	A	NA	KYSE70_OESOPHAGUS	ENST00000268919	0.4	p.E654K	NA	1 day, 3:00:00		2 days, 12:00:00	NA	NA	4.118e-05	0			ENSG00000088247		KHSRP
SMG8	55181	37	17	57290195	57290195	Missense_Mutation	SNP	C	T	NA	KYSE70_OESOPHAGUS	ENST00000543872	0.2	p.P671S	NA	03:18:00			NA	NA	0	0			ENSG00000160200		CBS
ABCA6	23460	37	17	67079441	67079441	Missense_Mutation	SNP	C	G	NA	KYSE70_OESOPHAGUS	ENST00000284425	0.2	p.E1463Q	NA	1 day, 14:00:00		2 days, 8:00:00	NA	NA	0	0			ENSG00000163320		CGGBP1
MAP2K6	5608	37	17	67516517	67516517	Missense_Mutation	SNP	T	C	NA	KYSE70_OESOPHAGUS	ENST00000590474	0.1	p.I158T	NA	15:13:00		21:35:00	12:15:00	NA	0	0			ENSG00000204572		KRTAP5-10
GPRC5C	55890	37	17	72435943	72435943	Missense_Mutation	SNP	T	A	NA	KYSE70_OESOPHAGUS	ENST00000481232	0.1	p.C55S	NA	04:31:00			NA	NA	0	0			ENSG00000251664		PCDHA12
NUP85	79902	37	17	73231684	73231684	Missense_Mutation	SNP	A	G	NA	KYSE70_OESOPHAGUS	ENST00000245544	0.4	p.I627M	NA	23:00:00	3 days, 7:00:00	1 day, 21:00:00	NA	NA	0	0			ENSG00000177994		C2orf73
AZI1	0	37	17	79180628	79180628	Missense_Mutation	SNP	C	T	NA	KYSE70_OESOPHAGUS	ENST00000269392	0.4	p.S144N	NA	1 day, 9:00:00	11:00:00	1 day, 19:00:00	NA	NA	0	0			ENSG00000061492		WNT8A
TMEM200C	645369	37	18	5890546	5890546	Missense_Mutation	SNP	G	A	NA	KYSE70_OESOPHAGUS	ENST00000581347	0.2	p.P506L	NA	08:16:00		09:05:00	NA	NA	8.742e-06	0			ENSG00000214842		RAD51AP2
TMEM200C	645369	37	18	5890547	5890547	Missense_Mutation	SNP	G	A	NA	KYSE70_OESOPHAGUS	ENST00000581347	0.2	p.P506S	NA	08:16:00		09:05:00	NA	NA	0	0			ENSG00000142197		DOPEY2
LAMA1	284217	37	18	6997751	6997751	Missense_Mutation	SNP	T	G	NA	KYSE70_OESOPHAGUS	ENST00000389658	0.3	p.K1599T	NA	1 day, 18:18:00	1 day, 15:22:00	2 days, 1:23:00	1 day, 22:12:00	NA	2.471e-05	0			ENSG00000139915		MDGA2
ANKRD62	342850	37	18	12125807	12125807	Missense_Mutation	SNP	G	T	NA	KYSE70_OESOPHAGUS	ENST00000587848	0.2	p.A663S	NA	15:12:00	03:02:00	73:74	NA	NA	2.282e-05	0			ENSG00000188162		OTOG
ANKRD30B	374860	37	18	14796381	14796381	Missense_Mutation	SNP	T	G	NA	KYSE70_OESOPHAGUS	ENST00000358984	0.4	p.L632V	NA	10:09:00		1 day, 14:53:00	NA	NA	0	0			ENSG00000196689		TRPV1
MIB1	57534	37	18	19427025	19427025	Missense_Mutation	SNP	G	C	NA	KYSE70_OESOPHAGUS	ENST00000261537	0.6	p.D778H	NA	18:11:00	69:94	1 day, 2:42:00	NA	NA	0	0			ENSG00000183354		KIAA2026
NOL4	8715	37	18	31599492	31599492	Missense_Mutation	SNP	G	T	NA	KYSE70_OESOPHAGUS	ENST00000261592	0.5	p.H282Q	NA	09:19:00	06:02:00	1 day, 2:22:00	NA	NA	0	0			ENSG00000215301		DDX3X
SLC14A2	8170	37	18	43207105	43207105	Missense_Mutation	SNP	C	A	NA	KYSE70_OESOPHAGUS	ENST00000255226	0.6	p.Q172K	NA	05:22:00		14:51:00	NA	NA	0	0			ENSG00000092200		RPGRIP1
SKOR2	652991	37	18	44773280	44773280	Missense_Mutation	SNP	C	T	NA	KYSE70_OESOPHAGUS	ENST00000425639	0.1	p.E759K	NA	08:10:00			NA	NA	0	0			ENSG00000100031		GGT1
CDH7	1005	37	18	63548077	63548077	Missense_Mutation	SNP	T	G	NA	KYSE70_OESOPHAGUS	ENST00000397968	0.2	p.F769V	NA	12:00:00		1 day, 7:00:00	NA	NA	0	0			ENSG00000250423		KIAA1210
GRIN3B	116444	37	19	1008893	1008893	Missense_Mutation	SNP	G	A	NA	KYSE70_OESOPHAGUS	ENST00000234389	0.3	p.G890E	NA	11:30:00		09:07:00	NA	NA	0	0			ENSG00000066032		CTNNA2
POLR2E	5434	37	19	1094053	1094053	Missense_Mutation	SNP	C	T	NA	KYSE70_OESOPHAGUS	ENST00000215587	0.7	p.V28M	NA	1 day, 17:17:00	580:240	1 day, 2:11:00	NA	NA	0	0			ENSG00000133020		MYH8
SLC39A3	29985	37	19	2733252	2733252	Missense_Mutation	SNP	C	A	NA	KYSE70_OESOPHAGUS	ENST00000269740	0.4	p.V148L	NA	13:25:00	40:71	19:22:00	NA	NA	2.481e-05	0			ENSG00000157168		NRG1
MAP2K2	5605	37	19	4090601	4090601	Missense_Mutation	SNP	C	T	NA	KYSE70_OESOPHAGUS	ENST00000262948	0.5	p.V400M	NA	22:09:00	530:284	07:02:00		267:131	3.74e-05	0			ENSG00000069020		MAST4
CTD-3193O13.9	0	37	19	7937357	7937357	Missense_Mutation	SNP	G	A	NA	KYSE70_OESOPHAGUS	ENST00000539422	0.1	p.S258L	NA	13:33:00			NA	NA	0	0			ENSG00000126870		WDR60
ZNF121	7675	37	19	9677263	9677263	Missense_Mutation	SNP	C	T	NA	KYSE70_OESOPHAGUS	ENST00000586602	0.1	p.E176K	NA	13:33:00	18:52:00	19:54:00	NA	NA	0	0			ENSG00000100109		TFIP11
KANK2	25959	37	19	11286600	11286600	Missense_Mutation	SNP	T	C	NA	KYSE70_OESOPHAGUS	ENST00000586659	0.1	p.N609S	NA	14:27:00	03:15:00	20:50:00	NA	NA	1.647e-05	0			ENSG00000221813		OR6B1
DOCK6	57572	37	19	11346400	11346400	Missense_Mutation	SNP	G	C	NA	KYSE70_OESOPHAGUS	ENST00000294618	0.7	p.H810D	NA	04:28:00			NA	NA	0	0			ENSG00000221977		OR4E2
DKFZP761J1410	0	37	19	11470602	11470602	Missense_Mutation	SNP	C	T	NA	KYSE70_OESOPHAGUS	ENST00000251473	0.5	p.P121S	NA	05:45:00			NA	NA	0	0			ENSG00000196659		TTC30B
PRKCSH	5589	37	19	11557973	11557973	Missense_Mutation	SNP	G	A	NA	KYSE70_OESOPHAGUS	ENST00000589838	0.1	p.E283K	NA	1 day, 3:13:00	584:309	1 day, 4:14:00	NA	NA	4.119e-05	0			ENSG00000176058		TPRN
ZNF440	126070	37	19	11943273	11943273	Missense_Mutation	SNP	G	A	NA	KYSE70_OESOPHAGUS	ENST00000304060	0.5	p.E428K	NA	15:34:00	06:14:00	85:162	NA	NA	0	0			ENSG00000157999		ANKRD61
CYP4F22	126410	37	19	15654969	15654969	Missense_Mutation	SNP	A	T	NA	KYSE70_OESOPHAGUS	ENST00000269703	0.3	p.T339S	NA	13:29:00		59:114	NA	NA	8.236e-06	0			ENSG00000163092		XIRP2
CYP4F3	4051	37	19	15760925	15760925	Missense_Mutation	SNP	G	T	NA	KYSE70_OESOPHAGUS	ENST00000221307	0.8	p.D284Y	NA	22:16:00	179:108	4 days, 22:58:00	NA	NA	0	0			ENSG00000159784		FAM131B
PIK3R2	5296	37	19	18273098	18273098	Missense_Mutation	SNP	T	C	NA	KYSE70_OESOPHAGUS	ENST00000593731	0.1	p.W330R	NA	09:11:00	105:121	06:08:00	06:08:00	NA	0	0			ENSG00000152127		MGAT5
PDE4C	5143	37	19	18324210	18324210	Missense_Mutation	SNP	G	A	NA	KYSE70_OESOPHAGUS	ENST00000355502	0.3	p.L526F	NA	18:12:00		12:13:00	NA	NA	0	0			ENSG00000213901		SLC23A3
ZNF98	148198	37	19	22574706	22574706	Missense_Mutation	SNP	T	C	NA	KYSE70_OESOPHAGUS	ENST00000357774	0.5	p.N444S	NA	10:10:00		106:86	NA	NA	0	0			ENSG00000144741		SLC25A26
ZNF91	7644	37	19	23542797	23542797	Missense_Mutation	SNP	T	C	NA	KYSE70_OESOPHAGUS	ENST00000300619	0.7	p.K995R	NA	19:13:00		75:94	NA	NA	0	0			ENSG00000166153		DEPDC4
SIPA1L3	23094	37	19	38632071	38632071	Missense_Mutation	SNP	A	C	NA	KYSE70_OESOPHAGUS	ENST00000222345	0.6	p.K1131Q	NA	17:15:00	2 days, 1:55:00	1 day, 10:32:00	NA	NA	0	0			ENSG00000082269		FAM135A
PPP1R14A	94274	37	19	38742074	38742074	Missense_Mutation	SNP	C	T	NA	KYSE70_OESOPHAGUS	ENST00000301242	0.4	p.E110K	NA	12:13:00		07:07:00	NA	NA	0	0			ENSG00000136367		ZFHX2
RYR1	6261	37	19	38945954	38945954	Missense_Mutation	SNP	G	A	NA	KYSE70_OESOPHAGUS	ENST00000359596	0.3	p.G507E	NA	05:27:00			NA	NA	0	0			ENSG00000115593		SMYD1
FBXO17	115290	37	19	39433252	39433252	Missense_Mutation	SNP	G	T	NA	KYSE70_OESOPHAGUS	ENST00000292852	0.4	p.S278Y	NA	03:27:00			NA	NA	0	0			ENSG00000146776		ATXN7L1
FCGBP	8857	37	19	40392333	40392333	Missense_Mutation	SNP	C	T	NA	KYSE70_OESOPHAGUS	ENST00000221347	0.6	p.R2724K	NA	09:14:00		09:15:00	NA	NA	0	0			ENSG00000114841		DNAH1
CYP2A7	1549	37	19	41386411	41386411	Missense_Mutation	SNP	G	A	NA	KYSE70_OESOPHAGUS	ENST00000301146	0.4	p.L156F	NA	09:14:00		1 day, 3:27:00	NA	NA	0	0			ENSG00000182111		ZNF716
ERF	2077	37	19	42759141	42759141	Missense_Mutation	SNP	G	A	NA	KYSE70_OESOPHAGUS	ENST00000222329	0.4	p.P4L	NA	14:08:00		05:10:00	NA	NA	8.279e-06	0			ENSG00000196569		LAMA2
ZNF285	26974	37	19	44891619	44891619	Missense_Mutation	SNP	T	A	NA	KYSE70_OESOPHAGUS	ENST00000330997	0.4	p.D263V	NA	13:12:00		83:64	NA	NA	0	0			ENSG00000154358		OBSCN
NKPD1	284353	37	19	45655896	45655896	Missense_Mutation	SNP	G	A	NA	KYSE70_OESOPHAGUS	ENST00000438936	0.2	p.A378V	NA	16:10:00		05:04:00	NA	NA	0	0			ENSG00000188738		FSIP2
TRAPPC6A	79090	37	19	45668188	45668188	Missense_Mutation	SNP	C	T	NA	KYSE70_OESOPHAGUS	ENST00000585934	0.1	p.V65I	NA	17:20:00	139:174	23:29:00	NA	NA	1.647e-05	0			ENSG00000215474		SKOR2
NPAS1	4861	37	19	47525002	47525002	Missense_Mutation	SNP	T	G	NA	KYSE70_OESOPHAGUS	ENST00000602212	0.1	p.S86A	NA	20:28:00			NA	NA	0	0			ENSG00000186908		ZDHHC17
SLC17A7	57030	37	19	49937870	49937870	Missense_Mutation	SNP	G	A	NA	KYSE70_OESOPHAGUS	ENST00000221485	0.3	p.T209I	NA	11:29:00		20:36:00	NA	NA	4.942e-05	0			ENSG00000159314		ARHGAP27
ZNF813	126017	37	19	53995161	53995161	Missense_Mutation	SNP	G	C	NA	KYSE70_OESOPHAGUS	ENST00000396403	0.4	p.V559L	NA	17:40:00		69:140	NA	NA	8.238e-06	0			ENSG00000070961		ATP2B1
TMC4	147798	37	19	54673291	54673291	Missense_Mutation	SNP	C	T	NA	KYSE70_OESOPHAGUS	ENST00000376591	0.4	p.R140Q	NA	20:07:00	2 days, 11:23:00	2 days, 15:34:00	NA	NA	4.118e-05	0			ENSG00000189056		RELN
TTYH1	57348	37	19	54942027	54942027	Missense_Mutation	SNP	C	T	NA	KYSE70_OESOPHAGUS	ENST00000376530	0.3	p.H326Y	NA	07:28:00	02:03:00	09:18:00	NA	NA	0	0			ENSG00000214700		C12orf71
SSC5D	284297	37	19	56028758	56028758	Missense_Mutation	SNP	G	A	NA	KYSE70_OESOPHAGUS	ENST00000389623	0.6	p.E1039K	NA	06:37:00			NA	NA	0	0			ENSG00000102445		RUBCNL
AURKC	6795	37	19	57746385	57746385	Missense_Mutation	SNP	G	C	NA	KYSE70_OESOPHAGUS	ENST00000302804	0.7	p.E240Q	NA	14:33:00	04:06:00	18:54:00	31:65	NA	0	0			ENSG00000007237		GAS7
ZNF543	125919	37	19	57835068	57835068	Missense_Mutation	SNP	G	A	NA	KYSE70_OESOPHAGUS	ENST00000321545	0.4	p.D13N	NA	08:36:00	10:33:00	57:134	NA	NA	0	0			ENSG00000226650		KIF4B
ZNF417	147687	37	19	58423470	58423470	Missense_Mutation	SNP	G	A	NA	KYSE70_OESOPHAGUS	ENST00000312026	0.5	p.R41C	NA	11:36:00	0.423611	48:89	NA	NA	4.943e-05	0			ENSG00000168280		KIF5C
SOX12	6666	37	20	307404	307404	Missense_Mutation	SNP	C	T	NA	KYSE70_OESOPHAGUS	ENST00000342665	0.2	p.P279L	NA	21:20:00		08:10:00	NA	NA	8.24e-06	0			ENSG00000179869		ABCA13
TRIB3	57761	37	20	376919	376919	Missense_Mutation	SNP	C	T	NA	KYSE70_OESOPHAGUS	ENST00000217233	0.3	p.A221V	NA	1 day, 9:30:00	322:558	1 day, 5:31:00		NA	3.295e-05	0			ENSG00000119559		C19orf25
CPXM1	56265	37	20	2775936	2775936	Missense_Mutation	SNP	G	C	NA	KYSE70_OESOPHAGUS	ENST00000380605	0.2	p.T616S	NA	15:46:00		21:52:00	NA	NA	0	0			ENSG00000225614		ZNF469
PLCB1	23236	37	20	8755273	8755273	Missense_Mutation	SNP	A	G	NA	KYSE70_OESOPHAGUS	ENST00000338037	0.6	p.I1006M	NA	16:48:00	04:10:00	35:104	NA	NA	0	0			ENSG00000178809		TRIM73
DZANK1	55184	37	20	18434431	18434431	Missense_Mutation	SNP	T	G	NA	KYSE70_OESOPHAGUS	ENST00000358866	0.6	p.K140T	NA	16:32:00		54:128	NA	NA	0	0			ENSG00000144406		UNC80
BCL2L1	598	37	20	30309894	30309894	Missense_Mutation	SNP	G	A	NA	KYSE70_OESOPHAGUS	ENST00000307677	0.4	p.S43L	NA	08:37:00	149:201	33:67	1 day, 12:48:00	NA	4.946e-05	0			ENSG00000152700		SAR1B
ASXL1	171023	37	20	31021718	31021718	Missense_Mutation	SNP	C	T	NA	KYSE70_OESOPHAGUS	ENST00000375687	0.4	p.R573W	NA	05:34:00	0.755556	27:129	NA	NA	3.298e-05	0			ENSG00000206562		METTL6
KCNK15	60598	37	20	43374573	43374573	Missense_Mutation	SNP	G	A	NA	KYSE70_OESOPHAGUS	ENST00000372861	0.3	p.A8T	NA	1 day, 3:17:00		07:00:00	NA	NA	0	0			ENSG00000151773		CCDC122
PLTP	5360	37	20	44527656	44527656	Missense_Mutation	SNP	C	T	NA	KYSE70_OESOPHAGUS	ENST00000477313	0.1	p.R469Q	NA	1 day, 6:10:00	02:04:00	2 days, 5:21:00	NA	NA	3.295e-05	0			ENSG00000185842		DNAH14
APCDD1L	164284	37	20	57042380	57042380	Missense_Mutation	SNP	C	T	NA	KYSE70_OESOPHAGUS	ENST00000371149	0.3	p.E175K	NA	08:29:00		05:04:00	NA	NA	2.853e-05	0			ENSG00000224940		PRRT4
MTG2	26164	37	20	60773843	60773843	Missense_Mutation	SNP	C	T	NA	KYSE70_OESOPHAGUS	ENST00000370823	0.3	p.P208S	NA	13:29:00	77:82	21:42:00	NA	NA	0	0			ENSG00000085831		TTC39A
LAMA5	3911	37	20	60902330	60902330	Missense_Mutation	SNP	C	T	NA	KYSE70_OESOPHAGUS	ENST00000252999	0.3	p.E1691K	NA	15:24:00	178:278	07:08:00	NA	NA	2.486e-05	0			ENSG00000232671		AL391069.2
LIME1	54923	37	20	62369641	62369641	Missense_Mutation	SNP	T	A	NA	KYSE70_OESOPHAGUS	ENST00000309546	0.3	p.L125Q	NA	18:22:00	07:28:00	03:03:00	NA	NA	4.303e-05	0			ENSG00000204449		TRIM49C
CBS	875	37	21	44479346	44479346	Missense_Mutation	SNP	T	G	NA	KYSE70_OESOPHAGUS	ENST00000398165	0.3	p.K405Q	NA	1 day, 8:00:00		2 days, 3:00:00	NA	NA	8.236e-06	0			ENSG00000006118		TMEM132A
CCDC116	164592	37	22	21989430	21989430	Missense_Mutation	SNP	G	A	NA	KYSE70_OESOPHAGUS	ENST00000292779	0.3	p.G360R	NA	1 day, 2:13:00		1 day, 4:12:00	NA	NA	3.295e-05	0			ENSG00000107099		DOCK8
GGT1	2678	37	22	25016971	25016971	Missense_Mutation	SNP	G	A	NA	KYSE70_OESOPHAGUS	ENST00000400382	0.1	p.E223K	NA	16:32:00	35:88	15:28:00	NA	NA	0	0			ENSG00000146648		EGFR
MORC2	22880	37	22	31336790	31336790	Missense_Mutation	SNP	G	A	NA	KYSE70_OESOPHAGUS	ENST00000397641	0.3	p.R287C	NA	1 day, 4:16:00	178:84	4 days, 1:50:00	NA	NA	0	0			ENSG00000003402		CFLAR
SREBF2	6721	37	22	42294694	42294694	Missense_Mutation	SNP	G	A	NA	KYSE70_OESOPHAGUS	ENST00000361204	0.4	p.V883M	NA	12:35:00	267:562	18:25:00	NA	NA	0	0			ENSG00000227471		AKR1B15
MAPK11	5600	37	22	50708667	50708667	Missense_Mutation	SNP	C	T	NA	KYSE70_OESOPHAGUS	ENST00000330651	0.6	p.E19K	NA	03:09:00	0.463194			NA	0	0			ENSG00000073331		ALPK1
OFD1	8481	37	0	13781894	13781894	Missense_Mutation	SNP	T	C	NA	KYSE70_OESOPHAGUS	ENST00000340096	0.6	p.M840T	NA	1 day, 2:00:00	6 days, 7:01:00	5 days, 20:00:00	NA	NA	0	0			ENSG00000135976		ANKRD36
DMD	1756	37	0	32472810	32472810	Missense_Mutation	SNP	T	C	NA	KYSE70_OESOPHAGUS	ENST00000357033	0.4	p.D1191G	NA	21:00:00	14:00:00	3 days, 19:00:00	NA	NA	1.647e-05	0			ENSG00000168631		DPCR1
CXorf22	170063	37	0	35944233	35944233	Missense_Mutation	SNP	G	A	NA	KYSE70_OESOPHAGUS	ENST00000297866	0.5	p.D117N	NA	04:23:00			NA	NA	0	0			ENSG00000145113		MUC4
DDX3X	1654	37	0	41204455	41204455	Missense_Mutation	SNP	G	A	NA	KYSE70_OESOPHAGUS	ENST00000399959	0.2	p.D350N	NA	08:10:00	381:461	70:63	NA	NA	0	0			ENSG00000164675		IQUB
ARAF	369	37	0	47424518	47424518	Missense_Mutation	SNP	C	G	NA	KYSE70_OESOPHAGUS	ENST00000377045	0.4	p.D146E	NA	05:31:00	46:224		0.5		0	0			ENSG00000163714		U2SURP
P2RY10	27334	37	0	78216702	78216702	Missense_Mutation	SNP	C	G	NA	KYSE70_OESOPHAGUS	ENST00000171757	0.2	p.P229A	NA	05:28:00			NA	NA	0	0			ENSG00000157445		CACNA2D3
CYLC1	1538	37	0	83129313	83129313	Missense_Mutation	SNP	A	G	NA	KYSE70_OESOPHAGUS	ENST00000329312	0.4	p.K533E	NA	04:30:00			NA	NA	0	0			ENSG00000144724		PTPRG
KLHL4	56062	37	0	86880668	86880668	Missense_Mutation	SNP	T	A	NA	KYSE70_OESOPHAGUS	ENST00000373119	0.4	p.L399H	NA	23:00:00		2 days, 2:00:00	NA	NA	0	0			ENSG00000136522		MRPL47
PCDH11X	27328	37	0	91133347	91133347	Missense_Mutation	SNP	A	C	NA	KYSE70_OESOPHAGUS	ENST00000373094	0.1	p.N703T	NA	05:19:00		17:20:00	NA	NA	0	0			ENSG00000100979		PLTP
IRS4	8471	37	0	107976097	107976097	Missense_Mutation	SNP	C	A	NA	KYSE70_OESOPHAGUS	ENST00000372129	0.2	p.A1160S	NA	09:16:00		2 days, 4:39:00	NA	NA	0	0			ENSG00000198663		C6orf89
LONRF3	79836	37	0	118151517	118151517	Missense_Mutation	SNP	C	A	NA	KYSE70_OESOPHAGUS	ENST00000371628	0.3	p.A715D	NA	10:10:00		1 day, 20:52:00	NA	NA	0	0			ENSG00000170412		GPRC5C
KIAA1210	57481	37	0	118284298	118284298	Missense_Mutation	SNP	C	T	NA	KYSE70_OESOPHAGUS	ENST00000402510	0.2	p.G82D	NA	07:22:00			NA	NA	0	0			ENSG00000136274		NACAD
TTC39A	22996	37	1	51768064	51768064	Missense_Mutation	SNP	C	T	NA	KYSE70_OESOPHAGUS	ENST00000447632	0.2	p.G322R	NA			04:30:00	NA	NA	0	0			ENSG00000163746		PLSCR2
FLG2	388698	37	1	152329778	152329778	Missense_Mutation	SNP	G	T	NA	KYSE70_OESOPHAGUS	ENST00000388718	0.5	p.L162I	NA			33:152	NA	NA	0	0			ENSG00000187533		PRR27
MUC1	4582	37	1	155161867	155161867	Missense_Mutation	SNP	C	T	NA	KYSE70_OESOPHAGUS	ENST00000368395	0.1	p.G89D	NA		04:14:00	19:34:00		NA	0	0			ENSG00000075539		FRYL
FCRL5	83416	37	1	157494174	157494174	Missense_Mutation	SNP	A	T	NA	KYSE70_OESOPHAGUS	ENST00000361835	0.3	p.S712T	NA			0.741667	NA	NA	0	0			ENSG00000170448		NFXL1
OR14K1	343170	37	1	247902252	247902252	Missense_Mutation	SNP	C	G	NA	KYSE70_OESOPHAGUS	ENST00000283225	0.2	p.I112M	NA			45:109	NA	NA	0	0			ENSG00000171234		UGT2B7
ITIH2	3698	37	10	7768959	7768959	Missense_Mutation	SNP	A	T	NA	KYSE70_OESOPHAGUS	ENST00000358415	0.4	p.D344V	NA			13:52:00	NA	NA	0	0			ENSG00000196782		MAML3
GALNT9	50614	37	12	132683769	132683769	Missense_Mutation	SNP	C	T	NA	KYSE70_OESOPHAGUS	ENST00000328957	0.8	p.E483K	NA			12:39:00	NA	NA	0	0			ENSG00000130997		POLN
MDGA2	161357	37	14	47426724	47426724	Missense_Mutation	SNP	C	G	NA	KYSE70_OESOPHAGUS	ENST00000399232	0.2	p.G579R	NA			0.472917	NA	NA	0	0			ENSG00000177453		NIM1K
MAN2C1	4123	37	15	75648273	75648273	Missense_Mutation	SNP	G	C	NA	KYSE70_OESOPHAGUS	ENST00000267978	0.5	p.L1033V	NA			10:50:00	NA	NA	0	0			ENSG00000170153		RNF150
MYH4	4622	37	17	10358986	10358986	Missense_Mutation	SNP	G	C	NA	KYSE70_OESOPHAGUS	ENST00000255381	0.2	p.R707G	NA			0.586111	NA	NA	0	0			ENSG00000183117		CSMD1
SLC44A2	57153	37	19	10738653	10738653	Missense_Mutation	SNP	T	G	NA	KYSE70_OESOPHAGUS	ENST00000335757	0.5	p.F73C	NA			05:29:00	NA	NA	0	0			ENSG00000120963		ZNF706
ZNF254	9534	37	19	24309475	24309475	Missense_Mutation	SNP	C	T	NA	KYSE70_OESOPHAGUS	ENST00000357002	0.4	p.L225F	NA			0.754861	NA	NA	0	0			ENSG00000184672		RALYL
RAC2	5880	37	22	37622733	37622733	Missense_Mutation	SNP	G	T	NA	KYSE70_OESOPHAGUS	ENST00000249071	0.6	p.R187S	NA			04:16:00	NA	NA	0	0			ENSG00000160948		VPS28
CACNA2D3	55799	37	3	54603986	54603986	Missense_Mutation	SNP	T	A	NA	KYSE70_OESOPHAGUS	ENST00000474759	0.1	p.I248N	NA			52:184	NA	NA	0	0			ENSG00000149292		TTC12
GFPT2	9945	37	5	179745916	179745916	Missense_Mutation	SNP	C	A	NA	KYSE70_OESOPHAGUS	ENST00000253778	0.8	p.D279Y	NA			07:45:00	NA	NA	0	0			ENSG00000204962		PCDHA8
NKAIN2	154215	37	6	124604227	124604227	Missense_Mutation	SNP	T	A	NA	KYSE70_OESOPHAGUS	ENST00000368417	0.1	p.I44N	NA			0.610417	NA	NA	0	0			ENSG00000204961		PCDHA9
MCM4	4173	37	8	48887426	48887426	Missense_Mutation	SNP	G	A	NA	KYSE70_OESOPHAGUS	ENST00000262105	0.2	p.D757N	NA			45:222	0.571528	NA	0	0			ENSG00000255384		AP001267.2
CNTLN	54875	37	9	17388235	17388235	Missense_Mutation	SNP	A	T	NA	KYSE70_OESOPHAGUS	ENST00000380647	0.3	p.E688V	NA			96:602	NA	NA	0	0			ENSG00000165490		DDIAS
RALYL	138046	37	8	85441693	85441693	Missense_Mutation	SNP	G	A	NA	KYSE70_OESOPHAGUS	ENST00000521268	0.1	p.G46E	NA			0.975	NA	NA	8.272e-06	0			ENSG00000109971		HSPA8
MT-ND1	4535	37	0	3421	3421	Missense_Mutation	SNP	G	A	NA	KYSE70_OESOPHAGUS	ENST00000361390	0.2	p.V39I	NA			3 days, 21:00:00			0	0			ENSG00000064763		FAR2
SZT2	23334	37	1	43900095	43900095	Missense_Mutation	SNP	G	T	NA	KYSE70_OESOPHAGUS	ENST00000562955	0.1	p.C1891F	NA		0.472222		NA	NA	0	0			ENSG00000151838		CCDC175
NBPF9	400818	37	1	144822081	144822081	Missense_Mutation	SNP	G	C	NA	KYSE70_OESOPHAGUS	ENST00000281815	0.8	p.G27R	NA		07:30:00		NA	NA	2.645e-05	0			ENSG00000070601		FRMPD1
MSTO1	55154	37	1	155580847	155580847	Missense_Mutation	SNP	A	G	NA	KYSE70_OESOPHAGUS	ENST00000245564	0.2	p.K80E	NA		23:56:00		NA	NA	0	0			ENSG00000197837		HIST4H4
RBMS1	5937	37	2	161174733	161174733	Missense_Mutation	SNP	C	T	NA	KYSE70_OESOPHAGUS	ENST00000348849	0.3	p.G86E	NA		13:48:00		NA	NA	0	0			ENSG00000167447		SMG8
IGJ	3512	37	4	71522947	71522947	Missense_Mutation	SNP	C	G	NA	KYSE70_OESOPHAGUS	ENST00000254801	0.4	p.V84L	NA		06:25:00		NA	NA	0	0			ENSG00000005810		MYCBP2
DST	667	37	6	56495084	56495084	Missense_Mutation	SNP	C	G	NA	KYSE70_OESOPHAGUS	ENST00000361203	0.3	p.A1203P	NA		118:778		04:35:00	NA	0	0			ENSG00000100714		MTHFD1
ARHGEF5	7984	37	7	144059905	144059905	Missense_Mutation	SNP	A	G	NA	KYSE70_OESOPHAGUS	ENST00000056217	0.5	p.Y48C	NA		0.875		NA	NA	0	0			ENSG00000258227		CLEC5A
CBWD5	220869	37	9	70483240	70483240	Missense_Mutation	SNP	C	G	NA	KYSE70_OESOPHAGUS	ENST00000382405	0.3	p.K126N	NA		50:205		NA	NA	0	0			ENSG00000165899		OTOGL
FAM21A	387680	37	10	51851948	51851948	Missense_Mutation	SNP	C	T	NA	KYSE70_OESOPHAGUS	ENST00000282633	0.5	p.R320W	NA		80:216		NA	NA	3.064e-05	0			ENSG00000257335		MGAM
MNT	4335	37	17	2298607	2298607	Missense_Mutation	SNP	G	A	NA	KYSE70_OESOPHAGUS	ENST00000174618	0.4	p.P72L	NA		06:49:00		NA	NA	0	0			ENSG00000196465		MYL6B
MNT	4335	37	17	2298608	2298608	Missense_Mutation	SNP	G	A	NA	KYSE70_OESOPHAGUS	ENST00000174618	0.4	p.P72S	NA		06:47:00		NA	NA	0	0			ENSG00000187105		HEATR4
NFKBIB	4793	37	19	39397875	39397875	Missense_Mutation	SNP	C	T	NA	KYSE70_OESOPHAGUS	ENST00000313582	0.5	p.H212Y	NA		0.711806		NA	NA	0	0			ENSG00000034053		APBA2
VCX3A	51481	37	0	6452186	6452186	Missense_Mutation	SNP	C	G	NA	KYSE70_OESOPHAGUS	ENST00000381089	0.3	p.G54A	NA		1 day, 4:55:00		NA	NA	0	0			ENSG00000138606		SHF
ARID1A	8289	37	1	27106354	27106354	Nonsense_Mutation	SNP	C	T	NA	KYSE70_OESOPHAGUS	ENST00000324856	0.7	p.R1989*	NA	1 day, 8:00:00	6 days, 2:02:00	3 days, 23:00:00	4 days, 12:01:00	NA	0	36			ENSG00000198198		SZT2
CCL23	6368	37	17	34340329	34340329	Nonsense_Mutation	SNP	G	A	NA	KYSE70_OESOPHAGUS	ENST00000591423	0.1	p.R91*	NA	16:00:00		1 day, 2:00:00	NA	NA	3.295e-05	3			ENSG00000183914		DNAH2
CACNA1E	777	37	1	181701923	181701923	Nonsense_Mutation	SNP	G	T	NA	KYSE70_OESOPHAGUS	ENST00000367573	0.2	p.G901*	NA	14:24:00		15:34:00	NA	NA	0	0			ENSG00000129204		USP6
CFH	3075	37	1	196682996	196682996	Nonsense_Mutation	SNP	G	T	NA	KYSE70_OESOPHAGUS	ENST00000367429	0.4	p.G490*	NA	16:30:00		32:73	NA	NA	0	0			ENSG00000141627		DYM
OBSCN	84033	37	1	228529198	228529198	Nonsense_Mutation	SNP	C	T	NA	KYSE70_OESOPHAGUS	ENST00000422127	0.1	p.Q5973*	NA	1 day, 7:13:00	18:02:00	13:16:00	06:04:00	NA	0	0			ENSG00000206432		TMEM200C
PPP1R21	129285	37	2	48725665	48725665	Nonsense_Mutation	SNP	G	T	NA	KYSE70_OESOPHAGUS	ENST00000294952	0.8	p.E576*	NA	04:32:00		13:54:00	NA	NA	0	0			ENSG00000007255		TRAPPC6A
FZD7	8324	37	2	202900007	202900007	Nonsense_Mutation	SNP	C	T	NA	KYSE70_OESOPHAGUS	ENST00000286201	0.1	p.Q213*	NA	08:16:00	1 day, 5:36:00	06:10:00	NA	NA	0	0			ENSG00000197961		ZNF121
FAM175A	84142	37	4	84406216	84406216	Nonsense_Mutation	SNP	C	A	NA	KYSE70_OESOPHAGUS	ENST00000321945	0.7	p.E4*	NA	04:29:00			NA	NA	1.661e-05	0			ENSG00000197256		KANK2
WNT8A	7478	37	5	137420295	137420295	Nonsense_Mutation	SNP	C	T	NA	KYSE70_OESOPHAGUS	ENST00000398754	0.1	p.Q71*	NA	11:25:00		34:73	NA	NA	0	0			ENSG00000181626		ANKRD62
KIF4B	285643	37	5	154396174	154396174	Nonsense_Mutation	SNP	G	T	NA	KYSE70_OESOPHAGUS	ENST00000435029	0.4	p.E919*	NA	1 day, 10:11:00		2 days, 21:42:00	NA	NA	0	0			ENSG00000130175		PRKCSH
LAMA2	3908	37	6	129381034	129381034	Nonsense_Mutation	SNP	T	G	NA	KYSE70_OESOPHAGUS	ENST00000421865	0.2	p.L130*	NA	1 day, 3:00:00		1 day, 3:00:00	NA	NA	0	0			ENSG00000108984		MAP2K6
CTAGE9	643854	37	6	132030906	132030906	Nonsense_Mutation	SNP	T	A	NA	KYSE70_OESOPHAGUS	ENST00000314099	0.8	p.R418*	NA	11:15:00		98:128	NA	NA	0	0			ENSG00000155657		TTN
IQUB	154865	37	7	123136902	123136902	Nonsense_Mutation	SNP	A	C	NA	KYSE70_OESOPHAGUS	ENST00000466202	0.1	p.L361*	NA	10:23:00		20:37:00	NA	NA	0	0			ENSG00000268173		AC007192.1
JAK2	3717	37	9	5123058	5123058	Nonsense_Mutation	SNP	G	A	NA	KYSE70_OESOPHAGUS	ENST00000381652	0.3	p.W1038*	NA	08:44:00					0	0			ENSG00000198131		ZNF544
KIAA2026	158358	37	9	5921071	5921071	Nonsense_Mutation	SNP	G	C	NA	KYSE70_OESOPHAGUS	ENST00000399933	0.3	p.S1642*	NA	0.735417		84:525	NA	NA	0	0			ENSG00000196350		ZNF729
OR2AG2	338755	37	11	6789303	6789303	Nonsense_Mutation	SNP	C	A	NA	KYSE70_OESOPHAGUS	ENST00000338569	0.2	p.E296*	NA	18:15:00		1 day, 6:29:00	NA	NA	0	0			ENSG00000130751		NPAS1
ANO3	63982	37	11	26677950	26677950	Nonsense_Mutation	SNP	G	A	NA	KYSE70_OESOPHAGUS	ENST00000256737	0.3	p.W895*	NA	16:22:00		89:143	NA	NA	0	0			ENSG00000139718		SETD1B
TCN1	6947	37	11	59631440	59631440	Nonsense_Mutation	SNP	G	A	NA	KYSE70_OESOPHAGUS	ENST00000257264	0.3	p.Q67*	NA	21:30:00		69:162	NA	NA	0	0
PANX3	116337	37	11	124482931	124482931	Nonsense_Mutation	SNP	C	G	NA	KYSE70_OESOPHAGUS	ENST00000284288	0.2	p.Y79*	NA	10:32:00		1 day, 2:41:00	NA	NA	0	0
DEPDC4	120863	37	12	100656050	100656050	Nonsense_Mutation	SNP	G	C	NA	KYSE70_OESOPHAGUS	ENST00000416321	0.1	p.S231*	NA	1 day, 1:12:00	03:02:00	2 days, 1:25:00	NA	NA	0	0
NALCN	259232	37	13	101736104	101736104	Nonsense_Mutation	SNP	G	A	NA	KYSE70_OESOPHAGUS	ENST00000251127	0.6	p.R1181*	NA	19:16:00		19:22:00	NA	NA	0	0
AC016251.1	0	37	15	96831342	96831342	Nonsense_Mutation	SNP	G	A	NA	KYSE70_OESOPHAGUS	ENST00000378936	0.1	p.Q107*	NA	14:15:00			NA	NA	0	0
NOMO2	283820	37	16	18555004	18555004	Nonsense_Mutation	SNP	G	A	NA	KYSE70_OESOPHAGUS	ENST00000381474	0.3	p.R224*	NA	18:22:00		130:159	NA	NA	2.471e-05	0
NCOR1	9611	37	17	16049724	16049724	Nonsense_Mutation	SNP	G	A	NA	KYSE70_OESOPHAGUS	ENST00000268712	0.3	p.R350*	NA	15:14:00		52:113	NA	NA	0	0
MED13	9969	37	17	60061591	60061591	Nonsense_Mutation	SNP	C	T	NA	KYSE70_OESOPHAGUS	ENST00000397786	0.2	p.W943*	NA	03:27:00			NA	NA	0	0
ASXL3	80816	37	18	31323668	31323668	Nonsense_Mutation	SNP	C	T	NA	KYSE70_OESOPHAGUS	ENST00000269197	0.5	p.Q1286*	NA	10:19:00		1 day, 4:42:00	NA	NA	0	0
PIK3C3	5289	37	18	39576686	39576686	Nonsense_Mutation	SNP	C	T	NA	KYSE70_OESOPHAGUS	ENST00000262039	0.4	p.Q326*	NA	18:11:00	08:19:00	2 days, 2:54:00	05:07:00	NA	0	0
RGL3	57139	37	19	11516014	11516014	Nonsense_Mutation	SNP	C	T	NA	KYSE70_OESOPHAGUS	ENST00000380456	0.3	p.W362*	NA	09:14:00		08:23:00	06:21:00	NA	0	0
ZNF729	100287226	37	19	22497437	22497437	Nonsense_Mutation	SNP	T	A	NA	KYSE70_OESOPHAGUS	ENST00000601693	0.1	p.C406*	NA	10:15:00			NA	NA	0	0
TFIP11	24144	37	22	26890217	26890217	Nonsense_Mutation	SNP	C	T	NA	KYSE70_OESOPHAGUS	ENST00000407690	0.1	p.W682*	NA	1 day, 19:16:00	50:60	2 days, 7:34:00	NA	NA	0	0
MAGEA1	4100	37	0	152482659	152482659	Nonsense_Mutation	SNP	G	A	NA	KYSE70_OESOPHAGUS	ENST00000356661	0.5	p.R118*	NA	12:16:00		81:110	NA	NA	0	0
CSRP2	1466	37	12	77259939	77259939	Nonsense_Mutation	SNP	G	T	NA	KYSE70_OESOPHAGUS	ENST00000311083	0.5	p.C34*	NA			08:38:00	NA	NA	0	0
PIK3CA	5290	37	3	178952152	178952152	Nonstop_Mutation	SNP	A	G	NA	KYSE70_OESOPHAGUS	ENST00000263967	0.3	p.*1069W	NA	7 days, 14:37:00	606:88	332:73	5 days, 11:22:00		0	0
CALHM1	255022	37	10	105215020	105215020	Nonstop_Mutation	SNP	C	G	NA	KYSE70_OESOPHAGUS	ENST00000329905	0.5	p.*347S	NA	22:26:00		03:13:00	NA	NA	0	0
SGIP1	84251	37	1	67145362	67145362	Splice_Site	SNP	A	T	NA	KYSE70_OESOPHAGUS	ENST00000371037	0.4	p.T247T	NA	1 day, 14:00:00		5 days, 11:00:00	NA	NA	0	0
GBP7	388646	37	1	89616259	89616259	Splice_Site	SNP	C	T	NA	KYSE70_OESOPHAGUS	ENST00000294671	0.2		NA	22:00:00		3 days, 2:00:00	NA	NA	3.295e-05	0
DCST1	149095	37	1	155020645	155020645	Splice_Site	SNP	C	T	NA	KYSE70_OESOPHAGUS	ENST00000295542	0.1	p.P623L	NA	21:11:00	04:01:00	15:04:00	NA	NA	0	0
ZP4	57829	37	1	238048069	238048069	Splice_Site	SNP	G	C	NA	KYSE70_OESOPHAGUS	ENST00000366570	0.4	p.R464G	NA	13:23:00		04:12:00	NA	NA	0	0
LY75	4065	37	2	160697467	160697467	Splice_Site	SNP	C	T	NA	KYSE70_OESOPHAGUS	ENST00000263636	0.4		NA	13:00:00		2 days, 7:00:00	NA	NA	1.647e-05	0
CMTM7	112616	37	3	32491044	32491044	Splice_Site	SNP	G	A	NA	KYSE70_OESOPHAGUS	ENST00000334983	0.5	p.A144A	NA	1 day, 9:00:00		3 days, 11:00:00	NA	NA	8.236e-06	0
ZNF502	91392	37	3	44756181	44756181	Splice_Site	SNP	G	A	NA	KYSE70_OESOPHAGUS	ENST00000296091	0.4		NA	1 day, 9:00:00			NA	NA	0	0
CRYBG3	131544	37	3	97617868	97617868	Splice_Site	SNP	G	A	NA	KYSE70_OESOPHAGUS	ENST00000182096	0.4	p.V667I	NA	18:37:00		32:97	NA	NA	0	0
FRYL	285527	37	4	48555231	48555231	Splice_Site	SNP	C	T	NA	KYSE70_OESOPHAGUS	ENST00000503238	0.1		NA	05:25:00		1 day, 4:40:00	NA	NA	0	0
C4orf40	0	37	4	71001791	71001791	Splice_Site	SNP	T	A	NA	KYSE70_OESOPHAGUS	ENST00000502441	0.2		NA	09:19:00			NA	NA	0	0
FRAS1	80144	37	4	79291138	79291138	Splice_Site	SNP	G	C	NA	KYSE70_OESOPHAGUS	ENST00000325942	0.6	p.E957Q	NA	15:12:00		1 day, 12:49:00	NA	NA	0	0
RICTOR	253260	37	5	38981968	38981968	Splice_Site	SNP	C	T	NA	KYSE70_OESOPHAGUS	ENST00000357387	0.3		NA	09:58:00		52:197	13:46:00	NA	0	0
NIM1	0	37	5	43193759	43193759	Splice_Site	SNP	G	A	NA	KYSE70_OESOPHAGUS	ENST00000512796	0.1		NA	1 day, 14:31:00			NA	NA	0	0
DOCK2	1794	37	5	169141365	169141365	Splice_Site	SNP	G	A	NA	KYSE70_OESOPHAGUS	ENST00000256935	0.8	p.V615V	NA	12:34:00		51:123	NA	NA	0	0
PNPLA1	285848	37	6	36263142	36263142	Splice_Site	SNP	T	G	NA	KYSE70_OESOPHAGUS	ENST00000394571	0.2	p.I239S	NA	1 day, 3:00:00		1 day, 17:00:00	NA	NA	0	0
TRAM2	9697	37	6	52370933	52370933	Splice_Site	SNP	G	C	NA	KYSE70_OESOPHAGUS	ENST00000182527	0.3	p.L210V	NA	36:67	75:214	40:102	NA	NA	0	0
LAMA2	3908	37	6	129641682	129641682	Splice_Site	SNP	G	A	NA	KYSE70_OESOPHAGUS	ENST00000421865	0.2		NA	03:27:00			NA	NA	0	0
STXBP5	134957	37	6	147632662	147632662	Splice_Site	SNP	G	C	NA	KYSE70_OESOPHAGUS	ENST00000321680	0.6	p.G382R	NA	11:10:00		12:19:00	NA	NA	0	0
CCDC171	203238	37	9	15744270	15744270	Splice_Site	SNP	G	A	NA	KYSE70_OESOPHAGUS	ENST00000380701	0.3		NA	0.504167		0.720139	NA	NA	0	0
PALM2	114299	37	9	112629769	112629769	Splice_Site	SNP	A	C	NA	KYSE70_OESOPHAGUS	ENST00000374531	0.2		NA	10:35:00		28:124	NA	NA	0	0
PITRM1	10531	37	10	3200345	3200345	Splice_Site	SNP	T	A	NA	KYSE70_OESOPHAGUS	ENST00000224949	0.4	p.G379G	NA	19:14:00		2 days, 9:43:00	NA	NA	0	0
UCMA	221044	37	10	13264199	13264199	Splice_Site	SNP	C	T	NA	KYSE70_OESOPHAGUS	ENST00000378681	0.3	p.E107E	NA	1 day, 5:00:00		18:00:00	NA	NA	0	0
PIP4K2A	5305	37	10	22898648	22898648	Splice_Site	SNP	T	A	NA	KYSE70_OESOPHAGUS	ENST00000376573	0.4		NA	08:44:00		39:90	10:43:00	NA	0	0
FAR2	55711	37	12	29462163	29462163	Splice_Site	SNP	G	T	NA	KYSE70_OESOPHAGUS	ENST00000536681	0.3	p.A256A	NA	16:18:00		94:223	NA	NA	0	0
DDX11	1663	37	12	31240871	31240871	Splice_Site	SNP	G	C	NA	KYSE70_OESOPHAGUS	ENST00000407793	0.2		NA	15:26:00		0.75625	NA	NA	2.471e-05	0
DDX11	1663	37	12	31243028	31243028	Splice_Site	SNP	G	T	NA	KYSE70_OESOPHAGUS	ENST00000407793	0.2	p.Q363H	NA	09:20:00	06:49:00	03:06:00	NA	NA	0	0
TRHDE	29953	37	12	73012817	73012817	Splice_Site	SNP	A	G	NA	KYSE70_OESOPHAGUS	ENST00000261180	0.4	p.N778S	NA	10:22:00		22:59:00	NA	NA	8.248e-06	0
DYNC1H1	1778	37	14	102499607	102499607	Splice_Site	SNP	T	G	NA	KYSE70_OESOPHAGUS	ENST00000360184	0.4	p.L3400R	NA	1 day, 12:21:00	379:150	3 days, 7:38:00	NA	NA	0	0
ATP10A	57194	37	15	25947062	25947062	Splice_Site	SNP	C	T	NA	KYSE70_OESOPHAGUS	ENST00000356865	0.6		NA	09:23:00		09:48:00	0.636111	NA	0	0
UBN1	29855	37	16	4908077	4908077	Splice_Site	SNP	C	T	NA	KYSE70_OESOPHAGUS	ENST00000396658	0.4	p.Y112Y	NA	1 day, 15:00:00		5 days, 2:00:00	NA	NA	3.295e-05	0
AC025287.1	0	37	16	75733913	75733913	Splice_Site	SNP	C	A	NA	KYSE70_OESOPHAGUS	ENST00000398113	0.2	p.Q44H	NA	23:20:00			NA	NA	0	0
C20orf194	25943	37	20	3268278	3268278	Splice_Site	SNP	C	T	NA	KYSE70_OESOPHAGUS	ENST00000252032	0.9	p.G829D	NA	1 day, 16:44:00	1 day, 1:18:00	152:128	NA	NA	0	0
KIAA1755	85449	37	20	36874528	36874528	Splice_Site	SNP	C	T	NA	KYSE70_OESOPHAGUS	ENST00000279024	0.4	p.D2N	NA	12:41:00		11:12:00	NA	NA	0	0
SYNE1	23345	37	6	152772182	152772182	Splice_Site	SNP	C	G	NA	KYSE70_OESOPHAGUS	ENST00000367255	0.5	p.R1062S	NA			14:59:00	NA	NA	0	0
UQCRB	7381	37	8	97247739	97247739	Splice_Site	SNP	C	A	NA	KYSE70_OESOPHAGUS	ENST00000287022	0.5		NA		08:02:00		NA	NA	0	0
CFLAR	8837	37	2	202027718	202027718	Splice_Site	DEL	G	-	NA	KYSE70_OESOPHAGUS	ENST00000457277	0.1		NA	12:19:00			NA	NA	0	0
RP11-770J1.4	0	37	11	118303835	118303836	Splice_Site	INS	-	T	NA	KYSE70_OESOPHAGUS	ENST00000532619	0.1		NA	06:19:00			NA	NA	0	0
MTHFD1	4522	37	14	64877869	64877870	Splice_Site	INS	-	A	NA	KYSE70_OESOPHAGUS	ENST00000545908	0.1		NA	17:24:00		0.958333	NA	NA	0.0002965	0
MTFMT	123263	37	15	65312612	65312613	Splice_Site	INS	-	A	NA	KYSE70_OESOPHAGUS	ENST00000220058	0.4		NA			13:45:00	NA	NA	0.001888	0
DYM	54808	37	18	46847694	46847696	Stop_Codon_Del	DEL	TTC	-	NA	KYSE70_OESOPHAGUS	ENST00000578396	0.1		NA	07:14:00			NA	NA	0	0
OR5K2	402135	37	3	98217028	98217028	Silent	SNP	C	T	NA	KYSE70_OESOPHAGUS	ENST00000427338	0.1	p.F168F	NA	12:43:00		70:243	NA	NA	0	4
ALOX5AP	241	37	13	31338174	31338174	Silent	SNP	C	T	NA	KYSE70_OESOPHAGUS	ENST00000380490	0.3	p.F139F	NA	07:14:00		47:60	NA	NA	0.0005436	4
PTPRT	11122	37	20	40727112	40727112	Silent	SNP	G	A	NA	KYSE70_OESOPHAGUS	ENST00000373187	0.1	p.F1265F	NA			07:54:00		NA	4.129e-05	4
LPCAT1	79888	37	5	1489945	1489945	Silent	SNP	G	A	NA	KYSE70_OESOPHAGUS	ENST00000283415	0.3	p.F174F	NA	12:28:00	54:117	77:144	NA	NA	3.295e-05	3
OR51S1	119692	37	11	4869575	4869575	Silent	SNP	G	A	NA	KYSE70_OESOPHAGUS	ENST00000322101	0.2	p.F288F	NA	22:00:00		3 days, 15:00:00	NA	NA	0	3
BCKDHA	593	37	19	41930504	41930504	Silent	SNP	C	T	NA	KYSE70_OESOPHAGUS	ENST00000269980	0.2	p.F443F	NA	16:21:00	2 days, 11:38:00	20:23:00	NA	NA	4.943e-05	3
B3GALT5	10317	37	21	41033308	41033308	Silent	SNP	C	T	NA	KYSE70_OESOPHAGUS	ENST00000380620	0.4	p.S274S	NA			0.459722	NA	NA	0	3
PLCH2	9651	37	1	2435596	2435596	Silent	SNP	C	T	NA	KYSE70_OESOPHAGUS	ENST00000419816	0.2	p.G1065G	NA	18:25:00		04:05:00	NA	NA	9.501e-06	0
ATP13A2	23400	37	1	17313582	17313582	Silent	SNP	G	A	NA	KYSE70_OESOPHAGUS	ENST00000326735	0.8	p.G1014G	NA	23:13:00	2 days, 14:28:00	18:10:00	NA	NA	0	0
COL9A2	1298	37	1	40775801	40775801	Silent	SNP	G	A	NA	KYSE70_OESOPHAGUS	ENST00000372748	0.3	p.I258I	NA	12:45:00	04:07:00	0.935417	NA	NA	4.942e-05	0
TIE1	7075	37	1	43773474	43773474	Silent	SNP	C	T	NA	KYSE70_OESOPHAGUS	ENST00000372476	0.3	p.A307A	NA	15:45:00		0.880556	0.875694	NA	0	0
ERI3	79033	37	1	44804855	44804855	Silent	SNP	G	A	NA	KYSE70_OESOPHAGUS	ENST00000372257	0.2	p.S117S	NA	11:24:00	117:300	155:453	NA	NA	0	0
IFI44	10561	37	1	79125056	79125056	Silent	SNP	G	A	NA	KYSE70_OESOPHAGUS	ENST00000370747	0.4	p.L300L	NA	16:10:00		1 day, 14:38:00	NA	NA	0	0
FAM212B	55924	37	1	112270229	112270229	Silent	SNP	A	G	NA	KYSE70_OESOPHAGUS	ENST00000357260	0.5	p.P85P	NA	19:00:00	1 day, 17:00:00	2 days, 7:01:00	NA	NA	0	0
GPR89A	653519	37	1	145818776	145818776	Silent	SNP	T	C	NA	KYSE70_OESOPHAGUS	ENST00000313835	0.9	p.K31K	NA	18:08:00	2 days, 3:36:00	125:69	NA	NA	0	0
CELF3	11189	37	1	151678404	151678404	Silent	SNP	G	T	NA	KYSE70_OESOPHAGUS	ENST00000290583	0.4	p.P388P	NA	05:36:00			NA	NA	0	0
EFNA4	1945	37	1	155041357	155041357	Silent	SNP	C	T	NA	KYSE70_OESOPHAGUS	ENST00000368409	0.3	p.S166S	NA	14:28:00	36:67	17:27:00	NA	NA	0	0
ASH1L	55870	37	1	155451137	155451137	Silent	SNP	G	A	NA	KYSE70_OESOPHAGUS	ENST00000368346	0.3	p.S508S	NA	05:31:00		37:60	NA	NA	8.236e-06	0
LMNA	4000	37	1	156084838	156084838	Silent	SNP	G	A	NA	KYSE70_OESOPHAGUS	ENST00000368300	0.4	p.A43A	NA	15:25:00	303:607		04:15:00	NA	0	0
KIRREL	55243	37	1	158057618	158057618	Silent	SNP	G	A	NA	KYSE70_OESOPHAGUS	ENST00000359209	0.6	p.Q245Q	NA	08:24:00	80:182	06:22:00	NA	NA	0	0
DDX59	83479	37	1	200635434	200635434	Silent	SNP	T	C	NA	KYSE70_OESOPHAGUS	ENST00000331314	0.6	p.K145K	NA	1 day, 1:30:00	1 day, 3:51:00	45:82	NA	NA	0	0
USH2A	7399	37	1	216062026	216062026	Silent	SNP	C	T	NA	KYSE70_OESOPHAGUS	ENST00000307340	0.3	p.E2655E	NA	17:33:00		1 day, 7:53:00	NA	NA	4.118e-05	0
C1orf35	79169	37	1	228289123	228289123	Silent	SNP	C	T	NA	KYSE70_OESOPHAGUS	ENST00000272139	0.4	p.R195R	NA	18:15:00	57:126	17:35:00	NA	NA	4.942e-05	0
NT5C1B	93034	37	2	18757609	18757609	Silent	SNP	A	G	NA	KYSE70_OESOPHAGUS	ENST00000359846	0.2	p.D450D	NA	17:19:00		1 day, 10:22:00	NA	NA	0	0
ADCY3	109	37	2	25095571	25095571	Silent	SNP	G	A	NA	KYSE70_OESOPHAGUS	ENST00000260600	0.5	p.F231F	NA	05:42:00		0.590278	NA	NA	2.471e-05	0
LTBP1	4052	37	2	33246028	33246028	Silent	SNP	C	T	NA	KYSE70_OESOPHAGUS	ENST00000404816	0.2	p.L206L	NA	16:23:00	16:48:00	90:164	NA	NA	0	0
CCDC142	84865	37	2	74709083	74709083	Silent	SNP	C	T	NA	KYSE70_OESOPHAGUS	ENST00000393965	0.3	p.G294G	NA	06:29:00			NA	NA	0	0
IL1RL1	9173	37	2	102956585	102956585	Silent	SNP	G	A	NA	KYSE70_OESOPHAGUS	ENST00000233954	0.1	p.A100A	NA	05:21:00			NA	NA	1.648e-05	0
IWS1	55677	37	2	128244162	128244162	Silent	SNP	C	T	NA	KYSE70_OESOPHAGUS	ENST00000295321	0.4	p.R765R	NA	13:16:00	119:109	18:34:00	NA	NA	2.471e-05	0
SCN9A	6335	37	2	167056100	167056100	Silent	SNP	G	A	NA	KYSE70_OESOPHAGUS	ENST00000409435	0.1	p.T1683T	NA	04:14:00			NA	NA	2.471e-05	0
ITGA6	3655	37	2	173368893	173368893	Silent	SNP	G	A	NA	KYSE70_OESOPHAGUS	ENST00000264106	0.6	p.E1102E	NA	23:00:00	17 days, 22:02:00	3 days, 1:00:00	NA	NA	4.975e-05	0
STK11IP	114790	37	2	220472809	220472809	Silent	SNP	C	T	NA	KYSE70_OESOPHAGUS	ENST00000456909	0.1	p.S420S	NA	21:00:00	1 day, 3:00:00	19:00:00	NA	NA	3.307e-05	0
DOCK10	55619	37	2	225688287	225688287	Silent	SNP	C	T	NA	KYSE70_OESOPHAGUS	ENST00000258390	0.7	p.V1038V	NA	12:12:00		75:94	NA	NA	0	0
RHBDD1	84236	37	2	227729658	227729658	Silent	SNP	C	T	NA	KYSE70_OESOPHAGUS	ENST00000341329	0.3	p.F83F	NA	10:14:00	1 day, 1:42:00	1 day, 23:40:00	NA	NA	0	0
NCL	4691	37	2	232320152	232320152	Silent	SNP	G	A	NA	KYSE70_OESOPHAGUS	ENST00000322723	0.4	p.G672G	NA	03:13:00		26:117	NA	NA	0	0
DGKD	8527	37	2	234359629	234359629	Silent	SNP	T	C	NA	KYSE70_OESOPHAGUS	ENST00000264057	0.2	p.A700A	NA	17:00:00	5 days, 8:01:00	4 days, 12:00:00	NA	NA	4.118e-05	0
ACKR3	57007	37	2	237489192	237489192	Silent	SNP	G	T	NA	KYSE70_OESOPHAGUS	ENST00000272928	0.3	p.V28V	NA	08:27:00		10:20:00	17:43:00	NA	0	0
C2orf54	79919	37	2	241835145	241835145	Silent	SNP	C	T	NA	KYSE70_OESOPHAGUS	ENST00000388934	0.4	p.E90E	NA	13:21:00		10:16:00	NA	NA	0	0
PASK	23178	37	2	242078081	242078081	Silent	SNP	A	G	NA	KYSE70_OESOPHAGUS	ENST00000405260	0.1	p.A243A	NA	10:17:00	11:26:00	1 day, 1:30:00	1 day, 12:38:00	NA	0	0
SRGAP3	9901	37	3	9027470	9027470	Silent	SNP	A	G	NA	KYSE70_OESOPHAGUS	ENST00000383836	0.3	p.S1011S	NA	1 day, 1:00:00		1 day, 8:00:00	NA	NA	8.24e-05	0
ZNF860	344787	37	3	32031774	32031774	Silent	SNP	T	C	NA	KYSE70_OESOPHAGUS	ENST00000360311	0.4	p.N401N	NA	11:26:00	03:01:00	109:93	NA	NA	0	0
CMTM8	152189	37	3	32411444	32411444	Silent	SNP	C	T	NA	KYSE70_OESOPHAGUS	ENST00000307526	0.3	p.S169S	NA	23:16:00	60:67	1 day, 22:47:00	NA	NA	0	0
FYCO1	79443	37	3	46000959	46000959	Silent	SNP	G	A	NA	KYSE70_OESOPHAGUS	ENST00000296137	0.2	p.L1171L	NA	13:13:00		1 day, 0:20:00	NA	NA	8.236e-06	0
SMARCC1	6599	37	3	47632242	47632242	Silent	SNP	G	A	NA	KYSE70_OESOPHAGUS	ENST00000254480	0.5	p.P1043P	NA	1 day, 2:00:00		1 day, 13:00:00	NA	NA	8.236e-06	0
HYAL3	8372	37	3	50332794	50332794	Silent	SNP	G	A	NA	KYSE70_OESOPHAGUS	ENST00000336307	0.1	p.L80L	NA	06:33:00	0.375		NA	NA	0	0
CSTA	1475	37	3	122056492	122056492	Silent	SNP	T	A	NA	KYSE70_OESOPHAGUS	ENST00000264474	0.3	p.I55I	NA	17:45:00	87:310	91:266	NA	NA	0	0
OPA1	4976	37	3	193332584	193332584	Silent	SNP	G	A	NA	KYSE70_OESOPHAGUS	ENST00000392438	0.3	p.L35L	NA	0.584722	61:290	31:163	NA	NA	0	0
ADRA2C	152	37	4	3769626	3769626	Silent	SNP	G	A	NA	KYSE70_OESOPHAGUS	ENST00000330055	0.5	p.S431S	NA	17:00:00	6 days, 9:00:00	2 days, 14:00:00	NA	NA	2.475e-05	0
NFKB1	4790	37	4	103534638	103534638	Silent	SNP	C	T	NA	KYSE70_OESOPHAGUS	ENST00000505458	0.1	p.T882T	NA	04:26:00	0.939583			NA	2.471e-05	0
QRFPR	84109	37	4	122251633	122251633	Silent	SNP	G	A	NA	KYSE70_OESOPHAGUS	ENST00000394427	0.2	p.L281L	NA	13:23:00		1 day, 1:30:00	NA	NA	0	0
AHRR	57491	37	5	428101	428101	Silent	SNP	C	G	NA	KYSE70_OESOPHAGUS	ENST00000505113	0.1	p.T300T	NA	15:13:00	23:15:00	11:09:00	NA	NA	3.307e-05	0
CAPSL	133690	37	5	35921100	35921100	Silent	SNP	G	A	NA	KYSE70_OESOPHAGUS	ENST00000397367	0.2	p.I41I	NA	11:51:00		0.6	NA	NA	0	0
LMBRD2	92255	37	5	36137480	36137480	Silent	SNP	G	A	NA	KYSE70_OESOPHAGUS	ENST00000296603	0.4	p.I144I	NA	21:36:00	1 day, 1:55:00	67:116	NA	NA	0	0
APBB3	10307	37	5	139941002	139941002	Silent	SNP	A	G	NA	KYSE70_OESOPHAGUS	ENST00000357560	0.4	p.D260D	NA	12:27:00	51:101	70:130	NA	NA	0	0
PCDHA3	56145	37	5	140182049	140182049	Silent	SNP	C	T	NA	KYSE70_OESOPHAGUS	ENST00000522353	0.2	p.L423L	NA	1 day, 13:00:00		8 days, 22:02:00	NA	NA	0	0
PCDHGB4	8641	37	5	140768882	140768882	Silent	SNP	G	A	NA	KYSE70_OESOPHAGUS	ENST00000519479	0.1	p.P477P	NA	18:22:00		35:99	NA	NA	0	0
DEK	7913	37	6	18237619	18237619	Silent	SNP	G	A	NA	KYSE70_OESOPHAGUS	ENST00000397239	0.3	p.S297S	NA	13:13:00	373:332	1 day, 5:27:00	20:14:00	NA	0	0
OR2B2	81697	37	6	27879726	27879726	Silent	SNP	T	C	NA	KYSE70_OESOPHAGUS	ENST00000303324	0.2	p.V124V	NA	1 day, 3:00:00		2 days, 5:00:00	NA	NA	4.118e-05	0
NELFE	7936	37	6	31921561	31921561	Silent	SNP	G	A	NA	KYSE70_OESOPHAGUS	ENST00000375429	0.3	p.A330A	NA	13:24:00	127:115	1 day, 3:37:00	NA	NA	0	0
DAXX	1616	37	6	33287246	33287246	Silent	SNP	G	A	NA	KYSE70_OESOPHAGUS	ENST00000374542	0.5	p.V617V	NA	07:17:00	66:78	2 days, 7:47:00	1 day, 5:23:00	NA	0	0
BAK1	578	37	6	33541820	33541820	Silent	SNP	C	T	NA	KYSE70_OESOPHAGUS	ENST00000374467	0.3	p.R174R	NA	05:29:00				NA	0	0
MLN	4295	37	6	33766993	33766993	Silent	SNP	C	T	NA	KYSE70_OESOPHAGUS	ENST00000430124	0.2	p.K41K	NA	1 day, 8:00:00	06:00:00	2 days, 0:00:00	NA	NA	4.118e-05	0
C6orf106	64771	37	6	34664237	34664237	Silent	SNP	C	T	NA	KYSE70_OESOPHAGUS	ENST00000374023	0.3	p.L48L	NA	08:18:00	134:432		NA	NA	0	0
ZNF76	7629	37	6	35255526	35255526	Silent	SNP	C	T	NA	KYSE70_OESOPHAGUS	ENST00000373953	0.3	p.A112A	NA	1 day, 3:00:00	5 days, 15:00:00	1 day, 10:00:00	NA	NA	4.942e-05	0
BRPF3	27154	37	6	36185719	36185719	Silent	SNP	C	T	NA	KYSE70_OESOPHAGUS	ENST00000357641	0.6	p.H1005H	NA	16:10:00	1 day, 17:53:00	1 day, 3:41:00	NA	NA	0	0
BCKDHB	594	37	6	80878669	80878669	Silent	SNP	T	C	NA	KYSE70_OESOPHAGUS	ENST00000320393	0.6	p.P185P	NA	21:00:00		3 days, 21:00:00	NA	NA	8.236e-06	0
RNF146	81847	37	6	127608109	127608109	Silent	SNP	C	T	NA	KYSE70_OESOPHAGUS	ENST00000368314	0.1	p.Y117Y	NA	1 day, 11:00:00	3 days, 6:01:00	2 days, 5:00:00	NA	NA	0	0
TMEM181	57583	37	6	159050823	159050823	Silent	SNP	A	T	NA	KYSE70_OESOPHAGUS	ENST00000367090	0.3	p.V555V	NA	1 day, 12:00:00	8 days, 2:01:00	2 days, 20:00:00	NA	NA	0	0
SLC29A4	222962	37	7	5327507	5327507	Silent	SNP	G	A	NA	KYSE70_OESOPHAGUS	ENST00000396872	0.3	p.P20P	NA	1 day, 4:28:00	21:41:00	19:29:00	NA	NA	3.296e-05	0
HOXA11	3207	37	7	27224155	27224155	Silent	SNP	C	T	NA	KYSE70_OESOPHAGUS	ENST00000006015	0.3	p.T203T	NA	18:29:00	06:10:00			NA	4.112e-05	0
CLDN4	1364	37	7	73245630	73245630	Silent	SNP	G	A	NA	KYSE70_OESOPHAGUS	ENST00000435050	0.1	p.T33T	NA	19:22:00	1 day, 6:39:00	19:23:00	NA	NA	2.471e-05	0
PEX1	5189	37	7	92157654	92157654	Silent	SNP	C	T	NA	KYSE70_OESOPHAGUS	ENST00000248633	0.4	p.P32P	NA	1 day, 6:09:00	19:10:00		NA	NA	0	0
LAMTOR4	389541	37	7	99747142	99747142	Silent	SNP	G	C	NA	KYSE70_OESOPHAGUS	ENST00000341942	0.5	p.G8G	NA	12:28:00	351:541	95:132	NA	NA	0	0
LAMB4	22798	37	7	107708471	107708471	Silent	SNP	G	A	NA	KYSE70_OESOPHAGUS	ENST00000388781	0.3	p.H812H	NA	1 day, 0:13:00		147:104	NA	NA	4.118e-05	0
NCAPG2	54892	37	7	158436992	158436992	Silent	SNP	A	G	NA	KYSE70_OESOPHAGUS	ENST00000409423	0.1	p.D1123D	NA	08:27:00	29:66	27:72	NA	NA	4.138e-05	0
DEFA3	1668	37	8	6874322	6874322	Silent	SNP	G	A	NA	KYSE70_OESOPHAGUS	ENST00000327857	0.2	p.A17A	NA	07:31:00			NA	NA	0	0
GSR	2936	37	8	30541678	30541678	Silent	SNP	G	A	NA	KYSE70_OESOPHAGUS	ENST00000221130	0.5	p.D360D	NA	1 day, 21:00:00	35 days, 21:00:00	6 days, 5:00:00	NA	NA	4.942e-05	0
ADAM9	8754	37	8	38874843	38874843	Silent	SNP	T	C	NA	KYSE70_OESOPHAGUS	ENST00000487273	0.2	p.P172P	NA	1 day, 9:00:00	21 days, 13:05:00	5 days, 0:00:00	NA	NA	0	0
GOLGA7	51125	37	8	41348478	41348478	Silent	SNP	G	A	NA	KYSE70_OESOPHAGUS	ENST00000357743	0.4	p.E35E	NA	15:30:00	276:494		NA	NA	0	0
CA3	761	37	8	86351966	86351966	Silent	SNP	C	T	NA	KYSE70_OESOPHAGUS	ENST00000285381	0.2	p.F20F	NA	16:11:00		16:23:00	NA	NA	0	0
RIMS2	9699	37	8	105105749	105105749	Silent	SNP	A	G	NA	KYSE70_OESOPHAGUS	ENST00000436393	0.2	p.K924K	NA	14:10:00		95:101	NA	NA	0	0
SYBU	55638	37	8	110588134	110588134	Silent	SNP	C	T	NA	KYSE70_OESOPHAGUS	ENST00000422135	0.1	p.R331R	NA	1 day, 23:00:00	11 days, 23:05:00	6 days, 1:01:00	NA	NA	0	0
TRPS1	7227	37	8	116599807	116599807	Silent	SNP	G	A	NA	KYSE70_OESOPHAGUS	ENST00000220888	0.5	p.C694C	NA	13:43:00		38:148	30:114	NA	8.274e-06	0
COL14A1	7373	37	8	121322286	121322286	Silent	SNP	T	C	NA	KYSE70_OESOPHAGUS	ENST00000297848	0.3	p.G1480G	NA	2 days, 13:00:00		4 days, 9:01:00	7 days, 13:00:00	NA	1.647e-05	0
COL22A1	169044	37	8	139790647	139790647	Silent	SNP	C	G	NA	KYSE70_OESOPHAGUS	ENST00000303045	0.6	p.G569G	NA	2 days, 8:00:00		2 days, 1:00:00	NA	NA	8.237e-06	0
C9orf131	138724	37	9	35043754	35043754	Silent	SNP	G	A	NA	KYSE70_OESOPHAGUS	ENST00000312292	0.5	p.E376E	NA	1 day, 18:00:00		12 days, 17:00:00	NA	NA	0	0
IDNK	414328	37	9	86258398	86258398	Silent	SNP	G	C	NA	KYSE70_OESOPHAGUS	ENST00000376419	0.4	p.T89T	NA	07:30:00	14:32:00	13:42:00	NA	NA	0	0
NR4A3	8013	37	9	102590438	102590438	Silent	SNP	G	C	NA	KYSE70_OESOPHAGUS	ENST00000395097	0.2	p.L38L	NA	2 days, 7:00:00		6 days, 23:00:00	1 day, 2:00:00	NA	0	0
OR1L8	138881	37	9	125330706	125330706	Silent	SNP	T	A	NA	KYSE70_OESOPHAGUS	ENST00000304865	0.2	p.G17G	NA	1 day, 23:00:00		3 days, 2:00:00	NA	NA	8.237e-06	0
CRAT	1384	37	9	131870324	131870324	Silent	SNP	G	A	NA	KYSE70_OESOPHAGUS	ENST00000318080	0.2	p.S20S	NA	21:36:00		18:55:00	NA	NA	0	0
LCN1	3933	37	9	138413388	138413388	Silent	SNP	C	T	NA	KYSE70_OESOPHAGUS	ENST00000263598	0.2	p.A15A	NA	18:41:00		08:35:00	NA	NA	0	0
MASTL	84930	37	10	27475456	27475456	Silent	SNP	T	C	NA	KYSE70_OESOPHAGUS	ENST00000375940	0.4	p.F877F	NA	0.826389	0.515278	53:412		NA	0	0
PTCHD3	374308	37	10	27702676	27702676	Silent	SNP	C	T	NA	KYSE70_OESOPHAGUS	ENST00000438700	0.3	p.E168E	NA	27:90		37:294	NA	NA	0	0
ZNF22	7570	37	10	45498852	45498852	Silent	SNP	G	A	NA	KYSE70_OESOPHAGUS	ENST00000298299	0.3	p.R12R	NA	06:47:00		0.597222	NA	NA	8.236e-06	0
SGMS1	259230	37	10	52067051	52067051	Silent	SNP	G	A	NA	KYSE70_OESOPHAGUS	ENST00000361781	0.2	p.L365L	NA	12:37:00	33:81	14:34:00	NA	NA	0	0
SGMS1	259230	37	10	52067052	52067052	Silent	SNP	G	A	NA	KYSE70_OESOPHAGUS	ENST00000361781	0.2	p.L364L	NA	13:37:00	32:80	14:34:00	NA	NA	0	0
FAM149B1	317662	37	10	74994668	74994668	Silent	SNP	T	C	NA	KYSE70_OESOPHAGUS	ENST00000242505	0.6	p.H482H	NA	1 day, 3:11:00	2 days, 23:21:00	2 days, 19:32:00	NA	NA	3.848e-05	0
CYP2C9	1559	37	10	96701983	96701983	Silent	SNP	G	A	NA	KYSE70_OESOPHAGUS	ENST00000260682	0.6	p.E122E	NA	1 day, 14:20:00		3 days, 17:31:00	NA	NA	0	0
CNNM2	54805	37	10	104678369	104678369	Silent	SNP	T	C	NA	KYSE70_OESOPHAGUS	ENST00000369878	0.4	p.A44A	NA	14:32:00	08:10:00	03:03:00	NA	NA	0	0
COL17A1	1308	37	10	105815571	105815571	Silent	SNP	C	T	NA	KYSE70_OESOPHAGUS	ENST00000353479	0.5	p.V552V	NA	1 day, 20:15:00	599:298	1 day, 8:21:00	NA	NA	0	0
HABP2	3026	37	10	115335730	115335730	Silent	SNP	C	T	NA	KYSE70_OESOPHAGUS	ENST00000351270	0.3	p.L100L	NA	1 day, 0:00:00		2 days, 23:00:00	NA	NA	0	0
OR52A5	390054	37	11	5153339	5153339	Silent	SNP	A	C	NA	KYSE70_OESOPHAGUS	ENST00000307388	0.1	p.S178S	NA	08:22:00		1 day, 19:39:00	NA	NA	0	0
OR52N4	390072	37	11	5776243	5776243	Silent	SNP	C	G	NA	KYSE70_OESOPHAGUS	ENST00000317254	0.3	p.L91L	NA	16:18:00		127:113	NA	NA	0	0
FAM160A2	84067	37	11	6238659	6238659	Silent	SNP	G	T	NA	KYSE70_OESOPHAGUS	ENST00000449352	0.2	p.G719G	NA	19:10:00	1 day, 10:50:00	14:11:00	NA	NA	0	0
NLRP14	338323	37	11	7064019	7064019	Silent	SNP	C	G	NA	KYSE70_OESOPHAGUS	ENST00000299481	0.4	p.L254L	NA	11:22:00		41:61	NA	NA	0	0
MICAL2	9645	37	11	12278460	12278460	Silent	SNP	C	T	NA	KYSE70_OESOPHAGUS	ENST00000256194	0.4	p.R1028R	NA	14:35:00	35:79	23:54:00	NA	NA	0	0
TMEM86A	144110	37	11	18723555	18723555	Silent	SNP	G	A	NA	KYSE70_OESOPHAGUS	ENST00000280734	0.2	p.*241*	NA	1 day, 2:28:00	08:07:00	1 day, 20:34:00	NA	NA	0	0
MUC15	143662	37	11	26584697	26584697	Silent	SNP	G	A	NA	KYSE70_OESOPHAGUS	ENST00000455601	0.2	p.S270S	NA	1 day, 2:25:00		135:129	NA	NA	0	0
OR8K1	390157	37	11	56113967	56113967	Silent	SNP	A	T	NA	KYSE70_OESOPHAGUS	ENST00000279783	0.2	p.V151V	NA	16:09:00		135:69	NA	NA	3.295e-05	0
NRXN2	9379	37	11	64436008	64436008	Silent	SNP	G	A	NA	KYSE70_OESOPHAGUS	ENST00000377551	0.1	p.G422G	NA	08:24:00		33:86	NA	NA	1.647e-05	0
VPS51	738	37	11	64877185	64877185	Silent	SNP	C	T	NA	KYSE70_OESOPHAGUS	ENST00000279281	0.3	p.F556F	NA	07:29:00	61:135		NA	NA	3.337e-05	0
LTBP3	4054	37	11	65318673	65318673	Silent	SNP	G	C	NA	KYSE70_OESOPHAGUS	ENST00000301873	0.5	p.P548P	NA	1 day, 9:13:00	191:100	04:03:00	NA	NA	0	0
EHBP1L1	254102	37	11	65350243	65350243	Silent	SNP	G	A	NA	KYSE70_OESOPHAGUS	ENST00000309295	0.4	p.G700G	NA	08:33:00			NA	NA	0	0
GRM5	2915	37	11	88242216	88242216	Silent	SNP	G	A	NA	KYSE70_OESOPHAGUS	ENST00000305447	0.4	p.I1061I	NA	10:13:00			NA	NA	0	0
CNTN5	53942	37	11	100061939	100061939	Silent	SNP	A	G	NA	KYSE70_OESOPHAGUS	ENST00000524871	0.1	p.E554E	NA	18:16:00		170:90	1 day, 22:25:00	NA	1.656e-05	0
NXPE1	120400	37	11	114421831	114421831	Silent	SNP	G	A	NA	KYSE70_OESOPHAGUS	ENST00000424269	0.1	p.F31F	NA	1 day, 12:17:00			NA	NA	0	0
ROBO3	64221	37	11	124748531	124748531	Silent	SNP	G	A	NA	KYSE70_OESOPHAGUS	ENST00000397801	0.1	p.T1124T	NA	1 day, 5:29:00	2 days, 11:43:00	23:30:00	NA	NA	2.48e-05	0
NOP2	4839	37	12	6675321	6675321	Silent	SNP	C	T	NA	KYSE70_OESOPHAGUS	ENST00000322166	0.5	p.T140T	NA	1 day, 7:14:00	198:144	4 days, 20:58:00	NA	NA	3.301e-05	0
PLBD1	79887	37	12	14693815	14693815	Silent	SNP	C	T	NA	KYSE70_OESOPHAGUS	ENST00000240617	0.5	p.R147R	NA	17:32:00		62:129	NA	NA	0	0
CPNE8	144402	37	12	39299313	39299313	Silent	SNP	A	T	NA	KYSE70_OESOPHAGUS	ENST00000331366	0.5	p.T8T	NA	10:35:00			NA	NA	0	0
DNAJC22	79962	37	12	49743363	49743363	Silent	SNP	C	T	NA	KYSE70_OESOPHAGUS	ENST00000549441	0.2	p.L236L	NA	21:30:00			NA	NA	0	0
FMNL3	91010	37	12	50045966	50045966	Silent	SNP	C	T	NA	KYSE70_OESOPHAGUS	ENST00000293590	0.5	p.V451V	NA	09:30:00	12:17:00	04:18:00	NA	NA	0	0
FAM186A	121006	37	12	50748416	50748416	Silent	SNP	C	T	NA	KYSE70_OESOPHAGUS	ENST00000327337	0.5	p.L733L	NA	15:30:00			NA	NA	0	0
AAAS	8086	37	12	53702982	53702982	Silent	SNP	G	A	NA	KYSE70_OESOPHAGUS	ENST00000209873	0.4	p.D298D	NA	1 day, 5:22:00	173:94	160:93	NA	NA	4.942e-05	0
GPR84	53831	37	12	54757330	54757330	Silent	SNP	G	C	NA	KYSE70_OESOPHAGUS	ENST00000551809	0.1	p.A102A	NA	1 day, 4:17:00		1 day, 0:09:00	NA	NA	8.237e-06	0
STAT2	6773	37	12	56737841	56737841	Silent	SNP	C	A	NA	KYSE70_OESOPHAGUS	ENST00000314128	0.4	p.L727L	NA	15:32:00	41:129	08:21:00	NA	NA	0	0
DDIT3	1649	37	12	57910946	57910946	Silent	SNP	G	A	NA	KYSE70_OESOPHAGUS	ENST00000346473	0.3	p.F52F	NA	14:21:00	302:605	29:74	17:40:00	NA	0	0
TBC1D30	23329	37	12	65226079	65226079	Silent	SNP	C	T	NA	KYSE70_OESOPHAGUS	ENST00000229088	0.6	p.L360L	NA	1 day, 15:19:00		1 day, 8:23:00	NA	NA	0	0
LIN7A	8825	37	12	81239656	81239656	Silent	SNP	T	C	NA	KYSE70_OESOPHAGUS	ENST00000552864	0.1	p.P112P	NA	08:22:00	10:18:00	16:54:00	NA	NA	2.471e-05	0
SH2B3	10019	37	12	111885507	111885507	Silent	SNP	C	T	NA	KYSE70_OESOPHAGUS	ENST00000341259	0.2	p.H428H	NA	13:37:00		09:32:00	NA	NA	2.471e-05	0
DNAH10	196385	37	12	124363838	124363838	Silent	SNP	A	G	NA	KYSE70_OESOPHAGUS	ENST00000409039	0.3	p.R2682R	NA	06:27:00		12:33:00	NA	NA	0	0
CHFR	55743	37	12	133423660	133423660	Silent	SNP	C	T	NA	KYSE70_OESOPHAGUS	ENST00000432561	0.2	p.V580V	NA	10:17:00		64:141	NA	NA	0	0
STARD13	90627	37	13	33704139	33704139	Silent	SNP	G	A	NA	KYSE70_OESOPHAGUS	ENST00000336934	0.5	p.A225A	NA	06:20:00			NA	NA	0	0
CSNK1A1L	122011	37	13	37679184	37679184	Silent	SNP	C	T	NA	KYSE70_OESOPHAGUS	ENST00000379800	0.3	p.G70G	NA	13:23:00		1 day, 13:35:00	1 day, 15:51:00	NA	8.236e-06	0
CDC16	8881	37	13	115004906	115004906	Silent	SNP	T	C	NA	KYSE70_OESOPHAGUS	ENST00000356221	0.3	p.L108L	NA	14:12:00	65:84	40:61	NA	NA	0	0
RABGGTA	5875	37	14	24737397	24737397	Silent	SNP	G	A	NA	KYSE70_OESOPHAGUS	ENST00000399409	0.3	p.L356L	NA	04:14:00		13:42:00	NA	NA	0	0
SPTB	6710	37	14	65240136	65240136	Silent	SNP	C	T	NA	KYSE70_OESOPHAGUS	ENST00000389721	0.5	p.Q1660Q	NA	11:40:00	02:03:00	40:73	NA	NA	0	0
GALNT16	57452	37	14	69792696	69792696	Silent	SNP	C	T	NA	KYSE70_OESOPHAGUS	ENST00000337827	0.4	p.L174L	NA	18:36:00		14:54:00	NA	NA	0	0
TNFAIP2	7127	37	14	103593406	103593406	Silent	SNP	G	A	NA	KYSE70_OESOPHAGUS	ENST00000560869	0.1	p.L100L	NA	05:11:00			NA	NA	0	0
FMN1	342184	37	15	33446966	33446966	Silent	SNP	G	A	NA	KYSE70_OESOPHAGUS	ENST00000559047	0.1	p.C50C	NA	18:18:00		13:22:00	NA	NA	0	0
FURIN	5045	37	15	91422162	91422162	Silent	SNP	C	T	NA	KYSE70_OESOPHAGUS	ENST00000268171	0.3	p.L337L	NA	1 day, 8:00:00	3 days, 10:00:00	13:00:00	07:00:00	NA	4.121e-05	0
RHBDL1	9028	37	16	726982	726982	Silent	SNP	C	T	NA	KYSE70_OESOPHAGUS	ENST00000219551	0.2	p.F211F	NA	13:17:00	07:15:00	1 day, 2:20:00	NA	NA	0	0
HAGHL	84264	37	16	779078	779078	Silent	SNP	C	T	NA	KYSE70_OESOPHAGUS	ENST00000341413	0.4	p.S261S	NA	1 day, 8:00:00	4 days, 8:00:00	09:00:00	NA	NA	2.49e-05	0
TBC1D24	57465	37	16	2546557	2546557	Silent	SNP	C	T	NA	KYSE70_OESOPHAGUS	ENST00000293970	0.5	p.A136A	NA	1 day, 7:00:00	17:00:00	1 day, 0:00:00	NA	NA	4.954e-05	0
PMM2	5373	37	16	8941655	8941655	Silent	SNP	C	T	NA	KYSE70_OESOPHAGUS	ENST00000268261	0.4	p.R238R	NA	21:00:00	4 days, 21:00:00	2 days, 1:00:00	NA	NA	1.647e-05	0
CTD-3088G3.8	0	37	16	11550788	11550788	Silent	SNP	G	A	NA	KYSE70_OESOPHAGUS	ENST00000344649	0.3	p.Y249Y	NA	03:20:00		03:22:00	NA	NA	0	0
ANKS4B	257629	37	16	21261523	21261523	Silent	SNP	C	T	NA	KYSE70_OESOPHAGUS	ENST00000311620	0.5	p.N212N	NA	19:13:00		1 day, 5:27:00	NA	NA	0	0
NDRG4	65009	37	16	58537761	58537761	Silent	SNP	G	A	NA	KYSE70_OESOPHAGUS	ENST00000570248	0.1	p.K27K	NA	19:35:00	126:156	1 day, 10:41:00	NA	NA	0	0
ZFP1	162239	37	16	75203383	75203383	Silent	SNP	C	T	NA	KYSE70_OESOPHAGUS	ENST00000393430	0.2	p.S125S	NA	1 day, 11:00:00	21:00:00	3 days, 10:01:00	NA	NA	0	0
GAS8	2622	37	16	90106803	90106803	Silent	SNP	C	G	NA	KYSE70_OESOPHAGUS	ENST00000268699	0.4	p.R369R	NA	1 day, 12:00:00	05:02:00	10:00:00	NA	NA	0	0
RAP1GAP2	23108	37	17	2923839	2923839	Silent	SNP	C	T	NA	KYSE70_OESOPHAGUS	ENST00000254695	0.8	p.F567F	NA	04:33:00		0.669444	NA	NA	0	0
ATP2A3	489	37	17	3850880	3850880	Silent	SNP	C	T	NA	KYSE70_OESOPHAGUS	ENST00000352011	0.3	p.V300V	NA	20:27:00		19:28:00	NA	NA	0	0
ZNF286B	729288	37	17	18576309	18576309	Silent	SNP	G	A	NA	KYSE70_OESOPHAGUS	ENST00000545289	0.1	p.P62P	NA	09:24:00	04:04:00		NA	NA	0	0
CPD	1362	37	17	28706550	28706550	Silent	SNP	C	T	NA	KYSE70_OESOPHAGUS	ENST00000225719	0.4	p.P184P	NA	15:14:00	16:24:00	07:03:00	NA	NA	0	0
ARHGAP23	57636	37	17	36666389	36666389	Silent	SNP	C	A	NA	KYSE70_OESOPHAGUS	ENST00000431231	0.2	p.G1219G	NA	08:26:00	07:04:00		NA	NA	0	0
CACNB1	782	37	17	37340359	37340359	Silent	SNP	G	A	NA	KYSE70_OESOPHAGUS	ENST00000394303	0.3	p.L275L	NA	17:34:00	16:40:00	20:20:00	NA	NA	0	0
STAC2	342667	37	17	37374256	37374256	Silent	SNP	G	T	NA	KYSE70_OESOPHAGUS	ENST00000333461	0.5	p.G87G	NA	15:12:00		06:11:00		NA	0	0
MED13	9969	37	17	60059647	60059647	Silent	SNP	C	G	NA	KYSE70_OESOPHAGUS	ENST00000397786	0.2	p.G1239G	NA	16:14:00	2 days, 1:33:00	1 day, 12:48:00	NA	NA	0	0
ENTHD2	146705	37	17	79204406	79204406	Silent	SNP	G	T	NA	KYSE70_OESOPHAGUS	ENST00000300714	0.3	p.R323R	NA	1 day, 9:00:00	1 day, 17:01:00	09:00:00	NA	NA	3.298e-05	0
MYOM1	8736	37	18	3187624	3187624	Silent	SNP	G	A	NA	KYSE70_OESOPHAGUS	ENST00000356443	0.4	p.T261T	NA	0.872917		75:628	NA	NA	4.138e-05	0
ZNF521	25925	37	18	22806652	22806652	Silent	SNP	G	A	NA	KYSE70_OESOPHAGUS	ENST00000361524	0.3	p.C410C	NA	16:24:00		1 day, 13:37:00	2 days, 0:43:00	NA	0	0
ZBTB7C	201501	37	18	45556141	45556141	Silent	SNP	G	A	NA	KYSE70_OESOPHAGUS	ENST00000588982	0.1	p.C450C	NA	11:20:00	04:02:00	11:20:00	NA	NA	0	0
CXXC1	30827	37	18	47810156	47810156	Silent	SNP	G	A	NA	KYSE70_OESOPHAGUS	ENST00000285106	0.6	p.D481D	NA	12:25:00	61:75	1 day, 4:45:00	NA	NA	2.471e-05	0
MAPK4	5596	37	18	48256197	48256197	Silent	SNP	C	T	NA	KYSE70_OESOPHAGUS	ENST00000400384	0.2	p.T579T	NA	15:21:00		08:08:00			0	0
ONECUT2	9480	37	18	55104094	55104094	Silent	SNP	A	G	NA	KYSE70_OESOPHAGUS	ENST00000491143	0.2	p.K382K	NA	09:09:00		09:06:00	NA	NA	4.126e-05	0
ATP8B1	5205	37	18	55342175	55342175	Silent	SNP	G	A	NA	KYSE70_OESOPHAGUS	ENST00000283684	0.4	p.L570L	NA	09:13:00	20:23:00	22:29:00	1 day, 7:34:00	NA	4.118e-05	0
BCL2	596	37	18	60795905	60795905	Silent	SNP	G	A	NA	KYSE70_OESOPHAGUS	ENST00000398117	0.1	p.L225L	NA	13:00:00	14:00:00	1 day, 0:00:00		NA	0	0
NETO1	81832	37	18	70534512	70534512	Silent	SNP	G	A	NA	KYSE70_OESOPHAGUS	ENST00000327305	0.6	p.R5R	NA	09:00:00		04:00:00	NA	NA	0	0
CACTIN	58509	37	19	3613300	3613300	Silent	SNP	C	T	NA	KYSE70_OESOPHAGUS	ENST00000429344	0.2	p.E514E	NA	1 day, 6:18:00		15:06:00	NA	NA	8.785e-06	0
CLEC4M	10332	37	19	7830963	7830963	Silent	SNP	G	A	NA	KYSE70_OESOPHAGUS	ENST00000327325	0.5	p.L218L	NA	14:32:00		80:146	NA	NA	1.647e-05	0
EVI5L	115704	37	19	7914912	7914912	Silent	SNP	C	T	NA	KYSE70_OESOPHAGUS	ENST00000270530	0.4	p.F219F	NA	15:22:00	1 day, 5:55:00	03:03:00	NA	NA	0	0
MUC16	94025	37	19	9089508	9089508	Silent	SNP	A	G	NA	KYSE70_OESOPHAGUS	ENST00000397910	0.4	p.V769V	NA	20:44:00		118:292	NA	NA	0	0
COL5A3	50509	37	19	10088056	10088056	Silent	SNP	G	A	NA	KYSE70_OESOPHAGUS	ENST00000264828	0.3	p.G1073G	NA	12:28:00		55:83	NA	NA	3.296e-05	0
MRI1	84245	37	19	13879756	13879756	Silent	SNP	C	T	NA	KYSE70_OESOPHAGUS	ENST00000040663	0.6	p.P281P	NA	1 day, 9:09:00		1 day, 7:21:00	NA	NA	8.237e-06	0
NOTCH3	4854	37	19	15288557	15288557	Silent	SNP	G	A	NA	KYSE70_OESOPHAGUS	ENST00000263388	0.2	p.A1394A	NA	10:27:00				105:135	0	0
NDUFA13	51079	37	19	19638914	19638914	Silent	SNP	C	T	NA	KYSE70_OESOPHAGUS	ENST00000507754	0.4	p.H138H	NA	10:09:00	338:341	10:09:00	NA	NA	4.943e-05	0
ZNF257	113835	37	19	22271692	22271692	Silent	SNP	C	A	NA	KYSE70_OESOPHAGUS	ENST00000594947	0.1	p.A380A	NA	18:15:00		1 day, 17:40:00	NA	NA	0	0
ZNF676	163223	37	19	22363847	22363847	Silent	SNP	G	A	NA	KYSE70_OESOPHAGUS	ENST00000397121	0.2	p.P224P	NA	15:23:00			NA	NA	0	0
FCGBP	8857	37	19	40392332	40392332	Silent	SNP	C	T	NA	KYSE70_OESOPHAGUS	ENST00000221347	0.6	p.R2724R	NA	09:14:00		09:15:00	NA	NA	4.409e-05	0
PPP1R37	284352	37	19	45649000	45649000	Silent	SNP	G	A	NA	KYSE70_OESOPHAGUS	ENST00000221462	0.4	p.P562P	NA	09:13:00	23:37:00		NA	NA	0	0
SEPW1	6415	37	19	48284561	48284561	Silent	SNP	C	T	NA	KYSE70_OESOPHAGUS	ENST00000601048	0.1	p.Y66Y	NA	15:20:00	77:137	1 day, 1:38:00	NA	NA	1.654e-05	0
ZNF841	284371	37	19	52568795	52568795	Silent	SNP	G	T	NA	KYSE70_OESOPHAGUS	ENST00000426391	0.2	p.L664L	NA	1 day, 7:20:00		120:83	NA	NA	0	0
EPS8L1	54869	37	19	55592686	55592686	Silent	SNP	C	T	NA	KYSE70_OESOPHAGUS	ENST00000201647	0.6	p.I200I	NA	1 day, 2:14:00	09:00:00		NA	NA	0	0
PEG3	5178	37	19	57325301	57325301	Silent	SNP	T	A	NA	KYSE70_OESOPHAGUS	ENST00000326441	0.9	p.P1503P	NA	1 day, 5:21:00		3 days, 6:50:00	NA	NA	0	0
ZNF543	125919	37	19	57835067	57835067	Silent	SNP	G	A	NA	KYSE70_OESOPHAGUS	ENST00000321545	0.4	p.E12E	NA	09:36:00	10:32:00	58:136	NA	NA	0	0
PREX1	57580	37	20	47361570	47361570	Silent	SNP	A	G	NA	KYSE70_OESOPHAGUS	ENST00000371941	0.3	p.L136L	NA	18:36:00	07:19:00	99:214	NA	NA	0	0
LAMA5	3911	37	20	60884836	60884836	Silent	SNP	G	A	NA	KYSE70_OESOPHAGUS	ENST00000252999	0.3	p.T3628T	NA	22:09:00	483:291	14:05:00	NA	NA	1.662e-05	0
SLC17A9	63910	37	20	61591878	61591878	Silent	SNP	C	G	NA	KYSE70_OESOPHAGUS	ENST00000370351	0.4	p.T140T	NA	1 day, 2:21:00		13:14:00	NA	NA	8.27e-06	0
OPRL1	4987	37	20	62724145	62724145	Silent	SNP	C	T	NA	KYSE70_OESOPHAGUS	ENST00000349451	0.3	p.L24L	NA	16:19:00		1 day, 6:55:00	NA	NA	0	0
MX1	4599	37	21	42821089	42821089	Silent	SNP	C	T	NA	KYSE70_OESOPHAGUS	ENST00000398600	0.2	p.I433I	NA	13:19:00		33:94	NA	NA	0	0
SIK1	150094	37	21	44840960	44840960	Silent	SNP	C	T	NA	KYSE70_OESOPHAGUS	ENST00000270162	0.6	p.G226G	NA	1 day, 13:00:00	2 days, 15:01:00	11:00:00	09:00:00	NA	0	0
PEX26	55670	37	22	18562661	18562661	Silent	SNP	C	T	NA	KYSE70_OESOPHAGUS	ENST00000329627	0.7	p.S84S	NA	16:34:00	34:71	32:95	NA	NA	0	0
CACNA1I	8911	37	22	40075843	40075843	Silent	SNP	C	T	NA	KYSE70_OESOPHAGUS	ENST00000402142	0.3	p.G1837G	NA	15:35:00		12:38:00	NA	NA	0	0
TNRC6B	23112	37	22	40661305	40661305	Silent	SNP	T	C	NA	KYSE70_OESOPHAGUS	ENST00000454349	0.2	p.F357F	NA	06:48:00				NA	0	0
ZNF81	347344	37	0	47774630	47774630	Silent	SNP	T	C	NA	KYSE70_OESOPHAGUS	ENST00000376954	0.1	p.F195F	NA	04:31:00		18:52:00	NA	NA	0	0
ZXDA	7789	37	0	57935889	57935889	Silent	SNP	C	T	NA	KYSE70_OESOPHAGUS	ENST00000358697	0.4	p.Q322Q	NA	1 day, 2:00:00		15:00:00	NA	NA	0	0
RAB40AL	282808	37	0	102192957	102192957	Silent	SNP	A	C	NA	KYSE70_OESOPHAGUS	ENST00000218249	0.5	p.R237R	NA	11:19:00		73:81	NA	NA	0	0
ARHGAP36	158763	37	0	130220347	130220347	Silent	SNP	G	A	NA	KYSE70_OESOPHAGUS	ENST00000276211	0.5	p.K442K	NA	03:27:00			NA	NA	0	0
DDX26B	203522	37	0	134654935	134654935	Silent	SNP	C	T	NA	KYSE70_OESOPHAGUS	ENST00000370752	0.4	p.F6F	NA	03:24:00	04:06:00	0.783333	NA	NA	0	0
CR1	1378	37	1	207796397	207796397	Silent	SNP	C	T	NA	KYSE70_OESOPHAGUS	ENST00000367049	0.4	p.L2446L	NA			0.770833	NA	NA	0	0
KMT2D	8085	37	12	49425732	49425732	Silent	SNP	G	A	NA	KYSE70_OESOPHAGUS	ENST00000301067	0.7	p.P4252P	NA			05:43:00	NA	NA	0	0
HECTD4	283450	37	12	112699195	112699195	Silent	SNP	G	A	NA	KYSE70_OESOPHAGUS	ENST00000430131	0.2	p.I497I	NA			29:193	NA	NA	0	0
SRGAP3	9901	37	3	9106143	9106143	Silent	SNP	G	A	NA	KYSE70_OESOPHAGUS	ENST00000383836	0.3	p.L203L	NA			11:49:00	NA	NA	0	0
SOX30	11063	37	5	157065330	157065330	Silent	SNP	G	A	NA	KYSE70_OESOPHAGUS	ENST00000265007	0.6	p.P596P	NA			10:46:00	NA	NA	0	0
TREML2	79865	37	6	41162447	41162447	Silent	SNP	C	T	NA	KYSE70_OESOPHAGUS	ENST00000483722	0.1	p.V167V	NA			04:24:00	NA	NA	0	0
AL354898.1	0	37	9	133281377	133281377	Silent	SNP	G	A	NA	KYSE70_OESOPHAGUS	ENST00000277491	0.7	p.E242E	NA			07:28:00	NA	NA	0	0
MT-ND4	4538	37	0	11840	11840	Silent	SNP	C	T	NA	KYSE70_OESOPHAGUS	ENST00000361381	0.2	p.L361L	NA			3 days, 13:00:00			0	0
KRT6B	3854	37	12	52845461	52845461	Silent	SNP	G	A	NA	KYSE70_OESOPHAGUS	ENST00000252252	0.3	p.G134G	NA		06:10:00		NA	NA	0	0
KRT6C	286887	37	12	52862855	52862855	Silent	SNP	G	A	NA	KYSE70_OESOPHAGUS	ENST00000252250	0.6	p.Y562Y	NA		14:03:00		NA	NA	0	0
ACTN4	81	37	19	39138391	39138391	Silent	SNP	G	A	NA	KYSE70_OESOPHAGUS	ENST00000252699	0.2	p.V2V	NA		124:645		NA	NA	0	0
