# Supplementary material for: Heterogeneity Analysis of Esophageal Squamous Cell Carcinoma in Cell Lines, Tumor Tissues and Patient-Derived Xenografts
Source: J Cancer. 2021 May 10;12(13):3930–44. doi: 10.7150/jca.52286 (PMC8176252; doi:10.7150/jca.52286)
Supplement: Supplementary file 1 — Supplementary figures and tables. [file jcav12p3930s1.zip › Supplementary materials/Mutations files of 12 ESCC cell lines /KYSE220_OESOPHAGUS Mutations.xlsm]

## Sheet: KYSE220_OESOPHAGUS Mutations
Hugo Symbol	Entrez Gene Id	Ncbi Build	Chr	Start Position	End Position	Variant Classification	Variant Type	Reference Allele	Tumor Seq Allele	dbSNP ID	Tumor Sample Barcode	Annotation Tran	script	Protein Change	CCLE WES alt:ref	CCLE WGS alt:ref	CCLE RNAseq alt:ref	Sanger WES alt:ref	CCLE HC1650 alt:ref	CCLE Raindance alt:ref	ExAC Allelic Fraction	TCGA Hotspot Count			584	520
LAIR1	3903	37	19	54882030	54882030	De_novo_Start_OutOfFrame	SNP	C	T	NA	KYSE220_OESOPHAGUS	ENST00000391743	0.3		NA	NA	NA	03:03:00	NA	NA	0	0			Annotation Tran	Gene stable ID	519
TIAL1	7073	37	10	121339468	121339468	Frame_Shift_Del	DEL	A	-	NA	KYSE220_OESOPHAGUS	ENST00000436547	0.2	p.F142fs	NA	NA	NA	11:45:00	NA	NA	0	0			ENST00000391743	ENSG00000017797	RALBP1
MYH15	22989	37	3	108172876	108172876	Frame_Shift_Del	DEL	T	-	NA	KYSE220_OESOPHAGUS	ENST00000273353	0.3	p.K812fs	NA	NA	NA	1 day, 9:19:00	NA	NA	0	0			ENST00000436547	ENSG00000035141	FAM136A
LRCH2	57631	37	0	114414275	114414275	Frame_Shift_Del	DEL	T	-	NA	KYSE220_OESOPHAGUS	ENST00000317135	0.8	p.M221fs	NA	NA	NA	0.378472	NA	NA	0	0			ENST00000273353	ENSG00000050344	NFE2L3
FLG	2312	37	1	152284041	152284041	Frame_Shift_Del	DEL	T	-	NA	KYSE220_OESOPHAGUS	ENST00000368799	0.1	p.S1107fs	NA	NA	NA	121:287	NA	NA	0.0006836	0			ENST00000317135	ENSG00000004897	CDC27
OR2T12	127064	37	1	248458133	248458134	Frame_Shift_Del	DEL	AA	-	NA	KYSE220_OESOPHAGUS	ENST00000317996	0.1	p.FY249fs	NA	NA	NA	30:72	NA	NA	0.009941	0			ENST00000368799	ENSG00000061794	MRPS35
FAM186B	84070	37	12	49993820	49993820	Frame_Shift_Del	DEL	C	-	NA	KYSE220_OESOPHAGUS	ENST00000257894	0.2	p.V535fs	NA	NA	NA	1 day, 7:06:00	NA	NA	0.0008154	0			ENST00000317996	ENSG00000021776	AQR
OBSCN	84033	37	1	228494272	228494273	Frame_Shift_Ins	INS	-	G	NA	KYSE220_OESOPHAGUS	ENST00000422127	0.1	p.E3954fs	NA	NA	NA	10:25:00	NA	NA	0	0			ENST00000257894	ENSG00000066455	GOLGA5
SEC61A1	29927	37	3	127783778	127783779	Frame_Shift_Ins	INS	-	A	NA	KYSE220_OESOPHAGUS	ENST00000243253	0.3	p.K226fs	NA	NA	NA	1 day, 14:21:00	NA	NA	0	0			ENST00000422127	ENSG00000078898	BPIFB2
MOGAT1	116255	37	2	223554125	223554126	Frame_Shift_Ins	INS	-	ATCTTCAC	NA	KYSE220_OESOPHAGUS	ENST00000446656	0.3	p.-141fs	NA	NA	NA	33:148	NA	NA	0.003202	0			ENST00000243253	ENSG00000086589	RBM22
RASSF6	166824	37	4	74453571	74453572	Frame_Shift_Ins	INS	-	T	NA	KYSE220_OESOPHAGUS	ENST00000342081	0.3	p.R155fs	NA	NA	NA	2 days, 19:22:00	NA	NA	0.001087	0			ENST00000446656	ENSG00000100078	PLA2G3
AKIRIN2	55122	37	6	88387611	88387612	Frame_Shift_Ins	INS	-	G	NA	KYSE220_OESOPHAGUS	ENST00000257787	0.5	p.C152fs	NA	NA	NA	1 day, 13:56:00	NA	NA	0	0			ENST00000342081	ENSG00000100124	ANKRD54
ZNF737	100129842	37	19	20728107	20728108	Frame_Shift_Ins	INS	-	T	NA	KYSE220_OESOPHAGUS	ENST00000427401	0.4	p.T301fs	NA	NA	NA	3 days, 9:13:00	NA	NA	0.00142	0			ENST00000257787	ENSG00000101842	VSIG1
DCDC2B	149069	37	1	32674728	32674730	In_Frame_Del	DEL	GTG	-	NA	KYSE220_OESOPHAGUS	ENST00000409358	0.1	p.V13del	NA	NA	NA	14:44:00	NA	NA	0	0			ENST00000427401	ENSG00000042832	TG
PARP3	10039	37	3	51979070	51979078	In_Frame_Del	DEL	GAGGCCTTG	-	NA	KYSE220_OESOPHAGUS	ENST00000417220	0.2	p.EAL234del	NA	NA	NA	13:08:00	NA	NA	0.0005127	0			ENST00000409358	ENSG00000105202	FBL
RBM22	55696	37	5	150072572	150072574	In_Frame_Del	DEL	AGG	-	NA	KYSE220_OESOPHAGUS	ENST00000199814	0.4	p.P339del	NA	NA	NA	22:19:00	NA	NA	0.0001318	0			ENST00000417220	ENSG00000106266	SNX8
NFE2L3	9603	37	7	26224847	26224855	In_Frame_Del	DEL	CTTCTGAAC	-	NA	KYSE220_OESOPHAGUS	ENST00000056233	0.3	p.SEP511del	NA	NA	NA	1 day, 9:25:00	NA	NA	0.0005271	0			ENST00000199814	ENSG00000107771	CCSER2
SULF1	23213	37	8	70541785	70541787	In_Frame_Del	DEL	AAC	-	NA	KYSE220_OESOPHAGUS	ENST00000260128	0.4	p.N720del	NA	NA	NA	48:76	NA	NA	0.0009307	0			ENST00000056233	ENSG00000108379	WNT3
NPIPB5	100132247	37	16	22545492	22545503	In_Frame_Del	DEL	TCCACCCTCAGC	-	NA	KYSE220_OESOPHAGUS	ENST00000517539	0.1	p.PPSA401del	NA	NA	NA	07:43:00	NA	NA	0.00156	0			ENST00000260128	ENSG00000108417	KRT37
ZBTB4	57659	37	17	7366340	7366342	In_Frame_Del	DEL	TCC	-	NA	KYSE220_OESOPHAGUS	ENST00000311403	0.4	p.653_654EE>E	NA	NA	NA	10:08:00	NA	NA	0	0			ENST00000517539	ENSG00000108784	NAGLU
TOR1AIP1	26092	37	1	179853882	179853883	In_Frame_Ins	INS	-	TCA	NA	KYSE220_OESOPHAGUS	ENST00000606911	0.2	p.177_178insS	NA	NA	NA	23:22:00	NA	NA	0.001062	0			ENST00000311403	ENSG00000109061	MYH1
ADAMTS2	9509	37	5	178772259	178772260	In_Frame_Ins	INS	-	GCA	NA	KYSE220_OESOPHAGUS	ENST00000251582	0.7	p.23_24insL	NA	NA	NA	03:03:00	NA	NA	0	0			ENST00000606911	ENSG00000110921	MVK
BMP6	654	37	6	7727522	7727523	In_Frame_Ins	INS	-	AGC	NA	KYSE220_OESOPHAGUS	ENST00000283147	0.6	p.118_119insQ	NA	NA	NA	02:04:00	NA	NA	0	0			ENST00000251582	ENSG00000111875	ASF1A
TP53	7157	37	17	7577539	7577539	Missense_Mutation	SNP	G	A	NA	KYSE220_OESOPHAGUS	ENST00000269305	0.4	p.R248W	NA	NA	NA	22:00:00	NA	NA	8.236e-06	104			ENST00000283147	ENSG00000112494	UNC93A
C8A	731	37	1	57378188	57378188	Missense_Mutation	SNP	G	A	NA	KYSE220_OESOPHAGUS	ENST00000361249	0.3	p.R498Q	NA	NA	NA	04:43:00	NA	NA	2.471e-05	4			ENST00000269305	ENSG00000113205	PCDHB3
KLHL12	59349	37	1	202880232	202880232	Missense_Mutation	SNP	G	A	NA	KYSE220_OESOPHAGUS	ENST00000367261	0.3	p.R223W	NA	NA	NA	81:101	NA	NA	0	3			ENST00000361249	ENSG00000113555	PCDH12
ZNF433	163059	37	19	12127029	12127029	Missense_Mutation	SNP	C	T	NA	KYSE220_OESOPHAGUS	ENST00000344980	0.6	p.R218Q	NA	NA	NA	2 days, 6:59:00	NA	NA	0	3			ENST00000367261	ENSG00000013293	SLC7A14
PDE1A	5136	37	2	183129098	183129098	Missense_Mutation	SNP	C	T	NA	KYSE220_OESOPHAGUS	ENST00000410103	0.1	p.V49I	NA	NA	NA	14:42:00	NA	NA	4.118e-05	3			ENST00000344980	ENSG00000113790	EHHADH
ALPI	248	37	2	233322527	233322527	Missense_Mutation	SNP	G	A	NA	KYSE220_OESOPHAGUS	ENST00000295463	0.3	p.R269H	NA	NA	NA	05:50:00	NA	NA	0	3			ENST00000410103	ENSG00000114315	HES1
SCN10A	6336	37	3	38793874	38793874	Missense_Mutation	SNP	C	T	NA	KYSE220_OESOPHAGUS	ENST00000449082	0.2	p.E531K	NA	NA	NA	14:07:00	NA	NA	0	3			ENST00000295463	ENSG00000115616	SLC9A2
KCNB2	9312	37	8	73849040	73849040	Missense_Mutation	SNP	G	A	NA	KYSE220_OESOPHAGUS	ENST00000523207	0.1	p.D484N	NA	NA	NA	43:171	NA	NA	0	3			ENST00000449082	ENSG00000119862	LGALSL
OR52B2	255725	37	11	6191099	6191099	Missense_Mutation	SNP	C	T	NA	KYSE220_OESOPHAGUS	ENST00000530810	0.1	p.R153Q	NA	NA	NA	18:15:00	NA	NA	0	3			ENST00000523207	ENSG00000120322	PCDHB8
KLHL17	339451	37	1	900479	900479	Missense_Mutation	SNP	C	T	NA	KYSE220_OESOPHAGUS	ENST00000338591	0.3	p.R613W	NA	NA	NA	09:05:00	NA	NA	0	0			ENST00000530810	ENSG00000120328	PCDHB12
UBE2J2	118424	37	1	1192503	1192503	Missense_Mutation	SNP	G	A	NA	KYSE220_OESOPHAGUS	ENST00000349431	0.6	p.L95F	NA	NA	NA	06:29:00	NA	NA	0	0			ENST00000338591	ENSG00000058262	SEC61A1
CCNL2	81669	37	1	1330852	1330852	Missense_Mutation	SNP	T	G	NA	KYSE220_OESOPHAGUS	ENST00000400809	0.3	p.L172F	NA	NA	NA	13:24:00	NA	NA	0	0			ENST00000349431	ENSG00000123572	NRK
CCDC27	148870	37	1	3669154	3669154	Missense_Mutation	SNP	C	G	NA	KYSE220_OESOPHAGUS	ENST00000294600	0.2	p.L37V	NA	NA	NA	06:10:00	NA	NA	8.237e-06	0			ENST00000400809	ENSG00000214367	HAUS3
CA6	765	37	1	9031025	9031025	Missense_Mutation	SNP	A	T	NA	KYSE220_OESOPHAGUS	ENST00000377443	0.2	p.N277Y	NA	NA	NA	2 days, 4:47:00	NA	NA	0	0			ENST00000294600	ENSG00000124193	SRSF6
PIK3CD	5293	37	1	9780181	9780181	Missense_Mutation	SNP	G	A	NA	KYSE220_OESOPHAGUS	ENST00000377346	0.4	p.E451K	NA	NA	NA	13:12:00	NA	NA	0	0			ENST00000377443	ENSG00000126261	UBA2
MTOR	2475	37	1	11188096	11188096	Missense_Mutation	SNP	C	G	NA	KYSE220_OESOPHAGUS	ENST00000361445	0.4	p.E2000Q	NA	NA	NA	21:40:00	NA	NA	0	0			ENST00000377346	ENSG00000127415	IDUA
KAZN	23254	37	1	15382653	15382653	Missense_Mutation	SNP	G	A	NA	KYSE220_OESOPHAGUS	ENST00000376030	0.2	p.E265K	NA	NA	NA	12:13:00	NA	NA	0	0			ENST00000361445	ENSG00000128011	LRFN1
FHAD1	114827	37	1	15702122	15702122	Missense_Mutation	SNP	T	A	NA	KYSE220_OESOPHAGUS	ENST00000375998	0.4	p.S1179T	NA	NA	NA	1 day, 1:26:00	NA	NA	0	0			ENST00000376030	ENSG00000128159	TUBGCP6
EIF4G3	8672	37	1	21220019	21220019	Missense_Mutation	SNP	T	A	NA	KYSE220_OESOPHAGUS	ENST00000264211	0.8	p.R692S	NA	NA	NA	1 day, 1:25:00	NA	NA	0	0			ENST00000375998	ENSG00000129071	MBD4
ZNF436	80818	37	1	23688842	23688842	Missense_Mutation	SNP	G	A	NA	KYSE220_OESOPHAGUS	ENST00000314011	0.4	p.R345C	NA	NA	NA	1 day, 2:37:00	NA	NA	8.236e-06	0			ENST00000264211	ENSG00000129083	COPB1
PTPRF	5792	37	1	44056888	44056888	Missense_Mutation	SNP	C	T	NA	KYSE220_OESOPHAGUS	ENST00000359947	0.4	p.P399S	NA	NA	NA	04:05:00	NA	NA	0	0			ENST00000314011	ENSG00000129226	CD68
ERI3	79033	37	1	44818546	44818546	Missense_Mutation	SNP	G	A	NA	KYSE220_OESOPHAGUS	ENST00000372257	0.2	p.L63F	NA	NA	NA	29:65	NA	NA	0	0			ENST00000359947	ENSG00000104047	DTWD1
NASP	4678	37	1	46078853	46078853	Missense_Mutation	SNP	C	T	NA	KYSE220_OESOPHAGUS	ENST00000350030	0.3	p.S480L	NA	NA	NA	11:44:00	NA	NA	0	0			ENST00000372257	ENSG00000105429	MEGF8
LEPR	3953	37	1	66081898	66081898	Missense_Mutation	SNP	A	G	NA	KYSE220_OESOPHAGUS	ENST00000349533	0.6	p.M735V	NA	NA	NA	1 day, 0:19:00	NA	NA	0	0			ENST00000350030	ENSG00000239998	LILRA2
FPGT-TNNI3K	100526835	37	1	74701803	74701803	Missense_Mutation	SNP	G	T	NA	KYSE220_OESOPHAGUS	ENST00000370899	0.3	p.V121F	NA	NA	NA	08:29:00	NA	NA	0	0			ENST00000349533	ENSG00000087116	ADAMTS2
C1orf173	0	37	1	75055664	75055664	Missense_Mutation	SNP	G	T	NA	KYSE220_OESOPHAGUS	ENST00000326665	0.5	p.S609R	NA	NA	NA	1 day, 12:15:00	NA	NA	0	0			ENST00000370899	ENSG00000253159	PCDHGA12
C1orf173	0	37	1	75055665	75055665	Missense_Mutation	SNP	C	A	NA	KYSE220_OESOPHAGUS	ENST00000326665	0.5	p.S609I	NA	NA	NA	1 day, 12:16:00	NA	NA	0	0			ENST00000326665	ENSG00000151360	ALLC
CRYZ	1429	37	1	75188906	75188906	Missense_Mutation	SNP	T	A	NA	KYSE220_OESOPHAGUS	ENST00000340866	0.5	p.I54F	NA	NA	NA	33:65	NA	NA	8.236e-06	0			ENST00000326665	ENSG00000131089	ARHGEF9
GLMN	11146	37	1	92752050	92752050	Missense_Mutation	SNP	T	C	NA	KYSE220_OESOPHAGUS	ENST00000370360	0.3	p.I244M	NA	NA	NA	10:36:00	NA	NA	0	0			ENST00000340866	ENSG00000089280	FUS
SNX7	51375	37	1	99164421	99164421	Missense_Mutation	SNP	C	T	NA	KYSE220_OESOPHAGUS	ENST00000306121	0.3	p.P333L	NA	NA	NA	22:29:00	NA	NA	0	0			ENST00000370360	ENSG00000132740	IGHMBP2
LRIF1	55791	37	1	111490720	111490720	Missense_Mutation	SNP	T	C	NA	KYSE220_OESOPHAGUS	ENST00000369763	0.4	p.Y724C	NA	NA	NA	56:120	NA	NA	0	0			ENST00000306121	ENSG00000132872	SYT4
CHIA	27159	37	1	111861848	111861848	Missense_Mutation	SNP	G	A	NA	KYSE220_OESOPHAGUS	ENST00000369740	0.1	p.S341N	NA	NA	NA	1 day, 1:31:00	NA	NA	0	0			ENST00000369763	ENSG00000133048	CHI3L1
DCLRE1B	64858	37	1	114454353	114454353	Missense_Mutation	SNP	C	T	NA	KYSE220_OESOPHAGUS	ENST00000369563	0.3	p.P380L	NA	NA	NA	32:87	NA	NA	0	0			ENST00000369740	ENSG00000134121	CHL1
BCAS2	10286	37	1	115124000	115124000	Missense_Mutation	SNP	C	G	NA	KYSE220_OESOPHAGUS	ENST00000369541	0.3	p.V36L	NA	NA	NA	117:75	NA	NA	0	0			ENST00000369563	ENSG00000135334	AKIRIN2
NUDT17	200035	37	1	145587739	145587739	Missense_Mutation	SNP	T	G	NA	KYSE220_OESOPHAGUS	ENST00000334513	0.5	p.E192A	NA	NA	NA	12:08:00	NA	NA	0	0			ENST00000369541	ENSG00000135436	FAM186B
SEMA6C	10500	37	1	151109005	151109005	Missense_Mutation	SNP	C	T	NA	KYSE220_OESOPHAGUS	ENST00000341697	0.3	p.G342E	NA	NA	NA	33:193	NA	NA	0	0			ENST00000334513	ENSG00000161850	KRT82
TDRKH	11022	37	1	151748612	151748612	Missense_Mutation	SNP	C	G	NA	KYSE220_OESOPHAGUS	ENST00000368822	0.1	p.D393H	NA	NA	NA	0.600694	NA	NA	0	0			ENST00000341697	ENSG00000136213	CHST12
HRNR	388697	37	1	152193753	152193753	Missense_Mutation	SNP	C	T	NA	KYSE220_OESOPHAGUS	ENST00000368801	0.2	p.E118K	NA	NA	NA	37:125	NA	NA	0	0			ENST00000368822	ENSG00000136874	STX17
FLG	2312	37	1	152280610	152280610	Missense_Mutation	SNP	C	T	NA	KYSE220_OESOPHAGUS	ENST00000368799	0.1	p.G2251E	NA	NA	NA	51:262	NA	NA	1.647e-05	0			ENST00000368801	ENSG00000137573	SULF1
SYT11	23208	37	1	155838371	155838371	Missense_Mutation	SNP	A	G	NA	KYSE220_OESOPHAGUS	ENST00000368324	0.4	p.K217R	NA	NA	NA	1 day, 7:48:00	NA	NA	0	0			ENST00000368799	ENSG00000137642	SORL1
OR6Y1	391112	37	1	158517501	158517501	Missense_Mutation	SNP	C	A	NA	KYSE220_OESOPHAGUS	ENST00000302617	0.3	p.C132F	NA	NA	NA	0.546528	NA	NA	0	0			ENST00000368324	ENSG00000101746	NOL4
OR10X1	128367	37	1	158549485	158549485	Missense_Mutation	SNP	T	A	NA	KYSE220_OESOPHAGUS	ENST00000368150	0.1	p.R69W	NA	NA	NA	0.552778	NA	NA	0	0			ENST00000302617	ENSG00000128731	HERC2
ITLN1	55600	37	1	160850479	160850479	Missense_Mutation	SNP	C	A	NA	KYSE220_OESOPHAGUS	ENST00000326245	0.3	p.G195V	NA	NA	NA	43:161	NA	NA	8.236e-06	0			ENST00000368150	ENSG00000103257	SLC7A5
NIT1	4817	37	1	161090455	161090455	Missense_Mutation	SNP	G	A	NA	KYSE220_OESOPHAGUS	ENST00000368009	0.2	p.R295Q	NA	NA	NA	22:14:00	NA	NA	3.295e-05	0			ENST00000326245	ENSG00000055118	KCNH2
MAEL	84944	37	1	166973433	166973433	Missense_Mutation	SNP	G	C	NA	KYSE220_OESOPHAGUS	ENST00000367872	0.4	p.K180N	NA	NA	NA	1.03333	NA	NA	0	0			ENST00000368009	ENSG00000008710	PKD1
F5	2153	37	1	169515698	169515698	Missense_Mutation	SNP	C	G	NA	KYSE220_OESOPHAGUS	ENST00000367797	0.3	p.E582Q	NA	NA	NA	27:67	NA	NA	0	0			ENST00000367872	ENSG00000108523	RNF167
SLC9C2	284525	37	1	173499180	173499180	Missense_Mutation	SNP	A	G	NA	KYSE220_OESOPHAGUS	ENST00000367714	0.3	p.I726T	NA	NA	NA	1 day, 21:41:00	NA	NA	0	0			ENST00000367797	ENSG00000080603	SRCAP
RGS1	5996	37	1	192545039	192545039	Missense_Mutation	SNP	A	C	NA	KYSE220_OESOPHAGUS	ENST00000367459	0.3	p.Q39H	NA	NA	NA	1 day, 18:39:00	NA	NA	0	0			ENST00000367714	ENSG00000125851	PCSK2
CACNA1S	779	37	1	201017785	201017785	Missense_Mutation	SNP	T	G	NA	KYSE220_OESOPHAGUS	ENST00000362061	0.3	p.N1456H	NA	NA	NA	1 day, 1:16:00	NA	NA	0	0			ENST00000367459	ENSG00000129474	AJUBA
LMOD1	25802	37	1	201915252	201915252	Missense_Mutation	SNP	C	G	NA	KYSE220_OESOPHAGUS	ENST00000367288	0.4	p.E73Q	NA	NA	NA	44:146	NA	NA	0	0			ENST00000362061	ENSG00000124429	POF1B
CHI3L1	1116	37	1	203151971	203151971	Missense_Mutation	SNP	C	T	NA	KYSE220_OESOPHAGUS	ENST00000255409	0.3	p.A159T	NA	NA	NA	04:22:00	NA	NA	0	0			ENST00000367288	ENSG00000078814	MYH7B
KCNH1	3756	37	1	210857110	210857110	Missense_Mutation	SNP	C	T	NA	KYSE220_OESOPHAGUS	ENST00000271751	0.4	p.G828E	NA	NA	NA	15:35:00	NA	NA	0	0			ENST00000255409	ENSG00000101347	SAMHD1
ANGEL2	90806	37	1	213181682	213181682	Missense_Mutation	SNP	G	A	NA	KYSE220_OESOPHAGUS	ENST00000366962	0.3	p.S171F	NA	NA	NA	24:90	NA	NA	0	0			ENST00000271751	ENSG00000099917	MED15
USH2A	7399	37	1	216246447	216246447	Missense_Mutation	SNP	G	A	NA	KYSE220_OESOPHAGUS	ENST00000307340	0.3	p.P1923L	NA	NA	NA	08:44:00	NA	NA	0	0			ENST00000366962	ENSG00000054267	ARID4B
USH2A	7399	37	1	216496954	216496954	Missense_Mutation	SNP	T	C	NA	KYSE220_OESOPHAGUS	ENST00000307340	0.3	p.Y471C	NA	NA	NA	34:135	NA	NA	0	0			ENST00000307340	ENSG00000075151	EIF4G3
RAB3GAP2	25782	37	1	220346056	220346056	Missense_Mutation	SNP	T	C	NA	KYSE220_OESOPHAGUS	ENST00000358951	0.2	p.K780R	NA	NA	NA	1 day, 13:34:00	NA	NA	0	0			ENST00000307340	ENSG00000051341	POLQ
CAPN2	824	37	1	223931842	223931842	Missense_Mutation	SNP	G	C	NA	KYSE220_OESOPHAGUS	ENST00000295006	0.5	p.L116F	NA	NA	NA	0.879167	NA	NA	0	0			ENST00000358951	ENSG00000138650	PCDH10
SIPA1L2	57568	37	1	232650856	232650856	Missense_Mutation	SNP	C	T	NA	KYSE220_OESOPHAGUS	ENST00000366630	0.1	p.R77K	NA	NA	NA	0.98125	NA	NA	0	0			ENST00000295006	ENSG00000138688	KIAA1109
ARID4B	51742	37	1	235345517	235345517	Missense_Mutation	SNP	A	C	NA	KYSE220_OESOPHAGUS	ENST00000264183	0.3	p.I906S	NA	NA	NA	28:131	NA	NA	0	0			ENST00000366630	ENSG00000070047	PHRF1
RYR2	6262	37	1	237777776	237777776	Missense_Mutation	SNP	C	A	NA	KYSE220_OESOPHAGUS	ENST00000366574	0.2	p.P1783Q	NA	NA	NA	76:270	NA	NA	0	0			ENST00000264183	ENSG00000073578	SDHA
ZBTB18	10472	37	1	244217902	244217902	Missense_Mutation	SNP	A	T	NA	KYSE220_OESOPHAGUS	ENST00000358704	0.4	p.S276C	NA	NA	NA	1 day, 22:32:00	NA	NA	0	0			ENST00000366574	ENSG00000114127	XRN1
KIF26B	55083	37	1	245848746	245848746	Missense_Mutation	SNP	G	A	NA	KYSE220_OESOPHAGUS	ENST00000407071	0.2	p.E821K	NA	NA	NA	12:27:00	NA	NA	0	0			ENST00000358704	ENSG00000078725	BRINP1
AHCTF1	25909	37	1	247019044	247019044	Missense_Mutation	SNP	T	A	NA	KYSE220_OESOPHAGUS	ENST00000391829	0.2	p.N1448Y	NA	NA	NA	1 day, 6:41:00	NA	NA	0	0			ENST00000407071	ENSG00000101191	DIDO1
ITGA8	8516	37	10	15614235	15614235	Missense_Mutation	SNP	G	A	NA	KYSE220_OESOPHAGUS	ENST00000378076	0.3	p.P871L	NA	NA	NA	1 day, 10:56:00	NA	NA	0	0			ENST00000391829	ENSG00000139187	KLRG1
CSGALNACT2	55454	37	10	43650892	43650892	Missense_Mutation	SNP	A	G	NA	KYSE220_OESOPHAGUS	ENST00000374466	0.3	p.R99G	NA	NA	NA	2 days, 11:00:00	NA	NA	8.236e-06	0			ENST00000378076	ENSG00000139352	ASCL1
RBP3	5949	37	10	48389030	48389030	Missense_Mutation	SNP	G	C	NA	KYSE220_OESOPHAGUS	ENST00000224600	0.4	p.I616M	NA	NA	NA	20:00:00	NA	NA	0	0			ENST00000374466	ENSG00000139797	RNF113B
WDFY4	57705	37	10	50098660	50098660	Missense_Mutation	SNP	C	T	NA	KYSE220_OESOPHAGUS	ENST00000325239	0.5	p.H2402Y	NA	NA	NA	14:17:00	NA	NA	0	0			ENST00000224600	ENSG00000263155	MYZAP
UNC5B	219699	37	10	73051213	73051213	Missense_Mutation	SNP	C	T	NA	KYSE220_OESOPHAGUS	ENST00000335350	0.6	p.S440F	NA	NA	NA	09:30:00	NA	NA	0	0			ENST00000325239	ENSG00000178226	PRSS36
CCSER2	54462	37	10	86131198	86131198	Missense_Mutation	SNP	G	A	NA	KYSE220_OESOPHAGUS	ENST00000224756	0.8	p.M130I	NA	NA	NA	2 days, 2:48:00	NA	NA	8.237e-06	0			ENST00000335350	ENSG00000141338	ABCA8
SORBS1	10580	37	10	97096349	97096349	Missense_Mutation	SNP	C	T	NA	KYSE220_OESOPHAGUS	ENST00000361941	0.3	p.A1190T	NA	NA	NA	14:26:00	NA	NA	0	0			ENST00000224756	ENSG00000141510	TP53
C10orf12	26148	37	10	98744224	98744224	Missense_Mutation	SNP	A	T	NA	KYSE220_OESOPHAGUS	ENST00000286067	0.2	p.D1026V	NA	NA	NA	4 days, 23:00:00	NA	NA	0	0			ENST00000361941	ENSG00000143473	KCNH1
R3HCC1L	27291	37	10	99968671	99968671	Missense_Mutation	SNP	C	A	NA	KYSE220_OESOPHAGUS	ENST00000298999	0.3	p.T267N	NA	NA	NA	30:62	NA	NA	0	0			ENST00000286067	ENSG00000144821	MYH15
LZTS2	84445	37	10	102763750	102763750	Missense_Mutation	SNP	C	T	NA	KYSE220_OESOPHAGUS	ENST00000370220	0.1	p.R299W	NA	NA	NA	08:00:00	NA	NA	4.942e-05	0			ENST00000298999	ENSG00000145332	KLHL8
GPAM	57678	37	10	113941494	113941494	Missense_Mutation	SNP	G	C	NA	KYSE220_OESOPHAGUS	ENST00000348367	0.4	p.P17A	NA	NA	NA	09:30:00	NA	NA	0	0			ENST00000370220	ENSG00000145703	IQGAP2
PLEKHS1	79949	37	10	115535567	115535567	Missense_Mutation	SNP	C	T	NA	KYSE220_OESOPHAGUS	ENST00000369310	0.3	p.L325F	NA	NA	NA	1 day, 9:56:00	NA	NA	0	0			ENST00000348367	ENSG00000145850	TIMD4
FAM175B	23172	37	10	126495433	126495433	Missense_Mutation	SNP	G	A	NA	KYSE220_OESOPHAGUS	ENST00000298492	0.5	p.E36K	NA	NA	NA	32:77	NA	NA	0	0			ENST00000369310	ENSG00000145863	GABRA6
ZRANB1	54764	37	10	126631169	126631169	Missense_Mutation	SNP	T	G	NA	KYSE220_OESOPHAGUS	ENST00000359653	0.4	p.I36S	NA	NA	NA	33:71	NA	NA	0	0			ENST00000298492	ENSG00000146966	DENND2A
MTG1	92170	37	10	135215662	135215662	Missense_Mutation	SNP	C	T	NA	KYSE220_OESOPHAGUS	ENST00000317502	0.6	p.R195W	NA	NA	NA	2 days, 18:00:00	NA	NA	3.295e-05	0			ENST00000359653	ENSG00000148143	ZNF462
PHRF1	57661	37	11	605191	605191	Missense_Mutation	SNP	C	T	NA	KYSE220_OESOPHAGUS	ENST00000264555	0.5	p.P409S	NA	NA	NA	23:27:00	NA	NA	0	0			ENST00000317502	ENSG00000149136	SSRP1
OR52E2	119678	37	11	5079905	5079905	Missense_Mutation	SNP	T	C	NA	KYSE220_OESOPHAGUS	ENST00000321522	0.2	p.E318G	NA	NA	NA	18:20:00	NA	NA	0	0			ENST00000264555	ENSG00000149256	TENM4
OR52N2	390077	37	11	5842311	5842311	Missense_Mutation	SNP	C	G	NA	KYSE220_OESOPHAGUS	ENST00000317037	0.2	p.S249C	NA	NA	NA	1 day, 7:00:00	NA	NA	0	0			ENST00000321522	ENSG00000149516	MS4A3
PARVA	55742	37	11	12525912	12525912	Missense_Mutation	SNP	C	G	NA	KYSE220_OESOPHAGUS	ENST00000550549	0.1	p.S198C	NA	NA	NA	2 days, 12:00:00	NA	NA	0	0			ENST00000317037	ENSG00000111647	UHRF1BP1L
MRGPRX1	259249	37	11	18955668	18955668	Missense_Mutation	SNP	C	G	NA	KYSE220_OESOPHAGUS	ENST00000302797	0.3	p.V222L	NA	NA	NA	1 day, 2:00:00	NA	NA	0	0			ENST00000550549	ENSG00000150628	SPATA4
DCDC1	341019	37	11	30974057	30974057	Missense_Mutation	SNP	C	G	NA	KYSE220_OESOPHAGUS	ENST00000597505	0.1	p.E884Q	NA	NA	NA	29:101	NA	NA	0	0			ENST00000302797	ENSG00000150893	FREM2
EIF3M	10480	37	11	32615465	32615465	Missense_Mutation	SNP	A	G	NA	KYSE220_OESOPHAGUS	ENST00000531120	0.1	p.N196S	NA	NA	NA	1 day, 23:22:00	NA	NA	8.236e-06	0			ENST00000597505	ENSG00000144445	KANSL1L
TSPAN18	90139	37	11	44939563	44939563	Missense_Mutation	SNP	C	T	NA	KYSE220_OESOPHAGUS	ENST00000520358	0.2	p.S100L	NA	NA	NA	15:15:00	NA	NA	0	0			ENST00000531120	ENSG00000102755	FLT1
ARFGAP2	84364	37	11	47197406	47197406	Missense_Mutation	SNP	T	C	NA	KYSE220_OESOPHAGUS	ENST00000524782	0.1	p.N87S	NA	NA	NA	22:00:00	NA	NA	3.295e-05	0			ENST00000520358	ENSG00000153157	SYCP2L
OR5T2	219464	37	11	56000003	56000003	Missense_Mutation	SNP	A	C	NA	KYSE220_OESOPHAGUS	ENST00000313264	0.4	p.I220S	NA	NA	NA	30:85	NA	NA	0	0			ENST00000524782	ENSG00000153162	BMP6
MS4A3	932	37	11	59830007	59830007	Missense_Mutation	SNP	C	G	NA	KYSE220_OESOPHAGUS	ENST00000278865	0.3	p.P75A	NA	NA	NA	2 days, 11:00:00	NA	NA	1.647e-05	0			ENST00000313264	ENSG00000154262	ABCA6
INTS5	80789	37	11	62415888	62415888	Missense_Mutation	SNP	C	T	NA	KYSE220_OESOPHAGUS	ENST00000330574	0.2	p.R555Q	NA	NA	NA	19:00:00	NA	NA	2.471e-05	0			ENST00000278865	ENSG00000154760	SLFN13
KAT5	10524	37	11	65481127	65481127	Missense_Mutation	SNP	G	A	NA	KYSE220_OESOPHAGUS	ENST00000377046	0.3	p.V169I	NA	NA	NA	0.669444	NA	NA	8.236e-06	0			ENST00000330574	ENSG00000154783	FGD5
RAD9A	5883	37	11	67165016	67165016	Missense_Mutation	SNP	G	A	NA	KYSE220_OESOPHAGUS	ENST00000307980	0.2	p.E388K	NA	NA	NA	08:07:00	NA	NA	0	0			ENST00000377046	ENSG00000155249	OR4K1
ANO1	55107	37	11	69934021	69934021	Missense_Mutation	SNP	G	A	NA	KYSE220_OESOPHAGUS	ENST00000355303	0.5	p.G91E	NA	NA	NA	09:49:00	NA	NA	0	0			ENST00000307980	ENSG00000196233	LCOR
SHANK2	22941	37	11	70332514	70332514	Missense_Mutation	SNP	T	G	NA	KYSE220_OESOPHAGUS	ENST00000423696	0.2	p.K916T	NA	NA	NA	0.980556	NA	NA	4.118e-05	0			ENST00000355303	ENSG00000155760	FZD7
TENM4	26011	37	11	78381065	78381065	Missense_Mutation	SNP	G	A	NA	KYSE220_OESOPHAGUS	ENST00000278550	0.7	p.R2109C	NA	NA	NA	1 day, 2:25:00	NA	NA	1.653e-05	0			ENST00000423696	ENSG00000155897	ADCY8
TMEM126A	84233	37	11	85361335	85361335	Missense_Mutation	SNP	A	G	NA	KYSE220_OESOPHAGUS	ENST00000304511	0.2	p.I12M	NA	NA	NA	10:00:00	NA	NA	0	0			ENST00000278550	ENSG00000156218	ADAMTSL3
NAALAD2	10003	37	11	89885482	89885482	Missense_Mutation	SNP	T	C	NA	KYSE220_OESOPHAGUS	ENST00000534061	0.1	p.L209S	NA	NA	NA	17:21:00	NA	NA	0	0			ENST00000304511	ENSG00000156222	SLC28A1
MAML2	84441	37	11	95825469	95825469	Missense_Mutation	SNP	G	T	NA	KYSE220_OESOPHAGUS	ENST00000524717	0.1	p.P576T	NA	NA	NA	1 day, 4:00:00	NA	NA	0	0			ENST00000534061	ENSG00000156466	GDF6
SORL1	6653	37	11	121490518	121490518	Missense_Mutation	SNP	G	A	NA	KYSE220_OESOPHAGUS	ENST00000260197	0.7	p.M1927I	NA	NA	NA	1 day, 7:31:00	NA	NA	0	0			ENST00000524717	ENSG00000157214	STEAP2
OR8D4	338662	37	11	123777734	123777734	Missense_Mutation	SNP	T	G	NA	KYSE220_OESOPHAGUS	ENST00000321355	0.2	p.I199S	NA	NA	NA	0.654167	NA	NA	0	0			ENST00000260197	ENSG00000157404	KIT
SLC6A13	6540	37	12	336795	336795	Missense_Mutation	SNP	C	T	NA	KYSE220_OESOPHAGUS	ENST00000343164	0.4	p.A291T	NA	NA	NA	23:00:00	NA	NA	2.471e-05	0			ENST00000321355	ENSG00000157764	BRAF
ATN1	1822	37	12	7047939	7047939	Missense_Mutation	SNP	G	A	NA	KYSE220_OESOPHAGUS	ENST00000356654	0.4	p.R938H	NA	NA	NA	06:28:00	NA	NA	0	0			ENST00000343164	ENSG00000159398	CES5A
KLRG1	10219	37	12	9142289	9142289	Missense_Mutation	SNP	A	T	NA	KYSE220_OESOPHAGUS	ENST00000266551	0.4	p.N20Y	NA	NA	NA	11:47:00	NA	NA	0	0			ENST00000356654	ENSG00000161243	FBXO27
PRB3	5544	37	12	11421019	11421019	Missense_Mutation	SNP	C	T	NA	KYSE220_OESOPHAGUS	ENST00000279573	0.7	p.G55E	NA	NA	NA	37:223	NA	NA	0	0			ENST00000266551	ENSG00000162592	CCDC27
PRB3	5544	37	12	11421020	11421020	Missense_Mutation	SNP	C	T	NA	KYSE220_OESOPHAGUS	ENST00000279573	0.7	p.G55R	NA	NA	NA	36:223	NA	NA	0	0			ENST00000279573	ENSG00000162909	CAPN2
GPR19	2842	37	12	12814371	12814371	Missense_Mutation	SNP	G	A	NA	KYSE220_OESOPHAGUS	ENST00000540510	0.1	p.R338W	NA	NA	NA	1 day, 7:54:00	NA	NA	4.942e-05	0			ENST00000279573	ENSG00000163295	ALPI
MRPS35	60488	37	12	27867733	27867733	Missense_Mutation	SNP	G	A	NA	KYSE220_OESOPHAGUS	ENST00000081029	0.3	p.E45K	NA	NA	NA	24:61	NA	NA	0	0			ENST00000540510	ENSG00000163536	SERPINI1
KRT82	3888	37	12	52799827	52799827	Missense_Mutation	SNP	C	T	NA	KYSE220_OESOPHAGUS	ENST00000257974	0.2	p.G79R	NA	NA	NA	05:10:00	NA	NA	4.118e-05	0			ENST00000081029	ENSG00000174891	RSRC1
NACA	4666	37	12	57112342	57112342	Missense_Mutation	SNP	G	A	NA	KYSE220_OESOPHAGUS	ENST00000454682	0.1	p.A991V	NA	NA	NA	06:15:00	NA	NA	8.909e-06	0			ENST00000257974	ENSG00000164100	NDST3
PIP4K2C	79837	37	12	57992916	57992916	Missense_Mutation	SNP	C	A	NA	KYSE220_OESOPHAGUS	ENST00000354947	0.5	p.D194E	NA	NA	NA	1 day, 8:26:00	NA	NA	0	0			ENST00000454682	ENSG00000164111	ANXA5
ZDHHC17	23390	37	12	77235845	77235845	Missense_Mutation	SNP	G	T	NA	KYSE220_OESOPHAGUS	ENST00000426126	0.2	p.D409Y	NA	NA	NA	36:77	NA	NA	0	0			ENST00000354947	ENSG00000164253	WDR41
UHRF1BP1L	23074	37	12	100453659	100453659	Missense_Mutation	SNP	A	C	NA	KYSE220_OESOPHAGUS	ENST00000279907	0.7	p.V571G	NA	NA	NA	1 day, 3:56:00	NA	NA	0	0			ENST00000426126	ENSG00000113649	TCERG1
STAB2	55576	37	12	104083716	104083716	Missense_Mutation	SNP	G	C	NA	KYSE220_OESOPHAGUS	ENST00000388887	0.2	p.E1046D	NA	NA	NA	2 days, 9:35:00	NA	NA	0	0			ENST00000279907	ENSG00000131711	MAP1B
NT5DC3	51559	37	12	104171620	104171620	Missense_Mutation	SNP	G	A	NA	KYSE220_OESOPHAGUS	ENST00000392876	0.3	p.A545V	NA	NA	NA	08:28:00	NA	NA	0	0			ENST00000388887	ENSG00000164399	IL3
MVK	4598	37	12	110034335	110034335	Missense_Mutation	SNP	G	C	NA	KYSE220_OESOPHAGUS	ENST00000228510	0.3	p.A382P	NA	NA	NA	11:18:00	NA	NA	0	0			ENST00000392876	ENSG00000165259	HDX
RAD9B	144715	37	12	110943491	110943491	Missense_Mutation	SNP	C	A	NA	KYSE220_OESOPHAGUS	ENST00000409778	0.3	p.Q63K	NA	NA	NA	48:123	NA	NA	0	0			ENST00000228510	ENSG00000100505	TRIM9
RNF10	9921	37	12	121003284	121003284	Missense_Mutation	SNP	C	T	NA	KYSE220_OESOPHAGUS	ENST00000325954	0.4	p.R613C	NA	NA	NA	1 day, 10:00:00	NA	NA	2.471e-05	0			ENST00000409778	ENSG00000165660	ABRAXAS2
KNTC1	9735	37	12	123075950	123075950	Missense_Mutation	SNP	C	T	NA	KYSE220_OESOPHAGUS	ENST00000333479	0.7	p.R1399C	NA	NA	NA	79:249	NA	NA	4.138e-05	0			ENST00000325954	ENSG00000122376	FAM35A
CENPJ	55835	37	13	25484087	25484087	Missense_Mutation	SNP	T	C	NA	KYSE220_OESOPHAGUS	ENST00000381884	0.4	p.I236V	NA	NA	NA	1 day, 1:35:00	NA	NA	0	0			ENST00000333479	ENSG00000166024	R3HCC1L
FRY	10129	37	13	32729652	32729652	Missense_Mutation	SNP	T	C	NA	KYSE220_OESOPHAGUS	ENST00000380250	0.3	p.F502L	NA	NA	NA	1 day, 0:25:00	NA	NA	0	0			ENST00000381884	ENSG00000166278	C2
FRY	10129	37	13	32768418	32768418	Missense_Mutation	SNP	A	G	NA	KYSE220_OESOPHAGUS	ENST00000380250	0.3	p.T1244A	NA	NA	NA	22:27:00	NA	NA	0	0			ENST00000380250	ENSG00000166589	CDH16
DCLK1	9201	37	13	36686236	36686236	Missense_Mutation	SNP	A	T	NA	KYSE220_OESOPHAGUS	ENST00000360631	0.3	p.S165T	NA	NA	NA	1 day, 9:31:00	NA	NA	0	0			ENST00000380250	ENSG00000133392	MYH11
FREM2	341640	37	13	39358805	39358805	Missense_Mutation	SNP	T	C	NA	KYSE220_OESOPHAGUS	ENST00000280481	0.7	p.L1960P	NA	NA	NA	1 day, 6:22:00	NA	NA	3.295e-05	0			ENST00000360631	ENSG00000196867	ZFP28
LCP1	3936	37	13	46716541	46716541	Missense_Mutation	SNP	G	A	NA	KYSE220_OESOPHAGUS	ENST00000398576	0.2	p.A463V	NA	NA	NA	16:19:00	NA	NA	1.647e-05	0			ENST00000280481	ENSG00000171446	KRT27
VPS36	51028	37	13	53024681	53024681	Missense_Mutation	SNP	G	C	NA	KYSE220_OESOPHAGUS	ENST00000378060	0.4	p.L17V	NA	NA	NA	04:09:00	NA	NA	0	0			ENST00000398576	ENSG00000171016	PYGO1
KLHL1	57626	37	13	70413120	70413120	Missense_Mutation	SNP	C	G	NA	KYSE220_OESOPHAGUS	ENST00000377844	0.4	p.D468H	NA	NA	NA	1 day, 3:22:00	NA	NA	0	0			ENST00000378060	ENSG00000197532	OR6Y1
MYCBP2	23077	37	13	77739493	77739493	Missense_Mutation	SNP	G	A	NA	KYSE220_OESOPHAGUS	ENST00000544440	0.2	p.S2087L	NA	NA	NA	29:86	NA	NA	0	0			ENST00000377844	ENSG00000170255	MRGPRX1
GPR180	160897	37	13	95264468	95264468	Missense_Mutation	SNP	A	G	NA	KYSE220_OESOPHAGUS	ENST00000376958	0.4	p.N110S	NA	NA	NA	31:82	NA	NA	0	0			ENST00000544440	ENSG00000144285	SCN1A
UGGT2	55757	37	13	96513097	96513097	Missense_Mutation	SNP	C	G	NA	KYSE220_OESOPHAGUS	ENST00000376747	0.3	p.D1229H	NA	NA	NA	07:14:00	NA	NA	0	0			ENST00000376958	ENSG00000171804	WDR87
RNF113B	140432	37	13	98828866	98828866	Missense_Mutation	SNP	C	T	NA	KYSE220_OESOPHAGUS	ENST00000267291	0.6	p.D209N	NA	NA	NA	22:33:00	NA	NA	0	0			ENST00000376747	ENSG00000169258	GPRIN1
COL4A1	1282	37	13	110814756	110814756	Missense_Mutation	SNP	T	C	NA	KYSE220_OESOPHAGUS	ENST00000375820	0.4	p.D1428G	NA	NA	NA	1 day, 3:45:00	NA	NA	0	0			ENST00000267291	ENSG00000118960	HS1BP3
PROZ	8858	37	13	113826085	113826085	Missense_Mutation	SNP	A	G	NA	KYSE220_OESOPHAGUS	ENST00000375547	0.2	p.H290R	NA	NA	NA	08:21:00	NA	NA	0	0			ENST00000375820	ENSG00000147889	CDKN2A
GRK1	6011	37	13	114321781	114321781	Missense_Mutation	SNP	C	T	NA	KYSE220_OESOPHAGUS	ENST00000335678	0.6	p.S27F	NA	NA	NA	09:16:00	NA	NA	0	0			ENST00000375547	ENSG00000171202	TMEM126A
OR4K1	79544	37	14	20404754	20404754	Missense_Mutation	SNP	A	T	NA	KYSE220_OESOPHAGUS	ENST00000285600	0.4	p.K310I	NA	NA	NA	0.722917	NA	NA	0	0			ENST00000335678	ENSG00000170175	CHRNB1
PNP	4860	37	14	20940579	20940579	Missense_Mutation	SNP	T	G	NA	KYSE220_OESOPHAGUS	ENST00000361505	0.5	p.L42V	NA	NA	NA	2 days, 3:01:00	NA	NA	0	0			ENST00000285600	ENSG00000162627	SNX7
METTL17	64745	37	14	21464731	21464731	Missense_Mutation	SNP	C	T	NA	KYSE220_OESOPHAGUS	ENST00000339374	0.6	p.R376W	NA	NA	NA	20:55:00	NA	NA	0	0			ENST00000361505	ENSG00000169876	MUC17
PRKD1	5587	37	14	30093420	30093420	Missense_Mutation	SNP	C	A	NA	KYSE220_OESOPHAGUS	ENST00000331968	0.5	p.D615Y	NA	NA	NA	16:47:00	NA	NA	0	0			ENST00000339374	ENSG00000169683	LRRC45
FAM179B	23116	37	14	45431703	45431703	Missense_Mutation	SNP	C	A	NA	KYSE220_OESOPHAGUS	ENST00000361577	0.3	p.R27S	NA	NA	NA	04:23:00	NA	NA	0	0			ENST00000331968	ENSG00000168143	FAM83B
WDHD1	11169	37	14	55422328	55422328	Missense_Mutation	SNP	A	C	NA	KYSE220_OESOPHAGUS	ENST00000360586	0.3	p.L1001V	NA	NA	NA	2 days, 17:00:00	NA	NA	0	0			ENST00000361577	ENSG00000170248	PDCD6IP
DACT1	51339	37	14	59112061	59112061	Missense_Mutation	SNP	A	T	NA	KYSE220_OESOPHAGUS	ENST00000335867	0.4	p.Q240H	NA	NA	NA	17:40:00	NA	NA	0	0			ENST00000360586	ENSG00000042781	USH2A
DAAM1	23002	37	14	59793302	59793302	Missense_Mutation	SNP	G	A	NA	KYSE220_OESOPHAGUS	ENST00000395125	0.1	p.D417N	NA	NA	NA	1 day, 11:59:00	NA	NA	0	0			ENST00000335867	ENSG00000168491	CCDC110
DAAM1	23002	37	14	59798056	59798056	Missense_Mutation	SNP	C	T	NA	KYSE220_OESOPHAGUS	ENST00000395125	0.1	p.P564S	NA	NA	NA	06:36:00	NA	NA	0	0			ENST00000395125	ENSG00000172497	ACOT12
DAAM1	23002	37	14	59798057	59798057	Missense_Mutation	SNP	C	T	NA	KYSE220_OESOPHAGUS	ENST00000395125	0.1	p.P564L	NA	NA	NA	06:35:00	NA	NA	0	0			ENST00000395125	ENSG00000266074	BAHCC1
ESR2	2100	37	14	64735523	64735523	Missense_Mutation	SNP	C	T	NA	KYSE220_OESOPHAGUS	ENST00000341099	0.4	p.M214I	NA	NA	NA	0.795139	NA	NA	0	0			ENST00000395125	ENSG00000172613	RAD9A
MAP3K9	4293	37	14	71227798	71227798	Missense_Mutation	SNP	T	A	NA	KYSE220_OESOPHAGUS	ENST00000554752	0.2	p.S308C	NA	NA	NA	2 days, 0:18:00	NA	NA	0	0			ENST00000341099	ENSG00000122515	ZMIZ2
PTPN21	11099	37	14	88945554	88945554	Missense_Mutation	SNP	G	C	NA	KYSE220_OESOPHAGUS	ENST00000556564	0.1	p.Q741E	NA	NA	NA	13:00:00	NA	NA	0	0			ENST00000554752	ENSG00000160469	BRSK1
GOLGA5	9950	37	14	93299684	93299684	Missense_Mutation	SNP	A	G	NA	KYSE220_OESOPHAGUS	ENST00000163416	0.2	p.N646S	NA	NA	NA	44:96	NA	NA	4.942e-05	0			ENST00000556564	ENSG00000174145	NWD2
HERC2	8924	37	15	28366499	28366499	Missense_Mutation	SNP	C	T	NA	KYSE220_OESOPHAGUS	ENST00000261609	0.7	p.R4422H	NA	NA	NA	1 day, 9:00:00	NA	NA	0	0			ENST00000163416	ENSG00000171451	DSEL
MTMR10	54893	37	15	31239435	31239435	Missense_Mutation	SNP	C	G	NA	KYSE220_OESOPHAGUS	ENST00000435680	0.1	p.E482D	NA	NA	NA	5 days, 16:01:00	NA	NA	0	0			ENST00000261609	ENSG00000172534	HCFC1
ARHGAP11A	9824	37	15	32929376	32929376	Missense_Mutation	SNP	T	C	NA	KYSE220_OESOPHAGUS	ENST00000361627	0.3	p.M801T	NA	NA	NA	1.01042	NA	NA	0	0			ENST00000435680	ENSG00000155849	ELMO1
AQR	9716	37	15	35236619	35236619	Missense_Mutation	SNP	T	C	NA	KYSE220_OESOPHAGUS	ENST00000156471	0.5	p.K114R	NA	NA	NA	8 days, 2:01:00	NA	NA	8.28e-06	0			ENST00000361627	ENSG00000172869	DMXL1
CASC5	57082	37	15	40915167	40915167	Missense_Mutation	SNP	C	T	NA	KYSE220_OESOPHAGUS	ENST00000346991	0.5	p.S928F	NA	NA	NA	1 day, 0:45:00	NA	NA	0	0			ENST00000156471	ENSG00000174791	RIN1
STRC	161497	37	15	43896338	43896338	Missense_Mutation	SNP	G	C	NA	KYSE220_OESOPHAGUS	ENST00000450892	0.2	p.P1411A	NA	NA	NA	04:10:00	NA	NA	0	0			ENST00000346991	ENSG00000174282	ZBTB4
SEMA6D	80031	37	15	48057168	48057168	Missense_Mutation	SNP	G	A	NA	KYSE220_OESOPHAGUS	ENST00000316364	0.5	p.V448I	NA	NA	NA	23:36:00	NA	NA	0	0			ENST00000450892	ENSG00000204897	KRT25
SLC12A1	6557	37	15	48591467	48591467	Missense_Mutation	SNP	G	A	NA	KYSE220_OESOPHAGUS	ENST00000558405	0.1	p.E1031K	NA	NA	NA	48:100	NA	NA	0	0			ENST00000316364	ENSG00000181718	OR5T2
GALK2	2585	37	15	49575784	49575784	Missense_Mutation	SNP	C	A	NA	KYSE220_OESOPHAGUS	ENST00000560031	0.1	p.P209T	NA	NA	NA	1 day, 19:00:00	NA	NA	3.295e-05	0			ENST00000558405	ENSG00000125945	ZNF436
DTWD1	56986	37	15	49917492	49917492	Missense_Mutation	SNP	C	A	NA	KYSE220_OESOPHAGUS	ENST00000251250	0.6	p.S43Y	NA	NA	NA	42:106	NA	NA	0	0			ENST00000560031	ENSG00000100014	SPECC1L
DTWD1	56986	37	15	49924495	49924495	Missense_Mutation	SNP	A	T	NA	KYSE220_OESOPHAGUS	ENST00000251250	0.6	p.H135L	NA	NA	NA	3 days, 21:00:00	NA	NA	0	0			ENST00000251250	ENSG00000205643	CDPF1
DYX1C1	161582	37	15	55790508	55790508	Missense_Mutation	SNP	T	G	NA	KYSE220_OESOPHAGUS	ENST00000321149	0.3	p.D7A	NA	NA	NA	10:22:00	NA	NA	0	0			ENST00000251250	ENSG00000178921	PFAS
PYGO1	26108	37	15	55841166	55841166	Missense_Mutation	SNP	C	T	NA	KYSE220_OESOPHAGUS	ENST00000302000	0.6	p.G26E	NA	NA	NA	11:41:00	NA	NA	0	0			ENST00000321149	ENSG00000140983	RHOT2
MYZAP	100820829	37	15	57925917	57925917	Missense_Mutation	SNP	G	A	NA	KYSE220_OESOPHAGUS	ENST00000267853	0.5	p.R304K	NA	NA	NA	3 days, 18:00:00	NA	NA	8.236e-06	0			ENST00000302000	ENSG00000180340	FZD2
TLN2	83660	37	15	63000720	63000720	Missense_Mutation	SNP	G	T	NA	KYSE220_OESOPHAGUS	ENST00000561311	0.1	p.S731I	NA	NA	NA	14:41:00	NA	NA	8.236e-06	0			ENST00000267853	ENSG00000170579	DLGAP1
GOLGA6D	653643	37	15	75586796	75586796	Missense_Mutation	SNP	C	G	NA	KYSE220_OESOPHAGUS	ENST00000434739	0.3	p.P688A	NA	NA	NA	17:54:00	NA	NA	0	0			ENST00000561311	ENSG00000137872	SEMA6D
RASGRF1	5923	37	15	79291086	79291086	Missense_Mutation	SNP	C	T	NA	KYSE220_OESOPHAGUS	ENST00000419573	0.3	p.R959H	NA	NA	NA	11:22:00	NA	NA	0	0			ENST00000434739	ENSG00000120885	CLU
FAH	2184	37	15	80473403	80473403	Missense_Mutation	SNP	C	T	NA	KYSE220_OESOPHAGUS	ENST00000407106	0.1	p.S361F	NA	NA	NA	14:33:00	NA	NA	0	0			ENST00000419573	ENSG00000143994	ABHD1
TM6SF1	53346	37	15	83788337	83788337	Missense_Mutation	SNP	C	T	NA	KYSE220_OESOPHAGUS	ENST00000322019	0.9	p.P101L	NA	NA	NA	4 days, 22:00:00	NA	NA	1.647e-05	0			ENST00000407106	ENSG00000180988	OR52N2
ADAMTSL3	57188	37	15	84706544	84706544	Missense_Mutation	SNP	T	G	NA	KYSE220_OESOPHAGUS	ENST00000286744	0.5	p.C1688G	NA	NA	NA	2 days, 19:00:00	NA	NA	0	0			ENST00000322019	ENSG00000130224	LRCH2
SYNM	23336	37	15	99653886	99653886	Missense_Mutation	SNP	A	G	NA	KYSE220_OESOPHAGUS	ENST00000560674	0.1	p.K15E	NA	NA	NA	0.753472	NA	NA	0	0			ENST00000286744	ENSG00000148824	MTG1
RHOT2	89941	37	16	720141	720141	Missense_Mutation	SNP	C	T	NA	KYSE220_OESOPHAGUS	ENST00000315082	0.4	p.P99S	NA	NA	NA	05:13:00	NA	NA	0	0			ENST00000560674	ENSG00000177201	OR2T12
TBL3	10607	37	16	2025843	2025843	Missense_Mutation	SNP	G	A	NA	KYSE220_OESOPHAGUS	ENST00000568546	0.1	p.R341Q	NA	NA	NA	1 day, 8:00:00	NA	NA	4.942e-05	0			ENST00000315082	ENSG00000143365	RORC
PKD1	5310	37	16	2153506	2153506	Missense_Mutation	SNP	A	T	NA	KYSE220_OESOPHAGUS	ENST00000262304	0.4	p.M2851K	NA	NA	NA	0.888194	NA	NA	0	0			ENST00000568546	ENSG00000178502	KLHL11
CLUAP1	23059	37	16	3551086	3551086	Missense_Mutation	SNP	C	T	NA	KYSE220_OESOPHAGUS	ENST00000576634	0.1	p.R7C	NA	NA	NA	04:00:00	NA	NA	0	0			ENST00000262304	ENSG00000213020	ZNF611
MYH11	4629	37	16	15931980	15931980	Missense_Mutation	SNP	C	T	NA	KYSE220_OESOPHAGUS	ENST00000300036	0.5	p.G44S	NA	NA	NA	22:51:00	NA	NA	0	0			ENST00000576634	ENSG00000147274	RBMX
ACSM5	54988	37	16	20435357	20435357	Missense_Mutation	SNP	A	G	NA	KYSE220_OESOPHAGUS	ENST00000331849	0.4	p.E296G	NA	NA	NA	2 days, 14:00:00	NA	NA	0	0			ENST00000300036	ENSG00000256061	DNAAF4
IL21R	50615	37	16	27454421	27454421	Missense_Mutation	SNP	G	A	NA	KYSE220_OESOPHAGUS	ENST00000337929	0.3	p.G164E	NA	NA	NA	20:08:00	NA	NA	0	0			ENST00000331849	ENSG00000181518	OR8D4
INO80E	283899	37	16	30012333	30012333	Missense_Mutation	SNP	C	T	NA	KYSE220_OESOPHAGUS	ENST00000563197	0.1	p.S123F	NA	NA	NA	15:19:00	NA	NA	0	0			ENST00000337929	ENSG00000176787	OR52E2
PRSS36	146547	37	16	31154780	31154780	Missense_Mutation	SNP	G	A	NA	KYSE220_OESOPHAGUS	ENST00000268281	0.4	p.A328V	NA	NA	NA	07:16:00	NA	NA	0	0			ENST00000563197	ENSG00000136404	TM6SF1
FUS	2521	37	16	31201712	31201712	Missense_Mutation	SNP	C	T	NA	KYSE220_OESOPHAGUS	ENST00000254108	0.7	p.P429S	NA	NA	NA	29:88	NA	NA	2.471e-05	0			ENST00000268281	ENSG00000154957	ZNF18
CAPNS2	84290	37	16	55601198	55601198	Missense_Mutation	SNP	C	T	NA	KYSE220_OESOPHAGUS	ENST00000457326	0.2	p.A177V	NA	NA	NA	4 days, 20:00:00	NA	NA	0	0			ENST00000254108	ENSG00000178209	PLEC
CES5A	221223	37	16	55905583	55905583	Missense_Mutation	SNP	A	T	NA	KYSE220_OESOPHAGUS	ENST00000290567	0.9	p.L124Q	NA	NA	NA	07:20:00	NA	NA	0	0			ENST00000457326	ENSG00000175809	CBLL2
CDH16	1014	37	16	66951607	66951607	Missense_Mutation	SNP	C	A	NA	KYSE220_OESOPHAGUS	ENST00000299752	0.4	p.A23S	NA	NA	NA	07:09:00	NA	NA	0	0			ENST00000290567	ENSG00000108515	ENO3
HYDIN	54768	37	16	70908776	70908776	Missense_Mutation	SNP	C	T	NA	KYSE220_OESOPHAGUS	ENST00000393567	0.2	p.G3535E	NA	NA	NA	05:09:00	NA	NA	0	0			ENST00000299752	ENSG00000128815	WDFY4
CNTNAP4	85445	37	16	76569664	76569664	Missense_Mutation	SNP	G	A	NA	KYSE220_OESOPHAGUS	ENST00000476707	0.1	p.G996E	NA	NA	NA	33:87	NA	NA	0	0			ENST00000393567	ENSG00000022840	RNF10
SLC7A5	8140	37	16	87871473	87871473	Missense_Mutation	SNP	G	A	NA	KYSE220_OESOPHAGUS	ENST00000261622	0.4	p.P373L	NA	NA	NA	04:04:00	NA	NA	0	0			ENST00000476707	ENSG00000204574	ABCF1
ENO3	2027	37	17	4856158	4856158	Missense_Mutation	SNP	G	A	NA	KYSE220_OESOPHAGUS	ENST00000323997	0.6	p.G52R	NA	NA	NA	14:00:00	NA	NA	1.647e-05	0			ENST00000261622	ENSG00000179914	ITLN1
CD68	968	37	17	7483383	7483383	Missense_Mutation	SNP	A	T	NA	KYSE220_OESOPHAGUS	ENST00000250092	0.6	p.Q102L	NA	NA	NA	11:26:00	NA	NA	0	0			ENST00000323997	ENSG00000178965	ERICH3
KDM6B	23135	37	17	7754685	7754685	Missense_Mutation	SNP	C	T	NA	KYSE220_OESOPHAGUS	ENST00000448097	0.2	p.P1306L	NA	NA	NA	10:10:00	NA	NA	0	0			ENST00000250092	ENSG00000118322	ATP10B
PFAS	5198	37	17	8166565	8166565	Missense_Mutation	SNP	C	G	NA	KYSE220_OESOPHAGUS	ENST00000314666	0.6	p.Q517E	NA	NA	NA	08:39:00	NA	NA	0	0			ENST00000448097	ENSG00000185467	KPNA7
SPDYE4	388333	37	17	8660733	8660733	Missense_Mutation	SNP	C	T	NA	KYSE220_OESOPHAGUS	ENST00000328794	0.6	p.E63K	NA	NA	NA	1 day, 3:55:00	NA	NA	0	0			ENST00000314666	ENSG00000163803	PLB1
MYH1	4619	37	17	10408483	10408483	Missense_Mutation	SNP	C	A	NA	KYSE220_OESOPHAGUS	ENST00000226207	0.5	p.R811I	NA	NA	NA	2 days, 20:00:00	NA	NA	0	0			ENST00000328794	ENSG00000169660	HEXDC
ZNF18	7566	37	17	11881863	11881863	Missense_Mutation	SNP	C	G	NA	KYSE220_OESOPHAGUS	ENST00000322748	0.3	p.G354A	NA	NA	NA	44:130	NA	NA	0	0			ENST00000226207	ENSG00000182752	PAPPA
LRRC48	83450	37	17	17881030	17881030	Missense_Mutation	SNP	A	T	NA	KYSE220_OESOPHAGUS	ENST00000399187	0.1	p.I40F	NA	NA	NA	15:00:00	NA	NA	1.654e-05	0			ENST00000322748	ENSG00000183318	SPDYE4
MYO15A	51168	37	17	18061916	18061916	Missense_Mutation	SNP	C	T	NA	KYSE220_OESOPHAGUS	ENST00000205890	0.5	p.A3016V	NA	NA	NA	14:40:00	NA	NA	0	0			ENST00000399187	ENSG00000189132	FAM47B
SLFN13	146857	37	17	33771891	33771891	Missense_Mutation	SNP	T	C	NA	KYSE220_OESOPHAGUS	ENST00000285013	0.6	p.K270R	NA	NA	NA	41:114	NA	NA	0	0			ENST00000205890	ENSG00000185085	INTS5
KRT25	147183	37	17	38906822	38906822	Missense_Mutation	SNP	C	T	NA	KYSE220_OESOPHAGUS	ENST00000312150	0.4	p.E329K	NA	NA	NA	40:73	NA	NA	0	0			ENST00000285013	ENSG00000182492	BGN
KRT27	342574	37	17	38935810	38935810	Missense_Mutation	SNP	C	T	NA	KYSE220_OESOPHAGUS	ENST00000301656	0.3	p.E306K	NA	NA	NA	15:27:00	NA	NA	0	0			ENST00000312150	ENSG00000183549	ACSM5
KRT37	8688	37	17	39580499	39580499	Missense_Mutation	SNP	C	A	NA	KYSE220_OESOPHAGUS	ENST00000225550	0.3	p.G93W	NA	NA	NA	20:36:00	NA	NA	0	0			ENST00000301656	ENSG00000184304	PRKD1
LEPREL4	10609	37	17	39959658	39959658	Missense_Mutation	SNP	G	A	NA	KYSE220_OESOPHAGUS	ENST00000355468	0.3	p.P391L	NA	NA	NA	06:28:00	NA	NA	0	0			ENST00000225550	ENSG00000184611	KCNH7
KLHL11	55175	37	17	40010873	40010873	Missense_Mutation	SNP	C	T	NA	KYSE220_OESOPHAGUS	ENST00000319121	0.3	p.E416K	NA	NA	NA	25:73	NA	NA	0	0			ENST00000355468	ENSG00000173482	PTPRM
KLHL11	55175	37	17	40010874	40010874	Missense_Mutation	SNP	C	T	NA	KYSE220_OESOPHAGUS	ENST00000319121	0.3	p.M415I	NA	NA	NA	25:73	NA	NA	0	0			ENST00000319121	ENSG00000115993	TRAK2
NAGLU	4669	37	17	40695112	40695112	Missense_Mutation	SNP	C	T	NA	KYSE220_OESOPHAGUS	ENST00000225927	0.2	p.P363L	NA	NA	NA	19:48:00	NA	NA	0	0			ENST00000319121	ENSG00000184445	KNTC1
BRCA1	672	37	17	41245740	41245740	Missense_Mutation	SNP	G	A	NA	KYSE220_OESOPHAGUS	ENST00000357654	0.3	p.S603L	NA	NA	NA	43:70	NA	NA	0	0			ENST00000225927	ENSG00000198453	ZNF568
WNT3	7473	37	17	44845757	44845757	Missense_Mutation	SNP	T	A	NA	KYSE220_OESOPHAGUS	ENST00000225512	0.5	p.I333F	NA	NA	NA	1 day, 3:16:00	NA	NA	0	0			ENST00000357654	ENSG00000186051	TAL2
CDC27	996	37	17	45209655	45209655	Missense_Mutation	SNP	G	C	NA	KYSE220_OESOPHAGUS	ENST00000066544	0.3	p.Q667E	NA	NA	NA	1 day, 2:56:00	NA	NA	8.237e-06	0			ENST00000225512	ENSG00000188389	PDCD1
CEP112	201134	37	17	63848066	63848066	Missense_Mutation	SNP	C	A	NA	KYSE220_OESOPHAGUS	ENST00000392769	0.2	p.E750D	NA	NA	NA	26:90	NA	NA	0	0			ENST00000066544	ENSG00000186364	NUDT17
HELZ	9931	37	17	65074522	65074522	Missense_Mutation	SNP	G	A	NA	KYSE220_OESOPHAGUS	ENST00000358691	0.5	p.P1892L	NA	NA	NA	40:61	NA	NA	0	0			ENST00000392769	ENSG00000107731	UNC5B
ABCA8	10351	37	17	66883637	66883637	Missense_Mutation	SNP	C	T	NA	KYSE220_OESOPHAGUS	ENST00000269080	0.2	p.R1012Q	NA	NA	NA	8 days, 15:00:00	NA	NA	2.471e-05	0			ENST00000358691	ENSG00000185974	GRK1
ABCA6	23460	37	17	67094146	67094146	Missense_Mutation	SNP	C	G	NA	KYSE220_OESOPHAGUS	ENST00000284425	0.2	p.G1012A	NA	NA	NA	16:52:00	NA	NA	0	0			ENST00000269080	ENSG00000119866	BCL11A
RP11-1055B8.7	0	37	17	79429008	79429008	Missense_Mutation	SNP	G	A	NA	KYSE220_OESOPHAGUS	ENST00000307745	0.7	p.R2440Q	NA	NA	NA	05:08:00	NA	NA	4.14e-05	0			ENST00000284425	ENSG00000165617	DACT1
ALYREF	10189	37	17	79846160	79846160	Missense_Mutation	SNP	G	A	NA	KYSE220_OESOPHAGUS	ENST00000331204	0.4	p.S239L	NA	NA	NA	10:13:00	NA	NA	0	0			ENST00000307745	ENSG00000145824	CXCL14
LRRC45	201255	37	17	79984850	79984850	Missense_Mutation	SNP	A	T	NA	KYSE220_OESOPHAGUS	ENST00000306688	0.3	p.K246M	NA	NA	NA	10:00:00	NA	NA	0	0			ENST00000331204	ENSG00000138386	NAB1
HEXDC	284004	37	17	80393649	80393649	Missense_Mutation	SNP	A	G	NA	KYSE220_OESOPHAGUS	ENST00000327949	0.9	p.M178V	NA	NA	NA	1 day, 9:00:00	NA	NA	1.654e-05	0			ENST00000306688	ENSG00000103522	IL21R
COLEC12	81035	37	18	346598	346598	Missense_Mutation	SNP	C	T	NA	KYSE220_OESOPHAGUS	ENST00000400256	0.3	p.D342N	NA	NA	NA	0.467361	NA	NA	0	0			ENST00000327949	ENSG00000039319	ZFYVE16
DLGAP1	9229	37	18	3879989	3879989	Missense_Mutation	SNP	G	A	NA	KYSE220_OESOPHAGUS	ENST00000315677	0.3	p.S27F	NA	NA	NA	06:18:00	NA	NA	8.237e-06	0			ENST00000400256	ENSG00000189401	OTUD6A
LAMA1	284217	37	18	6997821	6997821	Missense_Mutation	SNP	G	C	NA	KYSE220_OESOPHAGUS	ENST00000389658	0.3	p.L1576V	NA	NA	NA	5 days, 7:48:00	NA	NA	0	0			ENST00000315677	ENSG00000189068	VSTM1
LAMA1	284217	37	18	7038893	7038893	Missense_Mutation	SNP	C	A	NA	KYSE220_OESOPHAGUS	ENST00000389658	0.3	p.K493N	NA	NA	NA	26:205	NA	NA	0	0			ENST00000389658	ENSG00000076555	ACACB
LRRC30	339291	37	18	7231992	7231992	Missense_Mutation	SNP	G	C	NA	KYSE220_OESOPHAGUS	ENST00000383467	0.2	p.G286R	NA	NA	NA	126:85	NA	NA	0	0			ENST00000389658	ENSG00000188766	SPRED3
PTPRM	5797	37	18	8314787	8314787	Missense_Mutation	SNP	T	A	NA	KYSE220_OESOPHAGUS	ENST00000332175	0.8	p.S938T	NA	NA	NA	0.565972	NA	NA	0	0			ENST00000383467	ENSG00000187961	KLHL17
RALBP1	10928	37	18	9513188	9513188	Missense_Mutation	SNP	C	G	NA	KYSE220_OESOPHAGUS	ENST00000019317	0.4	p.P49A	NA	NA	NA	0.901389	NA	NA	0	0			ENST00000332175	ENSG00000182903	ZNF721
NOL4	8715	37	18	31463250	31463250	Missense_Mutation	SNP	G	T	NA	KYSE220_OESOPHAGUS	ENST00000261592	0.5	p.L561I	NA	NA	NA	392:121	NA	NA	0	0			ENST00000019317	ENSG00000165792	METTL17
DSEL	92126	37	18	65181637	65181637	Missense_Mutation	SNP	C	A	NA	KYSE220_OESOPHAGUS	ENST00000310045	0.7	p.G80V	NA	NA	NA	18:01:00	NA	NA	0	0			ENST00000261592	ENSG00000116791	CRYZ
PTBP1	5725	37	19	804093	804093	Missense_Mutation	SNP	C	T	NA	KYSE220_OESOPHAGUS	ENST00000349038	0.4	p.S58F	NA	NA	NA	05:12:00	NA	NA	0	0			ENST00000310045	ENSG00000140009	ESR2
PTBP1	5725	37	19	808616	808616	Missense_Mutation	SNP	C	A	NA	KYSE220_OESOPHAGUS	ENST00000349038	0.4	p.N413K	NA	NA	NA	04:03:00	NA	NA	0	0			ENST00000349038	ENSG00000143434	SEMA6C
SHD	56961	37	19	4280145	4280145	Missense_Mutation	SNP	G	A	NA	KYSE220_OESOPHAGUS	ENST00000543264	0.2	p.D29N	NA	NA	NA	05:07:00	NA	NA	0	0			ENST00000349038	ENSG00000182504	CEP97
CATSPERD	257062	37	19	5771062	5771062	Missense_Mutation	SNP	T	C	NA	KYSE220_OESOPHAGUS	ENST00000381624	0.3	p.L581P	NA	NA	NA	16:00:00	NA	NA	0	0			ENST00000543264	ENSG00000169435	RASSF6
MUC16	94025	37	19	9068655	9068655	Missense_Mutation	SNP	T	C	NA	KYSE220_OESOPHAGUS	ENST00000397910	0.4	p.D6264G	NA	NA	NA	39:60	NA	NA	0	0			ENST00000381624	ENSG00000111335	OAS2
FDX1L	112812	37	19	10421595	10421595	Missense_Mutation	SNP	G	A	NA	KYSE220_OESOPHAGUS	ENST00000393708	0.3	p.A110V	NA	NA	NA	03:06:00	NA	NA	0	0			ENST00000397910	ENSG00000187527	ATP13A5
ZNF441	126068	37	19	11891547	11891547	Missense_Mutation	SNP	C	T	NA	KYSE220_OESOPHAGUS	ENST00000357901	0.4	p.T303I	NA	NA	NA	3 days, 3:00:00	NA	NA	0	0			ENST00000393708	ENSG00000127249	ATP13A4
C19orf57	79173	37	19	14001209	14001209	Missense_Mutation	SNP	G	C	NA	KYSE220_OESOPHAGUS	ENST00000586783	0.1	p.P154A	NA	NA	NA	07:06:00	NA	NA	0	0			ENST00000357901	ENSG00000178568	ERBB4
ZNF536	9745	37	19	31025778	31025778	Missense_Mutation	SNP	C	G	NA	KYSE220_OESOPHAGUS	ENST00000355537	0.3	p.S732C	NA	NA	NA	1 day, 4:42:00	NA	NA	0	0			ENST00000586783	ENSG00000010379	SLC6A13
UBA2	10054	37	19	34942982	34942982	Missense_Mutation	SNP	C	T	NA	KYSE220_OESOPHAGUS	ENST00000246548	0.4	p.S323L	NA	NA	NA	33:166	NA	NA	0	0			ENST00000355537	ENSG00000100351	GRAP2
ZNF568	374900	37	19	37440662	37440662	Missense_Mutation	SNP	C	G	NA	KYSE220_OESOPHAGUS	ENST00000333987	0.7	p.Q203E	NA	NA	NA	53:134	NA	NA	0	0			ENST00000246548	ENSG00000214929	SPATA31D1
ZNF527	84503	37	19	37879769	37879769	Missense_Mutation	SNP	C	T	NA	KYSE220_OESOPHAGUS	ENST00000436120	0.2	p.P273L	NA	NA	NA	1.05069	NA	NA	0	0			ENST00000333987	ENSG00000197647	ZNF433
WDR87	83889	37	19	38383855	38383855	Missense_Mutation	SNP	G	A	NA	KYSE220_OESOPHAGUS	ENST00000303868	0.5	p.R791C	NA	NA	NA	64:63	NA	NA	3.949e-05	0			ENST00000436120	ENSG00000137812	KNL1
WDR87	83889	37	19	38385962	38385962	Missense_Mutation	SNP	G	T	NA	KYSE220_OESOPHAGUS	ENST00000303868	0.5	p.D88E	NA	NA	NA	18:44:00	NA	NA	0	0			ENST00000303868	ENSG00000164597	COG5
CATSPERG	57828	37	19	38834968	38834968	Missense_Mutation	SNP	G	A	NA	KYSE220_OESOPHAGUS	ENST00000409235	0.3	p.R210K	NA	NA	NA	15:15:00	NA	NA	0	0			ENST00000303868	ENSG00000151067	CACNA1C
FBXO27	126433	37	19	39521933	39521933	Missense_Mutation	SNP	T	A	NA	KYSE220_OESOPHAGUS	ENST00000292853	0.4	p.H131L	NA	NA	NA	0.66875	NA	NA	0	0			ENST00000409235	ENSG00000119927	GPAM
LRFN1	57622	37	19	39805187	39805187	Missense_Mutation	SNP	G	A	NA	KYSE220_OESOPHAGUS	ENST00000248668	0.4	p.R264W	NA	NA	NA	10:03:00	NA	NA	0	0			ENST00000292853	ENSG00000011304	PTBP1
FCGBP	8857	37	19	40366124	40366124	Missense_Mutation	SNP	G	A	NA	KYSE220_OESOPHAGUS	ENST00000221347	0.6	p.H4704Y	NA	NA	NA	04:21:00	NA	NA	0	0			ENST00000248668	ENSG00000083097	DOPEY1
MEGF8	1954	37	19	42840371	42840371	Missense_Mutation	SNP	G	A	NA	KYSE220_OESOPHAGUS	ENST00000251268	0.6	p.G373R	NA	NA	NA	08:00:00	NA	NA	8.27e-06	0			ENST00000221347	ENSG00000160087	UBE2J2
FAM71E1	112703	37	19	50979482	50979482	Missense_Mutation	SNP	G	C	NA	KYSE220_OESOPHAGUS	ENST00000600100	0.1	p.P55R	NA	NA	NA	06:12:00	NA	NA	8.245e-06	0			ENST00000251268	ENSG00000116678	LEPR
ZNF611	81856	37	19	53208557	53208557	Missense_Mutation	SNP	T	C	NA	KYSE220_OESOPHAGUS	ENST00000319783	0.1	p.H584R	NA	NA	NA	86:215	NA	NA	0	0			ENST00000600100	ENSG00000132780	NASP
VSTM1	284415	37	19	54561757	54561757	Missense_Mutation	SNP	G	A	NA	KYSE220_OESOPHAGUS	ENST00000338372	0.2	p.S53F	NA	NA	NA	22:45:00	NA	NA	0	0			ENST00000319783	ENSG00000008256	CYTH3
LILRA2	11027	37	19	55086024	55086024	Missense_Mutation	SNP	T	G	NA	KYSE220_OESOPHAGUS	ENST00000251377	0.3	p.S109R	NA	NA	NA	1 day, 4:00:00	NA	NA	0	0			ENST00000338372	ENSG00000113296	THBS4
BRSK1	84446	37	19	55816181	55816181	Missense_Mutation	SNP	C	T	NA	KYSE220_OESOPHAGUS	ENST00000309383	0.1	p.P537L	NA	NA	NA	03:02:00	NA	NA	0	0			ENST00000251377	ENSG00000165732	DDX21
ZFP28	140612	37	19	57059259	57059259	Missense_Mutation	SNP	G	A	NA	KYSE220_OESOPHAGUS	ENST00000301318	0.3	p.A171T	NA	NA	NA	26:72	NA	NA	0	0			ENST00000309383	ENSG00000187391	MAGI2
ZNF835	90485	37	19	57175831	57175831	Missense_Mutation	SNP	C	T	NA	KYSE220_OESOPHAGUS	ENST00000537055	0.2	p.G246S	NA	NA	NA	13:17:00	NA	NA	1.648e-05	0			ENST00000301318	ENSG00000105875	WDR91
ALLC	55821	37	2	3745002	3745002	Missense_Mutation	SNP	C	T	NA	KYSE220_OESOPHAGUS	ENST00000252505	0.3	p.P269L	NA	NA	NA	77:141	NA	NA	0	0			ENST00000537055	ENSG00000168386	FILIP1L
FAM49A	81553	37	2	16746933	16746933	Missense_Mutation	SNP	G	C	NA	KYSE220_OESOPHAGUS	ENST00000381323	0.3	p.A58G	NA	NA	NA	21:49:00	NA	NA	0	0			ENST00000252505	ENSG00000166908	PIP4K2C
HS1BP3	64342	37	2	20840750	20840750	Missense_Mutation	SNP	T	C	NA	KYSE220_OESOPHAGUS	ENST00000304031	0.3	p.E130G	NA	NA	NA	20:42:00	NA	NA	2.471e-05	0			ENST00000381323	ENSG00000131620	ANO1
EFR3B	22979	37	2	25353446	25353446	Missense_Mutation	SNP	G	A	NA	KYSE220_OESOPHAGUS	ENST00000403714	0.3	p.E266K	NA	NA	NA	25:79	NA	NA	0	0			ENST00000304031	ENSG00000141696	P3H4
ASXL2	55252	37	2	25967278	25967278	Missense_Mutation	SNP	G	A	NA	KYSE220_OESOPHAGUS	ENST00000435504	0.4	p.P643L	NA	NA	NA	0.834722	NA	NA	0	0			ENST00000403714	ENSG00000198597	ZNF536
ASXL2	55252	37	2	25973143	25973143	Missense_Mutation	SNP	G	T	NA	KYSE220_OESOPHAGUS	ENST00000435504	0.4	p.Q428K	NA	NA	NA	102:400	NA	NA	0	0			ENST00000435504	ENSG00000131773	KHDRBS3
ABHD1	84696	37	2	27352783	27352783	Missense_Mutation	SNP	A	G	NA	KYSE220_OESOPHAGUS	ENST00000316470	0.4	p.Q260R	NA	NA	NA	05:12:00	NA	NA	0	0			ENST00000435504	ENSG00000151090	THRB
PLB1	151056	37	2	28812374	28812374	Missense_Mutation	SNP	G	A	NA	KYSE220_OESOPHAGUS	ENST00000327757	0.5	p.V625M	NA	NA	NA	0.943056	NA	NA	0	0			ENST00000316470	ENSG00000197938	OR5H2
PRKD3	23683	37	2	37499542	37499542	Missense_Mutation	SNP	C	G	NA	KYSE220_OESOPHAGUS	ENST00000379066	0.1	p.C562S	NA	NA	NA	06:34:00	NA	NA	0	0			ENST00000327757	ENSG00000111676	ATN1
ARHGEF33	100271715	37	2	39187031	39187031	Missense_Mutation	SNP	G	A	NA	KYSE220_OESOPHAGUS	ENST00000536934	0.1	p.E529K	NA	NA	NA	18:52:00	NA	NA	0	0			ENST00000379066	ENSG00000196422	PPP1R26
NRXN1	9378	37	2	51254983	51254983	Missense_Mutation	SNP	C	A	NA	KYSE220_OESOPHAGUS	ENST00000406316	0.2	p.K143N	NA	NA	NA	05:17:00	NA	NA	0	0			ENST00000536934	ENSG00000100033	PRODH
CLHC1	130162	37	2	55436805	55436805	Missense_Mutation	SNP	C	T	NA	KYSE220_OESOPHAGUS	ENST00000401408	0.1	p.R221Q	NA	NA	NA	1 day, 1:57:00	NA	NA	3.295e-05	0			ENST00000406316	ENSG00000145362	ANK2
BCL11A	53335	37	2	60695927	60695927	Missense_Mutation	SNP	C	T	NA	KYSE220_OESOPHAGUS	ENST00000335712	0.6	p.A143T	NA	NA	NA	1 day, 7:08:00	NA	NA	8.236e-06	0			ENST00000401408	ENSG00000135049	AGTPBP1
PELI1	57162	37	2	64322063	64322063	Missense_Mutation	SNP	G	A	NA	KYSE220_OESOPHAGUS	ENST00000358912	0.4	p.P344S	NA	NA	NA	0.520833	NA	NA	0	0			ENST00000335712	ENSG00000197410	DCHS2
LGALSL	29094	37	2	64682732	64682732	Missense_Mutation	SNP	T	C	NA	KYSE220_OESOPHAGUS	ENST00000238875	0.5	p.F40L	NA	NA	NA	1 day, 16:13:00	NA	NA	0	0			ENST00000358912	ENSG00000012048	BRCA1
AAK1	22848	37	2	69736498	69736498	Missense_Mutation	SNP	G	A	NA	KYSE220_OESOPHAGUS	ENST00000409085	0.4	p.S624F	NA	NA	NA	16:38:00	NA	NA	0	0			ENST00000238875	ENSG00000197044	ZNF441
FAM136A	84908	37	2	70524471	70524471	Missense_Mutation	SNP	G	A	NA	KYSE220_OESOPHAGUS	ENST00000037869	0.3	p.P123S	NA	NA	NA	29:69	NA	NA	0	0			ENST00000409085	ENSG00000072694	FCGR2B
CD207	50489	37	2	71060867	71060867	Missense_Mutation	SNP	T	G	NA	KYSE220_OESOPHAGUS	ENST00000410009	0.3	p.S159R	NA	NA	NA	32:77	NA	NA	0	0			ENST00000037869	ENSG00000198265	HELZ
FAM178B	51252	37	2	97559756	97559756	Missense_Mutation	SNP	C	T	NA	KYSE220_OESOPHAGUS	ENST00000417561	0.3	p.M709I	NA	NA	NA	09:04:00	NA	NA	0	0			ENST00000410009	ENSG00000179456	ZBTB18
TSGA10	80705	37	2	99695141	99695141	Missense_Mutation	SNP	C	T	NA	KYSE220_OESOPHAGUS	ENST00000393483	0.3	p.G288E	NA	NA	NA	07:31:00	NA	NA	0	0			ENST00000417561	ENSG00000101203	COL20A1
RFX8	731220	37	2	102034083	102034083	Missense_Mutation	SNP	C	A	NA	KYSE220_OESOPHAGUS	ENST00000376826	0.2	p.V252L	NA	NA	NA	0.801389	NA	NA	0	0			ENST00000393483	ENSG00000197329	PELI1
SLC9A2	6549	37	2	103318926	103318926	Missense_Mutation	SNP	C	T	NA	KYSE220_OESOPHAGUS	ENST00000233969	0.2	p.L604F	NA	NA	NA	22:57:00	NA	NA	0	0			ENST00000376826	ENSG00000138347	MYPN
SLC9A2	6549	37	2	103318933	103318933	Missense_Mutation	SNP	C	T	NA	KYSE220_OESOPHAGUS	ENST00000233969	0.2	p.S606L	NA	NA	NA	1	NA	NA	0	0			ENST00000233969	ENSG00000118873	RAB3GAP2
THSD7B	80731	37	2	137852601	137852601	Missense_Mutation	SNP	A	T	NA	KYSE220_OESOPHAGUS	ENST00000409968	0.1	p.H370L	NA	NA	NA	44:98	NA	NA	0	0			ENST00000233969	ENSG00000160299	PCNT
KCNH7	90134	37	2	163374597	163374597	Missense_Mutation	SNP	C	G	NA	KYSE220_OESOPHAGUS	ENST00000332142	0.5	p.D179H	NA	NA	NA	1 day, 17:26:00	NA	NA	0	0			ENST00000409968	ENSG00000019995	ZRANB1
SSB	6741	37	2	170668256	170668256	Missense_Mutation	SNP	G	C	NA	KYSE220_OESOPHAGUS	ENST00000409333	0.1	p.G406A	NA	NA	NA	67:162	NA	NA	0	0			ENST00000332142	ENSG00000142949	PTPRF
OLA1	29789	37	2	175087799	175087799	Missense_Mutation	SNP	G	A	NA	KYSE220_OESOPHAGUS	ENST00000409546	0.1	p.S132F	NA	NA	NA	11:36:00	NA	NA	0	0			ENST00000409333	ENSG00000197471	SPN
TTC30B	150737	37	2	178417083	178417083	Missense_Mutation	SNP	C	G	NA	KYSE220_OESOPHAGUS	ENST00000408939	0.3	p.E137Q	NA	NA	NA	64:129	NA	NA	0	0			ENST00000409546	ENSG00000198554	WDHD1
TTN	7273	37	2	179436947	179436947	Missense_Mutation	SNP	C	T	NA	KYSE220_OESOPHAGUS	ENST00000591111	0.1	p.E22997K	NA	NA	NA	50:118	NA	NA	0	0			ENST00000408939	ENSG00000133083	DCLK1
TTN	7273	37	2	179498793	179498793	Missense_Mutation	SNP	T	C	NA	KYSE220_OESOPHAGUS	ENST00000591111	0.1	p.M12504V	NA	NA	NA	31:71	NA	NA	2.483e-05	0			ENST00000591111	ENSG00000144744	UBA3
NAB1	4664	37	2	191524460	191524460	Missense_Mutation	SNP	G	C	NA	KYSE220_OESOPHAGUS	ENST00000337386	0.5	p.E186D	NA	NA	NA	06:11:00	NA	NA	0	0			ENST00000591111	ENSG00000157131	C8A
TRAK2	66008	37	2	202245886	202245886	Missense_Mutation	SNP	C	A	NA	KYSE220_OESOPHAGUS	ENST00000332624	0.3	p.A709S	NA	NA	NA	13:37:00	NA	NA	0	0			ENST00000337386	ENSG00000198888	MT-ND1
FZD7	8324	37	2	202899737	202899737	Missense_Mutation	SNP	C	G	NA	KYSE220_OESOPHAGUS	ENST00000286201	0.1	p.L123V	NA	NA	NA	10:27:00	NA	NA	8.237e-06	0			ENST00000332624	ENSG00000198793	MTOR
ERBB4	2066	37	2	212252680	212252680	Missense_Mutation	SNP	G	C	NA	KYSE220_OESOPHAGUS	ENST00000342788	0.4	p.P1058R	NA	NA	NA	28:65	NA	NA	0	0			ENST00000286201	ENSG00000198805	PNP
AQP12B	653437	37	2	241622224	241622224	Missense_Mutation	SNP	A	T	NA	KYSE220_OESOPHAGUS	ENST00000407834	0.3	p.F11I	NA	NA	NA	08:20:00	NA	NA	0	0			ENST00000342788	ENSG00000198718	TOGARAM1
PDCD1	5133	37	2	242793443	242793443	Missense_Mutation	SNP	C	T	NA	KYSE220_OESOPHAGUS	ENST00000334409	0.5	p.D212N	NA	NA	NA	08:05:00	NA	NA	2.471e-05	0			ENST00000407834	ENSG00000198826	ARHGAP11A
TMEM74B	55321	37	20	1161934	1161934	Missense_Mutation	SNP	G	C	NA	KYSE220_OESOPHAGUS	ENST00000381894	0.3	p.P110R	NA	NA	NA	09:26:00	NA	NA	0	0			ENST00000334409	ENSG00000135040	NAA35
PCSK2	5126	37	20	17341204	17341204	Missense_Mutation	SNP	C	T	NA	KYSE220_OESOPHAGUS	ENST00000262545	0.2	p.P142S	NA	NA	NA	09:06:00	NA	NA	0	0			ENST00000381894	ENSG00000095637	SORBS1
BPIFB2	80341	37	20	31600614	31600614	Missense_Mutation	SNP	G	A	NA	KYSE220_OESOPHAGUS	ENST00000170150	0.3	p.R70Q	NA	NA	NA	46:181	NA	NA	8.236e-06	0			ENST00000262545	ENSG00000081248	CACNA1S
MYH7B	57644	37	20	33586934	33586934	Missense_Mutation	SNP	G	C	NA	KYSE220_OESOPHAGUS	ENST00000262873	0.7	p.E1464D	NA	NA	NA	04:23:00	NA	NA	0	0			ENST00000170150	ENSG00000198938	MT-CO3
SAMHD1	25939	37	20	35532649	35532649	Missense_Mutation	SNP	C	T	NA	KYSE220_OESOPHAGUS	ENST00000262878	0.4	p.D472N	NA	NA	NA	2 days, 0:51:00	NA	NA	0	0			ENST00000262873	ENSG00000198626	RYR2
ZNFX1	57169	37	20	47886547	47886547	Missense_Mutation	SNP	G	A	NA	KYSE220_OESOPHAGUS	ENST00000396105	0.1	p.S601F	NA	NA	NA	79:156	NA	NA	0	0			ENST00000262878	ENSG00000116991	SIPA1L2
DIDO1	11083	37	20	61537262	61537262	Missense_Mutation	SNP	G	A	NA	KYSE220_OESOPHAGUS	ENST00000266070	0.4	p.P522L	NA	NA	NA	61:96	NA	NA	0	0			ENST00000396105	ENSG00000112541	PDE10A
DIDO1	11083	37	20	61537263	61537263	Missense_Mutation	SNP	G	A	NA	KYSE220_OESOPHAGUS	ENST00000266070	0.4	p.P522S	NA	NA	NA	59:95	NA	NA	0	0			ENST00000266070	ENSG00000174606	ANGEL2
COL20A1	57642	37	20	61943321	61943321	Missense_Mutation	SNP	G	A	NA	KYSE220_OESOPHAGUS	ENST00000358894	0.6	p.A573T	NA	NA	NA	05:06:00	NA	NA	0	0			ENST00000266070	ENSG00000131018	SYNE1
TPTE	7179	37	21	10970022	10970022	Missense_Mutation	SNP	G	A	NA	KYSE220_OESOPHAGUS	ENST00000361285	0.4	p.P36S	NA	NA	NA	0.974306	NA	NA	2.471e-05	0			ENST00000358894	ENSG00000117153	KLHL12
LIPI	149998	37	21	15561669	15561669	Missense_Mutation	SNP	T	C	NA	KYSE220_OESOPHAGUS	ENST00000536861	0.1	p.R40G	NA	NA	NA	1 day, 2:29:00	NA	NA	0	0			ENST00000361285	ENSG00000163431	LMOD1
GART	2618	37	21	34877976	34877976	Missense_Mutation	SNP	C	G	NA	KYSE220_OESOPHAGUS	ENST00000381831	0.3	p.E873Q	NA	NA	NA	09:14:00	NA	NA	0	0			ENST00000536861	ENSG00000090104	RGS1
PCNT	5116	37	21	47851979	47851979	Missense_Mutation	SNP	A	T	NA	KYSE220_OESOPHAGUS	ENST00000359568	0.5	p.K2867N	NA	NA	NA	13:15:00	NA	NA	0	0			ENST00000381831	ENSG00000162753	SLC9C2
MED15	51586	37	22	20920911	20920911	Missense_Mutation	SNP	C	T	NA	KYSE220_OESOPHAGUS	ENST00000263205	0.7	p.S283F	NA	NA	NA	13:15:00	NA	NA	0	0			ENST00000359568	ENSG00000198734	F5
ZNF280B	140883	37	22	22843087	22843087	Missense_Mutation	SNP	T	C	NA	KYSE220_OESOPHAGUS	ENST00000406426	0.1	p.T213A	NA	NA	NA	27:62	NA	NA	0	0			ENST00000263205	ENSG00000143194	MAEL
SPECC1L	23384	37	22	24761494	24761494	Missense_Mutation	SNP	G	A	NA	KYSE220_OESOPHAGUS	ENST00000314328	0.9	p.G960R	NA	NA	NA	1 day, 10:57:00	NA	NA	0	0			ENST00000406426	ENSG00000158793	NIT1
PLA2G3	50487	37	22	31531738	31531738	Missense_Mutation	SNP	C	T	NA	KYSE220_OESOPHAGUS	ENST00000215885	0.3	p.D501N	NA	NA	NA	1 day, 15:26:00	NA	NA	3.295e-05	0			ENST00000314328	ENSG00000152894	PTPRK
CARD10	29775	37	22	37892509	37892509	Missense_Mutation	SNP	C	T	NA	KYSE220_OESOPHAGUS	ENST00000403299	0.1	p.R669K	NA	NA	NA	08:05:00	NA	NA	0	0			ENST00000215885	ENSG00000132718	SYT11
TRIOBP	11078	37	22	38121210	38121210	Missense_Mutation	SNP	C	T	NA	KYSE220_OESOPHAGUS	ENST00000406386	0.3	p.P883S	NA	NA	NA	41:98	NA	NA	8.266e-06	0			ENST00000403299	ENSG00000047936	ROS1
ANKRD54	129138	37	22	38234511	38234511	Missense_Mutation	SNP	C	G	NA	KYSE220_OESOPHAGUS	ENST00000215941	0.4	p.Q157H	NA	NA	NA	03:07:00	NA	NA	0	0			ENST00000406386	ENSG00000143631	FLG
GRAP2	9402	37	22	40362127	40362127	Missense_Mutation	SNP	C	A	NA	KYSE220_OESOPHAGUS	ENST00000344138	0.4	p.Q142K	NA	NA	NA	18:46:00	NA	NA	0	0			ENST00000215941	ENSG00000197915	HRNR
SLC25A17	10478	37	22	41173237	41173237	Missense_Mutation	SNP	T	C	NA	KYSE220_OESOPHAGUS	ENST00000435456	0.2	p.M198V	NA	NA	NA	13:35:00	NA	NA	1.647e-05	0			ENST00000344138	ENSG00000182134	TDRKH
CDPF1	150383	37	22	46643094	46643094	Missense_Mutation	SNP	C	G	NA	KYSE220_OESOPHAGUS	ENST00000314567	0.3	p.M46I	NA	NA	NA	10:23:00	NA	NA	0	0			ENST00000435456	ENSG00000148735	PLEKHS1
TUBGCP6	85378	37	22	50658704	50658704	Missense_Mutation	SNP	C	T	NA	KYSE220_OESOPHAGUS	ENST00000248846	0.5	p.G1362R	NA	NA	NA	04:12:00	NA	NA	0	0			ENST00000314567	ENSG00000116752	BCAS2
SBF1	6305	37	22	50906849	50906849	Missense_Mutation	SNP	C	G	NA	KYSE220_OESOPHAGUS	ENST00000390679	0.3	p.E33Q	NA	NA	NA	04:04:00	NA	NA	0	0			ENST00000248846	ENSG00000134216	CHIA
CHL1	10752	37	3	419613	419613	Missense_Mutation	SNP	G	A	NA	KYSE220_OESOPHAGUS	ENST00000256509	0.2	p.V622I	NA	NA	NA	1 day, 0:26:00	NA	NA	0	0			ENST00000390679	ENSG00000121931	LRIF1
FGD5	152273	37	3	14905697	14905697	Missense_Mutation	SNP	C	T	NA	KYSE220_OESOPHAGUS	ENST00000285046	0.5	p.T863M	NA	NA	NA	56:62	NA	NA	0	0			ENST00000256509	ENSG00000134186	PRPF38B
THRB	7068	37	3	24169170	24169170	Missense_Mutation	SNP	C	T	NA	KYSE220_OESOPHAGUS	ENST00000356447	0.4	p.D322N	NA	NA	NA	1 day, 4:30:00	NA	NA	0	0			ENST00000285046	ENSG00000107816	LZTS2
LRRC3B	116135	37	3	26751895	26751895	Missense_Mutation	SNP	C	A	NA	KYSE220_OESOPHAGUS	ENST00000396641	0.2	p.S244R	NA	NA	NA	11:11:00	NA	NA	0	0			ENST00000356447	ENSG00000174842	GLMN
PDCD6IP	10015	37	3	33885642	33885642	Missense_Mutation	SNP	T	A	NA	KYSE220_OESOPHAGUS	ENST00000307296	0.3	p.N466K	NA	NA	NA	1 day, 22:00:00	NA	NA	8.237e-06	0			ENST00000396641	ENSG00000259030	FPGT-TNNI3K
C3orf84	646498	37	3	49215154	49215154	Missense_Mutation	SNP	G	A	NA	KYSE220_OESOPHAGUS	ENST00000545770	0.2	p.P177L	NA	NA	NA	09:00:00	NA	NA	8.271e-06	0			ENST00000307296	ENSG00000162390	ACOT11
UBA3	9039	37	3	69105791	69105791	Missense_Mutation	SNP	T	C	NA	KYSE220_OESOPHAGUS	ENST00000361055	0.4	p.Y352C	NA	NA	NA	2 days, 15:00:00	NA	NA	0	0			ENST00000545770	ENSG00000117419	ERI3
OR5H15	403274	37	3	97888162	97888162	Missense_Mutation	SNP	C	A	NA	KYSE220_OESOPHAGUS	ENST00000356526	0.2	p.Q207K	NA	NA	NA	10:12:00	NA	NA	3.296e-05	0			ENST00000361055	ENSG00000124574	ABCC10
FILIP1L	11259	37	3	99569874	99569874	Missense_Mutation	SNP	C	T	NA	KYSE220_OESOPHAGUS	ENST00000354552	0.3	p.E216K	NA	NA	NA	22:36:00	NA	NA	0	0			ENST00000356526	ENSG00000175283	DOLK
CEP97	79598	37	3	101450759	101450759	Missense_Mutation	SNP	C	A	NA	KYSE220_OESOPHAGUS	ENST00000341893	0.3	p.L175I	NA	NA	NA	2 days, 2:51:00	NA	NA	4.118e-05	0			ENST00000354552	ENSG00000188917	TRMT2B
MYH15	22989	37	3	108149750	108149750	Missense_Mutation	SNP	G	C	NA	KYSE220_OESOPHAGUS	ENST00000273353	0.3	p.Q1101E	NA	NA	NA	07:25:00	NA	NA	0	0			ENST00000341893	ENSG00000095970	TREM2
ZBTB20	26137	37	3	114070102	114070102	Missense_Mutation	SNP	C	T	NA	KYSE220_OESOPHAGUS	ENST00000474710	0.1	p.G275S	NA	NA	NA	09:12:00	NA	NA	0	0			ENST00000273353	ENSG00000155008	APOOL
LSAMP	4045	37	3	115561318	115561318	Missense_Mutation	SNP	G	A	NA	KYSE220_OESOPHAGUS	ENST00000490035	0.2	p.R253W	NA	NA	NA	04:19:00	NA	NA	1.647e-05	0			ENST00000474710	ENSG00000112164	GLP1R
POLQ	10721	37	3	121207520	121207520	Missense_Mutation	SNP	G	A	NA	KYSE220_OESOPHAGUS	ENST00000264233	0.5	p.P1420S	NA	NA	NA	2 days, 7:19:00	NA	NA	0	0			ENST00000490035	ENSG00000167081	PBX3
MBD4	8930	37	3	129152744	129152744	Missense_Mutation	SNP	G	A	NA	KYSE220_OESOPHAGUS	ENST00000249910	0.1	p.H454Y	NA	NA	NA	1 day, 0:41:00	NA	NA	0	0			ENST00000264233	ENSG00000198121	LPAR1
XRN1	54464	37	3	142102191	142102191	Missense_Mutation	SNP	C	G	NA	KYSE220_OESOPHAGUS	ENST00000264951	0.4	p.R856T	NA	NA	NA	16:19:00	NA	NA	0	0			ENST00000249910	ENSG00000169826	CSGALNACT2
CPB1	1360	37	3	148562321	148562321	Missense_Mutation	SNP	C	A	NA	KYSE220_OESOPHAGUS	ENST00000491148	0.1	p.D211E	NA	NA	NA	0.797917	NA	NA	2.471e-05	0			ENST00000264951	ENSG00000136826	KLF4
RSRC1	51319	37	3	158261205	158261205	Missense_Mutation	SNP	A	C	NA	KYSE220_OESOPHAGUS	ENST00000295930	0.3	p.K281Q	NA	NA	NA	41:175	NA	NA	0	0			ENST00000491148	ENSG00000142798	HSPG2
SERPINI1	5274	37	3	167510558	167510558	Missense_Mutation	SNP	G	A	NA	KYSE220_OESOPHAGUS	ENST00000295777	0.5	p.G221E	NA	NA	NA	1.04792	NA	NA	0	0			ENST00000295930	ENSG00000165029	ABCA1
SLC7A14	57709	37	3	170198711	170198711	Missense_Mutation	SNP	C	T	NA	KYSE220_OESOPHAGUS	ENST00000231706	0.5	p.G454S	NA	NA	NA	46:110	NA	NA	8.236e-06	0			ENST00000295777	ENSG00000136891	TEX10
EHHADH	1962	37	3	184910510	184910510	Missense_Mutation	SNP	C	T	NA	KYSE220_OESOPHAGUS	ENST00000231887	0.3	p.C559Y	NA	NA	NA	0.652778	NA	NA	0	0			ENST00000231706	ENSG00000168477	TNXB
TBCCD1	55171	37	3	186276267	186276267	Missense_Mutation	SNP	G	A	NA	KYSE220_OESOPHAGUS	ENST00000424280	0.1	p.P144L	NA	NA	NA	40:252	NA	NA	0	0			ENST00000231887	ENSG00000148120	C9orf3
ATP13A5	344905	37	3	193080384	193080384	Missense_Mutation	SNP	C	T	NA	KYSE220_OESOPHAGUS	ENST00000342358	0.4	p.D143N	NA	NA	NA	30:168	NA	NA	0	0			ENST00000424280	ENSG00000204371	EHMT2
ATP13A4	84239	37	3	193160259	193160259	Missense_Mutation	SNP	C	T	NA	KYSE220_OESOPHAGUS	ENST00000342695	0.4	p.E747K	NA	NA	NA	0.597917	NA	NA	0	0			ENST00000342358	ENSG00000126231	PROZ
HES1	3280	37	3	193854816	193854816	Missense_Mutation	SNP	C	G	NA	KYSE220_OESOPHAGUS	ENST00000232424	0.3	p.L91V	NA	NA	NA	28:124	NA	NA	0	0			ENST00000342695	ENSG00000187498	COL4A1
MUC4	4585	37	3	195516055	195516055	Missense_Mutation	SNP	G	A	NA	KYSE220_OESOPHAGUS	ENST00000463781	0.3	p.S799L	NA	NA	NA	56:102	NA	NA	0	0			ENST00000232424	ENSG00000142621	FHAD1
DLG1	1739	37	3	196867036	196867036	Missense_Mutation	SNP	C	T	NA	KYSE220_OESOPHAGUS	ENST00000419354	0.1	p.A263T	NA	NA	NA	158:78	NA	NA	0	0			ENST00000463781	ENSG00000189337	KAZN
ZNF721	170960	37	4	435838	435838	Missense_Mutation	SNP	C	G	NA	KYSE220_OESOPHAGUS	ENST00000338977	0.5	p.E794D	NA	NA	NA	42:94	NA	NA	0	0			ENST00000419354	ENSG00000204469	PRRC2A
ZNF721	170960	37	4	436967	436967	Missense_Mutation	SNP	G	A	NA	KYSE220_OESOPHAGUS	ENST00000338977	0.5	p.T418I	NA	NA	NA	29:66	NA	NA	0	0			ENST00000338977	ENSG00000102595	UGGT2
IDUA	3425	37	4	981670	981670	Missense_Mutation	SNP	G	A	NA	KYSE220_OESOPHAGUS	ENST00000247933	0.4	p.G78S	NA	NA	NA	05:00:00	NA	NA	0	0			ENST00000338977	ENSG00000152749	GPR180
RNF212	285498	37	4	1067392	1067392	Missense_Mutation	SNP	C	T	NA	KYSE220_OESOPHAGUS	ENST00000433731	0.2	p.R190Q	NA	NA	NA	20:00:00	NA	NA	1.647e-05	0			ENST00000247933	ENSG00000172977	KAT5
HAUS3	79441	37	4	2240736	2240736	Missense_Mutation	SNP	G	C	NA	KYSE220_OESOPHAGUS	ENST00000243706	0.4	p.S315C	NA	NA	NA	1 day, 13:00:00	NA	NA	2.473e-05	0			ENST00000433731	ENSG00000171608	PIK3CD
JAKMIP1	152789	37	4	6050612	6050612	Missense_Mutation	SNP	G	A	NA	KYSE220_OESOPHAGUS	ENST00000409021	0.3	p.A667V	NA	NA	NA	1 day, 4:30:00	NA	NA	0	0			ENST00000243706	ENSG00000131686	CA6
KIAA1239	0	37	4	37446655	37446655	Missense_Mutation	SNP	G	A	NA	KYSE220_OESOPHAGUS	ENST00000309447	0.5	p.M1015I	NA	NA	NA	1 day, 0:32:00	NA	NA	3.912e-05	0			ENST00000409021	ENSG00000278588	HIST1H2BI
SCFD2	152579	37	4	54231477	54231477	Missense_Mutation	SNP	T	C	NA	KYSE220_OESOPHAGUS	ENST00000401642	0.3	p.E211G	NA	NA	NA	1 day, 10:43:00	NA	NA	0	0			ENST00000309447	ENSG00000150361	KLHL1
KIT	3815	37	4	55564683	55564683	Missense_Mutation	SNP	G	A	NA	KYSE220_OESOPHAGUS	ENST00000288135	0.5	p.E191K	NA	NA	NA	0.677778	NA	NA	0	0			ENST00000401642	ENSG00000136100	VPS36
POLR2B	5431	37	4	57876560	57876560	Missense_Mutation	SNP	T	G	NA	KYSE220_OESOPHAGUS	ENST00000381227	0.1	p.S480A	NA	NA	NA	48:192	NA	NA	0	0			ENST00000288135	ENSG00000077943	ITGA8
PRKG2	5593	37	4	82125825	82125825	Missense_Mutation	SNP	G	A	NA	KYSE220_OESOPHAGUS	ENST00000395578	0.1	p.S126F	NA	NA	NA	72:194	NA	NA	0	0			ENST00000381227	ENSG00000182197	EXT1
KLHL8	57563	37	4	88091760	88091760	Missense_Mutation	SNP	T	C	NA	KYSE220_OESOPHAGUS	ENST00000273963	0.5	p.I406V	NA	NA	NA	20:45:00	NA	NA	0	0			ENST00000395578	ENSG00000133858	ZFC3H1
ARHGEF38	54848	37	4	106588615	106588615	Missense_Mutation	SNP	G	A	NA	KYSE220_OESOPHAGUS	ENST00000420470	0.2	p.V635I	NA	NA	NA	1.02778	NA	NA	0	0			ENST00000273963	ENSG00000115825	PRKD3
ANK2	287	37	4	114274344	114274344	Missense_Mutation	SNP	G	A	NA	KYSE220_OESOPHAGUS	ENST00000357077	0.4	p.D1524N	NA	NA	NA	47:71	NA	NA	8.237e-06	0			ENST00000420470	ENSG00000044446	PHKA2
NDST3	9348	37	4	119059225	119059225	Missense_Mutation	SNP	C	T	NA	KYSE220_OESOPHAGUS	ENST00000296499	0.5	p.T414M	NA	NA	NA	17:37:00	NA	NA	0	0			ENST00000357077	ENSG00000198721	ECI2
TNIP3	79931	37	4	122068326	122068326	Missense_Mutation	SNP	G	C	NA	KYSE220_OESOPHAGUS	ENST00000509841	0.1	p.Q282E	NA	NA	NA	0.961806	NA	NA	0	0			ENST00000296499	ENSG00000073910	FRY
ANXA5	308	37	4	122602886	122602886	Missense_Mutation	SNP	C	T	NA	KYSE220_OESOPHAGUS	ENST00000296511	0.5	p.E112K	NA	NA	NA	0.958333	NA	NA	0	0			ENST00000509841	ENSG00000169933	FRMPD4
KIAA1109	84162	37	4	123161085	123161085	Missense_Mutation	SNP	A	C	NA	KYSE220_OESOPHAGUS	ENST00000264501	0.4	p.R1416S	NA	NA	NA	17:42:00	NA	NA	0	0			ENST00000296511	ENSG00000047315	POLR2B
KIAA1109	84162	37	4	123277871	123277871	Missense_Mutation	SNP	C	T	NA	KYSE220_OESOPHAGUS	ENST00000264501	0.4	p.H4866Y	NA	NA	NA	16:51:00	NA	NA	0	0			ENST00000264501	ENSG00000197872	FAM49A
PCDH10	57575	37	4	134084147	134084147	Missense_Mutation	SNP	C	T	NA	KYSE220_OESOPHAGUS	ENST00000264360	0.5	p.S938F	NA	NA	NA	1 day, 0:19:00	NA	NA	0	0			ENST00000264501	ENSG00000174898	CATSPERD
DCHS2	54798	37	4	155243580	155243580	Missense_Mutation	SNP	A	G	NA	KYSE220_OESOPHAGUS	ENST00000357232	0.4	p.I905T	NA	NA	NA	18:00:00	NA	NA	0	0			ENST00000264360	ENSG00000159131	GART
SPATA4	132851	37	4	177114143	177114143	Missense_Mutation	SNP	T	A	NA	KYSE220_OESOPHAGUS	ENST00000280191	0.2	p.I145L	NA	NA	NA	17:11:00	NA	NA	0	0			ENST00000357232	ENSG00000151849	CENPJ
SDHA	6389	37	5	228387	228387	Missense_Mutation	SNP	C	A	NA	KYSE220_OESOPHAGUS	ENST00000264932	0.6	p.L237M	NA	NA	NA	69:176	NA	NA	0	0			ENST00000280191	ENSG00000125895	TMEM74B
CDH18	1016	37	5	19483469	19483469	Missense_Mutation	SNP	G	A	NA	KYSE220_OESOPHAGUS	ENST00000507958	0.1	p.S608L	NA	NA	NA	0.518056	NA	NA	3.295e-05	0			ENST00000264932	ENSG00000154162	CDH12
CDH12	1010	37	5	22078620	22078620	Missense_Mutation	SNP	A	C	NA	KYSE220_OESOPHAGUS	ENST00000382254	0.1	p.W56G	NA	NA	NA	38:181	NA	NA	0	0			ENST00000507958	ENSG00000142082	SIRT3
DROSHA	29102	37	5	31521290	31521290	Missense_Mutation	SNP	T	C	NA	KYSE220_OESOPHAGUS	ENST00000511367	0.2	p.D296G	NA	NA	NA	411:121	NA	NA	4.966e-05	0			ENST00000382254	ENSG00000206422	LRRC30
C5orf42	65250	37	5	37224760	37224760	Missense_Mutation	SNP	T	A	NA	KYSE220_OESOPHAGUS	ENST00000508244	0.1	p.S792C	NA	NA	NA	43:168	NA	NA	0	0			ENST00000511367	ENSG00000136011	STAB2
C5orf42	65250	37	5	37227476	37227476	Missense_Mutation	SNP	T	A	NA	KYSE220_OESOPHAGUS	ENST00000508244	0.1	p.N464Y	NA	NA	NA	140:96	NA	NA	0	0			ENST00000508244	ENSG00000101680	LAMA1
PRKAA1	5562	37	5	40765143	40765143	Missense_Mutation	SNP	T	C	NA	KYSE220_OESOPHAGUS	ENST00000397128	0.2	p.D340G	NA	NA	NA	1.03819	NA	NA	0	0			ENST00000508244	ENSG00000167613	LAIR1
MAP1B	4131	37	5	71491998	71491998	Missense_Mutation	SNP	C	A	NA	KYSE220_OESOPHAGUS	ENST00000296755	0.7	p.T939N	NA	NA	NA	1 day, 6:16:00	NA	NA	0	0			ENST00000397128	ENSG00000135090	TAOK3
IQGAP2	10788	37	5	75964513	75964513	Missense_Mutation	SNP	C	T	NA	KYSE220_OESOPHAGUS	ENST00000274364	0.6	p.P896L	NA	NA	NA	21:18:00	NA	NA	0	0			ENST00000296755	ENSG00000154240	CEP112
WDR41	55255	37	5	76728984	76728984	Missense_Mutation	SNP	A	T	NA	KYSE220_OESOPHAGUS	ENST00000296679	0.4	p.N452K	NA	NA	NA	3 days, 2:00:00	NA	NA	0	0			ENST00000274364	ENSG00000111696	NT5DC3
THBS4	7060	37	5	79355555	79355555	Missense_Mutation	SNP	A	C	NA	KYSE220_OESOPHAGUS	ENST00000350881	0.2	p.S272R	NA	NA	NA	16:29:00	NA	NA	0	0			ENST00000296679	ENSG00000135951	TSGA10
ZFYVE16	9765	37	5	79734552	79734552	Missense_Mutation	SNP	C	T	NA	KYSE220_OESOPHAGUS	ENST00000338008	0.5	p.T683I	NA	NA	NA	22:41:00	NA	NA	8.236e-06	0			ENST00000350881	ENSG00000157423	HYDIN
ERAP1	51752	37	5	96118791	96118791	Missense_Mutation	SNP	T	C	NA	KYSE220_OESOPHAGUS	ENST00000443439	0.2	p.Y750C	NA	NA	NA	1 day, 22:00:00	NA	NA	0	0			ENST00000338008	ENSG00000267673	FDX2
FNIP1	96459	37	5	131046352	131046352	Missense_Mutation	SNP	G	A	NA	KYSE220_OESOPHAGUS	ENST00000510461	0.1	p.L209F	NA	NA	NA	05:04:00	NA	NA	0	0			ENST00000443439	ENSG00000121270	ABCC11
IL3	3562	37	5	131396413	131396413	Missense_Mutation	SNP	C	T	NA	KYSE220_OESOPHAGUS	ENST00000296870	0.2	p.P5L	NA	NA	NA	05:13:00	NA	NA	0	0			ENST00000510461	ENSG00000100592	DAAM1
TGFBI	7045	37	5	135385261	135385261	Missense_Mutation	SNP	C	T	NA	KYSE220_OESOPHAGUS	ENST00000442011	0.2	p.A302V	NA	NA	NA	1 day, 21:29:00	NA	NA	0	0			ENST00000296870	ENSG00000147724	FAM135B
PCDHB3	56132	37	5	140481945	140481945	Missense_Mutation	SNP	C	T	NA	KYSE220_OESOPHAGUS	ENST00000231130	0.2	p.P571L	NA	NA	NA	1 day, 12:00:00	NA	NA	0	0			ENST00000442011	ENSG00000129292	PHF20L1
PCDHB8	56128	37	5	140559711	140559711	Missense_Mutation	SNP	C	G	NA	KYSE220_OESOPHAGUS	ENST00000239444	0.2	p.S699C	NA	NA	NA	2 days, 8:02:00	NA	NA	0	0			ENST00000231130	ENSG00000138669	PRKG2
PCDHB16	57717	37	5	140563053	140563053	Missense_Mutation	SNP	G	A	NA	KYSE220_OESOPHAGUS	ENST00000361016	0.2	p.V307I	NA	NA	NA	0.8375	NA	NA	8.237e-06	0			ENST00000239444	ENSG00000106571	GLI3
PCDHB12	56124	37	5	140589569	140589569	Missense_Mutation	SNP	G	A	NA	KYSE220_OESOPHAGUS	ENST00000239450	0.2	p.V364M	NA	NA	NA	2 days, 8:00:00	NA	NA	0	0			ENST00000361016	ENSG00000124201	ZNFX1
PCDHGA12	26025	37	5	140811360	140811360	Missense_Mutation	SNP	C	T	NA	KYSE220_OESOPHAGUS	ENST00000252085	0.3	p.P345L	NA	NA	NA	25:69	NA	NA	0	0			ENST00000239450	ENSG00000105997	HOXA3
PCDH12	51294	37	5	141335900	141335900	Missense_Mutation	SNP	T	C	NA	KYSE220_OESOPHAGUS	ENST00000231484	0.3	p.H506R	NA	NA	NA	11:34:00	NA	NA	0	0			ENST00000252085	ENSG00000244482	LILRA6
TCERG1	10915	37	5	145878192	145878192	Missense_Mutation	SNP	G	T	NA	KYSE220_OESOPHAGUS	ENST00000296702	0.5	p.E775D	NA	NA	NA	3 days, 8:00:00	NA	NA	0	0			ENST00000231484	ENSG00000154330	PGM5
TIMD4	91937	37	5	156381682	156381682	Missense_Mutation	SNP	G	C	NA	KYSE220_OESOPHAGUS	ENST00000274532	0.2	p.N48K	NA	NA	NA	2 days, 2:00:00	NA	NA	0	0			ENST00000296702	ENSG00000179796	LRRC3B
ATP10B	23120	37	5	160049456	160049456	Missense_Mutation	SNP	G	A	NA	KYSE220_OESOPHAGUS	ENST00000327245	0.5	p.A586V	NA	NA	NA	07:36:00	NA	NA	0	0			ENST00000274532	ENSG00000132356	PRKAA1
GABRA6	2559	37	5	161119082	161119082	Missense_Mutation	SNP	T	A	NA	KYSE220_OESOPHAGUS	ENST00000274545	0.5	p.F321Y	NA	NA	NA	0.548611	NA	NA	0	0			ENST00000327245	ENSG00000181143	MUC16
NOP16	51491	37	5	175811279	175811279	Missense_Mutation	SNP	G	C	NA	KYSE220_OESOPHAGUS	ENST00000389158	0.5	p.Q164E	NA	NA	NA	1 day, 2:48:00	NA	NA	0	0			ENST00000274545	ENSG00000104760	FGL1
GPRIN1	114787	37	5	176023985	176023985	Missense_Mutation	SNP	G	A	NA	KYSE220_OESOPHAGUS	ENST00000303991	0.4	p.R951C	NA	NA	NA	05:39:00	NA	NA	8.65e-06	0			ENST00000389158	ENSG00000136167	LCP1
ADAMTS2	9509	37	5	178634647	178634647	Missense_Mutation	SNP	G	A	NA	KYSE220_OESOPHAGUS	ENST00000251582	0.7	p.S253L	NA	NA	NA	0.640278	NA	NA	8.236e-06	0			ENST00000303991	ENSG00000171962	DRC3
ECI2	10455	37	6	4126435	4126435	Missense_Mutation	SNP	G	C	NA	KYSE220_OESOPHAGUS	ENST00000380118	0.3	p.T203S	NA	NA	NA	1 day, 4:35:00	NA	NA	4.942e-05	0			ENST00000251582	ENSG00000158270	COLEC12
SYCP2L	221711	37	6	10964020	10964020	Missense_Mutation	SNP	A	G	NA	KYSE220_OESOPHAGUS	ENST00000283141	0.6	p.N807S	NA	NA	NA	16:36:00	NA	NA	8.278e-06	0			ENST00000380118	ENSG00000221978	CCNL2
RNF182	221687	37	6	13977817	13977817	Missense_Mutation	SNP	C	A	NA	KYSE220_OESOPHAGUS	ENST00000488300	0.1	p.A156E	NA	NA	NA	1.00694	NA	NA	0	0			ENST00000283141	ENSG00000162994	CLHC1
HIST1H2BI	8346	37	6	26273357	26273357	Missense_Mutation	SNP	G	A	NA	KYSE220_OESOPHAGUS	ENST00000377733	0.2	p.D52N	NA	NA	NA	117:89	NA	NA	0	0			ENST00000488300	ENSG00000184178	SCFD2
HIST1H2AK	8330	37	6	27805963	27805963	Missense_Mutation	SNP	A	G	NA	KYSE220_OESOPHAGUS	ENST00000330180	0.2	p.L52P	NA	NA	NA	22:18:00	NA	NA	8.237e-06	0			ENST00000377733	ENSG00000106070	GRB10
ABCF1	23	37	6	30546142	30546142	Missense_Mutation	SNP	C	T	NA	KYSE220_OESOPHAGUS	ENST00000326195	0.8	p.R121C	NA	NA	NA	20:30:00	NA	NA	4.118e-05	0			ENST00000330180	ENSG00000100065	CARD10
DPCR1	135656	37	6	30920062	30920062	Missense_Mutation	SNP	C	T	NA	KYSE220_OESOPHAGUS	ENST00000462446	0.1	p.S1274F	NA	NA	NA	37:79	NA	NA	0	0			ENST00000326195	ENSG00000084710	EFR3B
PRRC2A	7916	37	6	31593573	31593573	Missense_Mutation	SNP	A	G	NA	KYSE220_OESOPHAGUS	ENST00000376033	0.2	p.Y255C	NA	NA	NA	18:19:00	NA	NA	0	0			ENST00000462446	ENSG00000196498	NCOR2
EHMT2	10919	37	6	31864416	31864416	Missense_Mutation	SNP	C	T	NA	KYSE220_OESOPHAGUS	ENST00000375537	0.4	p.D99N	NA	NA	NA	2 days, 2:28:00	NA	NA	0	0			ENST00000376033	ENSG00000164199	ADGRV1
TNXB	7148	37	6	32035620	32035620	Missense_Mutation	SNP	C	T	NA	KYSE220_OESOPHAGUS	ENST00000375244	0.3	p.R2121H	NA	NA	NA	1 day, 0:35:00	NA	NA	3.313e-05	0			ENST00000375537	ENSG00000179915	NRXN1
GLP1R	2740	37	6	39024260	39024260	Missense_Mutation	SNP	C	T	NA	KYSE220_OESOPHAGUS	ENST00000373256	0.4	p.P56S	NA	NA	NA	10:12:00	NA	NA	0	0			ENST00000375244	ENSG00000162849	KIF26B
TREM2	54209	37	6	41129031	41129031	Missense_Mutation	SNP	G	A	NA	KYSE220_OESOPHAGUS	ENST00000373113	0.3	p.L121F	NA	NA	NA	05:02:00	NA	NA	0	0			ENST00000373256	ENSG00000103876	FAH
ABCC10	89845	37	6	43413592	43413592	Missense_Mutation	SNP	G	T	NA	KYSE220_OESOPHAGUS	ENST00000372530	0.4	p.G1096C	NA	NA	NA	04:13:00	NA	NA	0	0			ENST00000373113	ENSG00000185176	AQP12B
FAM83B	222584	37	6	54804673	54804673	Missense_Mutation	SNP	G	A	NA	KYSE220_OESOPHAGUS	ENST00000306858	0.7	p.E302K	NA	NA	NA	2 days, 0:33:00	NA	NA	0	0			ENST00000372530	ENSG00000221938	OR2A14
DOPEY1	23033	37	6	83847370	83847370	Missense_Mutation	SNP	G	C	NA	KYSE220_OESOPHAGUS	ENST00000349129	0.2	p.Q1203H	NA	NA	NA	1 day, 16:26:00	NA	NA	0	0			ENST00000306858	ENSG00000196659	TTC30B
C6orf165	154313	37	6	88138524	88138524	Missense_Mutation	SNP	A	G	NA	KYSE220_OESOPHAGUS	ENST00000507897	0.1	p.R381G	NA	NA	NA	20:30:00	NA	NA	3.295e-05	0			ENST00000349129	ENSG00000152969	JAKMIP1
AK9	221264	37	6	109830410	109830410	Missense_Mutation	SNP	G	C	NA	KYSE220_OESOPHAGUS	ENST00000424296	0.2	p.L1485V	NA	NA	NA	31:71	NA	NA	0	0			ENST00000507897	ENSG00000115977	AAK1
ROS1	6098	37	6	117687374	117687374	Missense_Mutation	SNP	C	G	NA	KYSE220_OESOPHAGUS	ENST00000368508	0.3	p.G893R	NA	NA	NA	2 days, 2:40:00	NA	NA	0	0			ENST00000424296	ENSG00000099338	CATSPERG
ASF1A	25842	37	6	119221976	119221976	Missense_Mutation	SNP	A	G	NA	KYSE220_OESOPHAGUS	ENST00000229595	0.5	p.E52G	NA	NA	NA	81:148	NA	NA	0	0			ENST00000368508	ENSG00000138385	SSB
PTPRK	5796	37	6	128388749	128388749	Missense_Mutation	SNP	C	T	NA	KYSE220_OESOPHAGUS	ENST00000368215	0.3	p.R691Q	NA	NA	NA	1 day, 1:20:00	NA	NA	2.471e-05	0			ENST00000229595	ENSG00000222046	DCDC2B
ECT2L	345930	37	6	139164310	139164310	Missense_Mutation	SNP	G	C	NA	KYSE220_OESOPHAGUS	ENST00000423192	0.1	p.E179D	NA	NA	NA	29:73	NA	NA	0	0			ENST00000368215	ENSG00000138430	OLA1
SYNE1	23345	37	6	152652703	152652703	Missense_Mutation	SNP	G	C	NA	KYSE220_OESOPHAGUS	ENST00000367255	0.5	p.Q4373E	NA	NA	NA	1 day, 4:14:00	NA	NA	8.236e-06	0			ENST00000423192	ENSG00000151164	RAD9B
PDE10A	10846	37	6	165862454	165862454	Missense_Mutation	SNP	C	T	NA	KYSE220_OESOPHAGUS	ENST00000366882	0.1	p.D110N	NA	NA	NA	08:43:00	NA	NA	8.237e-06	0			ENST00000367255	ENSG00000144229	THSD7B
RPS6KA2	6196	37	6	167184353	167184353	Missense_Mutation	SNP	C	G	NA	KYSE220_OESOPHAGUS	ENST00000510118	0.1	p.E58Q	NA	NA	NA	29:79	NA	NA	0	0			ENST00000366882	ENSG00000116031	CD207
UNC93A	54346	37	6	167711457	167711457	Missense_Mutation	SNP	C	T	NA	KYSE220_OESOPHAGUS	ENST00000230256	0.3	p.T175M	NA	NA	NA	16:38:00	NA	NA	4.118e-05	0			ENST00000510118	ENSG00000115252	PDE1A
SNX8	29886	37	7	2296582	2296582	Missense_Mutation	SNP	A	T	NA	KYSE220_OESOPHAGUS	ENST00000222990	0.3	p.I404N	NA	NA	NA	04:02:00	NA	NA	0	0			ENST00000230256	ENSG00000041880	PARP3
CHST12	55501	37	7	2473458	2473458	Missense_Mutation	SNP	T	C	NA	KYSE220_OESOPHAGUS	ENST00000258711	0.6	p.L395P	NA	NA	NA	1 day, 14:00:00	NA	NA	0	0			ENST00000222990	ENSG00000075711	DLG1
CYTH3	9265	37	7	6210555	6210555	Missense_Mutation	SNP	T	A	NA	KYSE220_OESOPHAGUS	ENST00000350796	0.3	p.N206I	NA	NA	NA	09:24:00	NA	NA	0	0			ENST00000258711	ENSG00000058335	RASGRF1
HOXA3	3200	37	7	27148283	27148283	Missense_Mutation	SNP	G	A	NA	KYSE220_OESOPHAGUS	ENST00000396352	0.4	p.R195C	NA	NA	NA	16:11:00	NA	NA	0	0			ENST00000350796	ENSG00000236699	ARHGEF38
ELMO1	9844	37	7	37382221	37382221	Missense_Mutation	SNP	T	G	NA	KYSE220_OESOPHAGUS	ENST00000310758	0.4	p.D25A	NA	NA	NA	47:338	NA	NA	0	0			ENST00000396352	ENSG00000182111	ZNF716
SFRP4	6424	37	7	37956031	37956031	Missense_Mutation	SNP	A	T	NA	KYSE220_OESOPHAGUS	ENST00000436072	0.2	p.W37R	NA	NA	NA	05:39:00	NA	NA	0	0			ENST00000310758	ENSG00000167110	GOLGA2
ZMIZ2	83637	37	7	44802519	44802519	Missense_Mutation	SNP	G	A	NA	KYSE220_OESOPHAGUS	ENST00000309315	0.4	p.V546I	NA	NA	NA	7 days, 11:01:00	NA	NA	1.647e-05	0			ENST00000436072	ENSG00000154358	OBSCN
ZNF716	441234	37	7	57529228	57529228	Missense_Mutation	SNP	G	T	NA	KYSE220_OESOPHAGUS	ENST00000420713	0.1	p.C354F	NA	NA	NA	36:216	NA	NA	2.479e-05	0			ENST00000309315	ENSG00000005108	THSD7A
MAGI2	9863	37	7	77649281	77649281	Missense_Mutation	SNP	G	T	NA	KYSE220_OESOPHAGUS	ENST00000354212	0.4	p.P1240H	NA	NA	NA	08:00:00	NA	NA	1.648e-05	0			ENST00000420713	ENSG00000113838	TBCCD1
STEAP2	261729	37	7	89856673	89856673	Missense_Mutation	SNP	G	C	NA	KYSE220_OESOPHAGUS	ENST00000287908	0.3	p.W294S	NA	NA	NA	0.670139	NA	NA	0	0			ENST00000354212	ENSG00000155085	AK9
KPNA7	402569	37	7	98805061	98805061	Missense_Mutation	SNP	C	G	NA	KYSE220_OESOPHAGUS	ENST00000327442	0.6	p.R10T	NA	NA	NA	1 day, 4:48:00	NA	NA	0	0			ENST00000287908	ENSG00000186908	ZDHHC17
MUC17	140453	37	7	100677399	100677399	Missense_Mutation	SNP	A	T	NA	KYSE220_OESOPHAGUS	ENST00000306151	0.4	p.E901V	NA	NA	NA	104:257	NA	NA	0	0			ENST00000327442	ENSG00000237440	ZNF737
RELN	5649	37	7	103137069	103137069	Missense_Mutation	SNP	C	T	NA	KYSE220_OESOPHAGUS	ENST00000428762	0.1	p.V3033I	NA	NA	NA	2 days, 6:00:00	NA	NA	0	0			ENST00000306151	ENSG00000187231	SESTD1
COG5	10466	37	7	106888844	106888844	Missense_Mutation	SNP	G	A	NA	KYSE220_OESOPHAGUS	ENST00000347053	0.3	p.S627F	NA	NA	NA	0.976389	NA	NA	0	0			ENST00000428762	ENSG00000189056	RELN
COPG2	26958	37	7	130347833	130347833	Missense_Mutation	SNP	T	C	NA	KYSE220_OESOPHAGUS	ENST00000445977	0.2	p.M73V	NA	NA	NA	15:44:00	NA	NA	8.552e-06	0			ENST00000347053	ENSG00000178222	RNF212
WDR91	29062	37	7	134894386	134894386	Missense_Mutation	SNP	G	T	NA	KYSE220_OESOPHAGUS	ENST00000354475	0.4	p.P82H	NA	NA	NA	5 days, 13:01:00	NA	NA	0	0			ENST00000445977	ENSG00000140478	GOLGA6D
DENND2A	27147	37	7	140301416	140301416	Missense_Mutation	SNP	G	A	NA	KYSE220_OESOPHAGUS	ENST00000275884	0.6	p.P261L	NA	NA	NA	33:65	NA	NA	0	0			ENST00000354475	ENSG00000100372	SLC25A17
BRAF	673	37	7	140508720	140508720	Missense_Mutation	SNP	A	C	NA	KYSE220_OESOPHAGUS	ENST00000288602	0.6	p.C194G	NA	NA	NA	17:51:00	NA	NA	0	0			ENST00000275884	ENSG00000143970	ASXL2
OR2A14	135941	37	7	143826249	143826249	Missense_Mutation	SNP	G	C	NA	KYSE220_OESOPHAGUS	ENST00000408899	0.2	p.R15P	NA	NA	NA	17:24:00	NA	NA	0	0			ENST00000288602	ENSG00000166912	MTMR10
ZNF398	57541	37	7	148876286	148876286	Missense_Mutation	SNP	G	A	NA	KYSE220_OESOPHAGUS	ENST00000475153	0.1	p.R441Q	NA	NA	NA	2 days, 10:00:00	NA	NA	1.647e-05	0			ENST00000408899	ENSG00000106483	SFRP4
KCNH2	3757	37	7	150644729	150644729	Missense_Mutation	SNP	C	G	NA	KYSE220_OESOPHAGUS	ENST00000262186	0.5	p.C977S	NA	NA	NA	06:00:00	NA	NA	0	0			ENST00000475153	ENSG00000189164	ZNF527
CSMD1	64478	37	8	3072079	3072079	Missense_Mutation	SNP	T	G	NA	KYSE220_OESOPHAGUS	ENST00000520002	0.1	p.T1604P	NA	NA	NA	13:20:00	NA	NA	0	0			ENST00000262186	ENSG00000231924	PSG1
SLC7A2	6542	37	8	17417887	17417887	Missense_Mutation	SNP	A	G	NA	KYSE220_OESOPHAGUS	ENST00000494857	0.1	p.D450G	NA	NA	NA	19:21:00	NA	NA	0	0			ENST00000520002	ENSG00000151923	TIAL1
CLU	1191	37	8	27463942	27463942	Missense_Mutation	SNP	A	G	NA	KYSE220_OESOPHAGUS	ENST00000316403	0.1	p.C116R	NA	NA	NA	2 days, 14:00:00	NA	NA	0	0			ENST00000494857	ENSG00000198203	SULT1C2
SULF1	23213	37	8	70551069	70551069	Missense_Mutation	SNP	C	G	NA	KYSE220_OESOPHAGUS	ENST00000260128	0.4	p.P843A	NA	NA	NA	0.808333	NA	NA	0	0			ENST00000316403	ENSG00000144406	UNC80
GDF6	392255	37	8	97157081	97157081	Missense_Mutation	SNP	G	A	NA	KYSE220_OESOPHAGUS	ENST00000287020	0.5	p.H360Y	NA	NA	NA	11:09:00	NA	NA	0	0			ENST00000260128	ENSG00000120708	TGFBI
EXT1	2131	37	8	118819549	118819549	Missense_Mutation	SNP	T	C	NA	KYSE220_OESOPHAGUS	ENST00000378204	0.2	p.H597R	NA	NA	NA	0.521528	NA	NA	0	0			ENST00000287020	ENSG00000164307	ERAP1
FER1L6	654463	37	8	125035789	125035789	Missense_Mutation	SNP	G	C	NA	KYSE220_OESOPHAGUS	ENST00000522917	0.1	p.G747R	NA	NA	NA	1 day, 23:48:00	NA	NA	0	0			ENST00000378204	ENSG00000124003	MOGAT1
ADCY8	114	37	8	131792689	131792689	Missense_Mutation	SNP	C	T	NA	KYSE220_OESOPHAGUS	ENST00000286355	0.5	p.G1235S	NA	NA	NA	1 day, 23:00:00	NA	NA	0	0			ENST00000522917	ENSG00000132510	KDM6B
PHF20L1	51105	37	8	133829661	133829661	Missense_Mutation	SNP	A	G	NA	KYSE220_OESOPHAGUS	ENST00000395386	0.2	p.T484A	NA	NA	NA	21:38:00	NA	NA	0	0			ENST00000286355	ENSG00000185313	SCN10A
TG	7038	37	8	133899089	133899089	Missense_Mutation	SNP	C	T	NA	KYSE220_OESOPHAGUS	ENST00000220616	0.4	p.T491I	NA	NA	NA	2 days, 0:00:00	NA	NA	2.471e-05	0			ENST00000395386	ENSG00000242866	STRC
KHDRBS3	10656	37	8	136594308	136594308	Missense_Mutation	SNP	G	A	NA	KYSE220_OESOPHAGUS	ENST00000355849	0.5	p.G267R	NA	NA	NA	10:21:00	NA	NA	8.239e-06	0			ENST00000220616	ENSG00000196531	NACA
PLEC	5339	37	8	145009399	145009399	Missense_Mutation	SNP	C	T	NA	KYSE220_OESOPHAGUS	ENST00000322810	0.4	p.D366N	NA	NA	NA	12:00:00	NA	NA	0	0			ENST00000355849	ENSG00000256812	CAPNS2
SLC52A2	79581	37	8	145583627	145583627	Missense_Mutation	SNP	T	G	NA	KYSE220_OESOPHAGUS	ENST00000532887	0.1	p.C159G	NA	NA	NA	14:24:00	NA	NA	0	0			ENST00000322810	ENSG00000168631	DPCR1
PGM5	5239	37	9	71006618	71006618	Missense_Mutation	SNP	G	A	NA	KYSE220_OESOPHAGUS	ENST00000396396	0.1	p.G289E	NA	NA	NA	39:204	NA	NA	0	0			ENST00000532887	ENSG00000145113	MUC4
PCSK5	5125	37	9	78722176	78722176	Missense_Mutation	SNP	G	C	NA	KYSE220_OESOPHAGUS	ENST00000545128	0.1	p.D373H	NA	NA	NA	08:33:00	NA	NA	0	0			ENST00000396396	ENSG00000181722	ZBTB20
SPATA31D1	389763	37	9	84609683	84609683	Missense_Mutation	SNP	C	T	NA	KYSE220_OESOPHAGUS	ENST00000344803	0.2	p.S1433F	NA	NA	NA	33:113	NA	NA	0	0			ENST00000545128	ENSG00000197024	ZNF398
AGTPBP1	23287	37	9	88200392	88200392	Missense_Mutation	SNP	C	T	NA	KYSE220_OESOPHAGUS	ENST00000357081	0.3	p.D1051N	NA	NA	NA	25:112	NA	NA	0	0			ENST00000344803	ENSG00000152910	CNTNAP4
NAA35	60560	37	9	88633636	88633636	Missense_Mutation	SNP	A	G	NA	KYSE220_OESOPHAGUS	ENST00000361671	0.5	p.Y646C	NA	NA	NA	5 days, 12:37:00	NA	NA	8.236e-06	0			ENST00000357081	ENSG00000127463	EMC1
STX17	55014	37	9	102691077	102691077	Missense_Mutation	SNP	C	G	NA	KYSE220_OESOPHAGUS	ENST00000259400	0.6	p.I47M	NA	NA	NA	27:79	NA	NA	0	0			ENST00000361671	ENSG00000106701	FSD1L
TEX10	54881	37	9	103108400	103108400	Missense_Mutation	SNP	G	A	NA	KYSE220_OESOPHAGUS	ENST00000374902	0.4	p.S364F	NA	NA	NA	0.840278	NA	NA	0	0			ENST00000259400	ENSG00000180537	RNF182
FSD1L	83856	37	9	108223829	108223829	Missense_Mutation	SNP	C	T	NA	KYSE220_OESOPHAGUS	ENST00000481272	0.1	p.T15I	NA	NA	NA	33:122	NA	NA	0	0			ENST00000374902	ENSG00000185565	LSAMP
ZNF462	58499	37	9	109687956	109687956	Missense_Mutation	SNP	C	T	NA	KYSE220_OESOPHAGUS	ENST00000277225	0.5	p.P588L	NA	NA	NA	13:51:00	NA	NA	0	0			ENST00000481272	ENSG00000153002	CPB1
KLF4	9314	37	9	110250487	110250487	Missense_Mutation	SNP	T	C	NA	KYSE220_OESOPHAGUS	ENST00000374672	0.4	p.Y63C	NA	NA	NA	03:04:00	NA	NA	0	0			ENST00000277225	ENSG00000003989	SLC7A2
LPAR1	1902	37	9	113637804	113637804	Missense_Mutation	SNP	C	G	NA	KYSE220_OESOPHAGUS	ENST00000374431	0.3	p.S331T	NA	NA	NA	14:54:00	NA	NA	0	0			ENST00000374672	ENSG00000048342	CC2D2A
PAPPA	5069	37	9	119065143	119065143	Missense_Mutation	SNP	G	T	NA	KYSE220_OESOPHAGUS	ENST00000328252	0.3	p.D1021Y	NA	NA	NA	18:53:00	NA	NA	0	0			ENST00000374431	ENSG00000286169
BRINP1	1620	37	9	122011289	122011289	Missense_Mutation	SNP	T	C	NA	KYSE220_OESOPHAGUS	ENST00000265922	0.3	p.T120A	NA	NA	NA	16:21:00	NA	NA	0	0			ENST00000328252	ENSG00000213204	AL049697.1
OR1B1	347169	37	9	125391682	125391682	Missense_Mutation	SNP	C	T	NA	KYSE220_OESOPHAGUS	ENST00000304833	0.3	p.V45M	NA	NA	NA	1 day, 2:42:00	NA	NA	3.295e-05	0			ENST00000265922	ENSG00000145526	CDH18
PBX3	5090	37	9	128724473	128724473	Missense_Mutation	SNP	G	A	NA	KYSE220_OESOPHAGUS	ENST00000373489	0.5	p.G368R	NA	NA	NA	10:34:00	NA	NA	0	0			ENST00000304833	ENSG00000197603	C5orf42
GOLGA2	2801	37	9	131019650	131019650	Missense_Mutation	SNP	C	G	NA	KYSE220_OESOPHAGUS	ENST00000421699	0.2	p.G931A	NA	NA	NA	1 day, 12:17:00	NA	NA	0	0			ENST00000373489	ENSG00000050730	TNIP3
DOLK	22845	37	9	131708534	131708534	Missense_Mutation	SNP	G	C	NA	KYSE220_OESOPHAGUS	ENST00000372586	0.3	p.P350R	NA	NA	NA	4 days, 23:43:00	NA	NA	0	0			ENST00000421699	ENSG00000071242	RPS6KA2
PPP1R26	9858	37	9	138377708	138377708	Missense_Mutation	SNP	A	G	NA	KYSE220_OESOPHAGUS	ENST00000356818	0.2	p.K451R	NA	NA	NA	14:02:00	NA	NA	0	0			ENST00000372586	ENSG00000217128	FNIP1
FRMPD4	9758	37	0	12728553	12728553	Missense_Mutation	SNP	G	A	NA	KYSE220_OESOPHAGUS	ENST00000380682	0.1	p.M502I	NA	NA	NA	3 days, 8:00:00	NA	NA	0	0			ENST00000356818	ENSG00000113360	DROSHA
PHKA2	5256	37	0	18923941	18923941	Missense_Mutation	SNP	G	A	NA	KYSE220_OESOPHAGUS	ENST00000379942	0.4	p.P948L	NA	NA	NA	11:38:00	NA	NA	0	0			ENST00000380682	ENSG00000243716	NPIPB5
ZNF645	158506	37	0	22292156	22292156	Missense_Mutation	SNP	C	G	NA	KYSE220_OESOPHAGUS	ENST00000323684	0.1	p.P350A	NA	NA	NA	04:15:00	NA	NA	0	0			ENST00000379942	ENSG00000183117	CSMD1
FAM47B	170062	37	0	34961442	34961442	Missense_Mutation	SNP	G	A	NA	KYSE220_OESOPHAGUS	ENST00000329357	0.5	p.R165H	NA	NA	NA	11:00:00	NA	NA	0	0			ENST00000323684	ENSG00000157570	TSPAN18
OTUD6A	139562	37	0	69282490	69282490	Missense_Mutation	SNP	C	A	NA	KYSE220_OESOPHAGUS	ENST00000338352	0.2	p.T39K	NA	NA	NA	11:00:00	NA	NA	0	0			ENST00000329357	ENSG00000214814	FER1L6
HDX	139324	37	0	83724498	83724498	Missense_Mutation	SNP	G	A	NA	KYSE220_OESOPHAGUS	ENST00000297977	0.5	p.P78L	NA	NA	NA	23:29:00	NA	NA	0	0			ENST00000338352	ENSG00000182674	KCNB2
APOOL	139322	37	0	84301473	84301473	Missense_Mutation	SNP	C	A	NA	KYSE220_OESOPHAGUS	ENST00000373173	0.2	p.P13T	NA	NA	NA	5 days, 16:00:00	NA	NA	0	0			ENST00000297977	ENSG00000184384	MAML2
POF1B	79983	37	0	84600927	84600927	Missense_Mutation	SNP	G	T	NA	KYSE220_OESOPHAGUS	ENST00000262753	0.4	p.P221Q	NA	NA	NA	1 day, 17:41:00	NA	NA	0	0			ENST00000373173	ENSG00000149182	ARFGAP2
TRMT2B	79979	37	0	100292944	100292944	Missense_Mutation	SNP	C	T	NA	KYSE220_OESOPHAGUS	ENST00000372936	0.3	p.E134K	NA	NA	NA	137:159	NA	NA	0	0			ENST00000262753	ENSG00000255307	OR52B2
RBMX	27316	37	0	135957522	135957522	Missense_Mutation	SNP	G	A	NA	KYSE220_OESOPHAGUS	ENST00000320676	0.7	p.P226L	NA	NA	NA	20:39:00	NA	NA	0	0			ENST00000372936	ENSG00000149100	EIF3M
BGN	633	37	0	152770312	152770312	Missense_Mutation	SNP	C	A	NA	KYSE220_OESOPHAGUS	ENST00000331595	0.4	p.Q75K	NA	NA	NA	1 day, 9:00:00	NA	NA	0	0			ENST00000320676	ENSG00000167257	RNF214
HCFC1	3054	37	0	153215016	153215016	Missense_Mutation	SNP	G	A	NA	KYSE220_OESOPHAGUS	ENST00000310441	0.7	p.S2019F	NA	NA	NA	13:19:00	NA	NA	0	0			ENST00000331595	ENSG00000077616	NAALAD2
EMC1	23065	37	1	19557394	19557394	Missense_Mutation	SNP	A	G	NA	KYSE220_OESOPHAGUS	ENST00000477853	0.1	p.F670L	NA	NA	NA	1 day, 20:46:00	NA	NA	4.942e-05	0			ENST00000310441	ENSG00000188992	LIPI
SULT1C2	6819	37	2	108910715	108910715	Missense_Mutation	SNP	T	C	NA	KYSE220_OESOPHAGUS	ENST00000437390	0.2	p.M61T	NA	NA	NA	31:60	NA	NA	2.471e-05	0			ENST00000477853	ENSG00000127903	ZNF835
SCN1A	6323	37	2	166895952	166895952	Missense_Mutation	SNP	A	T	NA	KYSE220_OESOPHAGUS	ENST00000303395	0.4	p.V857D	NA	NA	NA	17:49:00	NA	NA	0	0			ENST00000437390	ENSG00000183150	GPR19
UNC80	285175	37	2	210787098	210787098	Missense_Mutation	SNP	A	T	NA	KYSE220_OESOPHAGUS	ENST00000439458	0.1	p.S1819C	NA	NA	NA	3 days, 3:44:00	NA	NA	3.9e-05	0			ENST00000303395	ENSG00000105251	SHD
C2	717	37	6	31895903	31895903	Missense_Mutation	SNP	C	T	NA	KYSE220_OESOPHAGUS	ENST00000299367	0.5	p.P73L	NA	NA	NA	07:06:00	NA	NA	0	0			ENST00000439458	ENSG00000005810	MYCBP2
POLR1C	9533	37	6	43487534	43487534	Missense_Mutation	SNP	C	T	NA	KYSE220_OESOPHAGUS	ENST00000372389	0.3	p.P114S	NA	NA	NA	04:35:00	NA	NA	0	0			ENST00000299367	ENSG00000099139	PCSK5
PLEC	5339	37	8	145001658	145001658	Missense_Mutation	SNP	C	T	NA	KYSE220_OESOPHAGUS	ENST00000322810	0.4	p.A1363T	NA	NA	NA	04:00:00	NA	NA	3.399e-05	0			ENST00000372389	ENSG00000236980	C3orf84
C9orf3	84909	37	9	97686434	97686434	Missense_Mutation	SNP	G	A	NA	KYSE220_OESOPHAGUS	ENST00000375315	0.2	p.V511M	NA	NA	NA	19:04:00	NA	NA	4.868e-05	0			ENST00000322810	ENSG00000006432	MAP3K9
NOTCH1	4851	37	9	139401377	139401377	Missense_Mutation	SNP	G	A	NA	KYSE220_OESOPHAGUS	ENST00000277541	0.6	p.P1231L	NA	NA	NA	03:05:00	NA	NA	0	0			ENST00000375315	ENSG00000070778	PTPN21
MYPN	84665	37	10	69954181	69954181	Missense_Mutation	SNP	G	A	NA	KYSE220_OESOPHAGUS	ENST00000358913	0.5	p.R996Q	NA	NA	NA	1 day, 12:00:00	NA	NA	2.471e-05	0			ENST00000277541	ENSG00000156958	GALK2
RIN1	9610	37	11	66103304	66103304	Missense_Mutation	SNP	A	G	NA	KYSE220_OESOPHAGUS	ENST00000311320	0.4	p.L104P	NA	NA	NA	03:13:00	NA	NA	0	0			ENST00000358913	ENSG00000182253	SYNM
RNF214	257160	37	11	117105004	117105004	Missense_Mutation	SNP	G	T	NA	KYSE220_OESOPHAGUS	ENST00000531452	0.1	p.V6F	NA	NA	NA	2 days, 21:00:00	NA	NA	4.96e-05	0			ENST00000311320	ENSG00000171914	TLN2
ASCL1	429	37	12	103352276	103352276	Missense_Mutation	SNP	A	C	NA	KYSE220_OESOPHAGUS	ENST00000266744	0.3	p.Q85P	NA	NA	NA	04:03:00	NA	NA	0	0			ENST00000531452	ENSG00000169592	INO80E
NCOR2	9612	37	12	124887049	124887049	Missense_Mutation	SNP	C	T	NA	KYSE220_OESOPHAGUS	ENST00000405201	0.1	p.R514H	NA	NA	NA	06:00:00	NA	NA	2.49e-05	0			ENST00000266744	ENSG00000140386	SCAPER
TRIM9	114088	37	14	51444043	51444043	Missense_Mutation	SNP	G	A	NA	KYSE220_OESOPHAGUS	ENST00000298355	0.3	p.P700L	NA	NA	NA	03:20:00	NA	NA	0	0			ENST00000405201	ENSG00000183751	TBL3
SLC28A1	9154	37	15	85478613	85478613	Missense_Mutation	SNP	G	T	NA	KYSE220_OESOPHAGUS	ENST00000286749	0.3	p.C482F	NA	NA	NA	05:44:00	NA	NA	0	0			ENST00000298355	ENSG00000103351	CLUAP1
SPN	6693	37	16	29676119	29676119	Missense_Mutation	SNP	C	A	NA	KYSE220_OESOPHAGUS	ENST00000360121	0.3	p.A357E	NA	NA	NA	04:00:00	NA	NA	0	0			ENST00000286749	ENSG00000132016	C19orf57
SRCAP	10847	37	16	30718588	30718588	Missense_Mutation	SNP	C	G	NA	KYSE220_OESOPHAGUS	ENST00000262518	0.4	p.P131A	NA	NA	NA	1 day, 14:00:00	NA	NA	4.96e-05	0			ENST00000360121	ENSG00000155657	TTN
RNF167	26001	37	17	4846514	4846514	Missense_Mutation	SNP	G	A	NA	KYSE220_OESOPHAGUS	ENST00000262482	0.6	p.G171S	NA	NA	NA	23:00:00	NA	NA	8.236e-06	0			ENST00000262518	ENSG00000198131	ZNF544
CHRNB1	1140	37	17	7350207	7350207	Missense_Mutation	SNP	C	T	NA	KYSE220_OESOPHAGUS	ENST00000306071	0.2	p.S100L	NA	NA	NA	04:09:00	NA	NA	0	0			ENST00000262482	ENSG00000170959	DCDC1
ARHGEF9	23229	37	0	62898265	62898265	Missense_Mutation	SNP	G	A	NA	KYSE220_OESOPHAGUS	ENST00000253401	0.6	p.P250L	NA	NA	NA	03:08:00	NA	NA	0	0			ENST00000306071	ENSG00000142530	FAM71E1
NRK	203447	37	0	105153867	105153867	Missense_Mutation	SNP	T	G	NA	KYSE220_OESOPHAGUS	ENST00000243300	0.9	p.V745G	NA	NA	NA	20:23:00	NA	NA	0	0			ENST00000253401	ENSG00000197497	ZNF665
NRK	203447	37	0	105156694	105156694	Missense_Mutation	SNP	G	A	NA	KYSE220_OESOPHAGUS	ENST00000243300	0.9	p.E766K	NA	NA	NA	1 day, 17:39:00	NA	NA	0	0			ENST00000243300	ENSG00000143337	TOR1AIP1
MT-ND1	4535	37	0	3394	3394	Missense_Mutation	SNP	T	C	NA	KYSE220_OESOPHAGUS	ENST00000361390	0.2	p.Y30H	NA	NA	NA	5 days, 21:00:00	NA	NA	0	0			ENST00000243300
MT-CO3	4514	37	0	9391	9391	Missense_Mutation	SNP	C	T	NA	KYSE220_OESOPHAGUS	ENST00000362079	0.2	p.T62I	NA	NA	NA	7 days, 4:00:00	NA	NA	0	0			ENST00000361390
CDKN2A	1029	37	9	21971153	21971153	Nonsense_Mutation	SNP	C	A	NA	KYSE220_OESOPHAGUS	ENST00000304494	0.5	p.E69*	NA	NA	NA	04:00:00	NA	NA	0	5			ENST00000362079
HSPG2	3339	37	1	22175138	22175138	Nonsense_Mutation	SNP	G	A	NA	KYSE220_OESOPHAGUS	ENST00000374695	0.3	p.Q2579*	NA	NA	NA	12:07:00	NA	NA	0	0			ENST00000304494
ACOT11	26027	37	1	55063024	55063024	Nonsense_Mutation	SNP	C	T	NA	KYSE220_OESOPHAGUS	ENST00000371316	0.3	p.Q234*	NA	NA	NA	06:07:00	NA	NA	0	0			ENST00000374695
PRPF38B	55119	37	1	109241828	109241828	Nonsense_Mutation	SNP	C	G	NA	KYSE220_OESOPHAGUS	ENST00000370025	0.4	p.S276*	NA	NA	NA	40:97	NA	NA	0	0			ENST00000371316
SPTA1	6708	37	1	158618349	158618349	Nonsense_Mutation	SNP	G	A	NA	KYSE220_OESOPHAGUS	ENST00000368147	0.4	p.Q1222*	NA	NA	NA	1.0375	NA	NA	0	0			ENST00000370025
ITLN1	55600	37	1	160850480	160850480	Nonsense_Mutation	SNP	C	A	NA	KYSE220_OESOPHAGUS	ENST00000326245	0.3	p.G195*	NA	NA	NA	40:161	NA	NA	0	0			ENST00000368147
FCGR2B	2213	37	1	161641334	161641334	Nonsense_Mutation	SNP	C	T	NA	KYSE220_OESOPHAGUS	ENST00000358671	0.5	p.Q96*	NA	NA	NA	21:42:00	NA	NA	0	0			ENST00000326245
FAM35A	54537	37	10	88939975	88939975	Nonsense_Mutation	SNP	G	T	NA	KYSE220_OESOPHAGUS	ENST00000298784	0.1	p.G703*	NA	NA	NA	60:226	NA	NA	0	0			ENST00000358671
SIRT3	23410	37	11	219001	219001	Nonsense_Mutation	SNP	G	T	NA	KYSE220_OESOPHAGUS	ENST00000382743	0.4	p.S337*	NA	NA	NA	03:03:00	NA	NA	0	0			ENST00000298784
SSRP1	6749	37	11	57101945	57101945	Nonsense_Mutation	SNP	G	A	NA	KYSE220_OESOPHAGUS	ENST00000278412	0.2	p.R78*	NA	NA	NA	48:144	NA	NA	0	0			ENST00000382743
IGHMBP2	3508	37	11	68685249	68685249	Nonsense_Mutation	SNP	C	T	NA	KYSE220_OESOPHAGUS	ENST00000255078	0.3	p.R320*	NA	NA	NA	0.992361	NA	NA	8.236e-06	0			ENST00000278412
ZFC3H1	196441	37	12	72005660	72005660	Nonsense_Mutation	SNP	G	A	NA	KYSE220_OESOPHAGUS	ENST00000378743	0.3	p.Q1879*	NA	NA	NA	1 day, 0:39:00	NA	NA	0	0			ENST00000255078
TAOK3	51347	37	12	118639148	118639148	Nonsense_Mutation	SNP	G	A	NA	KYSE220_OESOPHAGUS	ENST00000392533	0.3	p.Q314*	NA	NA	NA	15:19:00	NA	NA	0	0			ENST00000378743
FLT1	2321	37	13	28913333	28913333	Nonsense_Mutation	SNP	C	T	NA	KYSE220_OESOPHAGUS	ENST00000282397	0.4	p.W820*	NA	NA	NA	17:15:00	NA	NA	0	0			ENST00000392533
AJUBA	84962	37	14	23451415	23451415	Nonsense_Mutation	SNP	C	A	NA	KYSE220_OESOPHAGUS	ENST00000262713	0.2	p.E21*	NA	NA	NA	1 day, 3:00:00	NA	NA	0	0			ENST00000282397
SCAPER	49855	37	15	76673721	76673721	Nonsense_Mutation	SNP	G	A	NA	KYSE220_OESOPHAGUS	ENST00000563290	0.1	p.Q1235*	NA	NA	NA	1 day, 15:00:00	NA	NA	0	0			ENST00000262713
ABCC11	85320	37	16	48232113	48232113	Nonsense_Mutation	SNP	A	T	NA	KYSE220_OESOPHAGUS	ENST00000394747	0.1	p.L719*	NA	NA	NA	22:41:00	NA	NA	0	0			ENST00000563290
FZD2	2535	37	17	42635447	42635447	Nonsense_Mutation	SNP	C	T	NA	KYSE220_OESOPHAGUS	ENST00000315323	0.3	p.Q131*	NA	NA	NA	10:16:00	NA	NA	0	0			ENST00000394747
SYT4	6860	37	18	40850369	40850369	Nonsense_Mutation	SNP	C	T	NA	KYSE220_OESOPHAGUS	ENST00000255224	0.3	p.W405*	NA	NA	NA	2 days, 3:12:00	NA	NA	0	0			ENST00000315323
SYT4	6860	37	18	40850370	40850370	Nonsense_Mutation	SNP	C	T	NA	KYSE220_OESOPHAGUS	ENST00000255224	0.3	p.W405*	NA	NA	NA	2 days, 3:12:00	NA	NA	0	0			ENST00000255224
SPRED3	399473	37	19	38882688	38882688	Nonsense_Mutation	SNP	C	T	NA	KYSE220_OESOPHAGUS	ENST00000338502	0.4	p.Q94*	NA	NA	NA	0.677778	NA	NA	0	0			ENST00000255224
LILRA6	79168	37	19	54744742	54744742	Nonsense_Mutation	SNP	G	T	NA	KYSE220_OESOPHAGUS	ENST00000396365	0.2	p.S307*	NA	NA	NA	06:33:00	NA	NA	0	0			ENST00000338502
ZNF544	27300	37	19	58773842	58773842	Nonsense_Mutation	SNP	C	T	NA	KYSE220_OESOPHAGUS	ENST00000596652	0.1	p.Q624*	NA	NA	NA	5 days, 5:00:00	NA	NA	8.236e-06	0			ENST00000396365
SESTD1	91404	37	2	180011135	180011135	Nonsense_Mutation	SNP	G	A	NA	KYSE220_OESOPHAGUS	ENST00000428443	0.3	p.Q211*	NA	NA	NA	23:50:00	NA	NA	0	0			ENST00000596652
SRSF6	6431	37	20	42089629	42089629	Nonsense_Mutation	SNP	A	T	NA	KYSE220_OESOPHAGUS	ENST00000244020	0.3	p.R321*	NA	NA	NA	0.851389	NA	NA	0	0			ENST00000428443
CCDC110	256309	37	4	186380815	186380815	Nonsense_Mutation	SNP	G	C	NA	KYSE220_OESOPHAGUS	ENST00000307588	0.3	p.S309*	NA	NA	NA	1 day, 4:15:00	NA	NA	0	0			ENST00000244020
AHRR	57491	37	5	422937	422937	Nonsense_Mutation	SNP	C	T	NA	KYSE220_OESOPHAGUS	ENST00000505113	0.1	p.Q183*	NA	NA	NA	17:41:00	NA	NA	1.654e-05	0			ENST00000307588
C5orf42	65250	37	5	37226559	37226559	Nonsense_Mutation	SNP	G	C	NA	KYSE220_OESOPHAGUS	ENST00000508244	0.1	p.S713*	NA	NA	NA	0.766667	NA	NA	0	0			ENST00000505113
GPR98	84059	37	5	90151595	90151595	Nonsense_Mutation	SNP	G	T	NA	KYSE220_OESOPHAGUS	ENST00000405460	0.2	p.E5878*	NA	NA	NA	69:85	NA	NA	0	0			ENST00000508244
DMXL1	1657	37	5	118506545	118506545	Nonsense_Mutation	SNP	C	G	NA	KYSE220_OESOPHAGUS	ENST00000311085	0.8	p.S2020*	NA	NA	NA	13:11:00	NA	NA	0	0			ENST00000405460
AK9	221264	37	6	109900795	109900795	Nonsense_Mutation	SNP	C	A	NA	KYSE220_OESOPHAGUS	ENST00000424296	0.2	p.E717*	NA	NA	NA	52:80	NA	NA	0	0			ENST00000311085
THSD7A	221981	37	7	11676136	11676136	Nonsense_Mutation	SNP	G	A	NA	KYSE220_OESOPHAGUS	ENST00000423059	0.4	p.Q215*	NA	NA	NA	15:23:00	NA	NA	0	0			ENST00000424296
GRB10	2887	37	7	50672041	50672041	Nonsense_Mutation	SNP	G	A	NA	KYSE220_OESOPHAGUS	ENST00000401949	0.1	p.Q475*	NA	NA	NA	22:21:00	NA	NA	0	0			ENST00000423059
FER1L6	654463	37	8	125047576	125047576	Nonsense_Mutation	SNP	G	A	NA	KYSE220_OESOPHAGUS	ENST00000522917	0.1	p.W782*	NA	NA	NA	0.764583	NA	NA	0	0			ENST00000401949
FAM135B	51059	37	8	139278026	139278026	Nonsense_Mutation	SNP	G	A	NA	KYSE220_OESOPHAGUS	ENST00000395297	0.1	p.Q73*	NA	NA	NA	15:25:00	NA	NA	0	0			ENST00000522917
ABCA1	19	37	9	107548667	107548667	Nonsense_Mutation	SNP	C	A	NA	KYSE220_OESOPHAGUS	ENST00000374736	0.3	p.E2105*	NA	NA	NA	26:87	NA	NA	0	0			ENST00000395297
TAL2	6887	37	9	108425015	108425015	Nonsense_Mutation	SNP	C	T	NA	KYSE220_OESOPHAGUS	ENST00000334077	0.3	p.Q80*	NA	NA	NA	1 day, 14:12:00	NA	NA	0	0			ENST00000374736
RORC	6097	37	1	151786079	151786079	Nonsense_Mutation	SNP	C	T	NA	KYSE220_OESOPHAGUS	ENST00000318247	0.6	p.W317*	NA	NA	NA	04:33:00	NA	NA	0	0			ENST00000334077
ZNF665	79788	37	19	53667706	53667706	Nonstop_Mutation	SNP	C	A	NA	KYSE220_OESOPHAGUS	ENST00000600412	0.1	p.*614Y	NA	NA	NA	1 day, 15:31:00	NA	NA	0	0			ENST00000318247
GPAM	57678	37	10	113928711	113928711	Splice_Site	SNP	C	A	NA	KYSE220_OESOPHAGUS	ENST00000348367	0.4		NA	NA	NA	1	NA	NA	0	0			ENST00000600412
GPAM	57678	37	10	113928712	113928712	Splice_Site	SNP	T	A	NA	KYSE220_OESOPHAGUS	ENST00000348367	0.4		NA	NA	NA	23:59:00	NA	NA	0	0			ENST00000348367
CACNA1C	775	37	12	2666145	2666145	Splice_Site	SNP	T	C	NA	KYSE220_OESOPHAGUS	ENST00000347598	0.4		NA	NA	NA	46:69	NA	NA	0	0			ENST00000348367
ACACB	32	37	12	109613959	109613959	Splice_Site	SNP	C	A	NA	KYSE220_OESOPHAGUS	ENST00000338432	0.7	p.A443E	NA	NA	NA	73:147	NA	NA	0	0			ENST00000347598
OAS2	4939	37	12	113442740	113442740	Splice_Site	SNP	G	A	NA	KYSE220_OESOPHAGUS	ENST00000342315	0.4	p.G394E	NA	NA	NA	14:33:00	NA	NA	0	0			ENST00000338432
ABCA8	10351	37	17	66914189	66914189	Splice_Site	SNP	C	T	NA	KYSE220_OESOPHAGUS	ENST00000269080	0.2	p.A642A	NA	NA	NA	1 day, 15:19:00	NA	NA	0	0			ENST00000342315
FBL	2091	37	19	40328352	40328352	Splice_Site	SNP	G	A	NA	KYSE220_OESOPHAGUS	ENST00000221801	0.3	p.I227I	NA	NA	NA	1 day, 9:29:00	NA	NA	3.297e-05	0			ENST00000269080
PSG1	5669	37	19	43371302	43371302	Splice_Site	SNP	T	C	NA	KYSE220_OESOPHAGUS	ENST00000436291	0.2	p.D415G	NA	NA	NA	0.617361	NA	NA	0	0			ENST00000221801
PRODH	5625	37	22	18907217	18907217	Splice_Site	SNP	A	G	NA	KYSE220_OESOPHAGUS	ENST00000357068	0.6		NA	NA	NA	07:14:00	NA	NA	1.647e-05	0			ENST00000436291
CC2D2A	57545	37	4	15597707	15597707	Splice_Site	SNP	G	A	NA	KYSE220_OESOPHAGUS	ENST00000503292	0.1		NA	NA	NA	09:05:00	NA	NA	0	0			ENST00000357068
CXCL14	9547	37	5	134907559	134907559	Splice_Site	SNP	C	G	NA	KYSE220_OESOPHAGUS	ENST00000337225	0.5		NA	NA	NA	06:20:00	NA	NA	0	0			ENST00000503292
GLI3	2737	37	7	42187826	42187826	Splice_Site	SNP	G	A	NA	KYSE220_OESOPHAGUS	ENST00000395925	0.3	p.Y122Y	NA	NA	NA	04:23:00	NA	NA	0	0			ENST00000337225
KCNH2	3757	37	7	150648207	150648207	Splice_Site	SNP	G	A	NA	KYSE220_OESOPHAGUS	ENST00000262186	0.5	p.S649S	NA	NA	NA	04:06:00	NA	NA	0	0			ENST00000395925
FGL1	2267	37	8	17739687	17739687	Splice_Site	SNP	G	A	NA	KYSE220_OESOPHAGUS	ENST00000398056	0.2	p.A22V	NA	NA	NA	1 day, 0:01:00	NA	NA	4.118e-05	0			ENST00000262186
VSIG1	340547	37	0	107319305	107319305	Splice_Site	SNP	A	G	NA	KYSE220_OESOPHAGUS	ENST00000217957	0.5		NA	NA	NA	1 day, 14:52:00	NA	NA	0	0			ENST00000398056
FHL1	2273	37	0	135289951	135289951	Splice_Site	SNP	G	A	NA	KYSE220_OESOPHAGUS	ENST00000345434	0.3	p.G111E	NA	NA	NA	22:14:00	NA	NA	0	0			ENST00000217957
TTN	7273	37	2	179408841	179408841	Splice_Site	SNP	T	C	NA	KYSE220_OESOPHAGUS	ENST00000591111	0.1	p.E30369E	NA	NA	NA	150:71	NA	NA	2.484e-05	0			ENST00000345434
TRDN	10345	37	6	123869757	123869757	Splice_Site	SNP	G	C	NA	KYSE220_OESOPHAGUS	ENST00000398178	0.3	p.A78G	NA	NA	NA	11:04:00	NA	NA	0	0			ENST00000591111
COPB1	1315	37	11	14520533	14520533	Splice_Site	SNP	T	C	NA	KYSE220_OESOPHAGUS	ENST00000249923	0.3		NA	NA	NA	04:00:00	NA	NA	0	0			ENST00000398178
DDX21	9188	37	10	70726774	70726774	Splice_Site	DEL	T	-	NA	KYSE220_OESOPHAGUS	ENST00000354185	0.4	p.F302fs	NA	NA	NA	0.416667	NA	NA	0	0			ENST00000249923
KANSL1L	151050	37	2	210892021	210892023	Splice_Site	DEL	TCT	-	NA	KYSE220_OESOPHAGUS	ENST00000281772	0.9	p.816_817EE>E	NA	NA	NA	17:52:00	NA	NA	1.647e-05	0			ENST00000354185
ACOT12	134526	37	5	80639978	80639978	Splice_Site	DEL	C	-	NA	KYSE220_OESOPHAGUS	ENST00000307624	0.3		NA	NA	NA	2 days, 9:09:00	NA	NA	0	0			ENST00000281772
TMEM132D	121256	37	12	129558525	129558525	Silent	SNP	G	A	NA	KYSE220_OESOPHAGUS	ENST00000422113	0.2	p.I1065I	NA	NA	NA	23:59:00	NA	NA	6.589e-05	8			ENST00000307624
RHCE	6006	37	1	25718594	25718594	Silent	SNP	G	A	NA	KYSE220_OESOPHAGUS	ENST00000294413	0.7	p.F175F	NA	NA	NA	2 days, 12:23:00	NA	NA	7.413e-05	7
HNRNPCL1	343069	37	1	12907861	12907861	Silent	SNP	G	A	NA	KYSE220_OESOPHAGUS	ENST00000317869	0.6	p.N94N	NA	NA	NA	0.502083	NA	NA	0.000313	3
DEPDC1	55635	37	1	68947832	68947832	Silent	SNP	G	C	NA	KYSE220_OESOPHAGUS	ENST00000456315	0.2	p.L553L	NA	NA	NA	194:236	NA	NA	0	3
LPPR5	0	37	1	99380468	99380468	Silent	SNP	G	A	NA	KYSE220_OESOPHAGUS	ENST00000263177	0.4	p.C269C	NA	NA	NA	3 days, 18:44:00	NA	NA	8.237e-05	3
TRIM9	114088	37	14	51444042	51444042	Silent	SNP	G	A	NA	KYSE220_OESOPHAGUS	ENST00000298355	0.3	p.P700P	NA	NA	NA	03:20:00	NA	NA	8.239e-06	3
NSFL1C	55968	37	20	1445045	1445045	Silent	SNP	G	A	NA	KYSE220_OESOPHAGUS	ENST00000216879	0.4	p.D44D	NA	NA	NA	2 days, 18:00:00	NA	NA	0.0001235	3
SPEG	10290	37	2	220354242	220354242	Silent	SNP	G	A	NA	KYSE220_OESOPHAGUS	ENST00000312358	0.7	p.S2834S	NA	NA	NA	13:33:00	NA	NA	0.0003061	3
CHD5	26038	37	1	6206288	6206288	Silent	SNP	G	T	NA	KYSE220_OESOPHAGUS	ENST00000262450	0.3	p.R596R	NA	NA	NA	14:17:00	NA	NA	0	0
PRAMEF2	65122	37	1	12919602	12919602	Silent	SNP	C	A	NA	KYSE220_OESOPHAGUS	ENST00000240189	0.2	p.A114A	NA	NA	NA	14:05:00	NA	NA	8.241e-06	0
TIE1	7075	37	1	43785180	43785180	Silent	SNP	C	T	NA	KYSE220_OESOPHAGUS	ENST00000372476	0.3	p.V1029V	NA	NA	NA	38:103	NA	NA	0	0
DNAJC6	9829	37	1	65878648	65878648	Silent	SNP	C	T	NA	KYSE220_OESOPHAGUS	ENST00000395325	0.3	p.F894F	NA	NA	NA	94:289	NA	NA	8.236e-06	0
MCOLN3	55283	37	1	85484881	85484881	Silent	SNP	T	C	NA	KYSE220_OESOPHAGUS	ENST00000370589	0.2	p.K529K	NA	NA	NA	1 day, 6:52:00	NA	NA	0	0
DDX20	11218	37	1	112303440	112303440	Silent	SNP	A	C	NA	KYSE220_OESOPHAGUS	ENST00000369702	0.4	p.R265R	NA	NA	NA	41:74	NA	NA	3.295e-05	0
RHOC	389	37	1	113245227	113245227	Silent	SNP	C	T	NA	KYSE220_OESOPHAGUS	ENST00000285735	0.2	p.R122R	NA	NA	NA	09:38:00	NA	NA	4.942e-05	0
EFNA4	1945	37	1	155041436	155041436	Silent	SNP	C	T	NA	KYSE220_OESOPHAGUS	ENST00000368409	0.3	p.L193L	NA	NA	NA	0.802083	NA	NA	0	0
FCRL3	115352	37	1	157668232	157668232	Silent	SNP	G	A	NA	KYSE220_OESOPHAGUS	ENST00000368184	0.3	p.Y80Y	NA	NA	NA	57:85	NA	NA	4.942e-05	0
ASTN1	460	37	1	177001902	177001902	Silent	SNP	C	A	NA	KYSE220_OESOPHAGUS	ENST00000367654	0.3	p.R185R	NA	NA	NA	08:33:00	NA	NA	1.647e-05	0
CACNA1E	777	37	1	181684487	181684487	Silent	SNP	C	T	NA	KYSE220_OESOPHAGUS	ENST00000367573	0.2	p.L395L	NA	NA	NA	27:70	NA	NA	3.311e-05	0
HMCN1	83872	37	1	186088959	186088959	Silent	SNP	G	A	NA	KYSE220_OESOPHAGUS	ENST00000271588	0.4	p.G4013G	NA	NA	NA	0.904167	NA	NA	0	0
HMCN1	83872	37	1	186101531	186101531	Silent	SNP	G	A	NA	KYSE220_OESOPHAGUS	ENST00000271588	0.4	p.L4434L	NA	NA	NA	11:35:00	NA	NA	0	0
ELF3	1999	37	1	201983138	201983138	Silent	SNP	G	A	NA	KYSE220_OESOPHAGUS	ENST00000359651	0.3	p.L329L	NA	NA	NA	03:12:00	NA	NA	0	0
PPFIA4	8497	37	1	203020936	203020936	Silent	SNP	G	T	NA	KYSE220_OESOPHAGUS	ENST00000447715	0.2	p.L521L	NA	NA	NA	06:12:00	NA	NA	0	0
CHI3L1	1116	37	1	203151972	203151972	Silent	SNP	C	T	NA	KYSE220_OESOPHAGUS	ENST00000255409	0.3	p.K158K	NA	NA	NA	04:21:00	NA	NA	8.236e-06	0
SMYD3	64754	37	1	246021926	246021926	Silent	SNP	A	G	NA	KYSE220_OESOPHAGUS	ENST00000388985	0.4	p.N316N	NA	NA	NA	0.667361	NA	NA	0	0
KIF5B	3799	37	10	32337450	32337450	Silent	SNP	G	A	NA	KYSE220_OESOPHAGUS	ENST00000302418	0.4	p.F52F	NA	NA	NA	37:67	NA	NA	0	0
SORBS1	10580	37	10	97096350	97096350	Silent	SNP	C	T	NA	KYSE220_OESOPHAGUS	ENST00000361941	0.3	p.E1189E	NA	NA	NA	14:26:00	NA	NA	0	0
KNDC1	85442	37	10	134999821	134999821	Silent	SNP	G	A	NA	KYSE220_OESOPHAGUS	ENST00000304613	0.3	p.P323P	NA	NA	NA	16:00:00	NA	NA	2.475e-05	0
PEX16	9409	37	11	45937304	45937304	Silent	SNP	C	T	NA	KYSE220_OESOPHAGUS	ENST00000378750	0.5	p.V103V	NA	NA	NA	1 day, 4:31:00	NA	NA	0	0
OR8H1	219469	37	11	56058458	56058458	Silent	SNP	G	C	NA	KYSE220_OESOPHAGUS	ENST00000313022	0.2	p.L27L	NA	NA	NA	41:80	NA	NA	0	0
OR8U1	219417	37	11	56143654	56143654	Silent	SNP	C	T	NA	KYSE220_OESOPHAGUS	ENST00000302270	0.1	p.L185L	NA	NA	NA	39:128	NA	NA	0	0
RPS6KB2	6199	37	11	67200253	67200253	Silent	SNP	C	T	NA	KYSE220_OESOPHAGUS	ENST00000312629	0.5	p.S187S	NA	NA	NA	0.758333	NA	NA	0	0
ANO1	55107	37	11	69934022	69934022	Silent	SNP	G	A	NA	KYSE220_OESOPHAGUS	ENST00000355303	0.5	p.G91G	NA	NA	NA	09:50:00	NA	NA	0	0
TAS2R50	259296	37	12	11138659	11138659	Silent	SNP	A	C	NA	KYSE220_OESOPHAGUS	ENST00000506868	0.1	p.V267V	NA	NA	NA	28:97	NA	NA	0	0
DDN	23109	37	12	49391492	49391492	Silent	SNP	G	A	NA	KYSE220_OESOPHAGUS	ENST00000421952	0.2	p.S389S	NA	NA	NA	04:13:00	NA	NA	0	0
CALCOCO1	57658	37	12	54115397	54115397	Silent	SNP	C	T	NA	KYSE220_OESOPHAGUS	ENST00000550804	0.1	p.G204G	NA	NA	NA	69:170	NA	NA	0	0
SMUG1	23583	37	12	54576186	54576186	Silent	SNP	G	A	NA	KYSE220_OESOPHAGUS	ENST00000508394	0.2	p.F169F	NA	NA	NA	0.504861	NA	NA	0	0
MMP19	4327	37	12	56232478	56232478	Silent	SNP	C	T	NA	KYSE220_OESOPHAGUS	ENST00000322569	0.4	p.E269E	NA	NA	NA	12:57:00	NA	NA	0	0
NACA	4666	37	12	57112341	57112341	Silent	SNP	T	C	NA	KYSE220_OESOPHAGUS	ENST00000454682	0.1	p.A991A	NA	NA	NA	05:15:00	NA	NA	1.781e-05	0
HECTD4	283450	37	12	112688064	112688064	Silent	SNP	G	T	NA	KYSE220_OESOPHAGUS	ENST00000430131	0.2	p.L856L	NA	NA	NA	52:118	NA	NA	0	0
KNTC1	9735	37	12	123075949	123075949	Silent	SNP	C	T	NA	KYSE220_OESOPHAGUS	ENST00000333479	0.7	p.F1398F	NA	NA	NA	80:252	NA	NA	0	0
TMEM132D	121256	37	12	129566520	129566520	Silent	SNP	G	C	NA	KYSE220_OESOPHAGUS	ENST00000422113	0.2	p.T569T	NA	NA	NA	06:16:00	NA	NA	0	0
PGAM5	192111	37	12	133294698	133294698	Silent	SNP	C	T	NA	KYSE220_OESOPHAGUS	ENST00000498926	0.2	p.I237I	NA	NA	NA	12:12:00	NA	NA	0	0
POSTN	10631	37	13	38159046	38159046	Silent	SNP	G	T	NA	KYSE220_OESOPHAGUS	ENST00000379747	0.4	p.I305I	NA	NA	NA	19:18:00	NA	NA	0	0
PCDH17	27253	37	13	58208003	58208003	Silent	SNP	C	G	NA	KYSE220_OESOPHAGUS	ENST00000377918	0.3	p.T441T	NA	NA	NA	07:05:00	NA	NA	0	0
PIBF1	10464	37	13	73547765	73547765	Silent	SNP	G	A	NA	KYSE220_OESOPHAGUS	ENST00000326291	0.6	p.T667T	NA	NA	NA	23:46:00	NA	NA	2.472e-05	0
DCT	1638	37	13	95092287	95092287	Silent	SNP	T	G	NA	KYSE220_OESOPHAGUS	ENST00000377028	0.5	p.V475V	NA	NA	NA	1 day, 9:13:00	NA	NA	3.295e-05	0
RNF113B	140432	37	13	98828867	98828867	Silent	SNP	C	T	NA	KYSE220_OESOPHAGUS	ENST00000267291	0.6	p.G208G	NA	NA	NA	21:33:00	NA	NA	0	0
SALL2	6297	37	14	21991201	21991201	Silent	SNP	G	A	NA	KYSE220_OESOPHAGUS	ENST00000327430	0.3	p.S887S	NA	NA	NA	21:00:00	NA	NA	4.118e-05	0
CDH24	64403	37	14	23524790	23524790	Silent	SNP	G	A	NA	KYSE220_OESOPHAGUS	ENST00000267383	0.5	p.F51F	NA	NA	NA	1 day, 2:00:00	NA	NA	4.942e-05	0
NOP9	161424	37	14	24771492	24771492	Silent	SNP	C	T	NA	KYSE220_OESOPHAGUS	ENST00000267425	0.3	p.V335V	NA	NA	NA	43:81	NA	NA	0	0
ZFYVE26	23503	37	14	68242683	68242683	Silent	SNP	C	T	NA	KYSE220_OESOPHAGUS	ENST00000347230	0.4	p.L1705L	NA	NA	NA	2 days, 18:00:00	NA	NA	0	0
PCNX	22990	37	14	71524368	71524368	Silent	SNP	C	A	NA	KYSE220_OESOPHAGUS	ENST00000304743	0.2	p.L1593L	NA	NA	NA	87:262	NA	NA	0	0
AHSA1	10598	37	14	77929060	77929060	Silent	SNP	C	T	NA	KYSE220_OESOPHAGUS	ENST00000216479	0.3	p.L144L	NA	NA	NA	21:57:00	NA	NA	0	0
UNC79	57578	37	14	94008943	94008943	Silent	SNP	G	A	NA	KYSE220_OESOPHAGUS	ENST00000393151	0.2	p.L552L	NA	NA	NA	0.799306	NA	NA	0	0
BCL11B	64919	37	14	99723842	99723842	Silent	SNP	C	T	NA	KYSE220_OESOPHAGUS	ENST00000357195	0.3	p.T131T	NA	NA	NA	1 day, 3:43:00	NA	NA	4.118e-05	0
CDC42BPB	9578	37	14	103406572	103406572	Silent	SNP	G	A	NA	KYSE220_OESOPHAGUS	ENST00000361246	0.2	p.L1500L	NA	NA	NA	04:00:00	NA	NA	1.652e-05	0
INF2	64423	37	14	105169461	105169461	Silent	SNP	G	A	NA	KYSE220_OESOPHAGUS	ENST00000392634	0.4	p.V137V	NA	NA	NA	09:24:00	NA	NA	0	0
AHNAK2	113146	37	14	105409922	105409922	Silent	SNP	G	A	NA	KYSE220_OESOPHAGUS	ENST00000333244	0.5	p.L3956L	NA	NA	NA	83:200	NA	NA	8.267e-06	0
AHNAK2	113146	37	14	105409923	105409923	Silent	SNP	G	A	NA	KYSE220_OESOPHAGUS	ENST00000333244	0.5	p.S3955S	NA	NA	NA	84:201	NA	NA	0	0
HERC2	8924	37	15	28366498	28366498	Silent	SNP	G	T	NA	KYSE220_OESOPHAGUS	ENST00000261609	0.7	p.R4422R	NA	NA	NA	1 day, 10:00:00	NA	NA	0	0
FAM189A1	23359	37	15	29415590	29415590	Silent	SNP	G	A	NA	KYSE220_OESOPHAGUS	ENST00000261275	0.4	p.R524R	NA	NA	NA	1 day, 4:01:00	NA	NA	0	0
FAN1	22909	37	15	31197439	31197439	Silent	SNP	C	T	NA	KYSE220_OESOPHAGUS	ENST00000362065	0.4	p.S191S	NA	NA	NA	2 days, 5:00:00	NA	NA	0	0
SLC24A5	283652	37	15	48414172	48414172	Silent	SNP	C	T	NA	KYSE220_OESOPHAGUS	ENST00000341459	0.3	p.F80F	NA	NA	NA	32:81	NA	NA	0	0
DMXL2	23312	37	15	51763498	51763498	Silent	SNP	C	T	NA	KYSE220_OESOPHAGUS	ENST00000251076	0.5	p.P2437P	NA	NA	NA	40:102	NA	NA	2.471e-05	0
RGMA	56963	37	15	93595618	93595618	Silent	SNP	G	A	NA	KYSE220_OESOPHAGUS	ENST00000329082	0.7	p.L84L	NA	NA	NA	08:20:00	NA	NA	0	0
CRAMP1L	57585	37	16	1687838	1687838	Silent	SNP	C	A	NA	KYSE220_OESOPHAGUS	ENST00000397412	0.3	p.G236G	NA	NA	NA	19:54:00	NA	NA	0	0
MLST8	64223	37	16	2258318	2258318	Silent	SNP	C	T	NA	KYSE220_OESOPHAGUS	ENST00000569417	0.1	p.R227R	NA	NA	NA	2 days, 15:00:00	NA	NA	8.262e-06	0
INO80E	283899	37	16	30012334	30012334	Silent	SNP	C	T	NA	KYSE220_OESOPHAGUS	ENST00000563197	0.1	p.S123S	NA	NA	NA	15:19:00	NA	NA	2.475e-05	0
ZNF689	115509	37	16	30620955	30620955	Silent	SNP	G	A	NA	KYSE220_OESOPHAGUS	ENST00000287461	0.3	p.C70C	NA	NA	NA	17:34:00	NA	NA	0	0
TGFB1I1	7041	37	16	31488316	31488316	Silent	SNP	C	T	NA	KYSE220_OESOPHAGUS	ENST00000394863	0.3	p.D368D	NA	NA	NA	04:00:00	NA	NA	0	0
COG4	25839	37	16	70531909	70531909	Silent	SNP	A	G	NA	KYSE220_OESOPHAGUS	ENST00000323786	0.5	p.C415C	NA	NA	NA	15:37:00	NA	NA	0	0
CENPN	55839	37	16	81053854	81053854	Silent	SNP	G	A	NA	KYSE220_OESOPHAGUS	ENST00000305850	0.5	p.L168L	NA	NA	NA	13:32:00	NA	NA	0	0
KCNG4	93107	37	16	84270966	84270966	Silent	SNP	C	T	NA	KYSE220_OESOPHAGUS	ENST00000308251	0.4	p.R42R	NA	NA	NA	04:16:00	NA	NA	0	0
WRAP53	55135	37	17	7606073	7606073	Silent	SNP	C	T	NA	KYSE220_OESOPHAGUS	ENST00000316024	0.5	p.L393L	NA	NA	NA	13:22:00	NA	NA	0	0
EFNB3	1949	37	17	7612771	7612771	Silent	SNP	C	A	NA	KYSE220_OESOPHAGUS	ENST00000226091	0.2	p.G300G	NA	NA	NA	08:21:00	NA	NA	0	0
NCOR1	9611	37	17	15965541	15965541	Silent	SNP	G	A	NA	KYSE220_OESOPHAGUS	ENST00000268712	0.3	p.R1755R	NA	NA	NA	09:37:00	NA	NA	0	0
NF1	4763	37	17	29685529	29685529	Silent	SNP	C	T	NA	KYSE220_OESOPHAGUS	ENST00000358273	0.4	p.L2668L	NA	NA	NA	16:38:00	NA	NA	0	0
KRT28	162605	37	17	38950233	38950233	Silent	SNP	G	A	NA	KYSE220_OESOPHAGUS	ENST00000306658	0.7	p.I348I	NA	NA	NA	24:85	NA	NA	0	0
KLHL11	55175	37	17	40010829	40010829	Silent	SNP	C	T	NA	KYSE220_OESOPHAGUS	ENST00000319121	0.3	p.L430L	NA	NA	NA	26:68	NA	NA	8.236e-06	0
DCAKD	79877	37	17	43111610	43111610	Silent	SNP	G	A	NA	KYSE220_OESOPHAGUS	ENST00000452796	0.2	p.T87T	NA	NA	NA	09:29:00	NA	NA	0	0
GIP	2695	37	17	47044583	47044583	Silent	SNP	C	T	NA	KYSE220_OESOPHAGUS	ENST00000357424	0.2	p.T4T	NA	NA	NA	17:48:00	NA	NA	1.647e-05	0
SPATA20	64847	37	17	48632628	48632628	Silent	SNP	C	T	NA	KYSE220_OESOPHAGUS	ENST00000356488	0.4	p.T715T	NA	NA	NA	05:19:00	NA	NA	0	0
LAMA1	284217	37	18	6965324	6965324	Silent	SNP	G	A	NA	KYSE220_OESOPHAGUS	ENST00000389658	0.3	p.T2386T	NA	NA	NA	0.83125	NA	NA	0	0
ZNF521	25925	37	18	22804390	22804390	Silent	SNP	G	A	NA	KYSE220_OESOPHAGUS	ENST00000361524	0.3	p.L1164L	NA	NA	NA	3 days, 0:00:00	NA	NA	3.295e-05	0
PTBP1	5725	37	19	808601	808601	Silent	SNP	C	G	NA	KYSE220_OESOPHAGUS	ENST00000349038	0.4	p.L408L	NA	NA	NA	05:00:00	NA	NA	8.257e-06	0
TICAM1	148022	37	19	4817166	4817166	Silent	SNP	G	T	NA	KYSE220_OESOPHAGUS	ENST00000248244	0.5	p.I408I	NA	NA	NA	06:09:00	NA	NA	0	0
SH2D3A	10045	37	19	6755190	6755190	Silent	SNP	C	T	NA	KYSE220_OESOPHAGUS	ENST00000245908	0.6	p.T211T	NA	NA	NA	1 day, 7:00:00	NA	NA	3.295e-05	0
STXBP2	6813	37	19	7705691	7705691	Silent	SNP	C	T	NA	KYSE220_OESOPHAGUS	ENST00000221283	0.5	p.T107T	NA	NA	NA	14:17:00	NA	NA	0	0
MUC16	94025	37	19	9091647	9091647	Silent	SNP	G	A	NA	KYSE220_OESOPHAGUS	ENST00000397910	0.4	p.P56P	NA	NA	NA	2 days, 13:00:00	NA	NA	0	0
CPAMD8	27151	37	19	17119367	17119367	Silent	SNP	G	A	NA	KYSE220_OESOPHAGUS	ENST00000443236	0.1	p.D216D	NA	NA	NA	12:14:00	NA	NA	0	0
MYO9B	4650	37	19	17306037	17306037	Silent	SNP	C	T	NA	KYSE220_OESOPHAGUS	ENST00000594824	0.1	p.S1267S	NA	NA	NA	13:00:00	NA	NA	8.323e-06	0
SLC27A1	376497	37	19	17599678	17599678	Silent	SNP	C	T	NA	KYSE220_OESOPHAGUS	ENST00000252595	0.7	p.F272F	NA	NA	NA	14:00:00	NA	NA	0	0
KMT2B	9757	37	19	36214712	36214712	Silent	SNP	C	T	NA	KYSE220_OESOPHAGUS	ENST00000222270	0.7	p.R1046R	NA	NA	NA	06:49:00	NA	NA	0	0
ZFP82	284406	37	19	36883766	36883766	Silent	SNP	G	A	NA	KYSE220_OESOPHAGUS	ENST00000392161	0.3	p.S492S	NA	NA	NA	0.757639	NA	NA	0	0
FCGBP	8857	37	19	40366125	40366125	Silent	SNP	G	A	NA	KYSE220_OESOPHAGUS	ENST00000221347	0.6	p.G4703G	NA	NA	NA	04:21:00	NA	NA	0	0
CYP2A7	1549	37	19	41384701	41384701	Silent	SNP	C	T	NA	KYSE220_OESOPHAGUS	ENST00000301146	0.4	p.Q265Q	NA	NA	NA	0.963194	NA	NA	1.648e-05	0
PSG8	440533	37	19	43258672	43258672	Silent	SNP	C	T	NA	KYSE220_OESOPHAGUS	ENST00000306511	0.4	p.L352L	NA	NA	NA	51:96	NA	NA	0	0
ZNF225	7768	37	19	44636240	44636240	Silent	SNP	A	G	NA	KYSE220_OESOPHAGUS	ENST00000262894	0.6	p.K491K	NA	NA	NA	65:199	NA	NA	0	0
PRKD2	25865	37	19	47207463	47207463	Silent	SNP	G	A	NA	KYSE220_OESOPHAGUS	ENST00000291281	0.4	p.L284L	NA	NA	NA	09:20:00	NA	NA	0	0
MYH14	79784	37	19	50784949	50784949	Silent	SNP	C	A	NA	KYSE220_OESOPHAGUS	ENST00000596571	0.1	p.T1422T	NA	NA	NA	03:11:00	NA	NA	0	0
CCDC106	29903	37	19	56160820	56160820	Silent	SNP	C	A	NA	KYSE220_OESOPHAGUS	ENST00000586790	0.1	p.V61V	NA	NA	NA	06:26:00	NA	NA	0	0
NLRP5	126206	37	19	56544139	56544139	Silent	SNP	G	A	NA	KYSE220_OESOPHAGUS	ENST00000390649	0.3	p.Q813Q	NA	NA	NA	28:83	NA	NA	0	0
ZNF547	284306	37	19	57883203	57883203	Silent	SNP	G	A	NA	KYSE220_OESOPHAGUS	ENST00000282282	0.3	p.G26G	NA	NA	NA	83:248	NA	NA	0	0
ZSCAN4	201516	37	19	58189410	58189410	Silent	SNP	C	T	NA	KYSE220_OESOPHAGUS	ENST00000318203	0.5	p.S175S	NA	NA	NA	26:101	NA	NA	0	0
SH3YL1	26751	37	2	249831	249831	Silent	SNP	C	T	NA	KYSE220_OESOPHAGUS	ENST00000405430	0.1	p.A42A	NA	NA	NA	28:63	NA	NA	0	0
ZNF512	84450	37	2	27844184	27844184	Silent	SNP	T	C	NA	KYSE220_OESOPHAGUS	ENST00000355467	0.4	p.S520S	NA	NA	NA	17:47:00	NA	NA	0	0
BIRC6	57448	37	2	32772952	32772952	Silent	SNP	A	G	NA	KYSE220_OESOPHAGUS	ENST00000421745	0.2	p.T4282T	NA	NA	NA	5 days, 18:55:00	NA	NA	0	0
HEATR5B	54497	37	2	37241113	37241113	Silent	SNP	G	A	NA	KYSE220_OESOPHAGUS	ENST00000233099	0.5	p.L1385L	NA	NA	NA	0.797222	NA	NA	0	0
SPTBN1	6711	37	2	54858526	54858526	Silent	SNP	C	T	NA	KYSE220_OESOPHAGUS	ENST00000356805	0.4	p.Y1114Y	NA	NA	NA	0.835417	NA	NA	0	0
XPO1	7514	37	2	61726988	61726988	Silent	SNP	G	A	NA	KYSE220_OESOPHAGUS	ENST00000401558	0.2	p.I150I	NA	NA	NA	22:57:00	NA	NA	0	0
AAK1	22848	37	2	69736497	69736497	Silent	SNP	G	A	NA	KYSE220_OESOPHAGUS	ENST00000409085	0.4	p.S624S	NA	NA	NA	16:40:00	NA	NA	0	0
REG3G	130120	37	2	79255351	79255351	Silent	SNP	A	G	NA	KYSE220_OESOPHAGUS	ENST00000272324	0.5	p.K159K	NA	NA	NA	2 days, 5:18:00	NA	NA	0	0
ACTR1B	10120	37	2	98280333	98280333	Silent	SNP	G	A	NA	KYSE220_OESOPHAGUS	ENST00000289228	0.5	p.I7I	NA	NA	NA	03:02:00	NA	NA	0	0
SULT1C3	442038	37	2	108863656	108863656	Silent	SNP	G	A	NA	KYSE220_OESOPHAGUS	ENST00000329106	0.2	p.A2A	NA	NA	NA	36:68	NA	NA	4.942e-05	0
NEB	4703	37	2	152531834	152531834	Silent	SNP	G	C	NA	KYSE220_OESOPHAGUS	ENST00000172853	0.1	p.L1282L	NA	NA	NA	54:112	NA	NA	0	0
FIGN	55137	37	2	164466521	164466521	Silent	SNP	G	C	NA	KYSE220_OESOPHAGUS	ENST00000333129	0.3	p.T607T	NA	NA	NA	1 day, 0:59:00	NA	NA	1.654e-05	0
XIRP2	129446	37	2	168114685	168114685	Silent	SNP	G	A	NA	KYSE220_OESOPHAGUS	ENST00000409728	0.1	p.K576K	NA	NA	NA	18:35:00	NA	NA	8.279e-06	0
TTN	7273	37	2	179459225	179459225	Silent	SNP	G	A	NA	KYSE220_OESOPHAGUS	ENST00000591111	0.1	p.H17691H	NA	NA	NA	76:173	NA	NA	0	0
SATB2	23314	37	2	200137108	200137108	Silent	SNP	C	A	NA	KYSE220_OESOPHAGUS	ENST00000417098	0.1	p.L676L	NA	NA	NA	1 day, 20:22:00	NA	NA	0	0
ANKZF1	55139	37	2	220099003	220099003	Silent	SNP	C	T	NA	KYSE220_OESOPHAGUS	ENST00000323348	0.5	p.P399P	NA	NA	NA	2 days, 16:41:00	NA	NA	0	0
COL4A4	1286	37	2	227886852	227886852	Silent	SNP	G	A	NA	KYSE220_OESOPHAGUS	ENST00000396625	0.3	p.P1376P	NA	NA	NA	28:78	NA	NA	0	0
SPHKAP	80309	37	2	228890233	228890233	Silent	SNP	G	A	NA	KYSE220_OESOPHAGUS	ENST00000392056	0.3	p.N106N	NA	NA	NA	23:37:00	NA	NA	3.295e-05	0
UGT1A1	54658	37	2	234526425	234526425	Silent	SNP	G	A	NA	KYSE220_OESOPHAGUS	ENST00000373450	0.4	p.E24E	NA	NA	NA	14:31:00	NA	NA	1.647e-05	0
KIF1A	547	37	2	241657520	241657520	Silent	SNP	C	T	NA	KYSE220_OESOPHAGUS	ENST00000320389	0.7	p.K1659K	NA	NA	NA	03:08:00	NA	NA	0	0
RSPO4	343637	37	20	948681	948681	Silent	SNP	C	T	NA	KYSE220_OESOPHAGUS	ENST00000217260	0.4	p.R60R	NA	NA	NA	10:50:00	NA	NA	0	0
PTPRA	5786	37	20	2985785	2985785	Silent	SNP	C	T	NA	KYSE220_OESOPHAGUS	ENST00000216877	0.6	p.I265I	NA	NA	NA	2 days, 23:56:00	NA	NA	0	0
E2F1	1869	37	20	32266039	32266039	Silent	SNP	C	G	NA	KYSE220_OESOPHAGUS	ENST00000343380	0.5	p.L231L	NA	NA	NA	07:22:00	NA	NA	0	0
L3MBTL1	26013	37	20	42142494	42142494	Silent	SNP	C	T	NA	KYSE220_OESOPHAGUS	ENST00000427442	0.2	p.L29L	NA	NA	NA	05:11:00	NA	NA	0	0
ITGB2	3689	37	21	46308621	46308621	Silent	SNP	C	T	NA	KYSE220_OESOPHAGUS	ENST00000397850	0.2	p.V689V	NA	NA	NA	16:00:00	NA	NA	0	0
LARGE	9215	37	22	33670443	33670443	Silent	SNP	C	T	NA	KYSE220_OESOPHAGUS	ENST00000354992	0.2	p.L747L	NA	NA	NA	1 day, 3:22:00	NA	NA	0	0
SBF1	6305	37	22	50900279	50900279	Silent	SNP	G	A	NA	KYSE220_OESOPHAGUS	ENST00000390679	0.3	p.I863I	NA	NA	NA	09:15:00	NA	NA	2.48e-05	0
ARSA	410	37	22	51064634	51064634	Silent	SNP	C	T	NA	KYSE220_OESOPHAGUS	ENST00000547307	0.1	p.E307E	NA	NA	NA	05:06:00	NA	NA	8.243e-06	0
ATP2B2	491	37	3	10380025	10380025	Silent	SNP	C	T	NA	KYSE220_OESOPHAGUS	ENST00000352432	0.4	p.P1085P	NA	NA	NA	1 day, 8:00:00	NA	NA	3.295e-05	0
BSN	8927	37	3	49692242	49692242	Silent	SNP	T	C	NA	KYSE220_OESOPHAGUS	ENST00000296452	0.4	p.Y1751Y	NA	NA	NA	3 days, 13:00:00	NA	NA	0	0
PBRM1	55193	37	3	52584606	52584606	Silent	SNP	G	A	NA	KYSE220_OESOPHAGUS	ENST00000296302	0.7	p.P1576P	NA	NA	NA	1 day, 0:00:00	NA	NA	1.652e-05	0
TKT	7086	37	3	53276237	53276237	Silent	SNP	G	A	NA	KYSE220_OESOPHAGUS	ENST00000462138	0.1	p.S43S	NA	NA	NA	12:00:00	NA	NA	1.647e-05	0
ROBO2	6092	37	3	77671492	77671492	Silent	SNP	C	T	NA	KYSE220_OESOPHAGUS	ENST00000461745	0.1	p.D1223D	NA	NA	NA	2 days, 8:01:00	NA	NA	0	0
MCM2	4171	37	3	127325139	127325139	Silent	SNP	C	A	NA	KYSE220_OESOPHAGUS	ENST00000265056	0.7	p.R284R	NA	NA	NA	2 days, 3:28:00	NA	NA	0	0
CEP63	80254	37	3	134278196	134278196	Silent	SNP	G	A	NA	KYSE220_OESOPHAGUS	ENST00000337090	0.3	p.A626A	NA	NA	NA	1 day, 4:38:00	NA	NA	1.647e-05	0
HTT	3064	37	4	3109024	3109024	Silent	SNP	G	T	NA	KYSE220_OESOPHAGUS	ENST00000355072	0.5	p.V207V	NA	NA	NA	1 day, 4:18:00	NA	NA	0	0
CHRNA9	55584	37	4	40351427	40351427	Silent	SNP	G	A	NA	KYSE220_OESOPHAGUS	ENST00000310169	0.2	p.L298L	NA	NA	NA	1 day, 5:24:00	NA	NA	0	0
YTHDC1	91746	37	4	69202956	69202956	Silent	SNP	C	T	NA	KYSE220_OESOPHAGUS	ENST00000344157	0.4	p.E224E	NA	NA	NA	21:01:00	NA	NA	0	0
PLK4	10733	37	4	128806975	128806975	Silent	SNP	C	T	NA	KYSE220_OESOPHAGUS	ENST00000270861	0.5	p.I150I	NA	NA	NA	2 days, 7:34:00	NA	NA	8.236e-06	0
IRX1	79192	37	5	3599467	3599467	Silent	SNP	C	G	NA	KYSE220_OESOPHAGUS	ENST00000302006	0.3	p.T135T	NA	NA	NA	0.459028	NA	NA	0	0
ADCY2	108	37	5	7802411	7802411	Silent	SNP	C	T	NA	KYSE220_OESOPHAGUS	ENST00000338316	0.4	p.S903S	NA	NA	NA	16:59:00	NA	NA	1.647e-05	0
C6	729	37	5	41160302	41160302	Silent	SNP	C	G	NA	KYSE220_OESOPHAGUS	ENST00000263413	0.3	p.V542V	NA	NA	NA	0.859028	NA	NA	4.118e-05	0
FAM169A	26049	37	5	74077531	74077531	Silent	SNP	A	G	NA	KYSE220_OESOPHAGUS	ENST00000389156	0.4	p.S589S	NA	NA	NA	2 days, 3:00:00	NA	NA	0	0
FTMT	94033	37	5	121187922	121187922	Silent	SNP	C	T	NA	KYSE220_OESOPHAGUS	ENST00000321339	0.1	p.L88L	NA	NA	NA	10:15:00	NA	NA	0	0
H2AFY	9555	37	5	134670702	134670702	Silent	SNP	G	A	NA	KYSE220_OESOPHAGUS	ENST00000511689	0.1	p.I361I	NA	NA	NA	17:59:00	NA	NA	0	0
ATP10B	23120	37	5	160049455	160049455	Silent	SNP	G	A	NA	KYSE220_OESOPHAGUS	ENST00000327245	0.5	p.A586A	NA	NA	NA	07:36:00	NA	NA	0	0
HIST1H2AA	221613	37	6	25726456	25726456	Silent	SNP	G	A	NA	KYSE220_OESOPHAGUS	ENST00000297012	0.3	p.G100G	NA	NA	NA	66:66	NA	NA	0	0
TRIM39	56658	37	6	30297217	30297217	Silent	SNP	C	T	NA	KYSE220_OESOPHAGUS	ENST00000396547	0.1	p.I41I	NA	NA	NA	59:67	NA	NA	0	0
PRRC2A	7916	37	6	31593301	31593301	Silent	SNP	A	G	NA	KYSE220_OESOPHAGUS	ENST00000376033	0.2	p.K224K	NA	NA	NA	17:29:00	NA	NA	0	0
PACSIN1	29993	37	6	34497577	34497577	Silent	SNP	G	A	NA	KYSE220_OESOPHAGUS	ENST00000538621	0.1	p.L249L	NA	NA	NA	08:18:00	NA	NA	0	0
SPDEF	25803	37	6	34508848	34508848	Silent	SNP	G	A	NA	KYSE220_OESOPHAGUS	ENST00000374037	0.3	p.L183L	NA	NA	NA	04:04:00	NA	NA	0	0
MDGA1	266727	37	6	37626118	37626118	Silent	SNP	G	A	NA	KYSE220_OESOPHAGUS	ENST00000434837	0.3	p.I95I	NA	NA	NA	10:17:00	NA	NA	2.478e-05	0
SIM1	6492	37	6	100897519	100897519	Silent	SNP	C	T	NA	KYSE220_OESOPHAGUS	ENST00000369208	0.3	p.E135E	NA	NA	NA	23:13:00	NA	NA	8.236e-06	0
ROS1	6098	37	6	117710994	117710994	Silent	SNP	G	A	NA	KYSE220_OESOPHAGUS	ENST00000368508	0.3	p.L426L	NA	NA	NA	1 day, 15:29:00	NA	NA	0	0
GLCCI1	113263	37	7	8110679	8110679	Silent	SNP	C	A	NA	KYSE220_OESOPHAGUS	ENST00000223145	0.5	p.P365P	NA	NA	NA	32:155	NA	NA	0	0
VWDE	221806	37	7	12417475	12417475	Silent	SNP	A	C	NA	KYSE220_OESOPHAGUS	ENST00000275358	0.3	p.P317P	NA	NA	NA	07:49:00	NA	NA	0	0
HOXA3	3200	37	7	27149816	27149816	Silent	SNP	T	C	NA	KYSE220_OESOPHAGUS	ENST00000396352	0.4	p.S148S	NA	NA	NA	1 day, 8:00:00	NA	NA	8.236e-06	0
ABCA13	154664	37	7	48313298	48313298	Silent	SNP	C	T	NA	KYSE220_OESOPHAGUS	ENST00000435803	0.1	p.S1345S	NA	NA	NA	44:165	NA	NA	0	0
ZNF713	349075	37	7	56007636	56007636	Silent	SNP	G	A	NA	KYSE220_OESOPHAGUS	ENST00000429591	0.2	p.E410E	NA	NA	NA	0.875	NA	NA	0	0
TRRAP	8295	37	7	98581969	98581969	Silent	SNP	C	T	NA	KYSE220_OESOPHAGUS	ENST00000359863	0.4	p.N3096N	NA	NA	NA	1 day, 20:33:00	NA	NA	1.648e-05	0
PTPRZ1	5803	37	7	121612743	121612743	Silent	SNP	T	G	NA	KYSE220_OESOPHAGUS	ENST00000393386	0.2	p.L151L	NA	NA	NA	32:74	NA	NA	0	0
ZNF425	155054	37	7	148801433	148801433	Silent	SNP	C	T	NA	KYSE220_OESOPHAGUS	ENST00000378061	0.2	p.Q510Q	NA	NA	NA	05:18:00	NA	NA	0	0
CSMD1	64478	37	8	3265443	3265443	Silent	SNP	T	C	NA	KYSE220_OESOPHAGUS	ENST00000520002	0.1	p.R684R	NA	NA	NA	23:36:00	NA	NA	0	0
CTSB	1508	37	8	11706620	11706620	Silent	SNP	C	T	NA	KYSE220_OESOPHAGUS	ENST00000353047	0.6	p.A127A	NA	NA	NA	08:07:00	NA	NA	1.647e-05	0
RPL7	6129	37	8	74204623	74204623	Silent	SNP	C	T	NA	KYSE220_OESOPHAGUS	ENST00000352983	0.2	p.R47R	NA	NA	NA	63:238	NA	NA	0	0
POP1	10940	37	8	99161111	99161111	Silent	SNP	C	T	NA	KYSE220_OESOPHAGUS	ENST00000401707	0.2	p.S593S	NA	NA	NA	07:06:00	NA	NA	0	0
SCRIB	23513	37	8	144893321	144893321	Silent	SNP	C	A	NA	KYSE220_OESOPHAGUS	ENST00000320476	0.3	p.G367G	NA	NA	NA	03:01:00	NA	NA	0	0
FRMD3	257019	37	9	85863124	85863124	Silent	SNP	C	T	NA	KYSE220_OESOPHAGUS	ENST00000304195	0.3	p.L501L	NA	NA	NA	28:76	NA	NA	0	0
SLC46A2	57864	37	9	115652473	115652473	Silent	SNP	G	A	NA	KYSE220_OESOPHAGUS	ENST00000374228	0.4	p.G163G	NA	NA	NA	04:08:00	NA	NA	4.949e-05	0
NAIF1	203245	37	9	130828919	130828919	Silent	SNP	G	T	NA	KYSE220_OESOPHAGUS	ENST00000373078	0.4	p.A154A	NA	NA	NA	14:04:00	NA	NA	2.475e-05	0
GTF3C5	9328	37	9	135917659	135917659	Silent	SNP	C	T	NA	KYSE220_OESOPHAGUS	ENST00000372097	0.5	p.I113I	NA	NA	NA	13:40:00	NA	NA	3.295e-05	0
TLR8	51311	37	0	12940153	12940153	Silent	SNP	G	A	NA	KYSE220_OESOPHAGUS	ENST00000218032	0.6	p.K998K	NA	NA	NA	1 day, 19:00:00	NA	NA	2.471e-05	0
FAM155B	27112	37	0	68725668	68725668	Silent	SNP	C	T	NA	KYSE220_OESOPHAGUS	ENST00000252338	0.4	p.S181S	NA	NA	NA	06:12:00	NA	NA	0	0
TEX11	56159	37	0	69843835	69843835	Silent	SNP	A	G	NA	KYSE220_OESOPHAGUS	ENST00000395889	0.2	p.L587L	NA	NA	NA	1 day, 2:31:00	NA	NA	0	0
TRPC5	7224	37	0	111020051	111020051	Silent	SNP	C	T	NA	KYSE220_OESOPHAGUS	ENST00000262839	0.2	p.K804K	NA	NA	NA	0.813194	NA	NA	0	0
TREX2	11219	37	0	152713277	152713277	Silent	SNP	G	A	NA	KYSE220_OESOPHAGUS	ENST00000334497	0.2	p.L8L	NA	NA	NA	62:77	NA	NA	0	0
ATP2B3	492	37	0	152815577	152815577	Silent	SNP	G	A	NA	KYSE220_OESOPHAGUS	ENST00000349466	0.2	p.L552L	NA	NA	NA	05:11:00	NA	NA	0	0
HCFC1	3054	37	0	153215015	153215015	Silent	SNP	G	A	NA	KYSE220_OESOPHAGUS	ENST00000310441	0.7	p.S2019S	NA	NA	NA	13:19:00	NA	NA	0	0
MECP2	4204	37	0	153296166	153296166	Silent	SNP	G	A	NA	KYSE220_OESOPHAGUS	ENST00000303391	0.6	p.H371H	NA	NA	NA	14:00:00	NA	NA	1.649e-05	0
UBAP2L	9898	37	1	154221891	154221891	Silent	SNP	A	G	NA	KYSE220_OESOPHAGUS	ENST00000361546	0.2	p.Q397Q	NA	NA	NA	37:118	NA	NA	3.295e-05	0
HLX	3142	37	1	221057830	221057830	Silent	SNP	C	T	NA	KYSE220_OESOPHAGUS	ENST00000366903	0.6	p.T417T	NA	NA	NA	08:16:00	NA	NA	0	0
SH3RF3	344558	37	2	109746200	109746200	Silent	SNP	C	T	NA	KYSE220_OESOPHAGUS	ENST00000309415	0.6	p.A68A	NA	NA	NA	04:04:00	NA	NA	2.576e-05	0
MARS2	92935	37	2	198570318	198570318	Silent	SNP	G	A	NA	KYSE220_OESOPHAGUS	ENST00000282276	0.6	p.L63L	NA	NA	NA	03:09:00	NA	NA	0	0
RIPK1	8737	37	6	3083513	3083513	Silent	SNP	C	G	NA	KYSE220_OESOPHAGUS	ENST00000259808	0.4	p.L218L	NA	NA	NA	23:16:00	NA	NA	2.474e-05	0
KIAA0319	9856	37	6	24580153	24580153	Silent	SNP	T	C	NA	KYSE220_OESOPHAGUS	ENST00000378214	0.3	p.V435V	NA	NA	NA	08:02:00	NA	NA	0	0
TULP1	7287	37	6	35479561	35479561	Silent	SNP	C	T	NA	KYSE220_OESOPHAGUS	ENST00000229771	0.6	p.R71R	NA	NA	NA	02:02:00	NA	NA	0	0
AEBP1	165	37	7	44148722	44148722	Silent	SNP	G	A	NA	KYSE220_OESOPHAGUS	ENST00000223357	0.3	p.E345E	NA	NA	NA	03:25:00	NA	NA	0	0
NOTCH1	4851	37	9	139401376	139401376	Silent	SNP	G	A	NA	KYSE220_OESOPHAGUS	ENST00000277541	0.6	p.P1231P	NA	NA	NA	03:06:00	NA	NA	0	0
MYL4	4635	37	17	45286854	45286854	Silent	SNP	C	T	NA	KYSE220_OESOPHAGUS	ENST00000354968	0.1	p.A22A	NA	NA	NA	2 days, 2:00:00	NA	NA	1.647e-05	0
HID1	283987	37	17	72954545	72954545	Silent	SNP	G	A	NA	KYSE220_OESOPHAGUS	ENST00000425042	0.2	p.V423V	NA	NA	NA	08:00:00	NA	NA	0	0
CBLN2	147381	37	18	70209152	70209152	Silent	SNP	G	A	NA	KYSE220_OESOPHAGUS	ENST00000269503	0.4	p.L82L	NA	NA	NA	04:11:00	NA	NA	2.477e-05	0
ELAVL1	1994	37	19	8038757	8038757	Silent	SNP	C	T	NA	KYSE220_OESOPHAGUS	ENST00000407627	0.2	p.S94S	NA	NA	NA	14:10:00	NA	NA	0	0
TRO	7216	37	0	54949598	54949598	Silent	SNP	T	G	NA	KYSE220_OESOPHAGUS	ENST00000173898	0.7	p.A211A	NA	NA	NA	03:05:00	NA	NA	0	0
ARHGEF9	23229	37	0	62898264	62898264	Silent	SNP	G	A	NA	KYSE220_OESOPHAGUS	ENST00000253401	0.6	p.P250P	NA	NA	NA	03:08:00	NA	NA	0	0
RBMXL3	139804	37	0	114425090	114425090	Silent	SNP	G	A	NA	KYSE220_OESOPHAGUS	ENST00000424776	0.3	p.S362S	NA	NA	NA	06:00:00	NA	NA	4.041e-05	0
MT-ND5	4540	37	0	13104	13104	Silent	SNP	A	G	NA	KYSE220_OESOPHAGUS	ENST00000361567	0.2	p.G256G	NA	NA	NA	7 days, 12:00:00	NA	NA	0	0
MT-ND5	4540	37	0	13887	13887	Silent	SNP	A	G	NA	KYSE220_OESOPHAGUS	ENST00000361567	0.2	p.L517L	NA	NA	NA	6 days, 16:00:00	NA	NA	0	0
MT-CYB	4519	37	0	15518	15518	Silent	SNP	C	T	NA	KYSE220_OESOPHAGUS	ENST00000361789	0.2	p.L258L	NA	NA	NA	7 days, 8:01:00	NA	NA	0	0
