# Supplementary material for: Heterogeneity Analysis of Esophageal Squamous Cell Carcinoma in Cell Lines, Tumor Tissues and Patient-Derived Xenografts
Source: J Cancer. 2021 May 10;12(13):3930–44. doi: 10.7150/jca.52286 (PMC8176252; doi:10.7150/jca.52286)
Supplement: Supplementary file 1 — Supplementary figures and tables. [file jcav12p3930s1.zip › Supplementary materials/Mutations files of 12 ESCC cell lines /KYSE510_OESOPHAGUS Mutations.xlsm]

## Sheet: KYSE510_OESOPHAGUS Mutations
Hugo Symbol	Entrez Gene Id	Ncbi Build	Chr	Start Position	End Position	Variant Classification	Variant Type	Reference Allele	Tumor Seq Allele	dbSNP ID	Tumor Sample Barcode	Annotation Tran	script	Protein Change	CCLE WES alt:ref	CCLE WGS alt:ref	CCLE RNAseq alt:ref	Sanger WES alt:ref	CCLE HC1650 alt:ref	CCLE Raindance alt:ref	ExAC Allelic Fraction	TCGA Hotspot Count			625	Gene stable ID	553
ZIC4	84107	37	3	147124341	147124341	De_novo_Start_OutOfFrame	SNP	T	C	NA	KYSE510_OESOPHAGUS	ENST00000383075	0.3		NA	NA	07:00:00		NA	NA	0	0			ENST00000383075	ENSG00000007038	PRSS21
AP2B1	163	37	17	33914357	33914357	De_novo_Start_OutOfFrame	SNP	C	A	NA	KYSE510_OESOPHAGUS	ENST00000262325	0.7		NA	NA	2 days, 2:43:00		NA	NA	0	0			ENST00000262325	ENSG00000091704	CPA1
S100A14	57402	37	1	153588799	153588800	De_novo_Start_OutOfFrame	INS	-	GCCATCAGCTCCTCT	NA	KYSE510_OESOPHAGUS	ENST00000368702	0.1		NA	NA	04:14:00		NA	NA	0	0			ENST00000368702	ENSG00000015532	XYLT2
ERBB2IP	55914	37	5	65222619	65222620	De_novo_Start_OutOfFrame	INS	-	AAAAA	NA	KYSE510_OESOPHAGUS	ENST00000284037	0.5		NA	NA	0.876389		NA	NA	0	0			ENST00000284037	ENSG00000034971	MYOC
CUBN	8029	37	10	16962002	16962008	Frame_Shift_Del	DEL	GCTGTAT	-	NA	KYSE510_OESOPHAGUS	ENST00000377833	0.4	p.IQL2259fs	NA	NA			23:38:00	NA	0	0			ENST00000377833	ENSG00000038219	BOD1L1
HEPHL1	341208	37	11	93822099	93822114	Frame_Shift_Del	DEL	GTTCGAAAAGCAGCAC	-	NA	KYSE510_OESOPHAGUS	ENST00000315765	0.9	p.EFEKQH753fs	NA	NA		1 day, 5:32:00	NA	NA	0	0			ENST00000315765	ENSG00000050344	NFE2L3
KRT74	121391	37	12	52967214	52967217	Frame_Shift_Del	DEL	AGTG	-	NA	KYSE510_OESOPHAGUS	ENST00000305620	0.2	p.VT115fs	NA	NA		31:70	NA	NA	3.295e-05	0			ENST00000305620	ENSG00000072818	ACAP1
PGF	5228	37	14	75413523	75413523	Frame_Shift_Del	DEL	C	-	NA	KYSE510_OESOPHAGUS	ENST00000405431	0.2	p.S174fs	NA	NA		2 days, 4:33:00	NA	NA	0	0			ENST00000405431	ENSG00000186847	KRT14
CCP110	9738	37	16	19553972	19553972	Frame_Shift_Del	DEL	T	-	NA	KYSE510_OESOPHAGUS	ENST00000381396	0.5	p.F753fs	NA	NA	16:41:00	1 day, 22:30:00	NA	NA	0	0			ENST00000381396	ENSG00000078898	BPIFB2
CDC6	990	37	17	38447313	38447322	Frame_Shift_Del	DEL	ATGACAACCT	-	NA	KYSE510_OESOPHAGUS	ENST00000209728	0.4	p.DDNL61fs	NA	NA		0.990278	NA	NA	0	0			ENST00000209728	ENSG00000064300	NGFR
TMEM74B	55321	37	20	1161746	1161746	Frame_Shift_Del	DEL	G	-	NA	KYSE510_OESOPHAGUS	ENST00000381894	0.3	p.L173fs	NA	NA		09:25:00	NA	NA	0	0			ENST00000381894	ENSG00000137764	MAP2K5
GCA	25801	37	2	163204249	163204249	Frame_Shift_Del	DEL	A	-	NA	KYSE510_OESOPHAGUS	ENST00000437150	0.2	p.G63fs	NA	NA		1 day, 8:36:00	NA	NA	0.0004859	0			ENST00000437150	ENSG00000172995	ARPP21
TFPI2	7980	37	7	93519628	93519628	Frame_Shift_Del	DEL	T	-	NA	KYSE510_OESOPHAGUS	ENST00000222543	0.5	p.N32fs	NA	NA		22:10:00	NA	NA	0.0001647	0			ENST00000222543	ENSG00000079156	OSBPL6
PARPBP	55010	37	12	102542228	102542229	Frame_Shift_Del	DEL	AC	-	NA	KYSE510_OESOPHAGUS	ENST00000358383	0.5	p.N125fs	NA	NA		65:114	NA	NA	0.001524	0			ENST00000358383	ENSG00000132470	ITGB4
GJB2	2706	37	13	20763486	20763486	Frame_Shift_Del	DEL	G	-	NA	KYSE510_OESOPHAGUS	ENST00000382844	0.1	p.L79fs	NA	NA	2 days, 12:00:00	1 day, 23:06:00	NA	NA	0.0003624	0			ENST00000382844	ENSG00000108244	KRT23
KIR2DL3	3804	37	19	55253680	55253680	Frame_Shift_Del	DEL	T	-	NA	KYSE510_OESOPHAGUS	ENST00000342376	0.3	p.Y109fs	NA	NA		14:17:00	NA	NA	5.565e-05	0			ENST00000342376	ENSG00000094804	CDC6
SEL1L2	80343	37	20	13839926	13839932	Frame_Shift_Del	DEL	GTGTTCA	-	NA	KYSE510_OESOPHAGUS	ENST00000284951	0.5	p.YEH598fs	NA	NA		11:09:00	NA	NA	0	0			ENST00000284951	ENSG00000100345	MYH9
ZNF280A	129025	37	22	22868573	22868573	Frame_Shift_Del	DEL	A	-	NA	KYSE510_OESOPHAGUS	ENST00000302097	0.3	p.L461fs	NA	NA		73:77	NA	NA	0.0006837	0			ENST00000302097	ENSG00000100485	SOS2
LRP8	7804	37	1	53793514	53793514	Frame_Shift_Del	DEL	A	-	NA	KYSE510_OESOPHAGUS	ENST00000306052	0.6	p.L24fs	NA	NA	07:16:00		NA	NA	0	0			ENST00000306052	ENSG00000100842	EFS
CDH23	64072	37	10	73157034	73157038	Frame_Shift_Del	DEL	CGAGG	-	NA	KYSE510_OESOPHAGUS	ENST00000299366	0.7	p.PR30fs	NA	NA	07:00:00		NA	NA	0.01	0			ENST00000299366	ENSG00000103653	CSK
KRT14	3861	37	17	39740136	39740137	Frame_Shift_Del	DEL	AC	-	NA	KYSE510_OESOPHAGUS	ENST00000167586	0.6	p.V268fs	NA	NA	05:08:00		NA	NA	0	0			ENST00000167586	ENSG00000104064	GABPB1
IER2	9592	37	19	13264506	13264507	Frame_Shift_Del	DEL	GC	-	NA	KYSE510_OESOPHAGUS	ENST00000588173	0.1	p.G169fs	NA	NA	49:182		NA	NA	0	0			ENST00000588173	ENSG00000032444	PNPLA6
IFFO1	25900	37	12	6664872	6664873	Frame_Shift_Ins	INS	-	A	NA	KYSE510_OESOPHAGUS	ENST00000396840	0.2	p.A108fs	NA	NA		07:25:00	NA	NA	0	0			ENST00000396840	ENSG00000105198	LGALS13
MTIF2	4528	37	2	55467167	55467168	Frame_Shift_Ins	INS	-	CA	NA	KYSE510_OESOPHAGUS	ENST00000263629	0.4	p.A617fs	NA	NA		14:59:00	NA	NA	0	0			ENST00000263629	ENSG00000105668	UPK1A
C1orf172	0	37	1	27278284	27278285	Frame_Shift_Ins	INS	-	G	NA	KYSE510_OESOPHAGUS	ENST00000320567	0.5	p.P196fs	NA	NA		08:42:00	NA	NA	0	0			ENST00000320567	ENSG00000019991	HGF
CORIN	10699	37	4	47839958	47839959	Frame_Shift_Ins	INS	-	T	NA	KYSE510_OESOPHAGUS	ENST00000273857	0.4	p.Q3fs	NA	NA		1 day, 18:04:00	NA	NA	0.00103	0			ENST00000273857	ENSG00000105825	TFPI2
DCHS2	54798	37	4	155243535	155243536	Frame_Shift_Ins	INS	-	C	NA	KYSE510_OESOPHAGUS	ENST00000357232	0.4	p.A920fs	NA	NA		0.755556	NA	NA	0.0001977	0			ENST00000357232	ENSG00000105866	SP4
TRIM4	89122	37	7	99490305	99490306	Frame_Shift_Ins	INS	-	T	NA	KYSE510_OESOPHAGUS	ENST00000355947	0.2	p.Y328fs	NA	NA	10:25:00	19:50:00	NA	NA	0	0			ENST00000355947	ENSG00000107736	CDH23
ANGPTL5	253935	37	11	101762079	101762080	Frame_Shift_Ins	INS	-	T	NA	KYSE510_OESOPHAGUS	ENST00000334289	0.3	p.N366fs	NA	NA		402:205	NA	NA	0.001993	0			ENST00000334289	ENSG00000109193	SULT1E1
TMEM57	55219	37	1	25785185	25785186	Frame_Shift_Ins	INS	-	A	NA	KYSE510_OESOPHAGUS	ENST00000374343	0.4	p.SK319fs	NA	NA	07:29:00		NA	NA	0	0			ENST00000374343	ENSG00000075856	SART3
KIAA1107	23285	37	1	92646729	92646730	Frame_Shift_Ins	INS	-	A	NA	KYSE510_OESOPHAGUS	ENST00000370378	0.4	p.K726fs	NA	NA	04:07:00		NA	NA	0	0			ENST00000370378	ENSG00000111664	GNB3
BRE	9577	37	2	28521300	28521301	Frame_Shift_Ins	INS	-	A	NA	KYSE510_OESOPHAGUS	ENST00000342045	0.2	p.Q344fs	NA	NA	0.873611		NA	NA	0	0			ENST00000342045	ENSG00000112494	UNC93A
EIF2A	83939	37	3	150299509	150299510	Frame_Shift_Ins	INS	-	A	NA	KYSE510_OESOPHAGUS	ENST00000460851	0.1	p.K535fs	NA	NA	53:404		NA	NA	0	0			ENST00000460851	ENSG00000113212	PCDHB7
STIM2	57620	37	4	27010053	27010054	Frame_Shift_Ins	INS	-	A	NA	KYSE510_OESOPHAGUS	ENST00000467011	0.1	p.E385fs	NA	NA	06:26:00		NA	NA	0	0			ENST00000467011	ENSG00000116039	ATP6V1B1
AIMP1	9255	37	4	107252842	107252843	Frame_Shift_Ins	INS	-	A	NA	KYSE510_OESOPHAGUS	ENST00000442366	0.1	p.K136fs	NA	NA	29:208		NA	NA	0	0			ENST00000442366	ENSG00000120332	TNN
ZNF189	7743	37	9	104171053	104171054	Frame_Shift_Ins	INS	-	A	NA	KYSE510_OESOPHAGUS	ENST00000339664	0.2	p.Q335fs	NA	NA	10:36:00		NA	NA	0	0			ENST00000339664	ENSG00000120440	TTLL2
AHNAK2	113146	37	14	105410538	105410539	Frame_Shift_Ins	INS	-	C	NA	KYSE510_OESOPHAGUS	ENST00000333244	0.5	p.L3750fs	NA	NA	03:19:00		NA	NA	0	0			ENST00000333244	ENSG00000120896	SORBS3
ERCC4	2072	37	16	14026096	14026097	Frame_Shift_Ins	INS	-	A	NA	KYSE510_OESOPHAGUS	ENST00000311895	0.7	p.K353fs	NA	NA	06:26:00			NA	0	0			ENST00000311895	ENSG00000121381	TAS2R9
KRT14	3861	37	17	39740141	39740142	Frame_Shift_Ins	INS	-	CA	NA	KYSE510_OESOPHAGUS	ENST00000167586	0.6	p.G266fs	NA	NA	05:08:00		NA	NA	0	0			ENST00000167586	ENSG00000121853	GHSR
RABL2B	11158	37	22	51207956	51207957	Frame_Shift_Ins	INS	-	T	NA	KYSE510_OESOPHAGUS	ENST00000395598	0.3	p.S144fs	NA	NA	0.500694		NA	NA	0	0			ENST00000395598	ENSG00000121966	CXCR4
WDR47	22911	37	1	109517257	109517259	In_Frame_Del	DEL	GAT	-	NA	KYSE510_OESOPHAGUS	ENST00000369962	0.3	p.H839del	NA	NA	05:16:00	18:28:00	NA	NA	0	0			ENST00000369962	ENSG00000122025	FLT3
CHD8	57680	37	14	21860016	21860018	In_Frame_Del	DEL	CTT	-	NA	KYSE510_OESOPHAGUS	ENST00000557364	0.1	p.K2287del	NA	NA	5 days, 15:52:00	245:131	297:104	NA	4.964e-05	0			ENST00000557364	ENSG00000122218	COPA
NCL	4691	37	2	232327930	232327932	In_Frame_Del	DEL	TCT	-	NA	KYSE510_OESOPHAGUS	ENST00000322723	0.4	p.E38del	NA	NA	0.798611	70:123	NA	NA	5.766e-05	0			ENST00000322723	ENSG00000122705	CLTA
SULF1	23213	37	8	70541785	70541787	In_Frame_Del	DEL	AAC	-	NA	KYSE510_OESOPHAGUS	ENST00000260128	0.4	p.N720del	NA	NA		3 days, 9:15:00		NA	0.0009307	0			ENST00000260128	ENSG00000122735	DNAI1
TNKS1BP1	85456	37	11	57077181	57077183	In_Frame_Del	DEL	TCT	-	NA	KYSE510_OESOPHAGUS	ENST00000532437	0.1	p.K1001del	NA	NA	175:110	1 day, 13:18:00	NA	NA	0.0002389	0			ENST00000532437	ENSG00000058262	SEC61A1
ATAD5	79915	37	17	29162534	29162536	In_Frame_Del	DEL	AAG	-	NA	KYSE510_OESOPHAGUS	ENST00000321990	0.4	p.K481del	NA	NA	13:20:00	61:138	NA	NA	0.0001483	0			ENST00000321990	ENSG00000125037	EMC3
MUC4	4585	37	3	195509420	195509515	In_Frame_Del	DEL	CAGGAAGAGAGGTGGCGTGACCTATGGATGCTGAGGAAGTGTCGGTGACAGGAAGAAGGGTGGCGTGACCTGTGGATGCTGAGGAAGTGTCGGTGT	-	NA	KYSE510_OESOPHAGUS	ENST00000463781	0.3	p.DTDTSSASTGHATLLPVTDTSSASIGHATSLP2979del	NA	NA	134:99		NA	NA	0.019	0			ENST00000463781	ENSG00000127515	OR7A10
SAAL1	113174	37	11	18127530	18127531	In_Frame_Ins	INS	-	CCTCCT	NA	KYSE510_OESOPHAGUS	ENST00000524803	0.1	p.19_20insEE	NA	NA	3 days, 16:01:00		NA	NA	0	0			ENST00000524803	ENSG00000256223	ZNF10
PIK3CA	5290	37	3	178936091	178936091	Missense_Mutation	SNP	G	A	NA	KYSE510_OESOPHAGUS	ENST00000263967	0.3	p.E545K	NA	NA	14:44:00	30:82	07:27:00		8.279e-06	307			ENST00000263967	ENSG00000240764	PCDHGC5
NRG3	10718	37	10	84733611	84733611	Missense_Mutation	SNP	C	T	NA	KYSE510_OESOPHAGUS	ENST00000404547	0.1	p.P451L	NA	NA		14:30:00	NA	NA	0	4			ENST00000404547	ENSG00000130702	LAMA5
CDH23	64072	37	10	73545397	73545397	Missense_Mutation	SNP	G	A	NA	KYSE510_OESOPHAGUS	ENST00000224721	0.6	p.V1913I	NA	NA	07:01:00	14:42:00	NA	NA	0.0003802	3			ENST00000224721	ENSG00000131187	F12
IGDCC4	57722	37	15	65687537	65687537	Missense_Mutation	SNP	G	A	NA	KYSE510_OESOPHAGUS	ENST00000352385	0.2	p.R491W	NA	NA		12:25:00	NA	NA	3.295e-05	3			ENST00000352385	ENSG00000132518	GUCY2D
ZNF200	7752	37	16	3274113	3274113	Missense_Mutation	SNP	G	A	NA	KYSE510_OESOPHAGUS	ENST00000431561	0.3	p.R323W	NA	NA	0.671528	61:157	NA	NA	2.471e-05	3			ENST00000431561	ENSG00000264424	MYH4
TRPV3	162514	37	17	3417914	3417914	Missense_Mutation	SNP	C	T	NA	KYSE510_OESOPHAGUS	ENST00000576742	0.1	p.E751K	NA	NA		13:35:00	NA	NA	2.471e-05	3			ENST00000576742	ENSG00000134253	TRIM45
UPK1A	11045	37	19	36168744	36168744	Missense_Mutation	SNP	G	A	NA	KYSE510_OESOPHAGUS	ENST00000222275	0.2	p.D227N	NA	NA	02:00:00	3 days, 2:00:00	NA	NA	0	3			ENST00000222275	ENSG00000134256	CD101
ZNF614	80110	37	19	52519616	52519616	Missense_Mutation	SNP	C	T	NA	KYSE510_OESOPHAGUS	ENST00000270649	0.6	p.R412H	NA	NA		134:146	NA	NA	0	3			ENST00000270649	ENSG00000086205	FOLH1
ATP13A3	79572	37	3	194169269	194169269	Missense_Mutation	SNP	C	T	NA	KYSE510_OESOPHAGUS	ENST00000439040	0.1	p.R356Q	NA	NA	11 days, 19:59:00	7 days, 7:32:00	NA	NA	1.655e-05	3			ENST00000439040	ENSG00000135749	PCNX2
C5orf49	134121	37	5	7832094	7832094	Missense_Mutation	SNP	G	A	NA	KYSE510_OESOPHAGUS	ENST00000399810	0.2	p.R105C	NA	NA		94:292	NA	NA	0.0002314	3			ENST00000399810	ENSG00000135953	MFSD9
C7	730	37	5	40950059	40950059	Missense_Mutation	SNP	G	A	NA	KYSE510_OESOPHAGUS	ENST00000313164	0.9	p.V346I	NA	NA		384:174	NA	NA	0.000141	3			ENST00000313164	ENSG00000136536	MARCH7
SLC26A10	65012	37	12	58018721	58018721	Missense_Mutation	SNP	C	T	NA	KYSE510_OESOPHAGUS	ENST00000320442	0.4	p.R434C	NA	NA		0.579167	NA	NA	0.0001977	3			ENST00000320442	ENSG00000157654	PALM2-AKAP2
KLHL17	339451	37	1	896813	896813	Missense_Mutation	SNP	G	T	NA	KYSE510_OESOPHAGUS	ENST00000338591	0.3	p.S83I	NA	NA	03:16:00	10:08:00	NA	NA	0	0			ENST00000338591	ENSG00000137573	SULF1
PRDM16	63976	37	1	3322116	3322116	Missense_Mutation	SNP	C	T	NA	KYSE510_OESOPHAGUS	ENST00000270722	0.5	p.R364W	NA	NA		18:35:00	1.00278	NA	0	0			ENST00000270722	ENSG00000137674	MMP20
ACOT7	11332	37	1	6445618	6445618	Missense_Mutation	SNP	C	T	NA	KYSE510_OESOPHAGUS	ENST00000377855	0.2	p.A37T	NA	NA		29:93	NA	NA	4.12e-05	0			ENST00000377855	ENSG00000137766	UNC13C
MTOR	2475	37	1	11270903	11270903	Missense_Mutation	SNP	G	A	NA	KYSE510_OESOPHAGUS	ENST00000361445	0.4	p.R1208C	NA	NA	3 days, 6:35:00	1 day, 20:20:00	5 days, 22:54:00	NA	5.766e-05	0			ENST00000361445	ENSG00000137962	ARHGAP29
UBIAD1	29914	37	1	11334018	11334018	Missense_Mutation	SNP	G	C	NA	KYSE510_OESOPHAGUS	ENST00000376810	0.5	p.V144L	NA	NA	29:97	0.590278	NA	NA	4.118e-05	0			ENST00000376810	ENSG00000072657	TRHDE
EPHA2	1969	37	1	16464492	16464492	Missense_Mutation	SNP	G	A	NA	KYSE510_OESOPHAGUS	ENST00000358432	0.5	p.H390Y	NA	NA	98:338	09:17:00		NA	0	0			ENST00000358432	ENSG00000054983	GALC
USP48	84196	37	1	22050425	22050425	Missense_Mutation	SNP	G	C	NA	KYSE510_OESOPHAGUS	ENST00000308271	0.9	p.F538L	NA	NA	72:180	48:164	NA	NA	0	0			ENST00000308271	ENSG00000126838	PZP
LCK	3932	37	1	32751129	32751129	Missense_Mutation	SNP	G	C	NA	KYSE510_OESOPHAGUS	ENST00000336890	0.5	p.E448Q	NA	NA		1.00903		NA	0	0			ENST00000336890	ENSG00000070269	TMEM260
RSPO1	284654	37	1	38095308	38095308	Missense_Mutation	SNP	G	A	NA	KYSE510_OESOPHAGUS	ENST00000401069	0.1	p.A9V	NA	NA		08:23:00	NA	NA	0	0			ENST00000401069	ENSG00000061936	SFSWAP
MACF1	23499	37	1	39797508	39797508	Missense_Mutation	SNP	C	A	NA	KYSE510_OESOPHAGUS	ENST00000372915	0.3	p.R1755S	NA	NA		17:57:00	NA	NA	0	0			ENST00000372915	ENSG00000039068	CDH1
PPCS	79717	37	1	42922378	42922378	Missense_Mutation	SNP	C	T	NA	KYSE510_OESOPHAGUS	ENST00000372561	0.3	p.P48S	NA	NA		14:44:00	NA	NA	8.318e-06	0			ENST00000372561	ENSG00000138623	SEMA7A
C8B	732	37	1	57415367	57415367	Missense_Mutation	SNP	C	T	NA	KYSE510_OESOPHAGUS	ENST00000371237	0.4	p.R242H	NA	NA		22:50:00	NA	NA	1.647e-05	0			ENST00000371237	ENSG00000037280	FLT4
MSH4	4438	37	1	76345788	76345788	Missense_Mutation	SNP	G	T	NA	KYSE510_OESOPHAGUS	ENST00000263187	0.3	p.M577I	NA	NA		0.745139	NA	NA	0	0			ENST00000263187	ENSG00000075461	CACNG4
FUBP1	8880	37	1	78414965	78414965	Missense_Mutation	SNP	T	C	NA	KYSE510_OESOPHAGUS	ENST00000370768	0.2	p.T601A	NA	NA	250:621	15:57:00	NA	NA	2.471e-05	0			ENST00000370768	ENSG00000105383	CD33
GNG5	2787	37	1	84967601	84967601	Missense_Mutation	SNP	T	C	NA	KYSE510_OESOPHAGUS	ENST00000370641	0.3	p.H45R	NA	NA	226:674	69:184	NA	NA	0	0			ENST00000370641	ENSG00000127564	PKMYT1
ABCA4	24	37	1	94508386	94508386	Missense_Mutation	SNP	C	T	NA	KYSE510_OESOPHAGUS	ENST00000370225	0.3	p.E1087K	NA	NA	02:05:00	0.934722	NA	NA	3.295e-05	0			ENST00000370225	ENSG00000008710	PKD1
ARHGAP29	9411	37	1	94654787	94654787	Missense_Mutation	SNP	T	G	NA	KYSE510_OESOPHAGUS	ENST00000260526	0.6	p.S521R	NA	NA	5 days, 14:37:00	2 days, 11:28:00	137:60	NA	0	0			ENST00000260526	ENSG00000109062	SLC9A3R1
KCNA3	3738	37	1	111216573	111216573	Missense_Mutation	SNP	C	T	NA	KYSE510_OESOPHAGUS	ENST00000369769	0.2	p.G287R	NA	NA		1 day, 3:49:00	NA	NA	0	0			ENST00000369769	ENSG00000087157	PGS1
CTTNBP2NL	55917	37	1	112999565	112999565	Missense_Mutation	SNP	C	T	NA	KYSE510_OESOPHAGUS	ENST00000271277	0.6	p.S484F	NA	NA	14:27:00	18:57:00	NA	NA	0	0			ENST00000271277	ENSG00000070366	SMG6
PTPN22	26191	37	1	114380615	114380615	Missense_Mutation	SNP	A	T	NA	KYSE510_OESOPHAGUS	ENST00000359785	0.5	p.F469L	NA	NA		33:73	82:176	NA	0	0			ENST00000359785	ENSG00000064687	ABCA7
CD101	9398	37	1	117559838	117559838	Missense_Mutation	SNP	G	A	NA	KYSE510_OESOPHAGUS	ENST00000256652	0.4	p.R452Q	NA	NA		2 days, 6:02:00	NA	NA	4.942e-05	0			ENST00000256652	ENSG00000108091	CCDC6
TRIM45	80263	37	1	117660765	117660765	Missense_Mutation	SNP	C	G	NA	KYSE510_OESOPHAGUS	ENST00000256649	0.4	p.K371N	NA	NA	16:30:00	33:74	NA	NA	0	0			ENST00000256649	ENSG00000057468	MSH4
PLEKHO1	51177	37	1	150131300	150131300	Missense_Mutation	SNP	C	T	NA	KYSE510_OESOPHAGUS	ENST00000369124	0.4	p.S271F	NA	NA		14:28:00	NA	NA	0	0			ENST00000369124	ENSG00000100393	EP300
ECM1	1893	37	1	150482415	150482415	Missense_Mutation	SNP	C	G	NA	KYSE510_OESOPHAGUS	ENST00000369047	0.4	p.Q81E	NA	NA		1.02569	06:50:00	NA	0	0			ENST00000369047	ENSG00000109991	P2RX3
FLG	2312	37	1	152276018	152276018	Missense_Mutation	SNP	C	T	NA	KYSE510_OESOPHAGUS	ENST00000368799	0.1	p.G3782R	NA	NA		138:721	NA	NA	0	0			ENST00000368799	ENSG00000086544	ITPKC
FLG	2312	37	1	152281258	152281258	Missense_Mutation	SNP	C	G	NA	KYSE510_OESOPHAGUS	ENST00000368799	0.1	p.G2035A	NA	NA	05:15:00	136:859	NA	NA	0	0			ENST00000368799	ENSG00000085760	MTIF2
FLG	2312	37	1	152286643	152286643	Missense_Mutation	SNP	T	C	NA	KYSE510_OESOPHAGUS	ENST00000368799	0.1	p.Q240R	NA	NA		61:243	NA	NA	0	0			ENST00000368799	ENSG00000174175	SELP
JTB	10899	37	1	153947187	153947187	Missense_Mutation	SNP	C	G	NA	KYSE510_OESOPHAGUS	ENST00000271843	0.4	p.E137Q	NA	NA	184:688	37:198	NA	NA	0	0			ENST00000271843	ENSG00000121879	PIK3CA
DAP3	7818	37	1	155698845	155698845	Missense_Mutation	SNP	G	C	NA	KYSE510_OESOPHAGUS	ENST00000368336	0.5	p.E206Q	NA	NA	137:737	42:223	NA	NA	0	0			ENST00000368336	ENSG00000048991	R3HDM1
OR10J1	26476	37	1	159410426	159410426	Missense_Mutation	SNP	C	T	NA	KYSE510_OESOPHAGUS	ENST00000423932	0.3	p.P293L	NA	NA		29:165	NA	NA	0	0			ENST00000423932	ENSG00000115850	LCT
COPA	1314	37	1	160282923	160282923	Missense_Mutation	SNP	G	A	NA	KYSE510_OESOPHAGUS	ENST00000241704	0.7	p.R293C	NA	NA	121:753	36:170	NA	NA	0	0			ENST00000241704	ENSG00000138670	RASGEF1B
POGK	57645	37	1	166818882	166818882	Missense_Mutation	SNP	G	A	NA	KYSE510_OESOPHAGUS	ENST00000367875	0.1	p.E356K	NA	NA	78:220	1.00903	NA	NA	0	0			ENST00000367875	ENSG00000040731	CDH10
SELP	6403	37	1	169566355	169566355	Missense_Mutation	SNP	G	A	NA	KYSE510_OESOPHAGUS	ENST00000263686	0.6	p.R589C	NA	NA		2 days, 22:01:00	NA	NA	2.471e-05	0			ENST00000263686	ENSG00000080573	COL5A3
FMO1	2326	37	1	171244498	171244498	Missense_Mutation	SNP	G	A	NA	KYSE510_OESOPHAGUS	ENST00000354841	0.4	p.S112N	NA	NA		0.972917	NA	NA	0	0			ENST00000354841	ENSG00000115085	ZAP70
MYOC	4653	37	1	171621358	171621358	Missense_Mutation	SNP	C	T	NA	KYSE510_OESOPHAGUS	ENST00000037502	0.6	p.E132K	NA	NA		46:90	NA	NA	0	0			ENST00000037502	ENSG00000073803	MAP3K13
TNN	63923	37	1	175097274	175097274	Missense_Mutation	SNP	G	A	NA	KYSE510_OESOPHAGUS	ENST00000239462	0.4	p.R1051K	NA	NA		17:51:00		NA	0	0			ENST00000239462	ENSG00000073111	MCM2
CEP350	9857	37	1	179966055	179966055	Missense_Mutation	SNP	A	G	NA	KYSE510_OESOPHAGUS	ENST00000367607	0.3	p.T255A	NA	NA	1 day, 16:00:00	9 days, 13:02:00	NA	NA	0	0			ENST00000367607	ENSG00000114656	KIAA1257
TPR	7175	37	1	186324566	186324566	Missense_Mutation	SNP	G	A	NA	KYSE510_OESOPHAGUS	ENST00000367478	0.4	p.T716I	NA	NA		24:141	42:176	NA	8.28e-06	0			ENST00000367478	ENSG00000113319	RASGRF2
KCNT2	343450	37	1	196309539	196309539	Missense_Mutation	SNP	C	T	NA	KYSE510_OESOPHAGUS	ENST00000294725	0.9	p.S572N	NA	NA		40:217	NA	NA	0	0			ENST00000294725	ENSG00000115657	ABCB6
DDX59	83479	37	1	200635412	200635412	Missense_Mutation	SNP	T	C	NA	KYSE510_OESOPHAGUS	ENST00000331314	0.6	p.K153E	NA	NA	4 days, 10:00:00	7 days, 10:01:00	NA	NA	0	0			ENST00000331314	ENSG00000006837	CDKL3
PPFIA4	8497	37	1	203029393	203029393	Missense_Mutation	SNP	G	A	NA	KYSE510_OESOPHAGUS	ENST00000447715	0.2	p.V856I	NA	NA		4 days, 11:00:00	NA	NA	0	0			ENST00000447715	ENSG00000112337	SLC17A2
PPFIA4	8497	37	1	203044796	203044796	Missense_Mutation	SNP	C	T	NA	KYSE510_OESOPHAGUS	ENST00000447715	0.2	p.S1140F	NA	NA		08:11:00	NA	NA	8.362e-06	0			ENST00000447715	ENSG00000078081	LAMP3
FMOD	2331	37	1	203317281	203317281	Missense_Mutation	SNP	C	T	NA	KYSE510_OESOPHAGUS	ENST00000354955	0.4	p.D40N	NA	NA		0.54375	NA	NA	1.647e-05	0			ENST00000354955	ENSG00000101191	DIDO1
ELK4	2005	37	1	205589633	205589633	Missense_Mutation	SNP	G	C	NA	KYSE510_OESOPHAGUS	ENST00000357992	0.4	p.P181A	NA	NA		0.847917	NA	NA	8.236e-06	0			ENST00000357992	ENSG00000100271	TTLL1
GPATCH2	55105	37	1	217688216	217688216	Missense_Mutation	SNP	G	A	NA	KYSE510_OESOPHAGUS	ENST00000366935	0.3	p.P372S	NA	NA	08:29:00	10:50:00	NA	NA	0	0			ENST00000366935	ENSG00000139133	ALG10
GPATCH2	55105	37	1	217793362	217793362	Missense_Mutation	SNP	C	T	NA	KYSE510_OESOPHAGUS	ENST00000366935	0.3	p.R179Q	NA	NA	5 days, 19:01:00	6 days, 23:01:00	NA	NA	0	0			ENST00000366935	ENSG00000139155	SLCO1C1
CAPN9	10753	37	1	230928184	230928184	Missense_Mutation	SNP	G	A	NA	KYSE510_OESOPHAGUS	ENST00000271971	0.2	p.G579R	NA	NA		37:152	NA	NA	0	0			ENST00000271971	ENSG00000087299	L2HGDH
PCNXL2	80003	37	1	233344286	233344286	Missense_Mutation	SNP	T	A	NA	KYSE510_OESOPHAGUS	ENST00000258229	0.9	p.Q947H	NA	NA	1 day, 18:00:00	11 days, 9:03:00	NA	NA	0	0			ENST00000258229	ENSG00000140323	DISP2
ACTN2	88	37	1	236882196	236882196	Missense_Mutation	SNP	G	A	NA	KYSE510_OESOPHAGUS	ENST00000366578	0.4	p.E82K	NA	NA		0.821528	NA	NA	0	0			ENST00000366578	ENSG00000140521	POLG
ACTN2	88	37	1	236914925	236914925	Missense_Mutation	SNP	G	A	NA	KYSE510_OESOPHAGUS	ENST00000366578	0.4	p.M604I	NA	NA		1.00972	NA	NA	1.647e-05	0			ENST00000366578	ENSG00000141101	NOB1
RYR2	6262	37	1	237969443	237969443	Missense_Mutation	SNP	C	T	NA	KYSE510_OESOPHAGUS	ENST00000366574	0.2	p.L4720F	NA	NA		74:355	NA	NA	0	0			ENST00000366574	ENSG00000141338	ABCA8
FMN2	56776	37	1	240286605	240286605	Missense_Mutation	SNP	C	T	NA	KYSE510_OESOPHAGUS	ENST00000319653	0.9	p.P581L	NA	NA		5 days, 6:00:00	1 day, 2:00:00	NA	1.647e-05	0			ENST00000319653	ENSG00000141510	TP53
FMN2	56776	37	1	240371060	240371060	Missense_Mutation	SNP	G	A	NA	KYSE510_OESOPHAGUS	ENST00000319653	0.9	p.G983E	NA	NA		08:42:00		NA	0	0			ENST00000319653	ENSG00000142556	ZNF614
ZNF695	57116	37	1	247150520	247150520	Missense_Mutation	SNP	C	G	NA	KYSE510_OESOPHAGUS	ENST00000339986	0.7	p.E433Q	NA	NA		4 days, 4:02:00	NA	NA	0	0			ENST00000339986	ENSG00000142611	PRDM16
ZNF695	57116	37	1	247150584	247150584	Missense_Mutation	SNP	C	A	NA	KYSE510_OESOPHAGUS	ENST00000339986	0.7	p.E411D	NA	NA		4 days, 17:01:00	NA	NA	0	0			ENST00000339986	ENSG00000143079	CTTNBP2NL
OR2B11	127623	37	1	247614773	247614773	Missense_Mutation	SNP	G	A	NA	KYSE510_OESOPHAGUS	ENST00000318749	0.6	p.P171L	NA	NA		06:29:00	NA	NA	0	0			ENST00000318749	ENSG00000143543	JTB
IL2RA	3559	37	10	6067965	6067965	Missense_Mutation	SNP	C	T	NA	KYSE510_OESOPHAGUS	ENST00000379959	0.3	p.E30K	NA	NA		1 day, 0:19:00	3 days, 2:57:00	NA	0	0			ENST00000379959	ENSG00000135773	CAPN9
CCDC6	8030	37	10	61554269	61554269	Missense_Mutation	SNP	G	A	NA	KYSE510_OESOPHAGUS	ENST00000263102	0.6	p.L398F	NA	NA	59:122	23:46:00	52:87	NA	0	0			ENST00000263102	ENSG00000143751	SDE2
JMJD1C	221037	37	10	64952757	64952757	Missense_Mutation	SNP	T	A	NA	KYSE510_OESOPHAGUS	ENST00000399262	0.2	p.Q2006L	NA	NA	1 day, 3:58:00	44:101	NA	NA	0	0			ENST00000399262	ENSG00000144485	HES6
ATOH7	220202	37	10	69990992	69990992	Missense_Mutation	SNP	A	C	NA	KYSE510_OESOPHAGUS	ENST00000373673	0.3	p.F148C	NA	NA		08:09:00	NA	NA	0	0			ENST00000373673	ENSG00000145244	CORIN
ZNF503	84858	37	10	77158846	77158846	Missense_Mutation	SNP	C	A	NA	KYSE510_OESOPHAGUS	ENST00000372524	0.4	p.E534D	NA	NA	22:29:00	08:16:00	NA	NA	0	0			ENST00000372524	ENSG00000145348	TBCK
LIPM	340654	37	10	90574372	90574372	Missense_Mutation	SNP	G	A	NA	KYSE510_OESOPHAGUS	ENST00000404743	0.4	p.G184S	NA	NA		3 days, 9:41:00	NA	NA	0	0			ENST00000404743	ENSG00000145375	SPATA5
PDE6C	5146	37	10	95380661	95380661	Missense_Mutation	SNP	A	T	NA	KYSE510_OESOPHAGUS	ENST00000371447	0.3	p.Y216F	NA	NA		157:365	NA	NA	0	0			ENST00000371447	ENSG00000145703	IQGAP2
PIK3AP1	118788	37	10	98380125	98380125	Missense_Mutation	SNP	G	A	NA	KYSE510_OESOPHAGUS	ENST00000339364	0.5	p.S642F	NA	NA		59:123	NA	NA	0	0			ENST00000339364	ENSG00000146648	EGFR
TDRD1	56165	37	10	115980476	115980476	Missense_Mutation	SNP	A	G	NA	KYSE510_OESOPHAGUS	ENST00000369280	0.1	p.R882G	NA	NA		1 day, 12:24:00	NA	NA	0	0			ENST00000369280	ENSG00000164741	DLC1
KIAA1598	57698	37	10	118674944	118674944	Missense_Mutation	SNP	C	G	NA	KYSE510_OESOPHAGUS	ENST00000355371	0.4	p.R416T	NA	NA	52:118	66:129	NA	NA	0	0			ENST00000355371	ENSG00000149054	ZNF215
SFXN4	119559	37	10	120916219	120916219	Missense_Mutation	SNP	A	C	NA	KYSE510_OESOPHAGUS	ENST00000355697	0.2	p.I196S	NA	NA	3 days, 8:56:00	10:03:00	NA	NA	2.471e-05	0			ENST00000355697	ENSG00000151320	AKAP6
KNDC1	85442	37	10	135038302	135038302	Missense_Mutation	SNP	G	T	NA	KYSE510_OESOPHAGUS	ENST00000304613	0.3	p.D1720Y	NA	NA		16:33:00	NA	NA	0	0			ENST00000304613	ENSG00000123066	MED13L
TSPAN4	7106	37	11	862722	862722	Missense_Mutation	SNP	A	G	NA	KYSE510_OESOPHAGUS	ENST00000397404	0.1	p.N79S	NA	NA	3 days, 23:00:00	14:00:00	NA	NA	0	0			ENST00000397404	ENSG00000152380	FAM151B
NUP98	4928	37	11	3793068	3793068	Missense_Mutation	SNP	G	A	NA	KYSE510_OESOPHAGUS	ENST00000324932	0.7	p.P232S	NA	NA		1 day, 5:41:00	15:33:00	NA	8.236e-06	0			ENST00000324932	ENSG00000152527	PLEKHH2
ZNF215	7762	37	11	6977079	6977079	Missense_Mutation	SNP	C	T	NA	KYSE510_OESOPHAGUS	ENST00000278319	0.5	p.P291S	NA	NA		0.815972	NA	NA	0	0			ENST00000278319	ENSG00000136059	VILL
ARNTL	406	37	11	13378606	13378606	Missense_Mutation	SNP	G	C	NA	KYSE510_OESOPHAGUS	ENST00000403290	0.1	p.E62Q	NA	NA	1 day, 0:00:00	4 days, 6:01:00	NA	NA	0	0			ENST00000403290	ENSG00000112851	ERBIN
KCNC1	3746	37	11	17793306	17793306	Missense_Mutation	SNP	C	T	NA	KYSE510_OESOPHAGUS	ENST00000379472	0.3	p.T222M	NA	NA		12:35:00	NA	NA	0	0			ENST00000379472	ENSG00000101251	SEL1L2
SLC6A5	9152	37	11	20625925	20625925	Missense_Mutation	SNP	G	A	NA	KYSE510_OESOPHAGUS	ENST00000525748	0.1	p.G212S	NA	NA		1 day, 3:35:00	NA	NA	0	0			ENST00000525748	ENSG00000108846	ABCC3
DCDC1	341019	37	11	30942378	30942378	Missense_Mutation	SNP	C	T	NA	KYSE510_OESOPHAGUS	ENST00000597505	0.1	p.E1080K	NA	NA		0.546528	NA	NA	0	0			ENST00000597505	ENSG00000155660	PDIA4
OR8K3	219473	37	11	56085996	56085996	Missense_Mutation	SNP	G	T	NA	KYSE510_OESOPHAGUS	ENST00000312711	0.1	p.G72C	NA	NA		41:209	NA	NA	0	0			ENST00000312711	ENSG00000155792	DEPTOR
P2RX3	5024	37	11	57116113	57116113	Missense_Mutation	SNP	G	A	NA	KYSE510_OESOPHAGUS	ENST00000263314	0.2	p.M166I	NA	NA		15:58:00	NA	NA	8.236e-06	0			ENST00000263314	ENSG00000157404	KIT
P2RX3	5024	37	11	57116114	57116114	Missense_Mutation	SNP	G	A	NA	KYSE510_OESOPHAGUS	ENST00000263314	0.2	p.E167K	NA	NA		0.708333	NA	NA	0	0			ENST00000263314	ENSG00000159433	STARD9
DDB1	1642	37	11	61070104	61070104	Missense_Mutation	SNP	G	T	NA	KYSE510_OESOPHAGUS	ENST00000301764	0.7	p.S1021Y	NA	NA	93:809	40:155	NA	NA	0	0			ENST00000301764	ENSG00000239961	LILRA4
AHNAK	79026	37	11	62285574	62285574	Missense_Mutation	SNP	C	T	NA	KYSE510_OESOPHAGUS	ENST00000378024	0.4	p.D5439N	NA	NA	609:259	3 days, 21:34:00	NA	NA	0	0			ENST00000378024	ENSG00000170848	PSG6
SLC25A45	283130	37	11	65144459	65144459	Missense_Mutation	SNP	C	T	NA	KYSE510_OESOPHAGUS	ENST00000527174	0.1	p.R143Q	NA	NA		1 day, 14:18:00	NA	NA	8.279e-06	0			ENST00000527174	ENSG00000160961	ZNF333
ANO1	55107	37	11	70007349	70007349	Missense_Mutation	SNP	C	A	NA	KYSE510_OESOPHAGUS	ENST00000355303	0.5	p.P554H	NA	NA	09:06:00	91:435	NA	NA	0	0			ENST00000355303	ENSG00000161021	MAML1
TRIM77	390231	37	11	89443596	89443596	Missense_Mutation	SNP	G	A	NA	KYSE510_OESOPHAGUS	ENST00000398290	0.3	p.E44K	NA	NA		64:186	NA	NA	0	0			ENST00000398290	ENSG00000168067	MAP4K2
MMP20	9313	37	11	102487666	102487666	Missense_Mutation	SNP	G	A	NA	KYSE510_OESOPHAGUS	ENST00000260228	0.2	p.T84I	NA	NA		30:229		NA	0	0			ENST00000260228	ENSG00000162402	USP24
DDX10	1662	37	11	108562703	108562703	Missense_Mutation	SNP	A	T	NA	KYSE510_OESOPHAGUS	ENST00000322536	0.3	p.N359I	NA	NA	2 days, 3:00:00	2 days, 14:00:00	1 day, 17:00:00	NA	0	0			ENST00000322536	ENSG00000162687	KCNT2
NXPE1	120400	37	11	114393621	114393621	Missense_Mutation	SNP	T	C	NA	KYSE510_OESOPHAGUS	ENST00000424269	0.1	p.Y363C	NA	NA		1 day, 20:00:00	NA	NA	2.471e-05	0			ENST00000424269	ENSG00000162869	PPP1R21
GRAMD1B	57476	37	11	123484246	123484246	Missense_Mutation	SNP	A	G	NA	KYSE510_OESOPHAGUS	ENST00000529750	0.1	p.T560A	NA	NA		1 day, 15:00:00	12:00:00	NA	8.238e-06	0			ENST00000529750	ENSG00000162975	KCNF1
HEPACAM	220296	37	11	124794653	124794653	Missense_Mutation	SNP	C	T	NA	KYSE510_OESOPHAGUS	ENST00000298251	0.4	p.G133E	NA	NA		2 days, 8:56:00	NA	NA	0	0			ENST00000298251	ENSG00000163166	IWS1
ETS1	2113	37	11	128442991	128442991	Missense_Mutation	SNP	G	A	NA	KYSE510_OESOPHAGUS	ENST00000392668	0.4	p.P12L	NA	NA		05:06:00	NA	NA	0	0			ENST00000392668	ENSG00000082781	ITGB5
SLC6A13	6540	37	12	333620	333620	Missense_Mutation	SNP	G	A	NA	KYSE510_OESOPHAGUS	ENST00000343164	0.4	p.L374F	NA	NA		1 day, 23:35:00	NA	NA	8.237e-06	0			ENST00000343164	ENSG00000164078	MST1R
CACNA1C	775	37	12	2224571	2224571	Missense_Mutation	SNP	C	A	NA	KYSE510_OESOPHAGUS	ENST00000347598	0.4	p.S77R	NA	NA		23:23:00	NA	NA	0	0			ENST00000347598	ENSG00000164175	SLC45A2
CACNA1C	775	37	12	2786939	2786939	Missense_Mutation	SNP	G	C	NA	KYSE510_OESOPHAGUS	ENST00000347598	0.4	p.R1714P	NA	NA		06:27:00	NA	NA	0	0			ENST00000347598	ENSG00000164694	FNDC1
GNB3	2784	37	12	6950479	6950479	Missense_Mutation	SNP	G	A	NA	KYSE510_OESOPHAGUS	ENST00000229264	0.3	p.E10K	NA	NA		11:11:00	NA	NA	0	0			ENST00000229264	ENSG00000164877	MICALL2
CD163	9332	37	12	7653922	7653922	Missense_Mutation	SNP	G	T	NA	KYSE510_OESOPHAGUS	ENST00000359156	0.4	p.N90K	NA	NA		2 days, 11:53:00	NA	NA	0	0			ENST00000359156	ENSG00000165478	HEPACAM
PZP	5858	37	12	9309938	9309938	Missense_Mutation	SNP	C	A	NA	KYSE510_OESOPHAGUS	ENST00000261336	0.2	p.R1128L	NA	NA		62:82	NA	NA	1.647e-05	0			ENST00000261336	ENSG00000165525	NEMF
TAS2R9	50835	37	12	10962616	10962616	Missense_Mutation	SNP	C	T	NA	KYSE510_OESOPHAGUS	ENST00000240691	0.2	p.G20E	NA	NA		24:103	NA	NA	0	0			ENST00000240691	ENSG00000165801	ARHGEF40
SLCO1C1	53919	37	12	20854333	20854333	Missense_Mutation	SNP	G	C	NA	KYSE510_OESOPHAGUS	ENST00000266509	0.2	p.E71Q	NA	NA		25:88	NA	NA	8.237e-06	0			ENST00000266509	ENSG00000188906	LRRK2
ALG10	84920	37	12	34178933	34178933	Missense_Mutation	SNP	T	C	NA	KYSE510_OESOPHAGUS	ENST00000266483	0.2	p.Y169H	NA	NA	1 day, 1:14:00	153:193	NA	NA	0	0			ENST00000266483	ENSG00000166454	ATMIN
LRRK2	120892	37	12	40631806	40631806	Missense_Mutation	SNP	G	A	NA	KYSE510_OESOPHAGUS	ENST00000298910	0.7	p.D158N	NA	NA		41:112	15:50:00	NA	0	0			ENST00000298910	ENSG00000166482	MFAP4
PDZRN4	29951	37	12	41966206	41966206	Missense_Mutation	SNP	C	A	NA	KYSE510_OESOPHAGUS	ENST00000402685	0.2	p.A542E	NA	NA		57:67	1 day, 11:28:00	NA	0	0			ENST00000402685	ENSG00000166535	A2ML1
KMT2D	8085	37	12	49431750	49431750	Missense_Mutation	SNP	G	A	NA	KYSE510_OESOPHAGUS	ENST00000301067	0.7	p.S3130F	NA	NA	14:59:00	07:28:00	NA	NA	0	0			ENST00000301067	ENSG00000166676	TVP23A
RACGAP1	29127	37	12	50386415	50386415	Missense_Mutation	SNP	T	C	NA	KYSE510_OESOPHAGUS	ENST00000427314	0.2	p.I455V	NA	NA	296:277	63:65	NA	NA	3.295e-05	0			ENST00000427314	ENSG00000133392	MYH11
METTL7A	25840	37	12	51318847	51318847	Missense_Mutation	SNP	G	C	NA	KYSE510_OESOPHAGUS	ENST00000548553	0.1	p.R9T	NA	NA	53:192	25:96	NA	NA	0	0			ENST00000548553	ENSG00000166847	DCTN5
TENC1	23371	37	12	53454335	53454335	Missense_Mutation	SNP	G	A	NA	KYSE510_OESOPHAGUS	ENST00000314250	0.6	p.E922K	NA	NA	07:10:00	21:19:00	NA	NA	0	0			ENST00000314250	ENSG00000142173	COL6A2
DYRK2	8445	37	12	68052108	68052108	Missense_Mutation	SNP	C	T	NA	KYSE510_OESOPHAGUS	ENST00000344096	0.3	p.S474F	NA	NA	36:125	29:71	04:15:00	NA	0	0			ENST00000344096	ENSG00000167548	KMT2D
TRHDE	29953	37	12	73056884	73056884	Missense_Mutation	SNP	G	A	NA	KYSE510_OESOPHAGUS	ENST00000261180	0.4	p.R995Q	NA	NA		2 days, 9:56:00	NA	NA	0	0			ENST00000261180	ENSG00000250799	PRODH2
MGAT4C	25834	37	12	86374104	86374104	Missense_Mutation	SNP	C	T	NA	KYSE510_OESOPHAGUS	ENST00000604798	0.1	p.E134K	NA	NA		32:88	NA	NA	0	0			ENST00000604798	ENSG00000018869	ZNF582
SART3	9733	37	12	108930505	108930505	Missense_Mutation	SNP	G	C	NA	KYSE510_OESOPHAGUS	ENST00000228284	0.3	p.L456V	NA	NA		09:48:00	NA	NA	8.236e-06	0			ENST00000228284	ENSG00000167986	DDB1
ACACB	32	37	12	109616905	109616905	Missense_Mutation	SNP	A	G	NA	KYSE510_OESOPHAGUS	ENST00000338432	0.7	p.I484V	NA	NA	11:13:00	13:18:00	11:10:00	NA	0	0			ENST00000338432	ENSG00000169548	ZNF280A
MED13L	23389	37	12	116429125	116429125	Missense_Mutation	SNP	C	A	NA	KYSE510_OESOPHAGUS	ENST00000281928	0.3	p.V1212L	NA	NA		72:65	75:68	NA	0	0			ENST00000281928	ENSG00000168152	THAP9
TMEM132C	92293	37	12	129181947	129181947	Missense_Mutation	SNP	G	A	NA	KYSE510_OESOPHAGUS	ENST00000435159	0.2	p.R703Q	NA	NA		07:12:00	NA	NA	0	0			ENST00000435159	ENSG00000189091	SF3B3
SFSWAP	6433	37	12	132281815	132281815	Missense_Mutation	SNP	C	T	NA	KYSE510_OESOPHAGUS	ENST00000261674	0.4	p.A876V	NA	NA		2 days, 10:49:00	NA	NA	8.312e-06	0			ENST00000261674	ENSG00000044115	CTNNA1
ZNF10	7556	37	12	133732491	133732491	Missense_Mutation	SNP	G	T	NA	KYSE510_OESOPHAGUS	ENST00000248211	0.6	p.C220F	NA	NA		1 day, 20:34:00	NA	NA	0	0			ENST00000248211	ENSG00000047365	ARAP2
PSPC1	55269	37	13	20279916	20279916	Missense_Mutation	SNP	C	T	NA	KYSE510_OESOPHAGUS	ENST00000338910	0.4	p.M424I	NA	NA		0.874306	NA	NA	0	0			ENST00000338910	ENSG00000171798	KNDC1
NUPL1	9818	37	13	25901640	25901640	Missense_Mutation	SNP	A	G	NA	KYSE510_OESOPHAGUS	ENST00000381736	0.3	p.E408G	NA	NA	75:148	42:72	NA	NA	0	0			ENST00000381736	ENSG00000170484	KRT74
FLT3	2322	37	13	28623777	28623777	Missense_Mutation	SNP	C	T	NA	KYSE510_OESOPHAGUS	ENST00000241453	0.7	p.E293K	NA	NA		49:100	62:113		8.236e-06	0			ENST00000241453	ENSG00000157193	LRP8
MTUS2	23281	37	13	29600465	29600465	Missense_Mutation	SNP	A	C	NA	KYSE510_OESOPHAGUS	ENST00000431530	0.3	p.M554L	NA	NA		57:231	40:162	NA	0	0			ENST00000431530	ENSG00000168843	FSTL5
BRCA2	675	37	13	32912619	32912619	Missense_Mutation	SNP	G	A	NA	KYSE510_OESOPHAGUS	ENST00000380152	0.3	p.G1376E	NA	NA		1 day, 4:56:00	78:148		0	0			ENST00000380152	ENSG00000168487	BMP1
BRCA2	675	37	13	32913044	32913044	Missense_Mutation	SNP	G	C	NA	KYSE510_OESOPHAGUS	ENST00000380152	0.3	p.E1518Q	NA	NA	06:14:00	42:79	41:117		0	0			ENST00000380152	ENSG00000171540	OTP
SOHLH2	54937	37	13	36744843	36744843	Missense_Mutation	SNP	G	A	NA	KYSE510_OESOPHAGUS	ENST00000379881	0.3	p.S361F	NA	NA		29:62	NA	NA	0	0			ENST00000379881	ENSG00000170185	USP38
COG3	83548	37	13	46070406	46070406	Missense_Mutation	SNP	C	G	NA	KYSE510_OESOPHAGUS	ENST00000349995	0.5	p.P483A	NA	NA	22:40:00	19:43:00	NA	NA	0	0			ENST00000349995	ENSG00000168517	HEXIM2
RPGRIP1	57096	37	14	21770698	21770698	Missense_Mutation	SNP	C	T	NA	KYSE510_OESOPHAGUS	ENST00000400017	0.2	p.A181V	NA	NA		0.948611	0.841667	NA	2.486e-05	0			ENST00000400017	ENSG00000090686	USP48
EFS	10278	37	14	23828678	23828678	Missense_Mutation	SNP	G	C	NA	KYSE510_OESOPHAGUS	ENST00000216733	0.3	p.L337V	NA	NA		06:30:00	NA	NA	0	0			ENST00000216733	ENSG00000175595	ERCC4
PRKD1	5587	37	14	30095692	30095692	Missense_Mutation	SNP	C	T	NA	KYSE510_OESOPHAGUS	ENST00000331968	0.5	p.G599E	NA	NA		29:94	0.547222	NA	0	0			ENST00000331968	ENSG00000118997	DNAH7
HECTD1	25831	37	14	31598045	31598045	Missense_Mutation	SNP	G	A	NA	KYSE510_OESOPHAGUS	ENST00000399332	0.1	p.S1511L	NA	NA	49:152	28:70	NA	NA	0	0			ENST00000399332	ENSG00000181788	SIAH2
HECTD1	25831	37	14	31638665	31638665	Missense_Mutation	SNP	G	A	NA	KYSE510_OESOPHAGUS	ENST00000399332	0.1	p.R448W	NA	NA	4 days, 15:50:00	174:79	NA	NA	0	0			ENST00000399332	ENSG00000112936	C7
AKAP6	9472	37	14	33046344	33046344	Missense_Mutation	SNP	G	A	NA	KYSE510_OESOPHAGUS	ENST00000280979	0.4	p.D789N	NA	NA		38:98	33:103	NA	0	0			ENST00000280979	ENSG00000111077	TNS2
CLEC14A	161198	37	14	38724746	38724746	Missense_Mutation	SNP	C	T	NA	KYSE510_OESOPHAGUS	ENST00000342213	0.2	p.R161Q	NA	NA		12:38:00	NA	NA	0	0			ENST00000342213	ENSG00000181333	HEPHL1
NEMF	9147	37	14	50272839	50272839	Missense_Mutation	SNP	G	A	NA	KYSE510_OESOPHAGUS	ENST00000298310	0.5	p.P586L	NA	NA	49:224	0.713889	NA	NA	4.118e-05	0			ENST00000298310	ENSG00000172006	ZNF554
L2HGDH	79944	37	14	50734600	50734600	Missense_Mutation	SNP	C	A	NA	KYSE510_OESOPHAGUS	ENST00000267436	0.4	p.G312V	NA	NA	1.04514	48:229	NA	NA	0	0			ENST00000267436	ENSG00000177045	SIX5
NIN	51199	37	14	51238135	51238135	Missense_Mutation	SNP	C	A	NA	KYSE510_OESOPHAGUS	ENST00000382041	0.3	p.A345S	NA	NA	2 days, 22:49:00	1 day, 10:51:00	70:73	NA	0	0			ENST00000382041	ENSG00000178175	ZNF366
SAMD4A	23034	37	14	55231238	55231238	Missense_Mutation	SNP	G	C	NA	KYSE510_OESOPHAGUS	ENST00000554335	0.1	p.D526H	NA	NA		54:387	NA	NA	0	0			ENST00000554335	ENSG00000143924	EML4
TMEM260	54916	37	14	57075939	57075939	Missense_Mutation	SNP	A	T	NA	KYSE510_OESOPHAGUS	ENST00000261556	0.6	p.D251V	NA	NA	2 days, 3:21:00	238:134	NA	NA	2.471e-05	0			ENST00000261556	ENSG00000177535	OR2B11
SYNE2	23224	37	14	64522707	64522707	Missense_Mutation	SNP	G	A	NA	KYSE510_OESOPHAGUS	ENST00000344113	0.4	p.A3264T	NA	NA	1 day, 16:21:00	3 days, 13:50:00	NA	NA	2.482e-05	0			ENST00000344113	ENSG00000155816	FMN2
HSPA2	3306	37	14	65008306	65008306	Missense_Mutation	SNP	G	C	NA	KYSE510_OESOPHAGUS	ENST00000394709	0.1	p.E247Q	NA	NA	38:186	0.69375	NA	NA	0	0			ENST00000394709	ENSG00000135502	SLC26A10
ZFYVE26	23503	37	14	68219099	68219099	Missense_Mutation	SNP	G	T	NA	KYSE510_OESOPHAGUS	ENST00000347230	0.4	p.L2445I	NA	NA	07:53:00	06:30:00	NA	NA	0	0			ENST00000347230	ENSG00000175707	KDF1
NUMB	8650	37	14	73743323	73743323	Missense_Mutation	SNP	G	A	NA	KYSE510_OESOPHAGUS	ENST00000355058	0.3	p.S640F	NA	NA	50:254	0.552778	NA	NA	0	0			ENST00000355058	ENSG00000168490	PHYHIP
HEATR4	399671	37	14	73978730	73978730	Missense_Mutation	SNP	G	A	NA	KYSE510_OESOPHAGUS	ENST00000553558	0.1	p.A513V	NA	NA		54:118	NA	NA	0	0			ENST00000553558	ENSG00000110011	DNAJC4
MLH3	27030	37	14	75514266	75514266	Missense_Mutation	SNP	T	C	NA	KYSE510_OESOPHAGUS	ENST00000556740	0.1	p.Q698R	NA	NA	2 days, 20:25:00	172:83	NA	NA	3.295e-05	0			ENST00000556740	ENSG00000176208	ATAD5
STON2	85439	37	14	81737033	81737033	Missense_Mutation	SNP	G	A	NA	KYSE510_OESOPHAGUS	ENST00000267540	0.2	p.S865F	NA	NA		61:216	NA	NA	0	0			ENST00000267540	ENSG00000178105	DDX10
GALC	2581	37	14	88450769	88450769	Missense_Mutation	SNP	C	T	NA	KYSE510_OESOPHAGUS	ENST00000261304	0.2	p.R184H	NA	NA		3 days, 9:01:00	NA	NA	3.31e-05	0			ENST00000261304	ENSG00000115053	NCL
KCNK10	54207	37	14	88693746	88693746	Missense_Mutation	SNP	G	T	NA	KYSE510_OESOPHAGUS	ENST00000340700	0.5	p.S213R	NA	NA		60:126	NA	NA	0	0			ENST00000340700	ENSG00000119328	FAM206A
TECPR2	9895	37	14	102873748	102873748	Missense_Mutation	SNP	C	T	NA	KYSE510_OESOPHAGUS	ENST00000359520	0.7	p.S98F	NA	NA		3 days, 21:00:00	NA	NA	8.236e-06	0			ENST00000359520	ENSG00000177374	HIC1
FMN1	342184	37	15	33446113	33446113	Missense_Mutation	SNP	C	T	NA	KYSE510_OESOPHAGUS	ENST00000559047	0.1	p.D335N	NA	NA		49:127	NA	NA	0	0			ENST00000559047	ENSG00000153064	BANK1
DISP2	85455	37	15	40659694	40659694	Missense_Mutation	SNP	G	A	NA	KYSE510_OESOPHAGUS	ENST00000267889	0.3	p.G461R	NA	NA		56:114	NA	NA	0	0			ENST00000267889	ENSG00000180979	LRRC57
INO80	54617	37	15	41366658	41366658	Missense_Mutation	SNP	C	G	NA	KYSE510_OESOPHAGUS	ENST00000361937	0.3	p.E413Q	NA	NA	35:67	41:76	NA	NA	0	0			ENST00000361937	ENSG00000137868	STRA6
STARD9	57519	37	15	43011725	43011725	Missense_Mutation	SNP	C	T	NA	KYSE510_OESOPHAGUS	ENST00000290607	0.7	p.R4686W	NA	NA	06:04:00	17:10:00	NA	NA	0	0			ENST00000290607	ENSG00000145982	FARS2
FRMD5	84978	37	15	44166561	44166561	Missense_Mutation	SNP	C	T	NA	KYSE510_OESOPHAGUS	ENST00000417257	0.1	p.S412N	NA	NA		17:49:00	NA	NA	0	0			ENST00000417257	ENSG00000147202	DIAPH2
GABPB1	2553	37	15	50596231	50596231	Missense_Mutation	SNP	C	T	NA	KYSE510_OESOPHAGUS	ENST00000220429	0.8	p.V70M	NA	NA	45:100	26:87	NA	NA	0	0			ENST00000220429	ENSG00000110713	NUP98
UNC13C	440279	37	15	54919280	54919280	Missense_Mutation	SNP	C	T	NA	KYSE510_OESOPHAGUS	ENST00000260323	0.11	p.S2205F	NA	NA		42:111	33:65	NA	2.484e-05	0			ENST00000260323	ENSG00000177602	HASPIN
MAP2K5	5607	37	15	67885278	67885278	Missense_Mutation	SNP	C	A	NA	KYSE510_OESOPHAGUS	ENST00000178640	0.5	p.S149Y	NA	NA	28:64	0.927083	11:40:00		0	0			ENST00000178640	ENSG00000138942	RNF185
MYO9A	4649	37	15	72283479	72283479	Missense_Mutation	SNP	G	A	NA	KYSE510_OESOPHAGUS	ENST00000356056	0.5	p.H563Y	NA	NA	09:05:00	1 day, 18:16:00	NA	NA	0	0			ENST00000356056	ENSG00000144802	NFKBIZ
GOLGA6B	55889	37	15	72954629	72954629	Missense_Mutation	SNP	C	T	NA	KYSE510_OESOPHAGUS	ENST00000421285	0.3	p.S295F	NA	NA		68:183	NA	NA	0	0			ENST00000421285	ENSG00000156011	PSD3
SEMA7A	8482	37	15	74704306	74704306	Missense_Mutation	SNP	T	C	NA	KYSE510_OESOPHAGUS	ENST00000261918	0.4	p.S448G	NA	NA		13:29:00	NA	NA	8.236e-06	0			ENST00000261918	ENSG00000182809	CRIP2
CSK	1445	37	15	75091218	75091218	Missense_Mutation	SNP	C	T	NA	KYSE510_OESOPHAGUS	ENST00000220003	0.9	p.P61S	NA	NA	115:217	10:30:00		NA	0	0			ENST00000220003	ENSG00000183397	C19orf71
C15orf27	123591	37	15	76452507	76452507	Missense_Mutation	SNP	G	C	NA	KYSE510_OESOPHAGUS	ENST00000388942	0.3	p.E152Q	NA	NA		40:88	NA	NA	0	0			ENST00000388942	ENSG00000171827	ZNF570
AGBL1	123624	37	15	86814879	86814879	Missense_Mutation	SNP	G	A	NA	KYSE510_OESOPHAGUS	ENST00000441037	0.2	p.E627K	NA	NA		73:140	NA	NA	0	0			ENST00000441037	ENSG00000182372	CLN8
ACAN	176	37	15	89400566	89400566	Missense_Mutation	SNP	G	C	NA	KYSE510_OESOPHAGUS	ENST00000561243	0.1	p.E1584Q	NA	NA		43:201	NA	NA	0	0			ENST00000561243	ENSG00000118197	DDX59
POLG	5428	37	15	89860056	89860056	Missense_Mutation	SNP	C	T	NA	KYSE510_OESOPHAGUS	ENST00000268124	0.5	p.E1216K	NA	NA	136:491	0.667361	NA	NA	0	0			ENST00000268124	ENSG00000144451	SPAG16
CHD2	1106	37	15	93528783	93528783	Missense_Mutation	SNP	C	T	NA	KYSE510_OESOPHAGUS	ENST00000394196	0.4	p.S1098F	NA	NA		24:151	NA	NA	0	0			ENST00000394196	ENSG00000184304	PRKD1
CHD2	1106	37	15	93540193	93540193	Missense_Mutation	SNP	G	C	NA	KYSE510_OESOPHAGUS	ENST00000394196	0.4	p.G1201A	NA	NA	39:229	0.947917	NA	NA	0	0			ENST00000394196	ENSG00000173482	PTPRM
TIGD7	91151	37	16	3350515	3350515	Missense_Mutation	SNP	C	T	NA	KYSE510_OESOPHAGUS	ENST00000396862	0.1	p.E34K	NA	NA		42:108	NA	NA	0	0			ENST00000396862	ENSG00000183647	ZNF530
METTL22	79091	37	16	8729157	8729157	Missense_Mutation	SNP	G	A	NA	KYSE510_OESOPHAGUS	ENST00000381920	0.3	p.V230I	NA	NA	28:81	13:35:00	NA	NA	1.654e-05	0			ENST00000381920	ENSG00000185567	AHNAK2
ATF7IP2	80063	37	16	10524580	10524580	Missense_Mutation	SNP	G	A	NA	KYSE510_OESOPHAGUS	ENST00000396560	0.2	p.V35I	NA	NA		38:99	NA	NA	0	0			ENST00000396560	ENSG00000187151	ANGPTL5
TVP23A	780776	37	16	10868837	10868837	Missense_Mutation	SNP	A	G	NA	KYSE510_OESOPHAGUS	ENST00000299866	0.8	p.L69P	NA	NA		2 days, 13:22:00	NA	NA	0	0			ENST00000299866	ENSG00000166579	NDEL1
MPV17L	255027	37	16	15501937	15501937	Missense_Mutation	SNP	A	G	NA	KYSE510_OESOPHAGUS	ENST00000396385	0.3	p.T187A	NA	NA		1 day, 11:16:00	NA	NA	2.472e-05	0			ENST00000396385	ENSG00000101190	TCFL5
TMC5	79838	37	16	19483536	19483536	Missense_Mutation	SNP	G	A	NA	KYSE510_OESOPHAGUS	ENST00000396229	0.2	p.V637I	NA	NA	22:10:00	4 days, 2:35:00	NA	NA	1.647e-05	0			ENST00000396229	ENSG00000063127	SLC6A16
UMOD	7369	37	16	20360463	20360463	Missense_Mutation	SNP	C	T	NA	KYSE510_OESOPHAGUS	ENST00000570689	0.1	p.E54K	NA	NA		10:27:00	NA	NA	0	0			ENST00000570689	ENSG00000249471	ZNF324B
INO80E	283899	37	16	30012111	30012111	Missense_Mutation	SNP	G	A	NA	KYSE510_OESOPHAGUS	ENST00000563197	0.1	p.E80K	NA	NA	92:390	09:38:00	NA	NA	0	0			ENST00000563197	ENSG00000182866	LCK
ALDOA	226	37	16	30078815	30078815	Missense_Mutation	SNP	G	A	NA	KYSE510_OESOPHAGUS	ENST00000566897	0.1	p.E53K	NA	NA	176:678		NA	NA	0	0			ENST00000566897	ENSG00000145216	FIP1L1
GPR114	221188	37	16	57609372	57609372	Missense_Mutation	SNP	C	G	NA	KYSE510_OESOPHAGUS	ENST00000340339	0.4	p.F503L	NA	NA		08:46:00	NA	NA	0	0			ENST00000340339	ENSG00000121057	AKAP1
CDH1	999	37	16	68847358	68847358	Missense_Mutation	SNP	C	A	NA	KYSE510_OESOPHAGUS	ENST00000261769	0.5	p.T427K	NA	NA	242:685	106:257	26:65		0	0			ENST00000261769	ENSG00000197050	ZNF420
SF3B3	23450	37	16	70599378	70599378	Missense_Mutation	SNP	A	G	NA	KYSE510_OESOPHAGUS	ENST00000302516	0.5	p.Y926C	NA	NA		26:71	NA	NA	8.236e-06	0			ENST00000302516	ENSG00000213213	CCDC183
CMTR2	55783	37	16	71319066	71319066	Missense_Mutation	SNP	G	C	NA	KYSE510_OESOPHAGUS	ENST00000338099	0.5	p.S253C	NA	NA	3 days, 15:21:00	2 days, 10:25:00	NA	NA	0	0			ENST00000338099	ENSG00000006744	ELAC2
CNTNAP4	85445	37	16	76495898	76495898	Missense_Mutation	SNP	C	A	NA	KYSE510_OESOPHAGUS	ENST00000476707	0.1	p.A463D	NA	NA		47:162	NA	NA	0	0			ENST00000476707	ENSG00000180917	CMTR2
ATMIN	23300	37	16	81077743	81077743	Missense_Mutation	SNP	T	C	NA	KYSE510_OESOPHAGUS	ENST00000299575	0.4	p.L547S	NA	NA	45:113	13:47:00	NA	NA	0	0			ENST00000299575	ENSG00000076555	ACACB
FANCA	2175	37	16	89831364	89831364	Missense_Mutation	SNP	C	G	NA	KYSE510_OESOPHAGUS	ENST00000389301	0.3	p.Q904H	NA	NA	31:95	33:79	12:35:00	NA	0	0			ENST00000389301	ENSG00000187961	KLHL17
HIC1	3090	37	17	1961665	1961665	Missense_Mutation	SNP	G	A	NA	KYSE510_OESOPHAGUS	ENST00000322941	0.3	p.E580K	NA	NA		09:12:00	NA	NA	0	0			ENST00000322941	ENSG00000121390	PSPC1
SMG6	23293	37	17	1989134	1989134	Missense_Mutation	SNP	C	A	NA	KYSE510_OESOPHAGUS	ENST00000263073	0.6	p.G1140V	NA	NA	0.836806	99:274	NA	NA	0	0			ENST00000263073	ENSG00000156313	RPGR
GSG2	83903	37	17	3628817	3628817	Missense_Mutation	SNP	G	C	NA	KYSE510_OESOPHAGUS	ENST00000325418	0.4	p.E530Q	NA	NA	20:58:00	0.813194	0.799306	NA	1.647e-05	0			ENST00000325418	ENSG00000155629	PIK3AP1
ZZEF1	23140	37	17	3967993	3967993	Missense_Mutation	SNP	C	G	NA	KYSE510_OESOPHAGUS	ENST00000381638	0.2	p.Q1460H	NA	NA	05:23:00	0.898611	NA	NA	0	0			ENST00000381638	ENSG00000136870	ZNF189
ACAP1	9744	37	17	7253334	7253334	Missense_Mutation	SNP	G	A	NA	KYSE510_OESOPHAGUS	ENST00000158762	0.3	p.R641Q	NA	NA	02:03:00	0.930556	NA	NA	0	0			ENST00000158762	ENSG00000197472	ZNF695
NDEL1	81565	37	17	8349179	8349179	Missense_Mutation	SNP	A	C	NA	KYSE510_OESOPHAGUS	ENST00000334527	0.7	p.L79F	NA	NA	67:157	61:153	NA	NA	0	0			ENST00000334527	ENSG00000159618	ADGRG5
MYH4	4622	37	17	10359860	10359860	Missense_Mutation	SNP	C	T	NA	KYSE510_OESOPHAGUS	ENST00000255381	0.2	p.G637E	NA	NA		31:115	NA	NA	0	0			ENST00000255381	ENSG00000100433	KCNK10
ELAC2	60528	37	17	12905613	12905613	Missense_Mutation	SNP	G	A	NA	KYSE510_OESOPHAGUS	ENST00000338034	0.4	p.R428C	NA	NA	177:211	1 day, 4:23:00	NA	NA	1.647e-05	0			ENST00000338034	ENSG00000182504	CEP97
CDRT15	146822	37	17	14140143	14140143	Missense_Mutation	SNP	G	A	NA	KYSE510_OESOPHAGUS	ENST00000420162	0.2	p.S3L	NA	NA		24:112	NA	NA	3.295e-05	0			ENST00000420162	ENSG00000158019	BABAM2
SLFN11	91607	37	17	33690472	33690472	Missense_Mutation	SNP	G	A	NA	KYSE510_OESOPHAGUS	ENST00000394566	0.1	p.R119C	NA	NA	36:134	26:83	NA	NA	0	0			ENST00000394566	ENSG00000176435	CLEC14A
RDM1	201299	37	17	34247226	34247226	Missense_Mutation	SNP	C	T	NA	KYSE510_OESOPHAGUS	ENST00000293273	0.6	p.V240I	NA	NA	07:37:00	26:71	NA	NA	0	0			ENST00000293273	ENSG00000243772	KIR2DL3
HNF1B	6928	37	17	36104662	36104662	Missense_Mutation	SNP	C	T	NA	KYSE510_OESOPHAGUS	ENST00000225893	0.4	p.G72S	NA	NA		22:52:00	05:16:00	NA	0	0			ENST00000225893	ENSG00000188167	TMPPE
MLLT6	4302	37	17	36873157	36873157	Missense_Mutation	SNP	G	A	NA	KYSE510_OESOPHAGUS	ENST00000325718	0.7	p.G525E	NA	NA	23:59:00	07:20:00	10:31:00	NA	0	0			ENST00000325718	ENSG00000188523	CFAP77
ZPBP2	124626	37	17	38031565	38031565	Missense_Mutation	SNP	T	G	NA	KYSE510_OESOPHAGUS	ENST00000348931	0.4	p.F256C	NA	NA		2 days, 7:56:00	NA	NA	0	0			ENST00000348931	ENSG00000010379	SLC6A13
KRT23	25984	37	17	39087652	39087652	Missense_Mutation	SNP	C	G	NA	KYSE510_OESOPHAGUS	ENST00000209718	0.3	p.R151T	NA	NA		13:52:00	NA	NA	0	0			ENST00000209718	ENSG00000171703	TCEA2
KRT23	25984	37	17	39092747	39092747	Missense_Mutation	SNP	C	T	NA	KYSE510_OESOPHAGUS	ENST00000209718	0.3	p.G37S	NA	NA	16:09:00	1 day, 7:26:00	NA	NA	1.656e-05	0			ENST00000209718	ENSG00000224051	CPTP
HEXIM2	124790	37	17	43246577	43246577	Missense_Mutation	SNP	C	G	NA	KYSE510_OESOPHAGUS	ENST00000307275	0.3	p.R88G	NA	NA	1 day, 8:49:00	1 day, 7:38:00	NA	NA	1.647e-05	0			ENST00000307275	ENSG00000127334	DYRK2
SP2	6668	37	17	45994414	45994414	Missense_Mutation	SNP	C	T	NA	KYSE510_OESOPHAGUS	ENST00000376741	0.4	p.A326V	NA	NA	1 day, 9:32:00	1 day, 9:37:00	NA	NA	0	0			ENST00000376741	ENSG00000054654	SYNE2
NGFR	4804	37	17	47590283	47590283	Missense_Mutation	SNP	A	G	NA	KYSE510_OESOPHAGUS	ENST00000172229	0.3	p.D399G	NA	NA	1 day, 15:49:00	14:11:00		NA	0	0			ENST00000172229	ENSG00000068024	HDAC4
XYLT2	64132	37	17	48434533	48434533	Missense_Mutation	SNP	C	G	NA	KYSE510_OESOPHAGUS	ENST00000017003	0.2	p.L621V	NA	NA	1 day, 18:46:00	16:10:00	NA	NA	0	0			ENST00000017003	ENSG00000072121	ZFYVE26
ABCC3	8714	37	17	48734434	48734434	Missense_Mutation	SNP	G	C	NA	KYSE510_OESOPHAGUS	ENST00000285238	0.8	p.E126Q	NA	NA	1 day, 15:44:00	1 day, 15:37:00	18:28:00	NA	0	0			ENST00000285238	ENSG00000029534	ANK1
MBTD1	54799	37	17	49270233	49270233	Missense_Mutation	SNP	C	G	NA	KYSE510_OESOPHAGUS	ENST00000586178	0.1	p.D534H	NA	NA	30:75	25:73	NA	NA	0	0			ENST00000586178	ENSG00000151067	CACNA1C
SCN4A	6329	37	17	62026786	62026786	Missense_Mutation	SNP	C	T	NA	KYSE510_OESOPHAGUS	ENST00000435607	0.1	p.E986K	NA	NA		05:16:00	NA	NA	2.487e-05	0			ENST00000435607	ENSG00000186075	ZPBP2
CACNG4	27092	37	17	64961094	64961094	Missense_Mutation	SNP	C	A	NA	KYSE510_OESOPHAGUS	ENST00000262138	0.3	p.L23I	NA	NA	1 day, 5:30:00	04:13:00	NA	NA	0	0			ENST00000262138	ENSG00000124782	RREB1
PITPNC1	26207	37	17	65574329	65574329	Missense_Mutation	SNP	C	T	NA	KYSE510_OESOPHAGUS	ENST00000581322	0.1	p.H108Y	NA	NA	05:22:00	70:156	NA	NA	0	0			ENST00000581322	ENSG00000136152	COG3
ABCA8	10351	37	17	66903970	66903970	Missense_Mutation	SNP	T	A	NA	KYSE510_OESOPHAGUS	ENST00000269080	0.2	p.K690I	NA	NA		1 day, 0:18:00	NA	NA	0	0			ENST00000269080	ENSG00000175054	ATR
SLC9A3R1	9368	37	17	72758274	72758274	Missense_Mutation	SNP	G	A	NA	KYSE510_OESOPHAGUS	ENST00000262613	0.5	p.E189K	NA	NA	140:346	19:28:00	NA	NA	4.118e-05	0			ENST00000262613	ENSG00000103742	IGDCC4
ITGB4	3691	37	17	73746786	73746786	Missense_Mutation	SNP	C	T	NA	KYSE510_OESOPHAGUS	ENST00000200181	0.3	p.S1167F	NA	NA	133:254	08:25:00		NA	0	0			ENST00000200181	ENSG00000100243	CYB5R3
PGS1	9489	37	17	76399706	76399706	Missense_Mutation	SNP	C	T	NA	KYSE510_OESOPHAGUS	ENST00000262764	0.6	p.S313L	NA	NA	56:101	1 day, 4:59:00	NA	NA	0	0			ENST00000262764	ENSG00000160460	SPTBN4
PTPRM	5797	37	18	8376096	8376096	Missense_Mutation	SNP	C	T	NA	KYSE510_OESOPHAGUS	ENST00000332175	0.8	p.P1062L	NA	NA	05:01:00	2 days, 7:02:00	NA	NA	0	0			ENST00000332175	ENSG00000187391	MAGI2
SOGA2	0	37	18	8793071	8793071	Missense_Mutation	SNP	A	G	NA	KYSE510_OESOPHAGUS	ENST00000359865	0.3	p.R655G	NA	NA	07:04:00	1 day, 5:46:00		NA	0	0			ENST00000359865	ENSG00000021461	CYP3A43
RBBP8	5932	37	18	20573579	20573579	Missense_Mutation	SNP	G	C	NA	KYSE510_OESOPHAGUS	ENST00000399722	0.2	p.E597Q	NA	NA	54:248	0.988889	40:166	NA	0	0			ENST00000399722	ENSG00000010932	FMO1
MUM1	84939	37	19	1360152	1360152	Missense_Mutation	SNP	C	T	NA	KYSE510_OESOPHAGUS	ENST00000415183	0.3	p.P79S	NA	NA		15:29:00	NA	NA	8.239e-06	0			ENST00000415183	ENSG00000122176	FMOD
ZNF554	115196	37	19	2833745	2833745	Missense_Mutation	SNP	C	A	NA	KYSE510_OESOPHAGUS	ENST00000317243	0.5	p.A171D	NA	NA	06:13:00	39:82	NA	NA	0	0			ENST00000317243	ENSG00000133961	NUMB
PRR22	163154	37	19	5783030	5783030	Missense_Mutation	SNP	G	A	NA	KYSE510_OESOPHAGUS	ENST00000419421	0.2	p.P410S	NA	NA		10:09:00	NA	NA	1.668e-05	0			ENST00000419421	ENSG00000072163	LIMS2
PNPLA6	10908	37	19	7621391	7621391	Missense_Mutation	SNP	C	T	NA	KYSE510_OESOPHAGUS	ENST00000221249	0.6	p.S1011F	NA	NA	81:115	41:90	NA	NA	0	0			ENST00000221249	ENSG00000131620	ANO1
FBN3	84467	37	19	8168563	8168563	Missense_Mutation	SNP	C	T	NA	KYSE510_OESOPHAGUS	ENST00000600128	0.1	p.E1608K	NA	NA		23:10:00	NA	NA	1.647e-05	0			ENST00000600128	ENSG00000187164	SHTN1
MUC16	94025	37	19	9077511	9077511	Missense_Mutation	SNP	G	A	NA	KYSE510_OESOPHAGUS	ENST00000397910	0.4	p.S3312F	NA	NA		65:114	NA	NA	8.264e-06	0			ENST00000397910	ENSG00000183605	SFXN4
MUC16	94025	37	19	9087619	9087619	Missense_Mutation	SNP	G	A	NA	KYSE510_OESOPHAGUS	ENST00000397910	0.4	p.T1399I	NA	NA		193:94	NA	NA	0	0			ENST00000397910	ENSG00000196923	PDLIM7
OR7G1	125962	37	19	9225779	9225779	Missense_Mutation	SNP	T	C	NA	KYSE510_OESOPHAGUS	ENST00000541538	0.1	p.I221V	NA	NA		2 days, 19:37:00	NA	NA	0	0			ENST00000541538	ENSG00000146833	TRIM4
COL5A3	50509	37	19	10076995	10076995	Missense_Mutation	SNP	C	G	NA	KYSE510_OESOPHAGUS	ENST00000264828	0.3	p.E1593Q	NA	NA		16:30:00	NA	NA	0	0			ENST00000264828	ENSG00000066933	MYO9A
ZNF627	199692	37	19	11728687	11728687	Missense_Mutation	SNP	G	A	NA	KYSE510_OESOPHAGUS	ENST00000361113	0.5	p.V457I	NA	NA	09:21:00	1 day, 10:50:00	NA	NA	0	0			ENST00000361113	ENSG00000109794	FAM149A
ZNF44	51710	37	19	12359396	12359396	Missense_Mutation	SNP	G	A	NA	KYSE510_OESOPHAGUS	ENST00000426973	0.1	p.P107S	NA	NA		45:125	NA	NA	0	0			ENST00000426973	ENSG00000214595	EML6
ZNF333	84449	37	19	14806425	14806425	Missense_Mutation	SNP	G	A	NA	KYSE510_OESOPHAGUS	ENST00000292530	0.6	p.A59T	NA	NA	05:15:00	07:25:00	NA	NA	2.471e-05	0			ENST00000292530	ENSG00000196422	PPP1R26
OR7A10	390892	37	19	14952122	14952122	Missense_Mutation	SNP	A	G	NA	KYSE510_OESOPHAGUS	ENST00000248058	0.1	p.S190P	NA	NA		3 days, 6:42:00	NA	NA	0	0			ENST00000248058	ENSG00000197081	IGF2R
ANKLE1	126549	37	19	17394624	17394624	Missense_Mutation	SNP	G	A	NA	KYSE510_OESOPHAGUS	ENST00000394458	0.3	p.G351S	NA	NA		2 days, 16:32:00	NA	NA	8.238e-06	0			ENST00000394458	ENSG00000197410	DCHS2
KIAA1683	80726	37	19	18376272	18376272	Missense_Mutation	SNP	T	A	NA	KYSE510_OESOPHAGUS	ENST00000600328	0.3	p.Q693L	NA	NA		14:11:00	NA	NA	8.237e-06	0			ENST00000600328	ENSG00000171462	DLK2
ZNF253	56242	37	19	20002651	20002651	Missense_Mutation	SNP	C	T	NA	KYSE510_OESOPHAGUS	ENST00000589717	0.1	p.P199S	NA	NA		38:122	NA	NA	4.948e-05	0			ENST00000589717	ENSG00000158711	ELK4
PRODH2	58510	37	19	36303158	36303158	Missense_Mutation	SNP	C	T	NA	KYSE510_OESOPHAGUS	ENST00000301175	0.3	p.G206R	NA	NA		0.709722	NA	NA	0	0			ENST00000301175	ENSG00000198189	HSD17B11
ZNF850	342892	37	19	37241461	37241461	Missense_Mutation	SNP	G	A	NA	KYSE510_OESOPHAGUS	ENST00000591344	0.1	p.H161Y	NA	NA		06:21:00	NA	NA	0	0			ENST00000591344	ENSG00000142627	EPHA2
ZNF420	147923	37	19	37581939	37581939	Missense_Mutation	SNP	G	A	NA	KYSE510_OESOPHAGUS	ENST00000337995	0.3	p.E18K	NA	NA		28:99	NA	NA	0	0			ENST00000337995	ENSG00000198205	ZXDA
ZNF570	148268	37	19	37975683	37975683	Missense_Mutation	SNP	G	A	NA	KYSE510_OESOPHAGUS	ENST00000330173	0.1	p.E387K	NA	NA		41:117	NA	NA	0	0			ENST00000330173	ENSG00000072571	HMMR
ZNF573	126231	37	19	38262243	38262243	Missense_Mutation	SNP	C	A	NA	KYSE510_OESOPHAGUS	ENST00000590414	0.2	p.D55Y	NA	NA		8 days, 11:02:00	NA	NA	0	0			ENST00000590414	ENSG00000196747	HIST1H2AI
LGALS13	29124	37	19	40095279	40095279	Missense_Mutation	SNP	C	T	NA	KYSE510_OESOPHAGUS	ENST00000221797	0.4	p.S18F	NA	NA		53:116	NA	NA	0	0			ENST00000221797	ENSG00000101203	COL20A1
SPTBN4	57731	37	19	41075583	41075583	Missense_Mutation	SNP	T	C	NA	KYSE510_OESOPHAGUS	ENST00000352632	0.3	p.I2326T	NA	NA		10:35:00	NA	NA	1.647e-05	0			ENST00000352632	ENSG00000127914	AKAP9
ITPKC	80271	37	19	41223777	41223777	Missense_Mutation	SNP	C	G	NA	KYSE510_OESOPHAGUS	ENST00000263370	0.2	p.T246S	NA	NA		3 days, 23:00:00	NA	NA	8.236e-06	0			ENST00000263370	ENSG00000177575	CD163
POU2F2	5452	37	19	42626306	42626306	Missense_Mutation	SNP	G	A	NA	KYSE510_OESOPHAGUS	ENST00000526816	0.2	p.S53F	NA	NA		13:57:00	NA	NA	0	0			ENST00000526816	ENSG00000124721	DNAH8
CIC	23152	37	19	42794457	42794457	Missense_Mutation	SNP	G	A	NA	KYSE510_OESOPHAGUS	ENST00000575354	0.2	p.E513K	NA	NA	50:213	0.802778		NA	0	0			ENST00000575354	ENSG00000196663	TECPR2
PSG1	5669	37	19	43372495	43372495	Missense_Mutation	SNP	A	T	NA	KYSE510_OESOPHAGUS	ENST00000436291	0.2	p.L334H	NA	NA		33:165	NA	NA	0	0			ENST00000436291	ENSG00000160299	PCNT
PSG6	5675	37	19	43411991	43411991	Missense_Mutation	SNP	G	A	NA	KYSE510_OESOPHAGUS	ENST00000292125	0.2	p.P241L	NA	NA		69:261	NA	NA	0	0			ENST00000292125	ENSG00000163218	PGLYRP4
LHB	3972	37	19	49519866	49519866	Missense_Mutation	SNP	C	T	NA	KYSE510_OESOPHAGUS	ENST00000221421	0.2	p.E41K	NA	NA		0.719444	NA	NA	0	0			ENST00000221421	ENSG00000134242	PTPN22
SLC6A16	28968	37	19	49812935	49812935	Missense_Mutation	SNP	C	T	NA	KYSE510_OESOPHAGUS	ENST00000335875	0.4	p.M283I	NA	NA		0.7625	NA	NA	0	0			ENST00000335875	ENSG00000168502	MTCL1
CD33	945	37	19	51728537	51728537	Missense_Mutation	SNP	G	T	NA	KYSE510_OESOPHAGUS	ENST00000262262	0.4	p.G34V	NA	NA		1 day, 11:55:00	NA	NA	0	0			ENST00000262262	ENSG00000197576	HOXA4
LILRA4	23547	37	19	54848132	54848132	Missense_Mutation	SNP	G	A	NA	KYSE510_OESOPHAGUS	ENST00000291759	0.4	p.P412L	NA	NA		39:221	NA	NA	2.471e-05	0			ENST00000291759	ENSG00000153253	SCN3A
ZNF582	147948	37	19	56896109	56896109	Missense_Mutation	SNP	G	A	NA	KYSE510_OESOPHAGUS	ENST00000301310	0.4	p.P226L	NA	NA		21:29:00	NA	NA	0	0			ENST00000301310	ENSG00000187624	C17orf97
ZNF324B	388569	37	19	58965105	58965105	Missense_Mutation	SNP	G	A	NA	KYSE510_OESOPHAGUS	ENST00000336614	0.4	p.E13K	NA	NA		1 day, 8:21:00	NA	NA	8.236e-06	0			ENST00000336614	ENSG00000197683	KRTAP26-1
KCNF1	3754	37	2	11053913	11053913	Missense_Mutation	SNP	C	T	NA	KYSE510_OESOPHAGUS	ENST00000295082	0.1	p.P454L	NA	NA		08:23:00	NA	NA	0	0			ENST00000295082	ENSG00000165804	ZNF219
CAD	790	37	2	27460601	27460601	Missense_Mutation	SNP	G	A	NA	KYSE510_OESOPHAGUS	ENST00000403525	0.1	p.A1464T	NA	NA		2 days, 15:00:00		NA	8.236e-06	0			ENST00000403525	ENSG00000050555	LAMC3
EML4	27436	37	2	42510055	42510055	Missense_Mutation	SNP	T	G	NA	KYSE510_OESOPHAGUS	ENST00000318522	0.5	p.F295C	NA	NA	11 days, 4:03:00	8 days, 10:01:00	5 days, 22:01:00	NA	0	0			ENST00000318522	ENSG00000198551	ZNF627
PLEKHH2	130271	37	2	43973086	43973086	Missense_Mutation	SNP	C	A	NA	KYSE510_OESOPHAGUS	ENST00000282406	0.4	p.L1213M	NA	NA		16:50:00	NA	NA	0	0			ENST00000282406	ENSG00000198793	MTOR
PPP1R21	129285	37	2	48668124	48668124	Missense_Mutation	SNP	A	G	NA	KYSE510_OESOPHAGUS	ENST00000294952	0.8	p.Q11R	NA	NA	47:168	04:13:00	NA	NA	0	0			ENST00000294952	ENSG00000198695	MT-ND6
PSME4	23198	37	2	54096547	54096547	Missense_Mutation	SNP	G	C	NA	KYSE510_OESOPHAGUS	ENST00000404125	0.1	p.D1743E	NA	NA	108:309	59:236	NA	NA	0	0			ENST00000404125	ENSG00000145365	TIFA
PSME4	23198	37	2	54128596	54128596	Missense_Mutation	SNP	G	A	NA	KYSE510_OESOPHAGUS	ENST00000404125	0.1	p.S1059L	NA	NA	72:225	67:216	NA	NA	0	0			ENST00000404125	ENSG00000174469	CNTNAP2
EML6	400954	37	2	55195299	55195299	Missense_Mutation	SNP	G	A	NA	KYSE510_OESOPHAGUS	ENST00000356458	0.6	p.R1878Q	NA	NA		28:106	NA	NA	0	0			ENST00000356458	ENSG00000198712	MT-CO2
ATP6V1B1	525	37	2	71190352	71190352	Missense_Mutation	SNP	G	A	NA	KYSE510_OESOPHAGUS	ENST00000234396	0.4	p.D324N	NA	NA	07:41:00	0.880556	NA	NA	0	0			ENST00000234396	ENSG00000204843	DCTN1
DCTN1	1639	37	2	74594936	74594936	Missense_Mutation	SNP	C	G	NA	KYSE510_OESOPHAGUS	ENST00000361874	0.3	p.E691Q	NA	NA	149:443	28:69	NA	NA	0	0			ENST00000361874	ENSG00000144674	GOLGA4
DNAH6	1768	37	2	84800607	84800607	Missense_Mutation	SNP	C	G	NA	KYSE510_OESOPHAGUS	ENST00000237449	0.6	p.A607G	NA	NA		5 days, 21:00:00	NA	NA	0	0			ENST00000237449	ENSG00000198938	MT-CO3
ZAP70	7535	37	2	98354565	98354565	Missense_Mutation	SNP	C	G	NA	KYSE510_OESOPHAGUS	ENST00000264972	0.5	p.I577M	NA	NA		03:07:00	04:06:00	NA	0	0			ENST00000264972	ENSG00000143702	CEP170
INPP4A	3631	37	2	99193530	99193530	Missense_Mutation	SNP	G	C	NA	KYSE510_OESOPHAGUS	ENST00000523221	0.1	p.E909Q	NA	NA	1 day, 15:48:00	23:37:00	NA	NA	0	0			ENST00000523221	ENSG00000198626	RYR2
MFSD9	84804	37	2	103335655	103335655	Missense_Mutation	SNP	A	G	NA	KYSE510_OESOPHAGUS	ENST00000258436	0.5	p.F217L	NA	NA	1 day, 16:11:00	2 days, 10:36:00	NA	NA	4.118e-05	0			ENST00000258436	ENSG00000077522	ACTN2
IWS1	55677	37	2	128247489	128247489	Missense_Mutation	SNP	G	A	NA	KYSE510_OESOPHAGUS	ENST00000295321	0.4	p.T693I	NA	NA	97:367	49:191	NA	NA	0	0			ENST00000295321	ENSG00000092978	GPATCH2
LIMS2	55679	37	2	128397887	128397887	Missense_Mutation	SNP	C	G	NA	KYSE510_OESOPHAGUS	ENST00000355119	0.4	p.G254R	NA	NA		04:13:00	NA	NA	1.648e-05	0			ENST00000355119	ENSG00000112499	SLC22A2
PLEKHB2	55041	37	2	132110674	132110674	Missense_Mutation	SNP	C	T	NA	KYSE510_OESOPHAGUS	ENST00000404460	0.1	p.P169S	NA	NA		41:142	NA	NA	0	0			ENST00000404460	ENSG00000076356	PLXNA2
R3HDM1	23518	37	2	136402999	136402999	Missense_Mutation	SNP	A	G	NA	KYSE510_OESOPHAGUS	ENST00000264160	0.4	p.M509V	NA	NA		54:66	NA	NA	8.236e-06	0			ENST00000264160	ENSG00000162670	BRINP3
LCT	3938	37	2	136566561	136566561	Missense_Mutation	SNP	A	G	NA	KYSE510_OESOPHAGUS	ENST00000264162	0.2	p.V1119A	NA	NA		31:78	NA	NA	0	0			ENST00000264162	ENSG00000047410	TPR
LCT	3938	37	2	136570273	136570273	Missense_Mutation	SNP	C	T	NA	KYSE510_OESOPHAGUS	ENST00000264162	0.2	p.R654K	NA	NA		1.00486	NA	NA	3.295e-05	0			ENST00000264162	ENSG00000135828	RNASEL
CXCR4	7852	37	2	136872531	136872531	Missense_Mutation	SNP	C	A	NA	KYSE510_OESOPHAGUS	ENST00000241393	0.3	p.G323W	NA	NA		16:18:00	74:78	NA	0	0			ENST00000241393	ENSG00000135837	CEP350
LRP1B	53353	37	2	141660692	141660692	Missense_Mutation	SNP	G	A	NA	KYSE510_OESOPHAGUS	ENST00000389484	0.3	p.S1188F	NA	NA		0.417361	51:174	NA	0	0			ENST00000389484	ENSG00000143157	POGK
SCN3A	6328	37	2	165997414	165997414	Missense_Mutation	SNP	G	A	NA	KYSE510_OESOPHAGUS	ENST00000360093	0.3	p.S589F	NA	NA		0.795833	NA	NA	0	0			ENST00000360093	ENSG00000160856	FCRL3
MLTK	0	37	2	174062757	174062757	Missense_Mutation	SNP	C	T	NA	KYSE510_OESOPHAGUS	ENST00000375213	0.3	p.L196F	NA	NA	50:164	41:125	41:126	NA	0	0			ENST00000375213	ENSG00000132676	DAP3
OSBPL6	114880	37	2	179214014	179214014	Missense_Mutation	SNP	G	A	NA	KYSE510_OESOPHAGUS	ENST00000190611	0.4	p.D351N	NA	NA		59:173	NA	NA	0	0			ENST00000190611	ENSG00000172594	SMPDL3A
TTN	7273	37	2	179435321	179435321	Missense_Mutation	SNP	C	T	NA	KYSE510_OESOPHAGUS	ENST00000591111	0.1	p.G23539R	NA	NA		108:148	115:137	NA	8.274e-06	0			ENST00000591111	ENSG00000047936	ROS1
TTN	7273	37	2	179453379	179453379	Missense_Mutation	SNP	C	T	NA	KYSE510_OESOPHAGUS	ENST00000591111	0.1	p.V19384I	NA	NA		207:196	212:205	NA	4.137e-05	0			ENST00000591111	ENSG00000189334	S100A14
CCDC141	285025	37	2	179783502	179783502	Missense_Mutation	SNP	G	A	NA	KYSE510_OESOPHAGUS	ENST00000409284	0.1	p.L344F	NA	NA		56:68	NA	NA	0	0			ENST00000409284	ENSG00000143631	FLG
FSIP2	401024	37	2	186672859	186672859	Missense_Mutation	SNP	G	C	NA	KYSE510_OESOPHAGUS	ENST00000424728	0.1	p.G6276R	NA	NA		1 day, 20:56:00	NA	NA	0	0			ENST00000424728	ENSG00000143369	ECM1
COL5A2	1290	37	2	189932743	189932743	Missense_Mutation	SNP	G	A	NA	KYSE510_OESOPHAGUS	ENST00000374866	0.3	p.P467S	NA	NA		1 day, 1:27:00	NA	NA	8.237e-06	0			ENST00000374866	ENSG00000112297	CRYBG1
PLCL1	5334	37	2	198953603	198953603	Missense_Mutation	SNP	G	A	NA	KYSE510_OESOPHAGUS	ENST00000428675	0.1	p.E913K	NA	NA		169:531	NA	NA	0	0			ENST00000428675	ENSG00000023902	PLEKHO1
IKZF2	22807	37	2	214013344	214013344	Missense_Mutation	SNP	C	T	NA	KYSE510_OESOPHAGUS	ENST00000434687	0.1	p.E4K	NA	NA	07:37:00	16:47:00	NA	NA	0	0			ENST00000434687	ENSG00000095627	TDRD1
SPAG16	79582	37	2	214239748	214239748	Missense_Mutation	SNP	G	C	NA	KYSE510_OESOPHAGUS	ENST00000331683	0.5	p.E283Q	NA	NA		28:76	NA	NA	0	0			ENST00000331683	ENSG00000177272	KCNA3
ABCB6	10058	37	2	220083312	220083312	Missense_Mutation	SNP	G	C	NA	KYSE510_OESOPHAGUS	ENST00000265316	0.3	p.F28L	NA	NA	142:156	18:15:00	NA	NA	0	0			ENST00000265316	ENSG00000085433	WDR47
ATG9A	79065	37	2	220088710	220088710	Missense_Mutation	SNP	G	A	NA	KYSE510_OESOPHAGUS	ENST00000409618	0.1	p.P434S	NA	NA	49:138	0.634028	NA	NA	0	0			ENST00000409618	ENSG00000198691	ABCA4
SPHKAP	80309	37	2	228883843	228883843	Missense_Mutation	SNP	C	G	NA	KYSE510_OESOPHAGUS	ENST00000392056	0.3	p.R576T	NA	NA		1.01875	NA	NA	0	0			ENST00000392056	ENSG00000189195	BTBD8
USP40	55230	37	2	234463072	234463072	Missense_Mutation	SNP	T	C	NA	KYSE510_OESOPHAGUS	ENST00000427112	0.2	p.N216S	NA	NA	1 day, 18:47:00	150:150	NA	NA	0	0			ENST00000427112	ENSG00000174021	GNG5
HES6	55502	37	2	239147649	239147649	Missense_Mutation	SNP	C	T	NA	KYSE510_OESOPHAGUS	ENST00000272937	0.5	p.G165D	NA	NA	07:14:00	05:12:00	NA	NA	0	0			ENST00000272937	ENSG00000162613	FUBP1
HDAC4	9759	37	2	239988446	239988446	Missense_Mutation	SNP	G	C	NA	KYSE510_OESOPHAGUS	ENST00000345617	0.3	p.A987G	NA	NA	09:22:00	36:84		NA	0	0			ENST00000345617	ENSG00000052749	RRP12
SEL1L2	80343	37	20	13850207	13850207	Missense_Mutation	SNP	C	G	NA	KYSE510_OESOPHAGUS	ENST00000284951	0.5	p.Q399H	NA	NA		18:50:00	NA	NA	0	0			ENST00000284951	ENSG00000198768	APCDD1L
BPIFB2	80341	37	20	31604864	31604864	Missense_Mutation	SNP	C	T	NA	KYSE510_OESOPHAGUS	ENST00000170150	0.3	p.S178F	NA	NA		44:211	NA	NA	0	0			ENST00000170150	ENSG00000021852	C8B
CEP250	11190	37	20	34084471	34084471	Missense_Mutation	SNP	G	A	NA	KYSE510_OESOPHAGUS	ENST00000397527	0.1	p.R1078Q	NA	NA	25:113	0.829861	NA	NA	0	0			ENST00000397527	ENSG00000095464	PDE6C
PCIF1	63935	37	20	44571747	44571747	Missense_Mutation	SNP	C	T	NA	KYSE510_OESOPHAGUS	ENST00000372409	0.3	p.P229S	NA	NA	1.03889	11:40:00	NA	NA	0	0			ENST00000372409	ENSG00000148396	SEC16A
NCOA3	8202	37	20	46265100	46265100	Missense_Mutation	SNP	C	T	NA	KYSE510_OESOPHAGUS	ENST00000371998	0.3	p.S657F	NA	NA	40:185	43:159	36:120	NA	0	0			ENST00000371998	ENSG00000160323	ADAMTS13
APCDD1L	164284	37	20	57042242	57042242	Missense_Mutation	SNP	G	C	NA	KYSE510_OESOPHAGUS	ENST00000371149	0.3	p.L221V	NA	NA		09:15:00	NA	NA	0	0			ENST00000371149	ENSG00000124151	NCOA3
CDH4	1002	37	20	60448813	60448813	Missense_Mutation	SNP	G	A	NA	KYSE510_OESOPHAGUS	ENST00000360469	0.5	p.D303N	NA	NA		0.775	NA	NA	0	0			ENST00000360469	ENSG00000170734	POLH
DIDO1	11083	37	20	61511549	61511549	Missense_Mutation	SNP	G	A	NA	KYSE510_OESOPHAGUS	ENST00000266070	0.4	p.P1920L	NA	NA	0.640972	27:115	NA	NA	0	0			ENST00000266070	ENSG00000100982	PCIF1
DIDO1	11083	37	20	61512764	61512764	Missense_Mutation	SNP	G	A	NA	KYSE510_OESOPHAGUS	ENST00000266070	0.4	p.S1515L	NA	NA	37:167	25:92	NA	NA	0	0			ENST00000266070	ENSG00000137221	TJAP1
COL20A1	57642	37	20	61951685	61951685	Missense_Mutation	SNP	G	A	NA	KYSE510_OESOPHAGUS	ENST00000358894	0.6	p.A1040T	NA	NA		51:76	NA	NA	0	0			ENST00000358894	ENSG00000167157	PRRX2
JAM2	58494	37	21	27074555	27074555	Missense_Mutation	SNP	G	T	NA	KYSE510_OESOPHAGUS	ENST00000480456	0.1	p.R224M	NA	NA		2 days, 12:00:00	NA	NA	0	0			ENST00000480456	ENSG00000188483	IER5L
KRTAP26-1	388818	37	21	31691740	31691740	Missense_Mutation	SNP	G	A	NA	KYSE510_OESOPHAGUS	ENST00000360542	0.3	p.P205L	NA	NA		59:136	NA	NA	0	0			ENST00000360542	ENSG00000165655	ZNF503
GART	2618	37	21	34882195	34882195	Missense_Mutation	SNP	C	G	NA	KYSE510_OESOPHAGUS	ENST00000381831	0.3	p.E783Q	NA	NA	207:446	21:38:00	NA	NA	0	0			ENST00000381831	ENSG00000124574	ABCC10
B3GALT5	10317	37	21	41033060	41033060	Missense_Mutation	SNP	A	T	NA	KYSE510_OESOPHAGUS	ENST00000380620	0.4	p.R192W	NA	NA		23:52:00	NA	NA	0	0			ENST00000380620	ENSG00000127125	PPCS
COL6A2	1292	37	21	47541012	47541012	Missense_Mutation	SNP	G	A	NA	KYSE510_OESOPHAGUS	ENST00000300527	0.4	p.G478E	NA	NA		09:19:00	NA	NA	0	0			ENST00000300527	ENSG00000166432	ZMAT1
MYO18B	84700	37	22	26231303	26231303	Missense_Mutation	SNP	G	A	NA	KYSE510_OESOPHAGUS	ENST00000407587	0.2	p.G1035D	NA	NA		16:44:00	04:16:00	NA	0	0			ENST00000407587	ENSG00000127603	MACF1
TTC28	23331	37	22	28501342	28501342	Missense_Mutation	SNP	C	A	NA	KYSE510_OESOPHAGUS	ENST00000397906	0.2	p.V1078L	NA	NA		1 day, 19:49:00	NA	NA	0	0			ENST00000397906	ENSG00000196090	PTPRT
RNF185	91445	37	22	31583159	31583159	Missense_Mutation	SNP	G	C	NA	KYSE510_OESOPHAGUS	ENST00000326132	0.6	p.A27P	NA	NA	37:117	33:78	NA	NA	0	0			ENST00000326132	ENSG00000106991	ENG
MYH9	4627	37	22	36690235	36690235	Missense_Mutation	SNP	C	T	NA	KYSE510_OESOPHAGUS	ENST00000216181	0.5	p.R1247H	NA	NA	227:691	31:96	28:85	NA	1.647e-05	0			ENST00000216181	ENSG00000179774	ATOH7
EP300	2033	37	22	41551097	41551097	Missense_Mutation	SNP	C	T	NA	KYSE510_OESOPHAGUS	ENST00000263253	0.7	p.P1081S	NA	NA		45:233		NA	0	0			ENST00000263253	ENSG00000119457	SLC46A2
MEI1	150365	37	22	42166817	42166817	Missense_Mutation	SNP	G	A	NA	KYSE510_OESOPHAGUS	ENST00000401548	0.3	p.R799H	NA	NA		76:83	NA	NA	0	0			ENST00000401548	ENSG00000204178	MACO1
CYB5R3	1727	37	22	43024218	43024218	Missense_Mutation	SNP	G	C	NA	KYSE510_OESOPHAGUS	ENST00000352397	0.5	p.Q135E	NA	NA	454:452	96:92	NA	NA	0	0			ENST00000352397	ENSG00000070061	ELP1
TTLL1	25809	37	22	43464471	43464471	Missense_Mutation	SNP	G	A	NA	KYSE510_OESOPHAGUS	ENST00000266254	0.7	p.L150F	NA	NA	03:04:00	78:216	NA	NA	0	0			ENST00000266254	ENSG00000204262	COL5A2
SHANK3	85358	37	22	51117827	51117827	Missense_Mutation	SNP	G	A	NA	KYSE510_OESOPHAGUS	ENST00000414786	0.2	p.A286T	NA	NA		05:19:00	NA	NA	0	0			ENST00000414786	ENSG00000091436	MAP3K20
EMC3	55831	37	3	10016147	10016147	Missense_Mutation	SNP	C	T	NA	KYSE510_OESOPHAGUS	ENST00000245046	0.2	p.M111I	NA	NA	80:170	18:34:00	NA	NA	0	0			ENST00000245046	ENSG00000168477	TNXB
PLCL2	23228	37	3	17131352	17131352	Missense_Mutation	SNP	G	A	NA	KYSE510_OESOPHAGUS	ENST00000418129	0.2	p.R985H	NA	NA		2 days, 14:01:00	NA	NA	8.236e-06	0			ENST00000418129	ENSG00000196305	IARS
TMPPE	643853	37	3	33135033	33135033	Missense_Mutation	SNP	G	A	NA	KYSE510_OESOPHAGUS	ENST00000342462	0.4	p.P219S	NA	NA		12:31:00	NA	NA	8.236e-06	0			ENST00000342462	ENSG00000204410	MSH5
ARPP21	10777	37	3	35835218	35835218	Missense_Mutation	SNP	G	A	NA	KYSE510_OESOPHAGUS	ENST00000187397	0.4	p.G736E	NA	NA		19:35:00	NA	NA	0	0			ENST00000187397	ENSG00000178795	GDPD4
GOLGA4	2803	37	3	37365561	37365561	Missense_Mutation	SNP	G	C	NA	KYSE510_OESOPHAGUS	ENST00000361924	0.2	p.Q728H	NA	NA	33:95	32:64	NA	NA	0	0			ENST00000361924	ENSG00000106772	PRUNE2
VILL	50853	37	3	38043290	38043290	Missense_Mutation	SNP	C	G	NA	KYSE510_OESOPHAGUS	ENST00000283713	0.6	p.T473S	NA	NA	2 days, 17:00:00	1 day, 4:00:00	NA	NA	0	0			ENST00000283713	ENSG00000167182	SP2
MST1R	4486	37	3	49936337	49936337	Missense_Mutation	SNP	C	T	NA	KYSE510_OESOPHAGUS	ENST00000296474	0.3	p.R504H	NA	NA	4 days, 11:00:00	2 days, 20:00:00	10:00:00	NA	4.118e-05	0			ENST00000296474	ENSG00000120942	UBIAD1
PRKCD	5580	37	3	53220705	53220705	Missense_Mutation	SNP	G	A	NA	KYSE510_OESOPHAGUS	ENST00000394729	0.2	p.R449H	NA	NA		5 days, 18:02:00	2 days, 17:00:00	NA	8.236e-06	0			ENST00000394729	ENSG00000243729	OR5V1
CEP97	79598	37	3	101481351	101481351	Missense_Mutation	SNP	G	A	NA	KYSE510_OESOPHAGUS	ENST00000341893	0.3	p.E614K	NA	NA	21:20:00	64:60	NA	NA	0	0			ENST00000341893	ENSG00000107611	CUBN
CEP97	79598	37	3	101484132	101484132	Missense_Mutation	SNP	G	A	NA	KYSE510_OESOPHAGUS	ENST00000341893	0.3	p.V779I	NA	NA	1 day, 0:50:00	74:113	NA	NA	0	0			ENST00000341893	ENSG00000097021	ACOT7
NFKBIZ	64332	37	3	101571772	101571772	Missense_Mutation	SNP	C	T	NA	KYSE510_OESOPHAGUS	ENST00000326172	0.5	p.P168L	NA	NA	26:121	43:211	NA	NA	0	0			ENST00000326172	ENSG00000124942	AHNAK
MCM2	4171	37	3	127336215	127336215	Missense_Mutation	SNP	C	T	NA	KYSE510_OESOPHAGUS	ENST00000265056	0.7	p.R623C	NA	NA	180:705	12:43:00	NA	NA	2.471e-05	0			ENST00000265056	ENSG00000205108	FAM205A
SEC61A1	29927	37	3	127775576	127775576	Missense_Mutation	SNP	C	T	NA	KYSE510_OESOPHAGUS	ENST00000243253	0.3	p.S82F	NA	NA	177:765	29:136	NA	NA	0	0			ENST00000243253	ENSG00000171873	ADRA1D
KIAA1257	57501	37	3	128712060	128712060	Missense_Mutation	SNP	C	T	NA	KYSE510_OESOPHAGUS	ENST00000265068	0.5	p.E30K	NA	NA		17:59:00	NA	NA	0	0			ENST00000265068	ENSG00000129159	KCNC1
ATR	545	37	3	142204103	142204103	Missense_Mutation	SNP	C	T	NA	KYSE510_OESOPHAGUS	ENST00000350721	0.4	p.E2034K	NA	NA		09:52:00	0.918056	NA	8.236e-06	0			ENST00000350721	ENSG00000096696	DSP
TRPC1	7220	37	3	142503613	142503613	Missense_Mutation	SNP	G	A	NA	KYSE510_OESOPHAGUS	ENST00000476941	0.1	p.R343Q	NA	NA		28:83	NA	NA	8.237e-06	0			ENST00000476941	ENSG00000120669	SOHLH2
MED12L	116931	37	3	150881807	150881807	Missense_Mutation	SNP	G	A	NA	KYSE510_OESOPHAGUS	ENST00000474524	0.1	p.G412E	NA	NA		14:49:00	NA	NA	0	0			ENST00000474524	ENSG00000134460	IL2RA
LAMP3	27074	37	3	182871873	182871873	Missense_Mutation	SNP	G	A	NA	KYSE510_OESOPHAGUS	ENST00000265598	0.3	p.P119L	NA	NA	0.583333	36:108	NA	NA	0	0			ENST00000265598	ENSG00000139618	BRCA2
LAMP3	27074	37	3	182871874	182871874	Missense_Mutation	SNP	G	A	NA	KYSE510_OESOPHAGUS	ENST00000265598	0.3	p.P119S	NA	NA	0.583333	34:109	NA	NA	0	0			ENST00000265598	ENSG00000139579	NABP2
MAP3K13	9175	37	3	185191076	185191076	Missense_Mutation	SNP	C	T	NA	KYSE510_OESOPHAGUS	ENST00000265026	0.3	p.H653Y	NA	NA		96:247	40:119	NA	0	0			ENST00000265026	ENSG00000183778	B3GALT5
BCL6	604	37	3	187446316	187446316	Missense_Mutation	SNP	G	A	NA	KYSE510_OESOPHAGUS	ENST00000406870	0.2	p.P458S	NA	NA	31:60			NA	0	0			ENST00000406870	ENSG00000139514	SLC7A1
BOD1L1	259282	37	4	13600785	13600785	Missense_Mutation	SNP	G	A	NA	KYSE510_OESOPHAGUS	ENST00000040738	0.5	p.P2580L	NA	NA	1 day, 13:19:00	22:26:00	NA	NA	0	0			ENST00000040738	ENSG00000124535	WRNIP1
BOD1L1	259282	37	4	13600786	13600786	Missense_Mutation	SNP	G	A	NA	KYSE510_OESOPHAGUS	ENST00000040738	0.5	p.P2580S	NA	NA	1 day, 13:19:00	21:27:00	NA	NA	0	0			ENST00000040738	ENSG00000147869	CER1
ARAP2	116984	37	4	36230249	36230249	Missense_Mutation	SNP	C	T	NA	KYSE510_OESOPHAGUS	ENST00000303965	0.4	p.R287Q	NA	NA	1 day, 3:00:00	2 days, 22:01:00	NA	NA	0	0			ENST00000303965	ENSG00000153914	SREK1
DTHD1	401124	37	4	36309944	36309944	Missense_Mutation	SNP	G	A	NA	KYSE510_OESOPHAGUS	ENST00000456874	0.2	p.D517N	NA	NA		1 day, 19:57:00	NA	NA	0	0			ENST00000456874	ENSG00000103540	CCP110
LPHN3	23284	37	4	62598879	62598879	Missense_Mutation	SNP	G	A	NA	KYSE510_OESOPHAGUS	ENST00000514591	0.1	p.D268N	NA	NA		39:114	NA	NA	0	0			ENST00000514591	ENSG00000168453	HR
SULT1E1	6783	37	4	70723286	70723286	Missense_Mutation	SNP	T	C	NA	KYSE510_OESOPHAGUS	ENST00000226444	0.3	p.Y26C	NA	NA		2 days, 6:27:00	NA	NA	0	0			ENST00000226444	ENSG00000074755	ZZEF1
RASGEF1B	153020	37	4	82380646	82380646	Missense_Mutation	SNP	G	A	NA	KYSE510_OESOPHAGUS	ENST00000264400	0.2	p.P6L	NA	NA	05:06:00	0.625	NA	NA	0	0			ENST00000264400	ENSG00000139496	NUP58
HSD17B11	51170	37	4	88258508	88258508	Missense_Mutation	SNP	C	G	NA	KYSE510_OESOPHAGUS	ENST00000358290	0.4	p.E275Q	NA	NA	13:14:00	26:93	NA	NA	0	0			ENST00000358290	ENSG00000159131	GART
TBCK	93627	37	4	107163723	107163723	Missense_Mutation	SNP	A	C	NA	KYSE510_OESOPHAGUS	ENST00000273980	0.5	p.F358L	NA	NA	1 day, 17:57:00		17:40:00	NA	0	0			ENST00000273980	ENSG00000125895	TMEM74B
TIFA	92610	37	4	113199408	113199408	Missense_Mutation	SNP	G	C	NA	KYSE510_OESOPHAGUS	ENST00000361717	0.3	p.I55M	NA	NA	49:80	57:132	NA	NA	0	0			ENST00000361717	ENSG00000067365	METTL22
SPATA5	166378	37	4	123856956	123856956	Missense_Mutation	SNP	G	A	NA	KYSE510_OESOPHAGUS	ENST00000274008	0.4	p.G412E	NA	NA	12:26:00	86:176	NA	NA	0	0			ENST00000274008	ENSG00000100503	NIN
USP38	84640	37	4	144134755	144134755	Missense_Mutation	SNP	C	G	NA	KYSE510_OESOPHAGUS	ENST00000307017	0.4	p.I542M	NA	NA	1 day, 8:14:00	1 day, 12:10:00	NA	NA	0	0			ENST00000307017	ENSG00000205869	KRTAP5-1
FSTL5	56884	37	4	162402263	162402263	Missense_Mutation	SNP	G	A	NA	KYSE510_OESOPHAGUS	ENST00000306100	0.5	p.A506V	NA	NA		69:136	NA	NA	1.647e-05	0			ENST00000306100	ENSG00000165474	GJB2
FAM149A	25854	37	4	187084761	187084761	Missense_Mutation	SNP	T	G	NA	KYSE510_OESOPHAGUS	ENST00000356371	0.5	p.S630R	NA	NA		08:34:00	NA	NA	0	0			ENST00000356371	ENSG00000174963	ZIC4
MYO10	4651	37	5	16763609	16763609	Missense_Mutation	SNP	C	T	NA	KYSE510_OESOPHAGUS	ENST00000513610	0.1	p.C492Y	NA	NA		48:376	NA	NA	0	0			ENST00000513610	ENSG00000143520	FLG2
CDH10	1008	37	5	24487962	24487962	Missense_Mutation	SNP	G	T	NA	KYSE510_OESOPHAGUS	ENST00000264463	0.4	p.T726N	NA	NA		46:206	NA	NA	0	0			ENST00000264463	ENSG00000169758	TMEM266
SLC45A2	51151	37	5	33944913	33944913	Missense_Mutation	SNP	G	A	NA	KYSE510_OESOPHAGUS	ENST00000296589	0.4	p.T478I	NA	NA		06:50:00	NA	NA	0	0			ENST00000296589	ENSG00000059145	UNKL
SREK1	140890	37	5	65458246	65458246	Missense_Mutation	SNP	C	T	NA	KYSE510_OESOPHAGUS	ENST00000380918	0.3	p.T78M	NA	NA	4 days, 10:59:00	2 days, 3:41:00	NA	NA	3.295e-05	0			ENST00000380918	ENSG00000187741	FANCA
ZNF366	167465	37	5	71756375	71756375	Missense_Mutation	SNP	C	T	NA	KYSE510_OESOPHAGUS	ENST00000318442	0.5	p.A317T	NA	NA		18:28:00	NA	NA	0	0			ENST00000318442	ENSG00000168702	LRP1B
IQGAP2	10788	37	5	75960950	75960950	Missense_Mutation	SNP	G	A	NA	KYSE510_OESOPHAGUS	ENST00000274364	0.6	p.E877K	NA	NA		27:75	NA	NA	0	0			ENST00000274364	ENSG00000153820	SPHKAP
OTP	23440	37	5	76932765	76932765	Missense_Mutation	SNP	G	A	NA	KYSE510_OESOPHAGUS	ENST00000306422	0.3	p.R110C	NA	NA		2 days, 10:27:00	NA	NA	0	0			ENST00000306422	ENSG00000118690	ARMC2
FAM151B	167555	37	5	79837569	79837569	Missense_Mutation	SNP	A	G	NA	KYSE510_OESOPHAGUS	ENST00000282226	0.4	p.D250G	NA	NA		1 day, 18:19:00	NA	NA	4.943e-05	0			ENST00000282226	ENSG00000134954	ETS1
RASGRF2	5924	37	5	80497178	80497178	Missense_Mutation	SNP	G	A	NA	KYSE510_OESOPHAGUS	ENST00000265080	0.4	p.M941I	NA	NA		66:118	15:31:00	NA	0	0			ENST00000265080	ENSG00000154240	CEP112
GPR98	84059	37	5	89914979	89914979	Missense_Mutation	SNP	G	A	NA	KYSE510_OESOPHAGUS	ENST00000405460	0.2	p.G145E	NA	NA		32:102	NA	NA	0	0			ENST00000405460	ENSG00000172530	BANP
GPR98	84059	37	5	89938521	89938521	Missense_Mutation	SNP	A	G	NA	KYSE510_OESOPHAGUS	ENST00000405460	0.2	p.D770G	NA	NA		109:270	NA	NA	0	0			ENST00000405460	ENSG00000106278	PTPRZ1
GPR98	84059	37	5	90007119	90007119	Missense_Mutation	SNP	G	C	NA	KYSE510_OESOPHAGUS	ENST00000405460	0.2	p.D3008H	NA	NA		46:171	NA	NA	0	0			ENST00000405460	ENSG00000157423	HYDIN
GPR98	84059	37	5	90052883	90052883	Missense_Mutation	SNP	G	A	NA	KYSE510_OESOPHAGUS	ENST00000405460	0.2	p.G3949R	NA	NA		69:239	NA	NA	0	0			ENST00000405460	ENSG00000173575	CHD2
CDKL3	51265	37	5	133644033	133644033	Missense_Mutation	SNP	G	A	NA	KYSE510_OESOPHAGUS	ENST00000265334	0.4	p.A387V	NA	NA		243:68	303:117	NA	3.31e-05	0			ENST00000265334	ENSG00000160117	ANKLE1
CTNNA1	1495	37	5	138260995	138260995	Missense_Mutation	SNP	T	A	NA	KYSE510_OESOPHAGUS	ENST00000302763	0.7	p.S600T	NA	NA	229:688	1 day, 0:57:00	NA	NA	0	0			ENST00000302763	ENSG00000172716	SLFN11
PCDHA1	56147	37	5	140167304	140167304	Missense_Mutation	SNP	G	A	NA	KYSE510_OESOPHAGUS	ENST00000504120	0.2	p.V477M	NA	NA		60:69	NA	NA	0	0			ENST00000504120	ENSG00000126803	HSPA2
PCDHB7	56129	37	5	140553706	140553706	Missense_Mutation	SNP	G	T	NA	KYSE510_OESOPHAGUS	ENST00000231137	0.3	p.R430S	NA	NA		154:70	NA	NA	0	0			ENST00000231137	ENSG00000163932	PRKCD
PCDHGA7	56108	37	5	140763343	140763343	Missense_Mutation	SNP	C	T	NA	KYSE510_OESOPHAGUS	ENST00000518325	0.1	p.H293Y	NA	NA		1 day, 23:59:00	NA	NA	0	0			ENST00000518325	ENSG00000083290	ULK2
PCDHGB4	8641	37	5	140769604	140769604	Missense_Mutation	SNP	G	T	NA	KYSE510_OESOPHAGUS	ENST00000519479	0.1	p.S718I	NA	NA		195:64	NA	NA	0	0			ENST00000519479	ENSG00000079974	RABL2B
PCDHGC5	56097	37	5	140870705	140870705	Missense_Mutation	SNP	C	T	NA	KYSE510_OESOPHAGUS	ENST00000252087	0.1	p.A633V	NA	NA		07:20:00	NA	NA	0	0			ENST00000252087	ENSG00000073150	PANX2
FCHSD1	89848	37	5	141024648	141024648	Missense_Mutation	SNP	G	A	NA	KYSE510_OESOPHAGUS	ENST00000435817	0.2	p.A460V	NA	NA	1.00417	41:89	NA	NA	4.138e-05	0			ENST00000435817	ENSG00000103534	TMC5
MFAP3	4238	37	5	153432716	153432716	Missense_Mutation	SNP	C	T	NA	KYSE510_OESOPHAGUS	ENST00000436816	0.1	p.R178C	NA	NA	37:117	0.709722	NA	NA	1.647e-05	0			ENST00000436816	ENSG00000156968	MPV17L
HMMR	3161	37	5	162898391	162898391	Missense_Mutation	SNP	G	A	NA	KYSE510_OESOPHAGUS	ENST00000358715	0.3	p.G190D	NA	NA	424:145	2 days, 6:30:00	18:07:00	NA	0	0			ENST00000358715	ENSG00000166669	ATF7IP2
F12	2161	37	5	176836522	176836522	Missense_Mutation	SNP	C	T	NA	KYSE510_OESOPHAGUS	ENST00000253496	0.3	p.A3T	NA	NA		1 day, 0:17:00	07:09:00	NA	0	0			ENST00000253496	ENSG00000010295	IFFO1
PDLIM7	9260	37	5	176910655	176910655	Missense_Mutation	SNP	G	C	NA	KYSE510_OESOPHAGUS	ENST00000355841	0.2	p.S455C	NA	NA	43:131	06:28:00	NA	NA	0	0			ENST00000355841	ENSG00000140993	TIGD7
FLT4	2324	37	5	180057788	180057788	Missense_Mutation	SNP	G	A	NA	KYSE510_OESOPHAGUS	ENST00000261937	0.6	p.P56L	NA	NA		12:13:00	09:16:00	NA	8.279e-06	0			ENST00000261937	ENSG00000133612	AGAP3
WRNIP1	56897	37	6	2766617	2766617	Missense_Mutation	SNP	C	G	NA	KYSE510_OESOPHAGUS	ENST00000380773	0.4	p.S254W	NA	NA	95:298	04:09:00	NA	NA	0	0			ENST00000380773	ENSG00000214063	TSPAN4
FARS2	10667	37	6	5369368	5369368	Missense_Mutation	SNP	C	G	NA	KYSE510_OESOPHAGUS	ENST00000324331	0.6	p.P189A	NA	NA	4 days, 11:00:00	2 days, 16:00:00	NA	NA	3.295e-05	0			ENST00000324331	ENSG00000126001	CEP250
RREB1	6239	37	6	7187677	7187677	Missense_Mutation	SNP	A	C	NA	KYSE510_OESOPHAGUS	ENST00000349384	0.6	p.E61A	NA	NA	1 day, 9:00:00	3 days, 22:00:00	NA	NA	0	0			ENST00000349384	ENSG00000100154	TTC28
DSP	1832	37	6	7568044	7568044	Missense_Mutation	SNP	T	A	NA	KYSE510_OESOPHAGUS	ENST00000379802	0.3	p.Y391N	NA	NA	82:238	0.708333	NA	NA	0	0			ENST00000379802	ENSG00000181143	MUC16
SLC17A2	10246	37	6	25926006	25926006	Missense_Mutation	SNP	T	A	NA	KYSE510_OESOPHAGUS	ENST00000265425	0.3	p.T7S	NA	NA		83:251	NA	NA	0	0			ENST00000265425	ENSG00000214414	TRIM77
HIST1H3B	8358	37	6	26032039	26032039	Missense_Mutation	SNP	G	A	NA	KYSE510_OESOPHAGUS	ENST00000244661	0.2	p.R84C	NA	NA	04:18:00	38:119	NA	NA	0	0			ENST00000244661	ENSG00000171988	JMJD1C
HIST1H2AI	8329	37	6	27776090	27776090	Missense_Mutation	SNP	C	G	NA	KYSE510_OESOPHAGUS	ENST00000358739	0.3	p.L35V	NA	NA		21:48:00	NA	NA	0	0			ENST00000358739	ENSG00000092148	HECTD1
OR5V1	81696	37	6	29323794	29323794	Missense_Mutation	SNP	T	A	NA	KYSE510_OESOPHAGUS	ENST00000377154	0.1	p.Y60F	NA	NA		66:161	NA	NA	0	0			ENST00000377154	ENSG00000101773	RBBP8
MSH5	4439	37	6	31727871	31727871	Missense_Mutation	SNP	C	T	NA	KYSE510_OESOPHAGUS	ENST00000375755	0.3	p.P564S	NA	NA	0.685417	55:131	10:42:00	NA	0	0			ENST00000375755	ENSG00000215217	C5orf49
TNXB	7148	37	6	32024555	32024555	Missense_Mutation	SNP	G	A	NA	KYSE510_OESOPHAGUS	ENST00000375244	0.3	p.P2651S	NA	NA		25:108	NA	NA	0	0			ENST00000375244	ENSG00000092200	RPGRIP1
ABCC10	89845	37	6	43411676	43411676	Missense_Mutation	SNP	C	T	NA	KYSE510_OESOPHAGUS	ENST00000372530	0.4	p.P808S	NA	NA	30:95	54:149	NA	NA	0	0			ENST00000372530	ENSG00000167077	MEI1
DLK2	65989	37	6	43418560	43418560	Missense_Mutation	SNP	G	A	NA	KYSE510_OESOPHAGUS	ENST00000357338	0.3	p.S290L	NA	NA	54:147	10:49:00	NA	NA	0	0			ENST00000357338	ENSG00000165966	PDZRN4
TJAP1	93643	37	6	43469292	43469292	Missense_Mutation	SNP	C	T	NA	KYSE510_OESOPHAGUS	ENST00000372445	0.5	p.R53C	NA	NA		19:46:00	NA	NA	8.236e-06	0			ENST00000372445	ENSG00000133794	ARNTL
AIM1	202	37	6	107006417	107006417	Missense_Mutation	SNP	G	C	NA	KYSE510_OESOPHAGUS	ENST00000369066	0.3	p.K1516N	NA	NA	76:269	0.589583	0.949306	NA	0	0			ENST00000369066	ENSG00000084774	CAD
ROS1	6098	37	6	117641174	117641174	Missense_Mutation	SNP	C	T	NA	KYSE510_OESOPHAGUS	ENST00000368508	0.3	p.E1933K	NA	NA		0.886111	33:152	NA	0	0			ENST00000368508	ENSG00000068878	PSME4
SMPDL3A	10924	37	6	123124968	123124968	Missense_Mutation	SNP	A	G	NA	KYSE510_OESOPHAGUS	ENST00000368440	0.4	p.N243S	NA	NA	18:00:00	13 days, 17:02:00	NA	NA	0	0			ENST00000368440	ENSG00000115762	PLEKHB2
NHSL1	57224	37	6	138753954	138753954	Missense_Mutation	SNP	C	T	NA	KYSE510_OESOPHAGUS	ENST00000427025	0.2	p.E514K	NA	NA	08:28:00	0.645139	NA	NA	0	0			ENST00000427025	ENSG00000185737	NRG3
FNDC1	84624	37	6	159655032	159655032	Missense_Mutation	SNP	C	T	NA	KYSE510_OESOPHAGUS	ENST00000297267	0.9	p.S1163F	NA	NA		06:20:00	NA	NA	0	0			ENST00000297267	ENSG00000173239	LIPM
IGF2R	3482	37	6	160485533	160485533	Missense_Mutation	SNP	C	G	NA	KYSE510_OESOPHAGUS	ENST00000356956	0.1	p.I1329M	NA	NA	48:182	37:160	NA	NA	0	0			ENST00000356956	ENSG00000119630	PGF
UNC93A	54346	37	6	167705003	167705003	Missense_Mutation	SNP	T	C	NA	KYSE510_OESOPHAGUS	ENST00000230256	0.3	p.L9P	NA	NA		3 days, 4:57:00	NA	NA	4.118e-05	0			ENST00000230256	ENSG00000164199	ADGRV1
UNC93A	54346	37	6	167721285	167721285	Missense_Mutation	SNP	C	T	NA	KYSE510_OESOPHAGUS	ENST00000230256	0.3	p.S332F	NA	NA		0.886806	NA	NA	0	0			ENST00000230256	ENSG00000197077	KIAA1671
TTLL2	83887	37	6	167754861	167754861	Missense_Mutation	SNP	G	T	NA	KYSE510_OESOPHAGUS	ENST00000239587	0.5	p.E491D	NA	NA		0.800694	NA	NA	0	0			ENST00000239587	ENSG00000113916	BCL6
THSD7A	221981	37	7	11676376	11676376	Missense_Mutation	SNP	C	T	NA	KYSE510_OESOPHAGUS	ENST00000423059	0.4	p.V135M	NA	NA		4 days, 8:49:00	NA	NA	0	0			ENST00000423059	ENSG00000105889	STEAP1B
SP4	6671	37	7	21469381	21469381	Missense_Mutation	SNP	T	C	NA	KYSE510_OESOPHAGUS	ENST00000222584	0.3	p.S200P	NA	NA	09:19:00	28:73	NA	NA	2.471e-05	0			ENST00000222584	ENSG00000133454	MYO18B
SP4	6671	37	7	21469992	21469992	Missense_Mutation	SNP	C	G	NA	KYSE510_OESOPHAGUS	ENST00000222584	0.3	p.I403M	NA	NA	07:26:00	24:70	NA	NA	0	0			ENST00000222584	ENSG00000163492	CCDC141
NFE2L3	9603	37	7	26224388	26224388	Missense_Mutation	SNP	C	T	NA	KYSE510_OESOPHAGUS	ENST00000056233	0.3	p.P357L	NA	NA	17:54:00	0.902083	NA	NA	0	0			ENST00000056233	ENSG00000169432	SCN9A
HOXA4	3201	37	7	27170339	27170339	Missense_Mutation	SNP	G	A	NA	KYSE510_OESOPHAGUS	ENST00000360046	0.5	p.S5L	NA	NA		05:16:00	NA	NA	0	0			ENST00000360046	ENSG00000198925	ATG9A
CPVL	54504	37	7	29132309	29132309	Missense_Mutation	SNP	C	G	NA	KYSE510_OESOPHAGUS	ENST00000409850	0.1	p.G158R	NA	NA	61:181	18:42:00	NA	NA	0	0			ENST00000409850	ENSG00000106066	CPVL
EGFR	1956	37	7	55241657	55241657	Missense_Mutation	SNP	C	A	NA	KYSE510_OESOPHAGUS	ENST00000275493	0.2	p.A702D	NA	NA	89:130	1 day, 15:58:00		65:139	0	0			ENST00000275493	ENSG00000154269	ENPP3
MAGI2	9863	37	7	77708355	77708355	Missense_Mutation	SNP	C	T	NA	KYSE510_OESOPHAGUS	ENST00000354212	0.4	p.M1205I	NA	NA		59:178	NA	NA	0	0			ENST00000354212	ENSG00000251322	SHANK3
HGF	3082	37	7	81381504	81381504	Missense_Mutation	SNP	C	T	NA	KYSE510_OESOPHAGUS	ENST00000222390	0.5	p.G186E	NA	NA		24:77	60:187	NA	1.647e-05	0			ENST00000222390	ENSG00000160953	MUM1
AKAP9	10142	37	7	91722461	91722461	Missense_Mutation	SNP	C	G	NA	KYSE510_OESOPHAGUS	ENST00000359028	0.2	p.Q3141E	NA	NA		45:83	05:28:00	NA	8.236e-06	0			ENST00000359028	ENSG00000171877	FRMD5
CYP3A43	64816	37	7	99436792	99436792	Missense_Mutation	SNP	G	C	NA	KYSE510_OESOPHAGUS	ENST00000354829	0.2	p.W72S	NA	NA		2 days, 1:32:00	NA	NA	1.647e-05	0			ENST00000354829	ENSG00000140553	UNC45A
CPA1	1357	37	7	130021505	130021505	Missense_Mutation	SNP	C	T	NA	KYSE510_OESOPHAGUS	ENST00000011292	0.3	p.S61F	NA	NA		16:13:00	NA	NA	0	0			ENST00000011292	ENSG00000212123	PRR22
CNTNAP2	26047	37	7	147092822	147092822	Missense_Mutation	SNP	G	C	NA	KYSE510_OESOPHAGUS	ENST00000361727	0.3	p.K540N	NA	NA		3 days, 17:51:00	NA	NA	3.295e-05	0			ENST00000361727	ENSG00000223510	CDRT15
PDIA4	9601	37	7	148709061	148709061	Missense_Mutation	SNP	G	A	NA	KYSE510_OESOPHAGUS	ENST00000286091	0.4	p.P286S	NA	NA	322:607	19:44:00	NA	NA	0	0			ENST00000286091	ENSG00000215186	GOLGA6B
ZNF398	57541	37	7	148863930	148863930	Missense_Mutation	SNP	A	G	NA	KYSE510_OESOPHAGUS	ENST00000475153	0.1	p.D190G	NA	NA	13:15:00	06:28:00	NA	NA	0	0			ENST00000475153	ENSG00000198010	DLGAP2
AGAP3	116988	37	7	150835238	150835238	Missense_Mutation	SNP	C	T	NA	KYSE510_OESOPHAGUS	ENST00000397238	0.2	p.H502Y	NA	NA	23:55:00	03:04:00	NA	NA	0	0			ENST00000397238	ENSG00000005108	THSD7A
DLGAP2	9228	37	8	1513899	1513899	Missense_Mutation	SNP	G	C	NA	KYSE510_OESOPHAGUS	ENST00000421627	0.2	p.E347D	NA	NA		3 days, 21:00:00	NA	NA	8.248e-06	0			ENST00000421627	ENSG00000196184	OR10J1
CLN8	2055	37	8	1719653	1719653	Missense_Mutation	SNP	G	A	NA	KYSE510_OESOPHAGUS	ENST00000331222	0.4	p.G145R	NA	NA	2 days, 23:00:00	3 days, 16:01:00	NA	NA	0	0			ENST00000331222	ENSG00000095110	NXPE1
PSD3	23362	37	8	18662271	18662271	Missense_Mutation	SNP	C	A	NA	KYSE510_OESOPHAGUS	ENST00000327040	0.8	p.R591L	NA	NA		77:208	NA	NA	0	0			ENST00000327040	ENSG00000188738	FSIP2
BMP1	649	37	8	22069161	22069161	Missense_Mutation	SNP	G	A	NA	KYSE510_OESOPHAGUS	ENST00000306385	0.5	p.D961N	NA	NA	36:106	36:87	NA	NA	0	0			ENST00000306385	ENSG00000159884	CCDC107
PHYHIP	9796	37	8	22079112	22079112	Missense_Mutation	SNP	G	C	NA	KYSE510_OESOPHAGUS	ENST00000321613	0.3	p.F249L	NA	NA		12:26:00	NA	NA	0	0			ENST00000321613	ENSG00000135540	NHSL1
SORBS3	10174	37	8	22429313	22429313	Missense_Mutation	SNP	C	T	NA	KYSE510_OESOPHAGUS	ENST00000240123	0.7	p.T609I	NA	NA	7 days, 2:03:00	2 days, 18:01:00	NA	NA	1.647e-05	0			ENST00000240123	ENSG00000085982	USP40
ANK1	286	37	8	41573337	41573337	Missense_Mutation	SNP	G	T	NA	KYSE510_OESOPHAGUS	ENST00000347528	0.4	p.R479S	NA	NA		1 day, 20:00:00	NA	NA	1.647e-05	0			ENST00000347528	ENSG00000161800	RACGAP1
HGSNAT	138050	37	8	43053026	43053026	Missense_Mutation	SNP	A	G	NA	KYSE510_OESOPHAGUS	ENST00000458501	0.2	p.I581V	NA	NA	2 days, 8:01:00	10 days, 19:01:00	NA	NA	0	0			ENST00000458501	ENSG00000115896	PLCL1
DEPTOR	64798	37	8	121021281	121021281	Missense_Mutation	SNP	C	T	NA	KYSE510_OESOPHAGUS	ENST00000286234	0.5	p.A337V	NA	NA		4 days, 15:01:00	NA	NA	4.118e-05	0			ENST00000286234	ENSG00000134042	MRO
EPPK1	83481	37	8	144945533	144945533	Missense_Mutation	SNP	C	T	NA	KYSE510_OESOPHAGUS	ENST00000525985	0.1	p.R630Q	NA	NA		05:01:00	NA	NA	8.292e-06	0			ENST00000525985	ENSG00000105298	CACTIN
CER1	9350	37	9	14722208	14722208	Missense_Mutation	SNP	G	A	NA	KYSE510_OESOPHAGUS	ENST00000380911	0.3	p.H155Y	NA	NA		0.925694	NA	NA	0	0			ENST00000380911	ENSG00000219481	NBPF1
DNAI1	27019	37	9	34491547	34491547	Missense_Mutation	SNP	A	C	NA	KYSE510_OESOPHAGUS	ENST00000242317	0.4	p.N226H	NA	NA		1 day, 20:00:00	NA	NA	2.471e-05	0			ENST00000242317	ENSG00000010539	ZNF200
FAM205A	259308	37	9	34726882	34726882	Missense_Mutation	SNP	C	T	NA	KYSE510_OESOPHAGUS	ENST00000378788	0.3	p.V119M	NA	NA		1 day, 20:25:00	NA	NA	0	0			ENST00000378788	ENSG00000030419	IKZF2
CCDC107	203260	37	9	35661009	35661009	Missense_Mutation	SNP	G	C	NA	KYSE510_OESOPHAGUS	ENST00000426546	0.2	p.W226S	NA	NA	2 days, 16:01:00	3 days, 8:00:00	NA	NA	0	0			ENST00000426546	ENSG00000181234	TMEM132C
CLTA	1211	37	9	36199066	36199066	Missense_Mutation	SNP	G	C	NA	KYSE510_OESOPHAGUS	ENST00000242285	0.6	p.E116Q	NA	NA	37 days, 15:01:00	6 days, 18:02:00	NA	NA	0	0			ENST00000242285	ENSG00000007314	SCN4A
PRUNE2	158471	37	9	79322730	79322730	Missense_Mutation	SNP	C	T	NA	KYSE510_OESOPHAGUS	ENST00000376718	0.3	p.R1487Q	NA	NA		38:123	NA	NA	1.662e-05	0			ENST00000376718	ENSG00000197948	FCHSD1
IARS	3376	37	9	95033844	95033844	Missense_Mutation	SNP	C	A	NA	KYSE510_OESOPHAGUS	ENST00000375643	0.3	p.V362L	NA	NA	211:660	40:155	NA	NA	0	0			ENST00000375643	ENSG00000231924	PSG1
IKBKAP	8518	37	9	111662117	111662117	Missense_Mutation	SNP	C	T	NA	KYSE510_OESOPHAGUS	ENST00000374647	0.5	p.R730Q	NA	NA		3 days, 8:00:00	NA	NA	8.236e-06	0			ENST00000374647	ENSG00000115355	CCDC88A
FAM206A	54942	37	9	111701527	111701527	Missense_Mutation	SNP	G	A	NA	KYSE510_OESOPHAGUS	ENST00000322940	0.6	p.D105N	NA	NA	11 days, 4:00:00	7 days, 10:00:00	NA	NA	0	0			ENST00000322940	ENSG00000115271	GCA
FRRS1L	23732	37	9	111899759	111899759	Missense_Mutation	SNP	G	T	NA	KYSE510_OESOPHAGUS	ENST00000561981	0.2	p.F337L	NA	NA		7 days, 5:56:00	NA	NA	0	0			ENST00000561981	ENSG00000133657	ATP13A3
AKAP2	11217	37	9	112899080	112899080	Missense_Mutation	SNP	A	T	NA	KYSE510_OESOPHAGUS	ENST00000259318	0.7	p.K188M	NA	NA	19:14:00	1 day, 20:26:00	NA	NA	0	0			ENST00000259318	ENSG00000130038	CRACR2A
SLC46A2	57864	37	9	115652853	115652853	Missense_Mutation	SNP	C	T	NA	KYSE510_OESOPHAGUS	ENST00000374228	0.4	p.D37N	NA	NA		1 day, 0:49:00	NA	NA	0	0			ENST00000374228	ENSG00000273540	AGBL1
ENG	2022	37	9	130587193	130587193	Missense_Mutation	SNP	G	A	NA	KYSE510_OESOPHAGUS	ENST00000373203	0.4	p.P293S	NA	NA		14:38:00	NA	NA	0	0			ENST00000373203	ENSG00000164022	AIMP1
PRRX2	51450	37	9	132482995	132482995	Missense_Mutation	SNP	C	A	NA	KYSE510_OESOPHAGUS	ENST00000372469	0.4	p.P190T	NA	NA	03:09:00	23:40:00	NA	NA	0	0			ENST00000372469	ENSG00000269343	ZNF587B
LAMC3	10319	37	9	133901681	133901681	Missense_Mutation	SNP	A	T	NA	KYSE510_OESOPHAGUS	ENST00000361069	0.4	p.Y128F	NA	NA		2 days, 13:00:00	NA	NA	0	0			ENST00000361069	ENSG00000160111	CPAMD8
C9orf171	389799	37	9	135285792	135285792	Missense_Mutation	SNP	T	C	NA	KYSE510_OESOPHAGUS	ENST00000343036	0.2	p.M45T	NA	NA		18:01:00	NA	NA	8.315e-06	0			ENST00000343036	ENSG00000143847	PPFIA4
PPP1R26	9858	37	9	138378384	138378384	Missense_Mutation	SNP	G	C	NA	KYSE510_OESOPHAGUS	ENST00000356818	0.2	p.E676D	NA	NA	0.686806	0.420833	NA	NA	0	0			ENST00000356818	ENSG00000149091	DGKZ
SEC16A	9919	37	9	139358966	139358966	Missense_Mutation	SNP	C	A	NA	KYSE510_OESOPHAGUS	ENST00000371706	0.3	p.C1273F	NA	NA	1.01042	34:180	NA	NA	0	0			ENST00000371706	ENSG00000197057	DTHD1
SEC16A	9919	37	9	139370537	139370537	Missense_Mutation	SNP	C	A	NA	KYSE510_OESOPHAGUS	ENST00000371706	0.3	p.A333S	NA	NA	25:81	17:57:00	NA	NA	0	0			ENST00000371706	ENSG00000144895	EIF2A
PRRG1	5638	37	0	37312618	37312618	Missense_Mutation	SNP	C	T	NA	KYSE510_OESOPHAGUS	ENST00000542554	0.1	p.P134L	NA	NA		3 days, 17:00:00	NA	NA	0	0			ENST00000542554	ENSG00000090097	PCBP4
RPGR	6103	37	0	38158367	38158367	Missense_Mutation	SNP	C	T	NA	KYSE510_OESOPHAGUS	ENST00000339363	0.3	p.V363I	NA	NA	08:08:00	09:19:00	NA	NA	0	0			ENST00000339363	ENSG00000145113	MUC4
USP51	158880	37	0	55514631	55514631	Missense_Mutation	SNP	A	G	NA	KYSE510_OESOPHAGUS	ENST00000500968	0.3	p.S248P	NA	NA		29:76	NA	NA	0	0			ENST00000500968	ENSG00000109689	STIM2
ASB12	142689	37	0	63445335	63445335	Missense_Mutation	SNP	T	A	NA	KYSE510_OESOPHAGUS	ENST00000396130	0.2	p.S57C	NA	NA		03:13:00	NA	NA	0	0			ENST00000396130	ENSG00000144893	MED12L
ZMAT1	84460	37	0	101139346	101139346	Missense_Mutation	SNP	C	T	NA	KYSE510_OESOPHAGUS	ENST00000372782	0.3	p.M351I	NA	NA		53:71	NA	NA	0	0			ENST00000372782	ENSG00000197024	ZNF398
AMOT	154796	37	0	112065505	112065505	Missense_Mutation	SNP	G	A	NA	KYSE510_OESOPHAGUS	ENST00000524145	0.1	p.P284S	NA	NA	20:07:00	09:08:00	NA	NA	0	0			ENST00000524145	ENSG00000152910	CNTNAP4
NBPF1	55672	37	1	16894504	16894504	Missense_Mutation	SNP	T	C	NA	KYSE510_OESOPHAGUS	ENST00000430580	0.2	p.K879R	NA	NA	33:69	197:878	NA	NA	0	0			ENST00000430580	ENSG00000144935	TRPC1
FCRL3	115352	37	1	157665889	157665889	Missense_Mutation	SNP	C	T	NA	KYSE510_OESOPHAGUS	ENST00000368184	0.3	p.C358Y	NA	NA		6 days, 5:01:00	NA	NA	4.118e-05	0			ENST00000368184	ENSG00000154721	JAM2
CEP170	9859	37	1	243328348	243328348	Missense_Mutation	SNP	G	A	NA	KYSE510_OESOPHAGUS	ENST00000366542	0.1	p.P972S	NA	NA	13:35:00	33:197	NA	NA	0	0			ENST00000366542	ENSG00000247746	USP51
GPBAR1	151306	37	2	219128148	219128148	Missense_Mutation	SNP	G	C	NA	KYSE510_OESOPHAGUS	ENST00000522678	0.1	p.G234A	NA	NA		05:06:00	NA	NA	0	0			ENST00000522678	ENSG00000204970	PCDHA1
SIAH2	6478	37	3	150480581	150480581	Missense_Mutation	SNP	G	A	NA	KYSE510_OESOPHAGUS	ENST00000312960	0.3	p.P19L	NA	NA	09:01:00	03:03:00	NA	NA	0	0			ENST00000312960	ENSG00000197603	C5orf42
BANK1	55024	37	4	102942746	102942746	Missense_Mutation	SNP	C	T	NA	KYSE510_OESOPHAGUS	ENST00000322953	0.4	p.P428S	NA	NA		27:63	NA	NA	0	0			ENST00000322953	ENSG00000118762	PKD2
TENM3	55714	37	4	183694735	183694735	Missense_Mutation	SNP	G	A	NA	KYSE510_OESOPHAGUS	ENST00000511685	0.1	p.R1668Q	NA	NA	0.752083	87:412	NA	NA	0	0			ENST00000511685	ENSG00000218336	TENM3
MICALL2	79778	37	7	1484805	1484805	Missense_Mutation	SNP	G	A	NA	KYSE510_OESOPHAGUS	ENST00000297508	0.7	p.P301S	NA	NA	0.84375	03:08:00	NA	NA	0	0			ENST00000297508	ENSG00000171503	ETFDH
SRRM3	222183	37	7	75914989	75914989	Missense_Mutation	SNP	C	A	NA	KYSE510_OESOPHAGUS	ENST00000326382	0.8	p.A597D	NA	NA		04:10:00	NA	NA	0	0			ENST00000326382	ENSG00000145555	MYO10
UBR5	51366	37	8	103324054	103324054	Missense_Mutation	SNP	C	T	NA	KYSE510_OESOPHAGUS	ENST00000520539	0.1	p.G776E	NA	NA		0.429861	0.697222	NA	8.236e-06	0			ENST00000520539	ENSG00000150471	ADGRL3
PIK3AP1	118788	37	10	98380119	98380119	Missense_Mutation	SNP	C	T	NA	KYSE510_OESOPHAGUS	ENST00000339364	0.5	p.R644H	NA	NA		49:135	NA	NA	2.471e-05	0			ENST00000339364	ENSG00000253537	PCDHGA7
COL17A1	1308	37	10	105816868	105816868	Missense_Mutation	SNP	C	T	NA	KYSE510_OESOPHAGUS	ENST00000353479	0.5	p.A444T	NA	NA	13:28:00	11:30:00	NA	NA	0	0			ENST00000353479	ENSG00000253953	PCDHGB4
KRTAP5-1	387264	37	11	1606443	1606443	Missense_Mutation	SNP	T	C	NA	KYSE510_OESOPHAGUS	ENST00000382171	0.2	p.S13G	NA	NA		31:105	NA	NA	8.24e-06	0			ENST00000382171	ENSG00000104517	UBR5
MAP4K2	5871	37	11	64567088	64567088	Missense_Mutation	SNP	G	A	NA	KYSE510_OESOPHAGUS	ENST00000294066	0.2	p.S328L	NA	NA	54:70	09:13:00	04:12:00	NA	1.647e-05	0			ENST00000294066	ENSG00000163866	SMIM12
EFCAB4B	0	37	12	3728523	3728523	Missense_Mutation	SNP	G	A	NA	KYSE510_OESOPHAGUS	ENST00000440314	0.2	p.R650W	NA	NA		1 day, 7:27:00	NA	NA	4.08e-05	0			ENST00000440314	ENSG00000253506	NACA2
GALC	2581	37	14	88459421	88459421	Missense_Mutation	SNP	G	A	NA	KYSE510_OESOPHAGUS	ENST00000261304	0.2	p.P30S	NA	NA		10:00:00	NA	NA	0	0			ENST00000261304	ENSG00000179921	GPBAR1
CRIP2	1397	37	14	105941207	105941207	Missense_Mutation	SNP	C	T	NA	KYSE510_OESOPHAGUS	ENST00000329146	0.4	p.S3F	NA	NA	198:489	03:11:00	NA	NA	0	0			ENST00000329146	ENSG00000040933	INPP4A
RPUSD1	113000	37	16	836036	836036	Missense_Mutation	SNP	G	A	NA	KYSE510_OESOPHAGUS	ENST00000561734	0.1	p.P285S	NA	NA	59:153	03:08:00	NA	NA	0	0			ENST00000561734	ENSG00000126016	AMOT
PKD1	5310	37	16	2143657	2143657	Missense_Mutation	SNP	G	T	NA	KYSE510_OESOPHAGUS	ENST00000262304	0.4	p.A3635D	NA	NA	6 days, 7:34:00	07:02:00	NA	NA	1.657e-05	0			ENST00000262304	ENSG00000166788	SAAL1
NOB1	28987	37	16	69788761	69788761	Missense_Mutation	SNP	G	C	NA	KYSE510_OESOPHAGUS	ENST00000268802	0.5	p.A18G	NA	NA	152:395	03:08:00	NA	NA	0	0			ENST00000268802	ENSG00000165970	SLC6A5
HYDIN	54768	37	16	70975701	70975701	Missense_Mutation	SNP	C	A	NA	KYSE510_OESOPHAGUS	ENST00000393567	0.2	p.V2231L	NA	NA		0.504861	NA	NA	0	0			ENST00000393567	ENSG00000028277	POU2F2
BANP	54971	37	16	88017733	88017733	Missense_Mutation	SNP	C	T	NA	KYSE510_OESOPHAGUS	ENST00000393207	0.1	p.A69V	NA	NA	31:97	05:33:00	NA	NA	0	0			ENST00000393207	ENSG00000162241	SLC25A45
C17orf97	400566	37	17	263779	263779	Missense_Mutation	SNP	C	T	NA	KYSE510_OESOPHAGUS	ENST00000360127	0.6	p.S382L	NA	NA		0.334722	NA	NA	1.647e-05	0			ENST00000360127	ENSG00000023171	GRAMD1B
ZNF286B	729288	37	17	18566242	18566242	Missense_Mutation	SNP	C	G	NA	KYSE510_OESOPHAGUS	ENST00000545289	0.1	p.D193H	NA	NA		1 day, 23:58:00	NA	NA	0	0			ENST00000545289	ENSG00000149115	TNKS1BP1
MFAP4	4239	37	17	19289684	19289684	Missense_Mutation	SNP	G	A	NA	KYSE510_OESOPHAGUS	ENST00000299610	0.4	p.S60L	NA	NA		03:17:00	NA	NA	0	0			ENST00000299610	ENSG00000161807	OR7G1
C17orf50	146853	37	17	34091106	34091106	Missense_Mutation	SNP	T	C	NA	KYSE510_OESOPHAGUS	ENST00000285023	0.4	p.S32P	NA	NA		02:02:00	NA	NA	4.505e-05	0			ENST00000285023	ENSG00000130962	PRRG1
AKAP1	8165	37	17	55183064	55183064	Missense_Mutation	SNP	A	G	NA	KYSE510_OESOPHAGUS	ENST00000337714	0.3	p.K80R	NA	NA	127:152	1 day, 7:35:00	NA	NA	2.471e-05	0			ENST00000337714	ENSG00000185432	METTL7A
NACA2	342538	37	17	59668382	59668382	Missense_Mutation	SNP	C	T	NA	KYSE510_OESOPHAGUS	ENST00000521764	0.1	p.V54M	NA	NA		43:93	NA	NA	0	0			ENST00000521764	ENSG00000187105	HEATR4
ABCA7	10347	37	19	1047525	1047525	Missense_Mutation	SNP	C	T	NA	KYSE510_OESOPHAGUS	ENST00000263094	0.6	p.A714V	NA	NA		05:07:00	NA	NA	2.499e-05	0			ENST00000263094	ENSG00000020577	SAMD4A
PDE4A	5141	37	19	10561286	10561286	Missense_Mutation	SNP	C	T	NA	KYSE510_OESOPHAGUS	ENST00000352831	0.6	p.P210S	NA	NA		03:13:00	NA	NA	0	0			ENST00000352831	ENSG00000165861	ZFYVE1
ZNF530	348327	37	19	58117725	58117725	Missense_Mutation	SNP	C	T	NA	KYSE510_OESOPHAGUS	ENST00000332854	0.6	p.R278C	NA	NA		2 days, 6:00:00	NA	NA	2.471e-05	0			ENST00000332854	ENSG00000119684	MLH3
ZNF587B	100293516	37	19	58350500	58350500	Missense_Mutation	SNP	C	T	NA	KYSE510_OESOPHAGUS	ENST00000442832	0.4	p.A49V	NA	NA	1 day, 6:02:00	5 days, 4:01:00	NA	NA	1.647e-05	0			ENST00000442832	ENSG00000100888	CHD8
ADRA1D	146	37	20	4228892	4228892	Missense_Mutation	SNP	G	A	NA	KYSE510_OESOPHAGUS	ENST00000379453	0.4	p.P238L	NA	NA	04:08:00	04:04:00	NA	NA	0	0			ENST00000379453	ENSG00000157766	ACAN
TCEA2	6919	37	20	62694685	62694685	Missense_Mutation	SNP	A	T	NA	KYSE510_OESOPHAGUS	ENST00000343484	0.5	p.E7V	NA	NA	1 day, 21:48:00	05:02:00	NA	NA	0	0			ENST00000343484	ENSG00000007376	RPUSD1
PCNT	5116	37	21	47852101	47852101	Missense_Mutation	SNP	G	T	NA	KYSE510_OESOPHAGUS	ENST00000359568	0.5	p.R2908M	NA	NA		1 day, 0:00:00	NA	NA	8.245e-06	0			ENST00000359568	ENSG00000260230	FRRS1L
PANX2	56666	37	22	50615739	50615739	Missense_Mutation	SNP	G	A	NA	KYSE510_OESOPHAGUS	ENST00000395842	0.2	p.E200K	NA	NA	10:55:00	03:12:00	NA	NA	0	0			ENST00000395842	ENSG00000169592	INO80E
ZXDA	7789	37	0	57936689	57936689	Missense_Mutation	SNP	C	T	NA	KYSE510_OESOPHAGUS	ENST00000358697	0.4	p.G56R	NA	NA		04:05:00	NA	NA	0	0			ENST00000358697	ENSG00000285043	ALDOA
MT-CO2	4513	37	0	7980	7980	Missense_Mutation	SNP	A	G	NA	KYSE510_OESOPHAGUS	ENST00000361739	0.1	p.D132G	NA	NA		3 days, 22:00:00			0	0			ENST00000361739	ENSG00000261221	ZNF865
SMIM12	113444	37	1	35321454	35321454	Missense_Mutation	SNP	G	A	NA	KYSE510_OESOPHAGUS	ENST00000521580	0.2	p.P42L	NA	NA	57:205		NA	NA	0	0			ENST00000521580	ENSG00000169344	UMOD
ITGB5	3693	37	3	124605781	124605781	Missense_Mutation	SNP	C	T	NA	KYSE510_OESOPHAGUS	ENST00000296181	0.4	p.A23T	NA	NA	1 day, 6:14:00		NA	NA	0	0			ENST00000296181	ENSG00000079432	CIC
FRAS1	80144	37	4	79461829	79461829	Missense_Mutation	SNP	C	T	NA	KYSE510_OESOPHAGUS	ENST00000264895	0.6	p.L3864F	NA	NA	0.684722		NA	NA	0	0			ENST00000264895	ENSG00000167723	TRPV3
C5orf42	65250	37	5	37196065	37196065	Missense_Mutation	SNP	G	A	NA	KYSE510_OESOPHAGUS	ENST00000508244	0.1	p.P1236S	NA	NA	04:18:00		NA	NA	0	0			ENST00000508244	ENSG00000154217	PITPNC1
HR	55806	37	8	21981272	21981272	Missense_Mutation	SNP	C	T	NA	KYSE510_OESOPHAGUS	ENST00000381418	0.4	p.R602H	NA	NA	33:130		NA	NA	1.657e-05	0			ENST00000381418	ENSG00000011258	MBTD1
IER5L	389792	37	9	131939401	131939401	Missense_Mutation	SNP	C	T	NA	KYSE510_OESOPHAGUS	ENST00000372491	0.2	p.E311K	NA	NA	33:91		NA	NA	0	0			ENST00000372491	ENSG00000160888	IER2
AL603965.1	0	37	10	47769642	47769642	Missense_Mutation	SNP	G	A	NA	KYSE510_OESOPHAGUS	ENST00000335083	0.5	p.A155T	NA	NA	21:14:00		NA	NA	0	0			ENST00000335083	ENSG00000256771	ZNF253
AL591684.1	0	37	10	48277970	48277970	Missense_Mutation	SNP	G	A	NA	KYSE510_OESOPHAGUS	ENST00000374258	0.3	p.A155T	NA	NA	18:12:00		NA	NA	0	0			ENST00000374258	ENSG00000189144	ZNF573
RRP12	23223	37	10	99145695	99145695	Missense_Mutation	SNP	C	T	NA	KYSE510_OESOPHAGUS	ENST00000370992	0.4	p.G358D	NA	NA	1 day, 3:40:00		NA	NA	0	0			ENST00000370992	ENSG00000155657	TTN
DGKZ	8525	37	11	46401045	46401045	Missense_Mutation	SNP	C	T	NA	KYSE510_OESOPHAGUS	ENST00000454345	0.1	p.A1055V	NA	NA	57:199		NA	NA	2.486e-05	0			ENST00000454345	ENSG00000267041	ZNF850
DNAJC4	3338	37	11	63998382	63998382	Missense_Mutation	SNP	C	T	NA	KYSE510_OESOPHAGUS	ENST00000321685	0.3	p.S19F	NA	NA	0.629167		NA	NA	0	0			ENST00000321685	ENSG00000170959	DCDC1
SETD1B	23067	37	12	122252325	122252325	Missense_Mutation	SNP	G	C	NA	KYSE510_OESOPHAGUS	ENST00000604567	0.1	p.G735A	NA	NA	03:08:00		NA	NA	0	0			ENST00000604567	ENSG00000161677	JOSD2
ARHGEF40	55701	37	14	21550269	21550269	Missense_Mutation	SNP	G	A	NA	KYSE510_OESOPHAGUS	ENST00000298694	0.4	p.R1081Q	NA	NA	0.642361		NA	NA	4.2e-05	0			ENST00000298694	ENSG00000142449	FBN3
ZNF219	51222	37	14	21559125	21559125	Missense_Mutation	SNP	G	A	NA	KYSE510_OESOPHAGUS	ENST00000360947	0.3	p.P580L	NA	NA	10:57:00		NA	NA	0	0			ENST00000360947	ENSG00000130518	IQCN
ZNF219	51222	37	14	21559126	21559126	Missense_Mutation	SNP	G	A	NA	KYSE510_OESOPHAGUS	ENST00000360947	0.3	p.P580S	NA	NA	10:57:00		NA	NA	0	0			ENST00000360947	ENSG00000139718	SETD1B
STRA6	64220	37	15	74489698	74489698	Missense_Mutation	SNP	C	T	NA	KYSE510_OESOPHAGUS	ENST00000323940	0.5	p.G83S	NA	NA	2 days, 18:27:00		NA	NA	0	0			ENST00000323940
UNC45A	55898	37	15	91489944	91489944	Missense_Mutation	SNP	G	A	NA	KYSE510_OESOPHAGUS	ENST00000418476	0.2	p.E434K	NA	NA	95:614		NA	NA	0	0			ENST00000418476
WASH4P	374677	37	16	66995	66995	Missense_Mutation	SNP	A	C	NA	KYSE510_OESOPHAGUS	ENST00000326592	0.9	p.V214G	NA	NA	0.554167		NA	NA	0	0			ENST00000326592
UNKL	64718	37	16	1417817	1417817	Missense_Mutation	SNP	C	T	NA	KYSE510_OESOPHAGUS	ENST00000389221	0.4	p.G540D	NA	NA	0.544444		NA	NA	0	0			ENST00000389221
ULK2	9706	37	17	19680990	19680990	Missense_Mutation	SNP	C	T	NA	KYSE510_OESOPHAGUS	ENST00000395544	0.4	p.E986K	NA	NA	04:18:00			NA	0	0			ENST00000395544
C19orf71	100128569	37	19	3543346	3543346	Missense_Mutation	SNP	G	C	NA	KYSE510_OESOPHAGUS	ENST00000329493	0.5	p.G66A	NA	NA	13:30:00		NA	NA	0	0			ENST00000329493
CACTIN	58509	37	19	3613325	3613325	Missense_Mutation	SNP	G	A	NA	KYSE510_OESOPHAGUS	ENST00000429344	0.2	p.P506L	NA	NA	1 day, 6:24:00		NA	NA	0	0			ENST00000429344
MUC16	94025	37	19	9021080	9021080	Missense_Mutation	SNP	T	C	NA	KYSE510_OESOPHAGUS	ENST00000397910	0.4	p.T12415A	NA	NA	10:21:00		NA	NA	0	0			ENST00000397910
CPAMD8	27151	37	19	17108085	17108085	Missense_Mutation	SNP	G	T	NA	KYSE510_OESOPHAGUS	ENST00000443236	0.1	p.H358N	NA	NA	03:05:00		06:14:00	NA	0	0			ENST00000443236
SIX5	147912	37	19	46271817	46271817	Missense_Mutation	SNP	C	T	NA	KYSE510_OESOPHAGUS	ENST00000317578	0.6	p.E96K	NA	NA	04:04:00		NA	NA	0	0			ENST00000317578
JOSD2	126119	37	19	51009801	51009801	Missense_Mutation	SNP	C	G	NA	KYSE510_OESOPHAGUS	ENST00000598418	0.1	p.V101L	NA	NA	40:175		NA	NA	0	0			ENST00000598418
ZNF865	100507290	37	19	56127967	56127967	Missense_Mutation	SNP	C	T	NA	KYSE510_OESOPHAGUS	ENST00000568956	0.1	p.L995F	NA	NA	1 day, 23:14:00		NA	NA	0	0			ENST00000568956
TCFL5	10732	37	20	61492378	61492378	Missense_Mutation	SNP	G	T	NA	KYSE510_OESOPHAGUS	ENST00000335351	0.3	p.N215K	NA	NA	0.838194		NA	NA	0	0			ENST00000335351
GUCY2D	3000	37	17	7907238	7907238	Missense_Mutation	SNP	G	C	NA	KYSE510_OESOPHAGUS	ENST00000254854	0.4	p.E264Q	NA	NA			06:46:00	NA	0	0			ENST00000254854
TP53	7157	37	17	7574000	7574000	Nonsense_Mutation	SNP	C	A	NA	KYSE510_OESOPHAGUS	ENST00000269305	0.4	p.E343*	NA	NA	1 day, 7:40:00	1 day, 0:43:00		184:193	0	6			ENST00000269305
FLG2	388698	37	1	152324359	152324359	Nonsense_Mutation	SNP	G	C	NA	KYSE510_OESOPHAGUS	ENST00000388718	0.5	p.S1968*	NA	NA		93:503	NA	NA	0	0			ENST00000388718
A2ML1	144568	37	12	9001409	9001409	Nonsense_Mutation	SNP	C	T	NA	KYSE510_OESOPHAGUS	ENST00000299698	0.7	p.Q643*	NA	NA		183:171	NA	NA	0	0			ENST00000299698
SLC7A1	6541	37	13	30107113	30107113	Nonsense_Mutation	SNP	G	C	NA	KYSE510_OESOPHAGUS	ENST00000380752	0.5	p.S126*	NA	NA		08:49:00	NA	NA	0	0			ENST00000380752
ZFYVE1	53349	37	14	73442360	73442360	Nonsense_Mutation	SNP	G	A	NA	KYSE510_OESOPHAGUS	ENST00000556143	0.1	p.Q569*	NA	NA		0.650694	NA	NA	0	0			ENST00000556143
PRSS21	10942	37	16	2871435	2871435	Nonsense_Mutation	SNP	G	A	NA	KYSE510_OESOPHAGUS	ENST00000005995	0.3	p.W258*	NA	NA		10:29:00	NA	NA	0	0			ENST00000005995
TIGD7	91151	37	16	3350355	3350355	Nonsense_Mutation	SNP	C	T	NA	KYSE510_OESOPHAGUS	ENST00000396862	0.1	p.W87*	NA	NA		36:76	NA	NA	0	0			ENST00000396862
DCTN5	84516	37	16	23676953	23676953	Nonsense_Mutation	SNP	C	T	NA	KYSE510_OESOPHAGUS	ENST00000300087	0.2	p.R119*	NA	NA		16:52:00	NA	NA	8.236e-06	0			ENST00000300087
CCDC88A	55704	37	2	55527052	55527052	Nonsense_Mutation	SNP	G	C	NA	KYSE510_OESOPHAGUS	ENST00000436346	0.1	p.S1583*	NA	NA		42:153	NA	NA	0	0			ENST00000436346
2019-03-07	64844	37	2	160604865	160604865	Nonsense_Mutation	SNP	G	A	NA	KYSE510_OESOPHAGUS	ENST00000259050	0.4	p.W355*	NA	NA	39:139	2 days, 19:57:00	NA	NA	0	0			ENST00000259050
TTN	7273	37	2	179425365	179425365	Nonsense_Mutation	SNP	C	T	NA	KYSE510_OESOPHAGUS	ENST00000591111	0.1	p.W26857*	NA	NA		59:211	0.752083	NA	0	0			ENST00000591111
PTPRT	11122	37	20	40747110	40747110	Nonsense_Mutation	SNP	C	T	NA	KYSE510_OESOPHAGUS	ENST00000373187	0.1	p.W972*	NA	NA		0.997222	03:20:00	NA	0	0			ENST00000373187
PTPRT	11122	37	20	41076940	41076940	Nonsense_Mutation	SNP	G	A	NA	KYSE510_OESOPHAGUS	ENST00000373187	0.1	p.Q494*	NA	NA		50:219		NA	0	0			ENST00000373187
KIAA1671	85379	37	22	25570424	25570424	Nonsense_Mutation	SNP	G	T	NA	KYSE510_OESOPHAGUS	ENST00000406486	0.4	p.E1623*	NA	NA	10:59:00	15:36:00	NA	NA	0	0			ENST00000406486
GHSR	2693	37	3	172165877	172165877	Nonsense_Mutation	SNP	C	T	NA	KYSE510_OESOPHAGUS	ENST00000241256	0.2	p.W109*	NA	NA		04:29:00	NA	NA	0	0			ENST00000241256
THAP9	79725	37	4	83839180	83839180	Nonsense_Mutation	SNP	C	G	NA	KYSE510_OESOPHAGUS	ENST00000302236	0.5	p.Y605*	NA	NA		1 day, 15:15:00	NA	NA	8.237e-06	0			ENST00000302236
PKD2	5311	37	4	88996052	88996052	Nonsense_Mutation	SNP	G	T	NA	KYSE510_OESOPHAGUS	ENST00000508588	0.1	p.E289*	NA	NA		08:54:00	NA	NA	0	0			ENST00000508588
MAML1	9794	37	5	179193719	179193719	Nonsense_Mutation	SNP	C	T	NA	KYSE510_OESOPHAGUS	ENST00000292599	0.3	p.R570*	NA	NA		06:42:00	14:49:00	NA	0	0			ENST00000292599
DNAH8	1769	37	6	38791380	38791380	Nonsense_Mutation	SNP	G	T	NA	KYSE510_OESOPHAGUS	ENST00000359357	0.3	p.E1038*	NA	NA		39:141	39:105	NA	0	0			ENST00000359357
POLH	5429	37	6	43581779	43581779	Nonsense_Mutation	SNP	C	T	NA	KYSE510_OESOPHAGUS	ENST00000372236	0.4	p.Q543*	NA	NA	13:26:00	42:101	NA	NA	0	0			ENST00000372236
SLC22A2	6582	37	6	160664654	160664654	Nonsense_Mutation	SNP	G	C	NA	KYSE510_OESOPHAGUS	ENST00000366953	0.3	p.S410*	NA	NA		51:194	NA	NA	0	0			ENST00000366953
STEAP1B	256227	37	7	22532297	22532297	Nonsense_Mutation	SNP	C	A	NA	KYSE510_OESOPHAGUS	ENST00000406890	0.2	p.E198*	NA	NA		49:179	NA	NA	0	0			ENST00000406890
PTPRZ1	5803	37	7	121608026	121608026	Nonsense_Mutation	SNP	G	A	NA	KYSE510_OESOPHAGUS	ENST00000393386	0.2	p.W49*	NA	NA		0.888194	NA	NA	0	0			ENST00000393386
PTPRZ1	5803	37	7	121608027	121608027	Nonsense_Mutation	SNP	G	A	NA	KYSE510_OESOPHAGUS	ENST00000393386	0.2	p.W49*	NA	NA		0.889583	NA	NA	0	0			ENST00000393386
DLC1	10395	37	8	12946015	12946015	Nonsense_Mutation	SNP	G	A	NA	KYSE510_OESOPHAGUS	ENST00000276297	0.4	p.R1425*	NA	NA		4 days, 0:01:00	7 days, 22:00:00	NA	0	0			ENST00000276297
KIAA1984	0	37	9	139690910	139690910	Nonsense_Mutation	SNP	C	T	NA	KYSE510_OESOPHAGUS	ENST00000338005	0.6	p.Q21*	NA	NA		06:07:00	NA	NA	0	0			ENST00000338005
DIAPH2	1730	37	0	96203967	96203967	Nonsense_Mutation	SNP	C	T	NA	KYSE510_OESOPHAGUS	ENST00000324765	0.8	p.Q515*	NA	NA		15:37:00	NA	NA	0	0			ENST00000324765
GLTPD1	0	37	1	1262953	1262953	Nonsense_Mutation	SNP	G	A	NA	KYSE510_OESOPHAGUS	ENST00000343938	0.4	p.W152*	NA	NA	43:79	09:11:00	NA	NA	0	0			ENST00000343938
MRO	83876	37	18	48325725	48325725	Nonsense_Mutation	SNP	G	C	NA	KYSE510_OESOPHAGUS	ENST00000428869	0.2	p.Y243*	NA	NA		2 days, 9:00:00	NA	NA	4.942e-05	0			ENST00000428869
LAMA5	3911	37	20	60887833	60887833	Nonsense_Mutation	SNP	G	A	NA	KYSE510_OESOPHAGUS	ENST00000252999	0.3	p.Q3028*	NA	NA	240:667	08:05:00	NA	NA	0	0			ENST00000252999
MT-CO3	4514	37	0	9377	9377	Nonstop_Mutation	SNP	A	G	NA	KYSE510_OESOPHAGUS	ENST00000362079	0.2	p.*57W	NA	NA		3 days, 5:01:00			0	0			ENST00000362079
MT-ND6	4541	37	0	14200	14200	Nonstop_Mutation	SNP	T	C	NA	KYSE510_OESOPHAGUS	ENST00000361681	0.2	p.*158W	NA	NA		3 days, 22:02:00			0	0			ENST00000361681
RNASEL	6041	37	1	182545526	182545526	Splice_Site	SNP	T	A	NA	KYSE510_OESOPHAGUS	ENST00000367559	0.3		NA	NA			04:42:00	NA	0	5			ENST00000367559
USP24	23358	37	1	55562625	55562625	Splice_Site	SNP	C	T	NA	KYSE510_OESOPHAGUS	ENST00000294383	0.6	p.R1979Q	NA	NA		31:123	NA	NA	0	0			ENST00000294383
PGLYRP4	57115	37	1	153318579	153318579	Splice_Site	SNP	T	A	NA	KYSE510_OESOPHAGUS	ENST00000359650	0.5	p.K46N	NA	NA		61:300	NA	NA	0	0			ENST00000359650
BRINP3	339479	37	1	190234185	190234185	Splice_Site	SNP	C	G	NA	KYSE510_OESOPHAGUS	ENST00000367462	0.3	p.G143A	NA	NA		0.764583	NA	NA	0	0			ENST00000367462
PLXNA2	5362	37	1	208225672	208225672	Splice_Site	SNP	C	T	NA	KYSE510_OESOPHAGUS	ENST00000367033	0.3	p.G998E	NA	NA		0.640972	NA	NA	0	0			ENST00000367033
RRP12	23223	37	10	99148138	99148138	Splice_Site	SNP	T	G	NA	KYSE510_OESOPHAGUS	ENST00000370992	0.4		NA	NA		20:38:00	NA	NA	0	0			ENST00000370992
FOLH1	2346	37	11	49221994	49221994	Splice_Site	SNP	C	T	NA	KYSE510_OESOPHAGUS	ENST00000256999	0.2		NA	NA		46:130	NA	NA	0	0			ENST00000256999
SLCO1C1	53919	37	12	20858884	20858884	Splice_Site	SNP	G	A	NA	KYSE510_OESOPHAGUS	ENST00000266509	0.2	p.G91G	NA	NA		113:139	NA	NA	0	0			ENST00000266509
NABP2	79035	37	12	56620045	56620045	Splice_Site	SNP	G	A	NA	KYSE510_OESOPHAGUS	ENST00000380198	0.2		NA	NA	4 days, 6:02:00	65:81	NA	NA	0	0			ENST00000380198
SOS2	6655	37	14	50671128	50671128	Splice_Site	SNP	C	T	NA	KYSE510_OESOPHAGUS	ENST00000216373	0.5		NA	NA		75:401	NA	NA	0	0			ENST00000216373
LRRC57	255252	37	15	42837276	42837276	Splice_Site	SNP	T	C	NA	KYSE510_OESOPHAGUS	ENST00000323443	0.2	p.K226R	NA	NA	29:73	1 day, 0:44:00	NA	NA	0	0			ENST00000323443
MYH11	4629	37	16	15814008	15814008	Splice_Site	SNP	C	G	NA	KYSE510_OESOPHAGUS	ENST00000300036	0.5	p.Q1651H	NA	NA	03:02:00	3 days, 17:41:00	2 days, 15:18:00	NA	4.118e-05	0			ENST00000300036
CEP112	201134	37	17	64125941	64125941	Splice_Site	SNP	C	T	NA	KYSE510_OESOPHAGUS	ENST00000392769	0.2	p.E189K	NA	NA		31:78	NA	NA	3.295e-05	0			ENST00000392769
PSME4	23198	37	2	54159236	54159236	Splice_Site	SNP	T	C	NA	KYSE510_OESOPHAGUS	ENST00000404125	0.1	p.N351S	NA	NA		5 days, 15:00:00	NA	NA	1.647e-05	0			ENST00000404125
SCN9A	6335	37	2	167137106	167137106	Splice_Site	SNP	C	T	NA	KYSE510_OESOPHAGUS	ENST00000409435	0.1		NA	NA		31:79	NA	NA	0	0			ENST00000409435
PCBP4	57060	37	3	51995049	51995049	Splice_Site	SNP	C	T	NA	KYSE510_OESOPHAGUS	ENST00000461554	0.1	p.E28K	NA	NA		26:68	NA	NA	0	0			ENST00000461554
FIP1L1	81608	37	4	54256688	54256688	Splice_Site	SNP	G	A	NA	KYSE510_OESOPHAGUS	ENST00000337488	0.6	p.G133E	NA	NA	92:67	2 days, 11:52:00	2 days, 1:33:00	NA	0	0			ENST00000337488
KIT	3815	37	4	55598165	55598165	Splice_Site	SNP	G	T	NA	KYSE510_OESOPHAGUS	ENST00000288135	0.5		NA	NA		30:84	18:34:00		0	0			ENST00000288135
ETFDH	2110	37	4	159620284	159620284	Splice_Site	SNP	T	C	NA	KYSE510_OESOPHAGUS	ENST00000511912	0.1		NA	NA		43:80	NA	NA	0	0			ENST00000511912
ARMC2	84071	37	6	109215745	109215745	Splice_Site	SNP	A	C	NA	KYSE510_OESOPHAGUS	ENST00000392644	0.4	p.A249A	NA	NA		4 days, 0:01:00	NA	NA	4.942e-05	0			ENST00000392644
ENPP3	5169	37	6	132007049	132007049	Splice_Site	SNP	T	G	NA	KYSE510_OESOPHAGUS	ENST00000414305	0.1		NA	NA		07:08:00	NA	NA	0	0			ENST00000414305
ADAMTS13	11093	37	9	136324095	136324095	Splice_Site	SNP	G	T	NA	KYSE510_OESOPHAGUS	ENST00000371929	0.3		NA	NA		10:28:00	NA	NA	0	0			ENST00000371929
PKMYT1	9088	37	16	3024552	3024552	Splice_Site	SNP	G	A	NA	KYSE510_OESOPHAGUS	ENST00000262300	0.8	p.A326A	NA	NA	101:322		02:02:00	NA	1.664e-05	0			ENST00000262300
DNAH7	56171	37	2	196726442	196726446	Splice_Site	DEL	TTCTT	-	NA	KYSE510_OESOPHAGUS	ENST00000312428	0.6	p.RS2578fs	NA	NA		23:37:00	NA	NA	0.0002567	0			ENST00000312428
GDPD4	220032	37	11	76996180	76996180	Start_Codon_SNP	SNP	C	A	NA	KYSE510_OESOPHAGUS	ENST00000376217	0.2	p.M1I	NA	NA		0.879167	NA	NA	0	0			ENST00000376217
SDE2	163859	37	1	226173005	226173006	Stop_Codon_Ins	INS	-	T	NA	KYSE510_OESOPHAGUS	ENST00000272091	0.7		NA	NA	0.931944		NA	NA	0	0			ENST00000272091
LRMP	4033	37	12	25232195	25232195	Silent	SNP	C	T	NA	KYSE510_OESOPHAGUS	ENST00000354454	0.3	p.R14R	NA	NA		82:116	NA	NA	0.0003295	7
NLRC4	58484	37	2	32475709	32475709	Silent	SNP	G	A	NA	KYSE510_OESOPHAGUS	ENST00000404025	0.2	p.F408F	NA	NA		12:45:00	NA	NA	2.471e-05	4
ANGPTL2	23452	37	9	129851377	129851377	Silent	SNP	G	A	NA	KYSE510_OESOPHAGUS	ENST00000373425	0.3	p.N441N	NA	NA		30:113	NA	NA	4.942e-05	4
ZFYVE1	53349	37	14	73460037	73460037	Silent	SNP	G	A	NA	KYSE510_OESOPHAGUS	ENST00000556143	0.1	p.L339L	NA	NA		34:154	NA	NA	0	3
CEP192	55125	37	18	13068894	13068894	Silent	SNP	C	A	NA	KYSE510_OESOPHAGUS	ENST00000325971	0.8	p.I1026I	NA	NA	1 day, 2:27:00	1 day, 16:53:00	NA	NA	0	3
ZNF2	7549	37	2	95841989	95841989	Silent	SNP	G	A	NA	KYSE510_OESOPHAGUS	ENST00000340539	0.5	p.P6P	NA	NA	1 day, 1:10:00	131:70	NA	NA	8.274e-06	3
ZFP36	7538	37	19	39898586	39898586	Silent	SNP	C	T	NA	KYSE510_OESOPHAGUS	ENST00000248673	0.3	p.F76F	NA	NA		03:41:00	NA	NA	0	3
ARHGEF16	27237	37	1	3383805	3383805	Silent	SNP	T	C	NA	KYSE510_OESOPHAGUS	ENST00000378378	0.4	p.D236D	NA	NA	63:162	04:15:00	NA	NA	0	0
CHD5	26038	37	1	6173051	6173051	Silent	SNP	C	T	NA	KYSE510_OESOPHAGUS	ENST00000262450	0.3	p.V1640V	NA	NA		1.01528	06:23:00	NA	0	0
KIAA2013	90231	37	1	11985509	11985509	Silent	SNP	C	G	NA	KYSE510_OESOPHAGUS	ENST00000376572	0.3	p.V262V	NA	NA		05:16:00	NA	NA	8.265e-06	0
CLCNKB	1188	37	1	16381964	16381964	Silent	SNP	C	T	NA	KYSE510_OESOPHAGUS	ENST00000375679	0.4	p.A597A	NA	NA		08:32:00	NA	NA	0	0
EPHA2	1969	37	1	16464400	16464400	Silent	SNP	G	T	NA	KYSE510_OESOPHAGUS	ENST00000358432	0.5	p.G420G	NA	NA	96:333	15:44:00		NA	0	0
EIF4G3	8672	37	1	21276587	21276587	Silent	SNP	G	A	NA	KYSE510_OESOPHAGUS	ENST00000264211	0.8	p.V188V	NA	NA		09:39:00	NA	NA	8.237e-06	0
NR0B2	8431	37	1	27240015	27240015	Silent	SNP	G	A	NA	KYSE510_OESOPHAGUS	ENST00000254227	0.3	p.P139P	NA	NA		10:45:00	NA	NA	0	0
CSMD2	114784	37	1	34049291	34049291	Silent	SNP	C	T	NA	KYSE510_OESOPHAGUS	ENST00000373381	0.4	p.V2397V	NA	NA		46:153	NA	NA	0	0
MCOLN2	255231	37	1	85422127	85422127	Silent	SNP	G	A	NA	KYSE510_OESOPHAGUS	ENST00000370608	0.3	p.N184N	NA	NA		1.02986	NA	NA	0	0
VAV3	10451	37	1	108116681	108116681	Silent	SNP	T	C	NA	KYSE510_OESOPHAGUS	ENST00000370056	0.4	p.E830E	NA	NA	12 days, 20:01:00	8 days, 1:01:00	NA	NA	0	0
FCRL2	79368	37	1	157737292	157737292	Silent	SNP	C	T	NA	KYSE510_OESOPHAGUS	ENST00000361516	0.3	p.V297V	NA	NA		2 days, 0:52:00	NA	NA	0	0
OR10J1	26476	37	1	159410427	159410427	Silent	SNP	C	T	NA	KYSE510_OESOPHAGUS	ENST00000423932	0.3	p.P293P	NA	NA		28:163	NA	NA	0	0
C1orf110	339512	37	1	162824681	162824681	Silent	SNP	G	A	NA	KYSE510_OESOPHAGUS	ENST00000367910	0.1	p.H261H	NA	NA		15 days, 11:00:00	NA	NA	8.277e-06	0
RABGAP1L	9910	37	1	174247755	174247755	Silent	SNP	G	A	NA	KYSE510_OESOPHAGUS	ENST00000251507	0.4	p.K387K	NA	NA	06:43:00	29:95	NA	NA	0	0
COLGALT2	23127	37	1	183909789	183909789	Silent	SNP	C	T	NA	KYSE510_OESOPHAGUS	ENST00000361927	0.4	p.L510L	NA	NA		26:135	NA	NA	0	0
DYRK3	8444	37	1	206821683	206821683	Silent	SNP	C	T	NA	KYSE510_OESOPHAGUS	ENST00000367109	0.2	p.I380I	NA	NA	06:44:00	34:149	31:165	NA	0	0
USH2A	7399	37	1	215813952	215813952	Silent	SNP	G	A	NA	KYSE510_OESOPHAGUS	ENST00000307340	0.3	p.R4972R	NA	NA		2 days, 17:01:00	NA	NA	3.295e-05	0
NVL	4931	37	1	224468866	224468866	Silent	SNP	G	A	NA	KYSE510_OESOPHAGUS	ENST00000281701	0.6	p.L641L	NA	NA		36:160	NA	NA	0	0
ZNF695	57116	37	1	247150521	247150521	Silent	SNP	T	C	NA	KYSE510_OESOPHAGUS	ENST00000339986	0.7	p.G432G	NA	NA		3 days, 17:02:00	NA	NA	0	0
MKX	283078	37	10	27964212	27964212	Silent	SNP	C	T	NA	KYSE510_OESOPHAGUS	ENST00000375790	0.5	p.S335S	NA	NA		2 days, 19:00:00	NA	NA	3.295e-05	0
AP3M1	26985	37	10	75883569	75883569	Silent	SNP	C	T	NA	KYSE510_OESOPHAGUS	ENST00000355264	0.4	p.*419*	NA	NA	76:167	38:101	NA	NA	0	0
ZNF503	84858	37	10	77158845	77158845	Silent	SNP	G	A	NA	KYSE510_OESOPHAGUS	ENST00000372524	0.4	p.L535L	NA	NA	22:29:00	08:16:00	NA	NA	0	0
DNTT	1791	37	10	98078190	98078190	Silent	SNP	C	G	NA	KYSE510_OESOPHAGUS	ENST00000371174	0.2	p.V95V	NA	NA		52:128	NA	NA	0	0
MMS19	64210	37	10	99230580	99230580	Silent	SNP	G	A	NA	KYSE510_OESOPHAGUS	ENST00000438925	0.2	p.L241L	NA	NA	46:152	1 day, 8:56:00	NA	NA	0	0
SUFU	51684	37	10	104264002	104264002	Silent	SNP	C	T	NA	KYSE510_OESOPHAGUS	ENST00000369902	0.3	p.P31P	NA	NA		09:18:00		NA	0	0
TRUB1	142940	37	10	116734107	116734107	Silent	SNP	T	G	NA	KYSE510_OESOPHAGUS	ENST00000298746	0.3	p.G252G	NA	NA	45:93	32:90	NA	NA	0	0
CHST15	51363	37	10	125780814	125780814	Silent	SNP	C	T	NA	KYSE510_OESOPHAGUS	ENST00000346248	0.5	p.L435L	NA	NA	20:38:00	10:12:00	NA	NA	0	0
OR4C6	219432	37	11	55432672	55432672	Silent	SNP	C	T	NA	KYSE510_OESOPHAGUS	ENST00000314259	0.3	p.F10F	NA	NA		29:110	NA	NA	8.237e-06	0
GLYATL2	219970	37	11	58604559	58604559	Silent	SNP	C	T	NA	KYSE510_OESOPHAGUS	ENST00000287275	0.1	p.P135P	NA	NA	11:35:00	35:106	102:240	NA	4.138e-05	0
INTS5	80789	37	11	62414633	62414633	Silent	SNP	G	A	NA	KYSE510_OESOPHAGUS	ENST00000330574	0.2	p.F973F	NA	NA	30:61	57:177	NA	NA	0	0
CDC42BPG	55561	37	11	64602839	64602839	Silent	SNP	G	A	NA	KYSE510_OESOPHAGUS	ENST00000342711	0.5	p.L645L	NA	NA	70:93	170:183	68:105	NA	0	0
CCDC85B	11007	37	11	65658770	65658770	Silent	SNP	G	A	NA	KYSE510_OESOPHAGUS	ENST00000312579	0.2	p.P172P	NA	NA	75:307	06:08:00	NA	NA	0	0
IFT46	56912	37	11	118427739	118427739	Silent	SNP	A	G	NA	KYSE510_OESOPHAGUS	ENST00000264021	0.3	p.L23L	NA	NA	23:01:00	14:00:00	NA	NA	0	0
VWA5A	4013	37	11	123989093	123989093	Silent	SNP	C	T	NA	KYSE510_OESOPHAGUS	ENST00000456829	0.2	p.V148V	NA	NA	1 day, 8:01:00	2 days, 1:00:00	NA	NA	0	0
CACNA1C	775	37	12	2676958	2676958	Silent	SNP	G	T	NA	KYSE510_OESOPHAGUS	ENST00000347598	0.4	p.T631T	NA	NA		18:52:00	NA	NA	0	0
CACNA1C	775	37	12	2788819	2788819	Silent	SNP	C	T	NA	KYSE510_OESOPHAGUS	ENST00000347598	0.4	p.I1815I	NA	NA		1 day, 11:33:00	NA	NA	0	0
PZP	5858	37	12	9305452	9305452	Silent	SNP	G	A	NA	KYSE510_OESOPHAGUS	ENST00000261336	0.2	p.A1363A	NA	NA		24:98	NA	NA	0	0
ADCY6	112	37	12	49164745	49164745	Silent	SNP	G	A	NA	KYSE510_OESOPHAGUS	ENST00000307885	0.4	p.S1020S	NA	NA		15:17:00	NA	NA	8.237e-06	0
DIP2B	57609	37	12	51126208	51126208	Silent	SNP	C	T	NA	KYSE510_OESOPHAGUS	ENST00000301180	0.5	p.P1290P	NA	NA	2 days, 5:56:00	1 day, 20:52:00	NA	NA	1.647e-05	0
KRT71	112802	37	12	52946667	52946667	Silent	SNP	C	T	NA	KYSE510_OESOPHAGUS	ENST00000267119	0.5	p.K65K	NA	NA		41:145	NA	NA	0	0
PAN2	9924	37	12	56720568	56720568	Silent	SNP	G	A	NA	KYSE510_OESOPHAGUS	ENST00000425394	0.2	p.F365F	NA	NA	1 day, 14:50:00	82:107	NA	NA	0	0
UTP20	27340	37	12	101715366	101715366	Silent	SNP	G	A	NA	KYSE510_OESOPHAGUS	ENST00000261637	0.4	p.V1000V	NA	NA		61:95	NA	NA	8.237e-06	0
NCOR2	9612	37	12	124858963	124858963	Silent	SNP	G	A	NA	KYSE510_OESOPHAGUS	ENST00000405201	0.1	p.G738G	NA	NA	78:85	10:17:00	NA	NA	0	0
CHFR	55743	37	12	133423663	133423663	Silent	SNP	G	C	NA	KYSE510_OESOPHAGUS	ENST00000432561	0.2	p.L579L	NA	NA		50:163	NA	NA	0	0
MTUS2	23281	37	13	29599204	29599204	Silent	SNP	C	T	NA	KYSE510_OESOPHAGUS	ENST00000431530	0.3	p.T133T	NA	NA		61:247	35:152	NA	8.261e-06	0
SUCLA2	8803	37	13	48528347	48528347	Silent	SNP	G	A	NA	KYSE510_OESOPHAGUS	ENST00000378654	0.3	p.F345F	NA	NA	133:296	1 day, 10:59:00	NA	NA	0	0
GRTP1	79774	37	13	113980123	113980123	Silent	SNP	G	A	NA	KYSE510_OESOPHAGUS	ENST00000375431	0.4	p.G258G	NA	NA	3 days, 23:00:00	1 day, 1:00:00	NA	NA	0	0
TGM1	7051	37	14	24730953	24730953	Silent	SNP	G	A	NA	KYSE510_OESOPHAGUS	ENST00000206765	0.6	p.L152L	NA	NA	11:21:00	36:133	NA	NA	0	0
TGM1	7051	37	14	24730959	24730959	Silent	SNP	G	A	NA	KYSE510_OESOPHAGUS	ENST00000206765	0.6	p.L150L	NA	NA	11:20:00	36:128	NA	NA	0	0
NEMF	9147	37	14	50272838	50272838	Silent	SNP	G	A	NA	KYSE510_OESOPHAGUS	ENST00000298310	0.5	p.P586P	NA	NA	48:225	0.713194	NA	NA	0	0
OTX2	5015	37	14	57268648	57268648	Silent	SNP	A	G	NA	KYSE510_OESOPHAGUS	ENST00000555006	0.1	p.N225N	NA	NA		45:91	NA	NA	0	0
RDH12	145226	37	14	68200496	68200496	Silent	SNP	C	T	NA	KYSE510_OESOPHAGUS	ENST00000551171	0.1	p.A294A	NA	NA		0.911806	NA	NA	0	0
LTBP2	4053	37	14	74978018	74978018	Silent	SNP	G	C	NA	KYSE510_OESOPHAGUS	ENST00000261978	0.4	p.V986V	NA	NA	05:24:00	35:142	NA	NA	0	0
ZC2HC1C	79696	37	14	75537828	75537828	Silent	SNP	C	A	NA	KYSE510_OESOPHAGUS	ENST00000524913	0.1	p.G184G	NA	NA	07:12:00	46:275	NA	NA	0	0
AHNAK2	113146	37	14	105405567	105405567	Silent	SNP	G	A	NA	KYSE510_OESOPHAGUS	ENST00000333244	0.5	p.I5407I	NA	NA	26:113	32:105	NA	NA	0	0
SNRPN	6638	37	15	25223564	25223564	Silent	SNP	C	A	NA	KYSE510_OESOPHAGUS	ENST00000400100	0.1	p.P232P	NA	NA		68:158	NA	NA	0	0
BAHD1	22893	37	15	40751947	40751947	Silent	SNP	C	T	NA	KYSE510_OESOPHAGUS	ENST00000416165	0.1	p.F428F	NA	NA	16:33:00	16:40:00	NA	NA	1.647e-05	0
DUOXA1	90527	37	15	45412509	45412509	Silent	SNP	G	A	NA	KYSE510_OESOPHAGUS	ENST00000560572	0.1	p.F188F	NA	NA		1 day, 1:57:00	NA	NA	0	0
SEMA7A	8482	37	15	74707078	74707078	Silent	SNP	T	C	NA	KYSE510_OESOPHAGUS	ENST00000261918	0.4	p.P368P	NA	NA	23:13:00	1 day, 6:13:00	NA	NA	0	0
UNKL	64718	37	16	1416292	1416292	Silent	SNP	C	T	NA	KYSE510_OESOPHAGUS	ENST00000389221	0.4	p.A664A	NA	NA	5 days, 10:37:00	13:01:00	NA	NA	4.974e-05	0
CREBBP	1387	37	16	3777773	3777773	Silent	SNP	G	A	NA	KYSE510_OESOPHAGUS	ENST00000262367	0.5	p.S2425S	NA	NA	38:109	36:138		NA	0	0
TMC5	79838	37	16	19483451	19483451	Silent	SNP	G	A	NA	KYSE510_OESOPHAGUS	ENST00000396229	0.2	p.T608T	NA	NA		37:124	NA	NA	1.647e-05	0
XPO6	23214	37	16	28112988	28112988	Silent	SNP	G	A	NA	KYSE510_OESOPHAGUS	ENST00000304658	0.5	p.L1023L	NA	NA	114:343	12:40:00	NA	NA	0	0
ASPHD1	253982	37	16	29912316	29912316	Silent	SNP	C	T	NA	KYSE510_OESOPHAGUS	ENST00000308748	0.5	p.F8F	NA	NA		04:06:00	NA	NA	0	0
ITGAL	3683	37	16	30506048	30506048	Silent	SNP	C	T	NA	KYSE510_OESOPHAGUS	ENST00000356798	0.6	p.F460F	NA	NA		14:41:00	NA	NA	2.471e-05	0
SALL1	6299	37	16	51173592	51173592	Silent	SNP	G	A	NA	KYSE510_OESOPHAGUS	ENST00000251020	0.4	p.S847S	NA	NA		46:134	NA	NA	0	0
NUP93	9688	37	16	56868098	56868098	Silent	SNP	C	T	NA	KYSE510_OESOPHAGUS	ENST00000308159	0.5	p.L532L	NA	NA	79:303	43:153	NA	NA	0	0
SLC12A3	6559	37	16	56920285	56920285	Silent	SNP	C	T	NA	KYSE510_OESOPHAGUS	ENST00000563236	0.1	p.C645C	NA	NA		13:38:00	NA	NA	0	0
ZDHHC1	29800	37	16	67428983	67428983	Silent	SNP	A	T	NA	KYSE510_OESOPHAGUS	ENST00000348579	0.2	p.A384A	NA	NA		05:21:00	NA	NA	0	0
ACD	65057	37	16	67692084	67692084	Silent	SNP	G	T	NA	KYSE510_OESOPHAGUS	ENST00000393919	0.4	p.P423P	NA	NA	68:185	09:20:00	NA	NA	0	0
VPS9D1	9605	37	16	89778910	89778910	Silent	SNP	C	T	NA	KYSE510_OESOPHAGUS	ENST00000389386	0.3	p.Q188Q	NA	NA	09:25:00	13:41:00	NA	NA	0	0
PRDM7	11105	37	16	90128906	90128906	Silent	SNP	G	A	NA	KYSE510_OESOPHAGUS	ENST00000449207	0.2	p.L171L	NA	NA		62:227	NA	NA	0	0
ABR	29	37	17	915174	915174	Silent	SNP	C	T	NA	KYSE510_OESOPHAGUS	ENST00000302538	0.5	p.V671V	NA	NA		1 day, 1:35:00	NA	NA	8.236e-06	0
PELP1	27043	37	17	4575667	4575667	Silent	SNP	G	A	NA	KYSE510_OESOPHAGUS	ENST00000574876	0.1	p.A873A	NA	NA	70:242	04:22:00	NA	NA	0	0
MYH8	4626	37	17	10304640	10304640	Silent	SNP	G	C	NA	KYSE510_OESOPHAGUS	ENST00000403437	0.2	p.V1020V	NA	NA		81:207	NA	NA	0	0
FBXW10	10517	37	17	18682407	18682407	Silent	SNP	C	T	NA	KYSE510_OESOPHAGUS	ENST00000395665	0.4	p.F985F	NA	NA		68:203	NA	NA	8.877e-06	0
ULK2	9706	37	17	19685279	19685279	Silent	SNP	G	A	NA	KYSE510_OESOPHAGUS	ENST00000395544	0.4	p.C854C	NA	NA	22:15:00	1 day, 23:56:00	19:35:00	NA	0	0
SDF2	6388	37	17	26976133	26976133	Silent	SNP	G	T	NA	KYSE510_OESOPHAGUS	ENST00000247020	0.4	p.I170I	NA	NA	94:347	36:98	NA	NA	0	0
CRLF3	51379	37	17	29131091	29131091	Silent	SNP	G	C	NA	KYSE510_OESOPHAGUS	ENST00000324238	0.6	p.L55L	NA	NA	27:101	41:109	NA	NA	0	0
ACSF2	80221	37	17	48540546	48540546	Silent	SNP	C	T	NA	KYSE510_OESOPHAGUS	ENST00000300441	0.4	p.T274T	NA	NA	73:186	40:115	NA	NA	0	0
BZRAP1	9256	37	17	56390061	56390061	Silent	SNP	C	T	NA	KYSE510_OESOPHAGUS	ENST00000343736	0.4	p.R707R	NA	NA		16:38:00	NA	NA	0	0
TLK2	11011	37	17	60601674	60601674	Silent	SNP	C	T	NA	KYSE510_OESOPHAGUS	ENST00000326270	0.9	p.S115S	NA	NA		17:16:00	15:40:00	NA	8.237e-06	0
TPGS2	25941	37	18	34380195	34380195	Silent	SNP	C	T	NA	KYSE510_OESOPHAGUS	ENST00000334295	0.4	p.G154G	NA	NA	26 days, 19:05:00	5 days, 17:02:00	NA	NA	3.295e-05	0
GIPC3	126326	37	19	3590161	3590161	Silent	SNP	C	A	NA	KYSE510_OESOPHAGUS	ENST00000322315	0.5	p.I304I	NA	NA		04:07:00	NA	NA	0	0
STXBP2	6813	37	19	7707668	7707668	Silent	SNP	C	T	NA	KYSE510_OESOPHAGUS	ENST00000221283	0.5	p.L307L	NA	NA	142:287	13:15:00	NA	NA	0	0
MUC16	94025	37	19	8987249	8987249	Silent	SNP	G	T	NA	KYSE510_OESOPHAGUS	ENST00000397910	0.4	p.S13946S	NA	NA	0.590972	12:41:00	NA	NA	0	0
MUC16	94025	37	19	9060530	9060530	Silent	SNP	A	G	NA	KYSE510_OESOPHAGUS	ENST00000397910	0.4	p.S8972S	NA	NA		103:186	NA	NA	8.269e-06	0
RAVER1	125950	37	19	10439497	10439497	Silent	SNP	G	A	NA	KYSE510_OESOPHAGUS	ENST00000293677	0.6	p.L210L	NA	NA	40:78	13:18:00	NA	NA	0	0
ZNF681	148213	37	19	23937629	23937629	Silent	SNP	G	T	NA	KYSE510_OESOPHAGUS	ENST00000402377	0.3	p.P74P	NA	NA		59:161	NA	NA	0	0
C19orf55	0	37	19	36258848	36258848	Silent	SNP	G	C	NA	KYSE510_OESOPHAGUS	ENST00000544099	0.1	p.S367S	NA	NA	4 days, 11:00:00	1 day, 17:00:00	NA	NA	0	0
CLIP3	25999	37	19	36515355	36515355	Silent	SNP	G	C	NA	KYSE510_OESOPHAGUS	ENST00000360535	0.4	p.L287L	NA	NA	05:23:00	0.695139	NA	NA	0	0
SIPA1L3	23094	37	19	38597229	38597229	Silent	SNP	C	T	NA	KYSE510_OESOPHAGUS	ENST00000222345	0.6	p.I694I	NA	NA	34:78	32:87	NA	NA	0	0
SPINT2	10653	37	19	38778523	38778523	Silent	SNP	C	T	NA	KYSE510_OESOPHAGUS	ENST00000301244	0.7	p.A95A	NA	NA		79:117	NA	NA	0	0
RYR1	6261	37	19	38949847	38949847	Silent	SNP	C	T	NA	KYSE510_OESOPHAGUS	ENST00000359596	0.3	p.I743I	NA	NA		12:50:00	NA	NA	0	0
RYR1	6261	37	19	38979819	38979819	Silent	SNP	G	A	NA	KYSE510_OESOPHAGUS	ENST00000359596	0.3	p.V1850V	NA	NA		16:55:00	NA	NA	0	0
CEACAM3	1084	37	19	42314374	42314374	Silent	SNP	C	T	NA	KYSE510_OESOPHAGUS	ENST00000357396	0.3	p.S203S	NA	NA		05:04:00	NA	NA	0	0
HIF3A	64344	37	19	46834485	46834485	Silent	SNP	C	A	NA	KYSE510_OESOPHAGUS	ENST00000377670	0.4	p.S595S	NA	NA		12:45:00	NA	NA	0	0
ZC3H4	23211	37	19	47572434	47572434	Silent	SNP	C	T	NA	KYSE510_OESOPHAGUS	ENST00000253048	0.5	p.L771L	NA	NA		20:52:00	NA	NA	0	0
TEAD2	8463	37	19	49863321	49863321	Silent	SNP	G	A	NA	KYSE510_OESOPHAGUS	ENST00000311227	0.2	p.P4P	NA	NA	06:28:00	06:44:00	NA	NA	0	0
POLD1	5424	37	19	50910374	50910374	Silent	SNP	C	T	NA	KYSE510_OESOPHAGUS	ENST00000440232	0.2	p.L543L	NA	NA	66:343	27:84	NA	NA	0	0
ZNF611	81856	37	19	53209717	53209717	Silent	SNP	G	T	NA	KYSE510_OESOPHAGUS	ENST00000319783	0.1	p.S197S	NA	NA	10:10:00	175:183	NA	NA	4.942e-05	0
LILRB3	11025	37	19	54722634	54722634	Silent	SNP	C	T	NA	KYSE510_OESOPHAGUS	ENST00000391750	0.1	p.R500R	NA	NA		1.03056	NA	NA	0	0
HSPBP1	23640	37	19	55776691	55776691	Silent	SNP	G	C	NA	KYSE510_OESOPHAGUS	ENST00000255631	0.5	p.L320L	NA	NA	85:494	0.96875	NA	NA	0	0
SSC5D	284297	37	19	56011541	56011541	Silent	SNP	C	T	NA	KYSE510_OESOPHAGUS	ENST00000389623	0.6	p.A688A	NA	NA		1.05694	NA	NA	3.733e-05	0
SSC5D	284297	37	19	56012483	56012483	Silent	SNP	G	A	NA	KYSE510_OESOPHAGUS	ENST00000389623	0.6	p.A900A	NA	NA		1 day, 5:40:00	NA	NA	0	0
NRXN1	9378	37	2	50318522	50318522	Silent	SNP	C	T	NA	KYSE510_OESOPHAGUS	ENST00000406316	0.2	p.R1219R	NA	NA		62:197	NA	NA	0	0
TMEM131	23505	37	2	98373703	98373703	Silent	SNP	G	A	NA	KYSE510_OESOPHAGUS	ENST00000186436	0.5	p.S1837S	NA	NA	31:67	1 day, 9:55:00	NA	NA	0	0
SLC9A4	389015	37	2	103148823	103148823	Silent	SNP	C	A	NA	KYSE510_OESOPHAGUS	ENST00000295269	0.4	p.I691I	NA	NA		1 day, 7:49:00	NA	NA	0	0
IWS1	55677	37	2	128247488	128247488	Silent	SNP	G	A	NA	KYSE510_OESOPHAGUS	ENST00000295321	0.4	p.T693T	NA	NA	98:374	50:192	NA	NA	2.471e-05	0
HNMT	3176	37	2	138722139	138722139	Silent	SNP	C	T	NA	KYSE510_OESOPHAGUS	ENST00000280097	0.3	p.S26S	NA	NA	115:74	136:158	NA	NA	0	0
LRP1B	53353	37	2	141128328	141128328	Silent	SNP	A	G	NA	KYSE510_OESOPHAGUS	ENST00000389484	0.3	p.D3653D	NA	NA		97:121	120:139	NA	8.236e-06	0
SCRN3	79634	37	2	175263035	175263035	Silent	SNP	T	A	NA	KYSE510_OESOPHAGUS	ENST00000272732	0.6	p.T8T	NA	NA	19:47:00	44:130	NA	NA	0	0
CCDC141	285025	37	2	179699047	179699047	Silent	SNP	C	T	NA	KYSE510_OESOPHAGUS	ENST00000420890	0.2	p.R1482R	NA	NA		37:142	NA	NA	0	0
FSIP2	401024	37	2	186660011	186660011	Silent	SNP	C	T	NA	KYSE510_OESOPHAGUS	ENST00000424728	0.1	p.I2716I	NA	NA		35:118	NA	NA	0	0
FAM124B	79843	37	2	225266393	225266393	Silent	SNP	G	A	NA	KYSE510_OESOPHAGUS	ENST00000409685	0.3	p.L31L	NA	NA		0.672917	NA	NA	2.471e-05	0
DGKD	8527	37	2	234299114	234299114	Silent	SNP	C	G	NA	KYSE510_OESOPHAGUS	ENST00000264057	0.2	p.V111V	NA	NA	11:58:00	24:81	NA	NA	0	0
AGXT	189	37	2	241808420	241808420	Silent	SNP	C	T	NA	KYSE510_OESOPHAGUS	ENST00000307503	0.3	p.I46I	NA	NA		1 day, 22:30:00	NA	NA	3.295e-05	0
HDLBP	3069	37	2	242178104	242178104	Silent	SNP	G	A	NA	KYSE510_OESOPHAGUS	ENST00000391975	0.1	p.F903F	NA	NA	199:741	107:281	59:184	NA	0	0
HDLBP	3069	37	2	242179442	242179442	Silent	SNP	G	A	NA	KYSE510_OESOPHAGUS	ENST00000391975	0.1	p.D755D	NA	NA		35:104	03:10:00	NA	8.236e-06	0
TMX4	56255	37	20	7980495	7980495	Silent	SNP	C	T	NA	KYSE510_OESOPHAGUS	ENST00000246024	0.2	p.G117G	NA	NA		17:42:00	NA	NA	0	0
RIN2	54453	37	20	19955639	19955639	Silent	SNP	C	A	NA	KYSE510_OESOPHAGUS	ENST00000255006	0.6	p.R373R	NA	NA		38:90	NA	NA	0	0
RPRD1B	58490	37	20	36718163	36718163	Silent	SNP	C	T	NA	KYSE510_OESOPHAGUS	ENST00000373433	0.4	p.V289V	NA	NA	37:193	30:204	NA	NA	0	0
PTPRT	11122	37	20	41076941	41076941	Silent	SNP	G	A	NA	KYSE510_OESOPHAGUS	ENST00000373187	0.1	p.I493I	NA	NA		46:217		NA	0	0
CSE1L	1434	37	20	47686801	47686801	Silent	SNP	C	A	NA	KYSE510_OESOPHAGUS	ENST00000262982	0.2	p.L245L	NA	NA	203:750	53:209	NA	NA	0	0
CCDC116	164592	37	22	21990918	21990918	Silent	SNP	C	T	NA	KYSE510_OESOPHAGUS	ENST00000292779	0.3	p.P467P	NA	NA		1.0125	NA	NA	0	0
AP1B1	162	37	22	29727779	29727779	Silent	SNP	G	A	NA	KYSE510_OESOPHAGUS	ENST00000405198	0.1	p.L812L	NA	NA	122:377	06:18:00	NA	NA	0	0
INPP5J	27124	37	22	31522701	31522701	Silent	SNP	C	T	NA	KYSE510_OESOPHAGUS	ENST00000331075	0.5	p.F496F	NA	NA		47:137	NA	NA	1.652e-05	0
MCM5	4174	37	22	35806758	35806758	Silent	SNP	C	T	NA	KYSE510_OESOPHAGUS	ENST00000216122	0.4	p.V258V	NA	NA	217:579	35:68	NA	NA	0	0
EP300	2033	37	22	41551096	41551096	Silent	SNP	C	T	NA	KYSE510_OESOPHAGUS	ENST00000263253	0.7	p.D1080D	NA	NA		46:230		NA	8.236e-06	0
OXSR1	9943	37	3	38291472	38291472	Silent	SNP	A	G	NA	KYSE510_OESOPHAGUS	ENST00000446845	0.1	p.E446E	NA	NA	6 days, 7:00:00	2 days, 4:00:00	2 days, 8:00:00	NA	0	0
CDCP1	64866	37	3	45153684	45153684	Silent	SNP	A	G	NA	KYSE510_OESOPHAGUS	ENST00000296129	0.1	p.T182T	NA	NA	83:138	31:63	NA	NA	2.471e-05	0
CACNA2D2	9254	37	3	50471747	50471747	Silent	SNP	C	T	NA	KYSE510_OESOPHAGUS	ENST00000479441	0.1	p.L134L	NA	NA		1 day, 11:59:00	NA	NA	0	0
PBRM1	55193	37	3	52643937	52643937	Silent	SNP	T	C	NA	KYSE510_OESOPHAGUS	ENST00000296302	0.7	p.K653K	NA	NA	23:37:00	54:111	NA	NA	0	0
CACNA1D	776	37	3	53839154	53839154	Silent	SNP	A	G	NA	KYSE510_OESOPHAGUS	ENST00000350061	0.5	p.L1910L	NA	NA		3 days, 12:01:00	NA	NA	2.471e-05	0
LRIG1	26018	37	3	66467675	66467675	Silent	SNP	A	G	NA	KYSE510_OESOPHAGUS	ENST00000273261	0.3	p.I127I	NA	NA	1 day, 6:00:00	7 days, 16:01:00	NA	NA	1.647e-05	0
CEP97	79598	37	3	101483916	101483916	Silent	SNP	C	T	NA	KYSE510_OESOPHAGUS	ENST00000341893	0.3	p.L707L	NA	NA	08:42:00	27:137	NA	NA	0	0
KIT	3815	37	4	55599295	55599295	Silent	SNP	G	A	NA	KYSE510_OESOPHAGUS	ENST00000288135	0.5	p.K807K	NA	NA		39:65	35:94		0	0
SULT1E1	6783	37	4	70709901	70709901	Silent	SNP	T	C	NA	KYSE510_OESOPHAGUS	ENST00000226444	0.3	p.K250K	NA	NA		41:94	NA	NA	0	0
SHROOM3	57619	37	4	77692021	77692021	Silent	SNP	C	T	NA	KYSE510_OESOPHAGUS	ENST00000296043	0.6	p.G1864G	NA	NA	58:63	40:72	NA	NA	0	0
FRAS1	80144	37	4	79258949	79258949	Silent	SNP	C	G	NA	KYSE510_OESOPHAGUS	ENST00000325942	0.6	p.L800L	NA	NA	14:30:00	45:126	NA	NA	0	0
RNF175	285533	37	4	154649421	154649421	Silent	SNP	G	A	NA	KYSE510_OESOPHAGUS	ENST00000347063	0.4	p.S113S	NA	NA		53:116	NA	NA	1.656e-05	0
KLKB1	3818	37	4	187171512	187171512	Silent	SNP	C	T	NA	KYSE510_OESOPHAGUS	ENST00000264690	0.6	p.L238L	NA	NA		48:165	NA	NA	0	0
MIER3	166968	37	5	56224660	56224660	Silent	SNP	T	C	NA	KYSE510_OESOPHAGUS	ENST00000381199	0.3	p.E286E	NA	NA	22:56:00	1 day, 9:46:00	NA	NA	0	0
IQGAP2	10788	37	5	75960949	75960949	Silent	SNP	G	A	NA	KYSE510_OESOPHAGUS	ENST00000274364	0.6	p.K876K	NA	NA		27:75	NA	NA	0	0
FBN2	2201	37	5	127614406	127614406	Silent	SNP	G	A	NA	KYSE510_OESOPHAGUS	ENST00000508053	0.1	p.C2422C	NA	NA		34:78	29:68	NA	8.236e-06	0
MZB1	51237	37	5	138725420	138725420	Silent	SNP	G	A	NA	KYSE510_OESOPHAGUS	ENST00000302125	0.8	p.A42A	NA	NA		07:08:00	NA	NA	0	0
PCDH1	5097	37	5	141237016	141237016	Silent	SNP	G	A	NA	KYSE510_OESOPHAGUS	ENST00000287008	0.3	p.T1040T	NA	NA	07:16:00	06:11:00	NA	NA	0	0
C1QTNF2	114898	37	5	159776187	159776187	Silent	SNP	G	A	NA	KYSE510_OESOPHAGUS	ENST00000393975	0.3	p.P327P	NA	NA		24:72	NA	NA	8.236e-06	0
SLIT3	6586	37	5	168216591	168216591	Silent	SNP	G	A	NA	KYSE510_OESOPHAGUS	ENST00000519560	0.1	p.F351F	NA	NA		1 day, 1:07:00	NA	NA	1.647e-05	0
SH3PXD2B	285590	37	5	171765868	171765868	Silent	SNP	G	A	NA	KYSE510_OESOPHAGUS	ENST00000311601	0.5	p.L747L	NA	NA	11:57:00	14:50:00	NA	NA	0	0
MAML1	9794	37	5	179193718	179193718	Silent	SNP	C	T	NA	KYSE510_OESOPHAGUS	ENST00000292599	0.3	p.F569F	NA	NA		06:42:00	15:52:00	NA	0	0
RPP40	10799	37	6	5002468	5002468	Silent	SNP	G	A	NA	KYSE510_OESOPHAGUS	ENST00000380051	0.2	p.L45L	NA	NA	47:137	0.666667	NA	NA	0	0
COL11A2	1302	37	6	33134320	33134320	Silent	SNP	G	T	NA	KYSE510_OESOPHAGUS	ENST00000374708	0.4	p.P1368P	NA	NA		06:24:00	NA	NA	0	0
TREML4	285852	37	6	41196700	41196700	Silent	SNP	G	A	NA	KYSE510_OESOPHAGUS	ENST00000341495	0.2	p.S104S	NA	NA		43:125	NA	NA	8.236e-06	0
SNX14	57231	37	6	86224342	86224342	Silent	SNP	G	A	NA	KYSE510_OESOPHAGUS	ENST00000314673	0.3	p.F758F	NA	NA	49:189	34:141	NA	NA	0	0
SOGA3	387104	37	6	127794438	127794438	Silent	SNP	A	G	NA	KYSE510_OESOPHAGUS	ENST00000525778	0.1	p.F944F	NA	NA		3 days, 0:01:00	NA	NA	2.485e-05	0
SAMD3	154075	37	6	130535541	130535541	Silent	SNP	C	T	NA	KYSE510_OESOPHAGUS	ENST00000368134	0.2	p.L70L	NA	NA		38:169	NA	NA	0	0
TAAR6	319100	37	6	132891952	132891952	Silent	SNP	C	T	NA	KYSE510_OESOPHAGUS	ENST00000275198	0.1	p.S164S	NA	NA		13 days, 15:00:00	NA	NA	3.295e-05	0
EYA4	2070	37	6	133783877	133783877	Silent	SNP	G	A	NA	KYSE510_OESOPHAGUS	ENST00000367895	0.5	p.Q233Q	NA	NA		0.638889	NA	NA	0	0
GRM1	2911	37	6	146350680	146350680	Silent	SNP	C	T	NA	KYSE510_OESOPHAGUS	ENST00000282753	0.1	p.F9F	NA	NA		39:311	NA	NA	0	0
HEATR2	54919	37	7	814678	814678	Silent	SNP	C	T	NA	KYSE510_OESOPHAGUS	ENST00000297440	0.6	p.V706V	NA	NA	73:196	0.8375	NA	NA	0	0
FOXK1	221937	37	7	4799075	4799075	Silent	SNP	C	T	NA	KYSE510_OESOPHAGUS	ENST00000328914	0.4	p.V515V	NA	NA	1 day, 2:48:00	03:13:00	NA	NA	3.313e-05	0
NPC1L1	29881	37	7	44575882	44575882	Silent	SNP	G	T	NA	KYSE510_OESOPHAGUS	ENST00000289547	0.4	p.G609G	NA	NA		3 days, 12:25:00	NA	NA	0	0
YWHAG	7532	37	7	75959167	75959167	Silent	SNP	G	A	NA	KYSE510_OESOPHAGUS	ENST00000307630	0.3	p.A157A	NA	NA	280:648	50:132	NA	NA	0	0
TFPI2	7980	37	7	93516198	93516198	Silent	SNP	C	T	NA	KYSE510_OESOPHAGUS	ENST00000222543	0.5	p.K214K	NA	NA		35:75	NA	NA	0	0
NAT16	375607	37	7	100816595	100816595	Silent	SNP	G	A	NA	KYSE510_OESOPHAGUS	ENST00000300303	0.2	p.Y173Y	NA	NA		07:18:00	NA	NA	0	0
NAPEPLD	222236	37	7	102760101	102760101	Silent	SNP	G	A	NA	KYSE510_OESOPHAGUS	ENST00000417955	0.1	p.C288C	NA	NA	08:24:00	1 day, 10:57:00	NA	NA	0	0
TRIM24	8805	37	7	138262267	138262267	Silent	SNP	G	A	NA	KYSE510_OESOPHAGUS	ENST00000343526	0.4	p.P730P	NA	NA		29:82	09:16:00	NA	8.236e-06	0
KIF13B	23303	37	8	28981566	28981566	Silent	SNP	T	C	NA	KYSE510_OESOPHAGUS	ENST00000524189	0.1	p.Q1109Q	NA	NA	1 day, 19:00:00	16 days, 5:00:00	NA	NA	4.139e-05	0
PLAT	5327	37	8	42033637	42033637	Silent	SNP	G	A	NA	KYSE510_OESOPHAGUS	ENST00000220809	0.4	p.N521N	NA	NA	5 days, 13:02:00	20:01:00	3 days, 9:00:00	NA	3.295e-05	0
SYBU	55638	37	8	110592198	110592198	Silent	SNP	C	T	NA	KYSE510_OESOPHAGUS	ENST00000422135	0.1	p.S188S	NA	NA		6 days, 4:04:00	NA	NA	8.271e-06	0
ATAD2	29028	37	8	124408570	124408570	Silent	SNP	G	A	NA	KYSE510_OESOPHAGUS	ENST00000287394	0.5	p.L10L	NA	NA	100:770		NA	NA	0	0
PLEC	5339	37	8	144998414	144998414	Silent	SNP	G	A	NA	KYSE510_OESOPHAGUS	ENST00000322810	0.4	p.L2032L	NA	NA	7 days, 17:02:00	22:00:00	NA	NA	0	0
KIAA1161	57462	37	9	34371673	34371673	Silent	SNP	C	A	NA	KYSE510_OESOPHAGUS	ENST00000297625	0.7	p.V389V	NA	NA	19:00:00	12:00:00	NA	NA	4.155e-05	0
C9orf89	84270	37	9	95872912	95872912	Silent	SNP	G	T	NA	KYSE510_OESOPHAGUS	ENST00000375464	0.2	p.R71R	NA	NA	132:359	0.875694	NA	NA	0	0
HSD17B3	3293	37	9	98997829	98997829	Silent	SNP	C	T	NA	KYSE510_OESOPHAGUS	ENST00000375263	0.3	p.P282P	NA	NA		04:29:00	NA	NA	2.471e-05	0
SVEP1	79987	37	9	113170782	113170782	Silent	SNP	G	A	NA	KYSE510_OESOPHAGUS	ENST00000401783	0.2	p.S2366S	NA	NA		31:103	NA	NA	0	0
ZBTB43	23099	37	9	129595526	129595526	Silent	SNP	G	A	NA	KYSE510_OESOPHAGUS	ENST00000373464	0.4	p.V246V	NA	NA	06:33:00	06:24:00	NA	NA	0	0
TOR1B	27348	37	9	132569619	132569619	Silent	SNP	C	T	NA	KYSE510_OESOPHAGUS	ENST00000259339	0.2	p.R206R	NA	NA	30:99	35:114	NA	NA	0	0
WDR5	11091	37	9	137007154	137007154	Silent	SNP	G	A	NA	KYSE510_OESOPHAGUS	ENST00000358625	0.3	p.V116V	NA	NA	118:386	1.00069	NA	NA	0	0
SEC16A	9919	37	9	139358968	139358968	Silent	SNP	G	A	NA	KYSE510_OESOPHAGUS	ENST00000371706	0.3	p.V1272V	NA	NA	1.01111	34:181	NA	NA	0	0
TAS1R3	83756	37	1	1269538	1269538	Silent	SNP	G	A	NA	KYSE510_OESOPHAGUS	ENST00000339381	0.5	p.V751V	NA	NA		08:00:00	NA	NA	3.33e-05	0
DCST1	149095	37	1	155012977	155012977	Silent	SNP	G	A	NA	KYSE510_OESOPHAGUS	ENST00000295542	0.1	p.L136L	NA	NA		04:13:00	NA	NA	0	0
MYRIP	25924	37	3	40291811	40291811	Silent	SNP	G	A	NA	KYSE510_OESOPHAGUS	ENST00000302541	0.6	p.R787R	NA	NA		1 day, 4:44:00	NA	NA	8.236e-06	0
TRIM42	287015	37	3	140406826	140406826	Silent	SNP	G	A	NA	KYSE510_OESOPHAGUS	ENST00000286349	0.3	p.L434L	NA	NA		20:53:00	1.01667	NA	3.295e-05	0
KLHL24	54800	37	3	183390173	183390173	Silent	SNP	C	T	NA	KYSE510_OESOPHAGUS	ENST00000454652	0.2	p.N501N	NA	NA		3 days, 12:28:00	NA	NA	8.236e-06	0
C6orf163	206412	37	6	88058537	88058537	Silent	SNP	G	A	NA	KYSE510_OESOPHAGUS	ENST00000388923	0.4	p.G52G	NA	NA	06:00:00	2 days, 10:01:00	NA	NA	0	0
SRRM3	222183	37	7	75914992	75914992	Silent	SNP	G	A	NA	KYSE510_OESOPHAGUS	ENST00000326382	0.8	p.*598*	NA	NA		04:11:00	NA	NA	2.591e-05	0
DEFB1	1672	37	8	6728314	6728314	Silent	SNP	A	G	NA	KYSE510_OESOPHAGUS	ENST00000297439	0.3	p.S32S	NA	NA	14:00:00	3 days, 5:00:00	NA	NA	1.647e-05	0
BAG4	9530	37	8	38034414	38034414	Silent	SNP	C	T	NA	KYSE510_OESOPHAGUS	ENST00000287322	0.4	p.Y9Y	NA	NA	4 days, 11:00:00	05:00:00		NA	3.105e-05	0
NDUFB6	4712	37	9	32571039	32571039	Silent	SNP	T	C	NA	KYSE510_OESOPHAGUS	ENST00000379847	0.3	p.V64V	NA	NA	34 days, 10:03:00	1 day, 22:00:00	NA	NA	4.943e-05	0
GAD2	2572	37	10	26506826	26506826	Silent	SNP	G	C	NA	KYSE510_OESOPHAGUS	ENST00000376261	0.3	p.P64P	NA	NA		04:10:00	NA	NA	0	0
GAL	51083	37	11	68452433	68452433	Silent	SNP	C	T	NA	KYSE510_OESOPHAGUS	ENST00000265643	0.3	p.L14L	NA	NA		09:02:00	NA	NA	0	0
ZNF384	171017	37	12	6777084	6777084	Silent	SNP	C	T	NA	KYSE510_OESOPHAGUS	ENST00000396801	0.3	p.Q510Q	NA	NA		14:30:00		NA	0	0
CCER1	196477	37	12	91348043	91348043	Silent	SNP	C	A	NA	KYSE510_OESOPHAGUS	ENST00000358859	0.2	p.P159P	NA	NA		1 day, 4:19:00	NA	NA	0	0
FBRSL1	57666	37	12	133147931	133147931	Silent	SNP	C	T	NA	KYSE510_OESOPHAGUS	ENST00000434748	0.2	p.L418L	NA	NA	0.725694	03:07:00	NA	NA	0	0
RAP2A	5911	37	13	98086994	98086994	Silent	SNP	C	T	NA	KYSE510_OESOPHAGUS	ENST00000245304	0.4	p.F90F	NA	NA	4 days, 4:00:00	2 days, 17:00:00	NA	NA	3.295e-05	0
DNAAF2	55172	37	14	50100365	50100365	Silent	SNP	C	A	NA	KYSE510_OESOPHAGUS	ENST00000298292	0.8	p.T501T	NA	NA	233:223	90:79	NA	NA	3.295e-05	0
BANP	54971	37	16	88017734	88017734	Silent	SNP	C	T	NA	KYSE510_OESOPHAGUS	ENST00000393207	0.1	p.A69A	NA	NA	32:91	06:32:00	NA	NA	0	0
FZD2	2535	37	17	42635632	42635632	Silent	SNP	C	T	NA	KYSE510_OESOPHAGUS	ENST00000315323	0.3	p.Y192Y	NA	NA	18:36:00	03:09:00	NA	NA	0	0
LPPR3	0	37	19	813524	813524	Silent	SNP	G	A	NA	KYSE510_OESOPHAGUS	ENST00000520876	0.3	p.A401A	NA	NA		02:02:00	NA	NA	0	0
DEDD2	162989	37	19	42703620	42703620	Silent	SNP	T	C	NA	KYSE510_OESOPHAGUS	ENST00000595337	0.1	p.E317E	NA	NA		04:16:00	NA	NA	0	0
SLC8A2	6543	37	19	47933424	47933424	Silent	SNP	G	A	NA	KYSE510_OESOPHAGUS	ENST00000236877	0.6	p.T896T	NA	NA		03:09:00	NA	NA	0	0
CSDC2	27254	37	22	41968044	41968044	Silent	SNP	C	T	NA	KYSE510_OESOPHAGUS	ENST00000306149	0.7	p.F25F	NA	NA		03:02:00	NA	NA	0	0
ZBED4	9889	37	22	50280076	50280076	Silent	SNP	C	T	NA	KYSE510_OESOPHAGUS	ENST00000216268	0.5	p.I922I	NA	NA		06:54:00	NA	NA	2.472e-05	0
MT-ND1	4535	37	0	3396	3396	Silent	SNP	T	C	NA	KYSE510_OESOPHAGUS	ENST00000361390	0.2	p.Y30Y	NA	NA	37 days, 22:06:00	3 days, 7:00:00			0	0
MT-CO2	4513	37	0	7600	7600	Silent	SNP	G	A	NA	KYSE510_OESOPHAGUS	ENST00000361739	0.1	p.A5A	NA	NA		2 days, 9:00:00			0	0
MT-CO3	4514	37	0	9575	9575	Silent	SNP	G	A	NA	KYSE510_OESOPHAGUS	ENST00000362079	0.2	p.P123P	NA	NA		2 days, 23:01:00			0	0
MT-CO3	4514	37	0	9979	9979	Silent	SNP	G	A	NA	KYSE510_OESOPHAGUS	ENST00000362079	0.2	p.*258*	NA	NA		08:54:00			0	0
MT-ND5	4540	37	0	13563	13563	Silent	SNP	A	G	NA	KYSE510_OESOPHAGUS	ENST00000361567	0.2	p.L409L	NA	NA	35 days, 2:05:00	3 days, 1:01:00			0	0
MT-ND6	4541	37	0	14569	14569	Silent	SNP	G	A	NA	KYSE510_OESOPHAGUS	ENST00000361681	0.2	p.S35S	NA	NA	35 days, 20:03:00	3 days, 6:00:00			0	0
CREG1	8804	37	1	167522847	167522847	Silent	SNP	G	A	NA	KYSE510_OESOPHAGUS	ENST00000370509	0.4	p.S44S	NA	NA	8 days, 23:02:00		NA	NA	0	0
SLC25A36	55186	37	3	140660905	140660905	Silent	SNP	G	A	NA	KYSE510_OESOPHAGUS	ENST00000324194	0.6	p.Q3Q	NA	NA	121:109		NA	NA	0	0
IER5L	389792	37	9	131939447	131939447	Silent	SNP	C	G	NA	KYSE510_OESOPHAGUS	ENST00000372491	0.2	p.A295A	NA	NA	39:101		NA	NA	0	0
ZNF503	84858	37	10	77159218	77159218	Silent	SNP	G	A	NA	KYSE510_OESOPHAGUS	ENST00000372524	0.4	p.S410S	NA	NA	19:10:00		NA	NA	0	0
NKX1-2	390010	37	10	126136127	126136127	Silent	SNP	G	A	NA	KYSE510_OESOPHAGUS	ENST00000451024	0.3	p.S268S	NA	NA	10:06:00		NA	NA	0	0
SLC25A22	79751	37	11	792672	792672	Silent	SNP	G	A	NA	KYSE510_OESOPHAGUS	ENST00000320230	0.5	p.A156A	NA	NA	8 days, 23:00:00		NA	NA	1.705e-05	0
UNKL	64718	37	16	1464663	1464663	Silent	SNP	C	T	NA	KYSE510_OESOPHAGUS	ENST00000389221	0.4	p.A10A	NA	NA	05:23:00		NA	NA	2.734e-05	0
NPIPB4	440345	37	16	21868670	21868670	Silent	SNP	T	G	NA	KYSE510_OESOPHAGUS	ENST00000415645	0.2	p.P10P	NA	NA	11:40:00		NA	NA	0	0
ZNF469	84627	37	16	88498633	88498633	Silent	SNP	G	A	NA	KYSE510_OESOPHAGUS	ENST00000437464	0.1	p.P1557P	NA	NA	11:04:00		NA	NA	4.233e-05	0
MYO1C	4641	37	17	1372891	1372891	Silent	SNP	C	A	NA	KYSE510_OESOPHAGUS	ENST00000575158	0.1	p.R813R	NA	NA	196:527		NA	NA	0	0
KRT14	3861	37	17	39740548	39740548	Silent	SNP	C	G	NA	KYSE510_OESOPHAGUS	ENST00000167586	0.6	p.L242L	NA	NA	03:07:00		NA	NA	0	0
ARHGAP27	201176	37	17	43483396	43483396	Silent	SNP	G	A	NA	KYSE510_OESOPHAGUS	ENST00000428638	0.1	p.A237A	NA	NA	1 day, 17:55:00		NA	NA	0	0
TNFRSF11A	8792	37	18	59992591	59992591	Silent	SNP	C	G	NA	KYSE510_OESOPHAGUS	ENST00000586569	0.1	p.A2A	NA	NA	09:00:00		NA	NA	0	0
ZCCHC2	54877	37	18	60191407	60191407	Silent	SNP	G	T	NA	KYSE510_OESOPHAGUS	ENST00000269499	0.5	p.G250G	NA	NA	1 day, 21:00:00		NA	NA	2.85e-05	0
KLK7	5650	37	19	51483119	51483119	Silent	SNP	C	A	NA	KYSE510_OESOPHAGUS	ENST00000391807	0.1	p.T177T	NA	NA	02:04:00		46:143	NA	0	0
PCED1A	64773	37	20	2819720	2819720	Silent	SNP	C	T	NA	KYSE510_OESOPHAGUS	ENST00000360652	0.2	p.L71L	NA	NA	15:43:00		NA	NA	0	0
TRIOBP	11078	37	22	38154007	38154007	Silent	SNP	G	A	NA	KYSE510_OESOPHAGUS	ENST00000406386	0.3	p.E2025E	NA	NA	71:185		NA	NA	3.304e-05	0
