# Supplementary material for: Heterogeneity Analysis of Esophageal Squamous Cell Carcinoma in Cell Lines, Tumor Tissues and Patient-Derived Xenografts
Source: J Cancer. 2021 May 10;12(13):3930–44. doi: 10.7150/jca.52286 (PMC8176252; doi:10.7150/jca.52286)
Supplement: Supplementary file 1 — Supplementary figures and tables. [file jcav12p3930s1.zip › Supplementary materials/Mutations files of 12 ESCC cell lines /KYSE410_OESOPHAGUS Mutations.xlsm]

## Sheet: KYSE410_OESOPHAGUS Mutations
Hugo Symbol	Entrez Gene Id	Ncbi Build	Chr	Start Position	End Position	Variant Classification	Variant Type	Reference Allele	Tumor Seq Allele	dbSNP ID	Tumor Sample Barcode	Annotation Tran	script	Protein Change	CCLE WES alt:ref	CCLE WGS alt:ref	CCLE RNAseq alt:ref	Sanger WES alt:ref	CCLE HC1650 alt:ref	CCLE Raindance alt:ref	ExAC Allelic Fraction	TCGA Hotspot Count					Gene stable ID	785
TRIM69	140691	37	15	45021458	45021458	De_novo_Start_OutOfFrame	SNP	A	T	NA	KYSE410_OESOPHAGUS	ENST00000559390	0.1		NA	14:46:00	14:52:00		NA	NA	0	0			ENST00000559390		ENSG00000004975	DVL2
ZNF160	90338	37	19	53606643	53606643	De_novo_Start_OutOfFrame	SNP	G	C	NA	KYSE410_OESOPHAGUS	ENST00000429604	0.1		NA	07:44:00			NA	NA	0	0			ENST00000429604		ENSG00000008118	CAMK1G
SOAT1	6646	37	1	179310322	179310341	Frame_Shift_Del	DEL	TTCTCTCTTCCATGGCTTTC	-	NA	KYSE410_OESOPHAGUS	ENST00000367619	0.3	p.SLFHGFL220fs	NA	06:21:00			NA	NA	0	0			ENST00000367619		ENSG00000015532	XYLT2
CAPN8	388743	37	1	223722891	223722891	Frame_Shift_Del	DEL	A	-	NA	KYSE410_OESOPHAGUS	ENST00000366872	0.5	p.C501fs	NA	20:21:00		39:66	NA	NA	0	0			ENST00000366872		ENSG00000059588	TARBP1
ORC2	4999	37	2	201800442	201800442	Frame_Shift_Del	DEL	T	-	NA	KYSE410_OESOPHAGUS	ENST00000234296	0.2	p.R230fs	NA	21:22:00	31:92	1 day, 15:54:00	NA	NA	0	0			ENST00000234296		ENSG00000042813	ZPBP
C9orf173	441476	37	9	140147823	140147851	Frame_Shift_Del	DEL	ATGCACCCTTCTGGCTGGCCAACCCTTCT	-	NA	KYSE410_OESOPHAGUS	ENST00000388931	0.3	p.MHPSGWPTLL357fs	NA	14:18:00			NA	NA	0.002032	0			ENST00000388931		ENSG00000136960	ENPP2
CCSER2	54462	37	10	86177611	86177612	Frame_Shift_Del	DEL	GA	-	NA	KYSE410_OESOPHAGUS	ENST00000224756	0.8	p.E567fs	NA	13:09:00	05:15:00	1 day, 9:34:00	NA	NA	0	0			ENST00000224756		ENSG00000127663	KDM4B
APBB1	322	37	11	6416898	6416898	Frame_Shift_Del	DEL	G	-	NA	KYSE410_OESOPHAGUS	ENST00000609360	0.1	p.Q667fs	NA	21:29:00			NA	NA	0	0			ENST00000609360		ENSG00000077063	CTTNBP2
OR6C70	390327	37	12	55863450	55863450	Frame_Shift_Del	DEL	A	-	NA	KYSE410_OESOPHAGUS	ENST00000327335	0.4	p.L158fs	NA	1 day, 10:30:00		97:70	NA	NA	4.118e-05	0			ENST00000327335		ENSG00000183091	NEB
CAPS2	84698	37	12	75715254	75715255	Frame_Shift_Del	DEL	TA	-	NA	KYSE410_OESOPHAGUS	ENST00000409445	0.3	p.YS150fs	NA	19:42:00	03:04:00	96:170	NA	NA	0.0005313	0			ENST00000409445		ENSG00000066405	CLDN18
ALDH1A2	8854	37	15	58253467	58253467	Frame_Shift_Del	DEL	A	-	NA	KYSE410_OESOPHAGUS	ENST00000249750	0.4	p.L426fs	NA	10:42:00			NA	NA	0	0			ENST00000249750		ENSG00000083444	PLOD1
NUBP2	10101	37	16	1838199	1838199	Frame_Shift_Del	DEL	C	-	NA	KYSE410_OESOPHAGUS	ENST00000262302	0.9	p.P221fs	NA	18:20:00			NA	NA	0	0			ENST00000262302		ENSG00000084444	FAM234B
DNAI2	64446	37	17	72277865	72277865	Frame_Shift_Del	DEL	G	-	NA	KYSE410_OESOPHAGUS	ENST00000579490	0.1	p.W27fs	NA	1 day, 14:06:00			NA	NA	0.001015	0			ENST00000579490		ENSG00000086288	NME8
ITGB4	3691	37	17	73748651	73748651	Frame_Shift_Del	DEL	T	-	NA	KYSE410_OESOPHAGUS	ENST00000200181	0.3	p.D1368fs	NA	12:42:00		13:42:00		NA	0	0			ENST00000200181		ENSG00000132470	ITGB4
KIAA1731	85459	37	11	93460760	93460760	Frame_Shift_Del	DEL	C	-	NA	KYSE410_OESOPHAGUS	ENST00000325212	0.6	p.A2373fs	NA			0.896528	NA	NA	0	0			ENST00000325212		ENSG00000005893	LAMP2
ANAPC1	64682	37	2	112578898	112578899	Frame_Shift_Del	DEL	GA	-	NA	KYSE410_OESOPHAGUS	ENST00000341068	0.3	p.Q1042fs	NA		06:14:00	07:06:00	NA	NA	0	0			ENST00000341068		ENSG00000099812	MISP
AC018755.1	0	37	19	52096034	52096038	Frame_Shift_Del	DEL	ATAAA	-	NA	KYSE410_OESOPHAGUS	ENST00000301439	0.3	p.FI214fs	NA			0.520139	NA	NA	0.088	0			ENST00000301439		ENSG00000099817	POLR2E
CD34	947	37	1	208063112	208063113	Frame_Shift_Ins	INS	-	C	NA	KYSE410_OESOPHAGUS	ENST00000367036	0.3	p.V24fs	NA	11:18:00			NA	NA	0.0001506	0			ENST00000367036		ENSG00000128203	ASPHD2
ZKSCAN4	387032	37	6	28219735	28219736	Frame_Shift_Ins	INS	-	T	NA	KYSE410_OESOPHAGUS	ENST00000377294	0.2	p.N8fs	NA	15:22:00	05:07:00	2 days, 2:58:00	NA	NA	0	0			ENST00000377294		ENSG00000100162	CENPM
C11orf21	29125	37	11	2320865	2320866	Frame_Shift_Ins	INS	-	G	NA	KYSE410_OESOPHAGUS	ENST00000381153	0.3	p.T74fs	NA	1 day, 13:06:00		13:01:00	NA	NA	0.00141	0			ENST00000381153		ENSG00000100348	TXN2
WNK1	65125	37	12	978128	978129	Frame_Shift_Ins	INS	-	T	NA	KYSE410_OESOPHAGUS	ENST00000574564	0.1	p.D379fs	NA	1 day, 2:37:00			NA	NA	0	0			ENST00000574564		ENSG00000101883	RHOXF1
ZNF750	79755	37	17	80790041	80790042	Frame_Shift_Ins	INS	-	CAGAGAGT	NA	KYSE410_OESOPHAGUS	ENST00000269394	0.3	p.A97fs	NA	1 day, 2:04:00		28:66	NA	NA	0	0			ENST00000269394		ENSG00000103811	CTSH
FAM105A	54491	37	5	14608914	14608915	Frame_Shift_Ins	INS	-	T	NA	KYSE410_OESOPHAGUS	ENST00000274217	0.3	p.L229fs	NA		07:23:00		NA	NA	0	0			ENST00000274217		ENSG00000104237	RP1
ZNF451	26036	37	6	57012217	57012218	Frame_Shift_Ins	INS	-	A	NA	KYSE410_OESOPHAGUS	ENST00000370706	0.4	p.PK445fs	NA		07:31:00		NA	NA	0	0			ENST00000370706		ENSG00000105642	KCNN1
THAP2	83591	37	12	72070602	72070603	Frame_Shift_Ins	INS	-	A	NA	KYSE410_OESOPHAGUS	ENST00000308086	0.2	p.AK134fs	NA		05:19:00		NA	NA	0	0			ENST00000308086		ENSG00000105649	RAB3A
ARHGAP5	394	37	14	32559883	32559884	Frame_Shift_Ins	INS	-	A	NA	KYSE410_OESOPHAGUS	ENST00000345122	0.3	p.AK3fs	NA		08:46:00		NA	NA	0	0			ENST00000345122		ENSG00000106479	ZNF862
ARID4A	5926	37	14	58832275	58832276	Frame_Shift_Ins	INS	-	A	NA	KYSE410_OESOPHAGUS	ENST00000355431	0.3	p.AK1084fs	NA		08:40:00		NA	NA	0	0			ENST00000355431		ENSG00000106624	AEBP1
NBR1	4077	37	17	41346455	41346456	Frame_Shift_Ins	INS	-	A	NA	KYSE410_OESOPHAGUS	ENST00000422280	0.1	p.AK538fs	NA		0.650694		NA	NA	0	0			ENST00000422280		ENSG00000095596	CYP26A1
RABL2B	11158	37	22	51207956	51207957	Frame_Shift_Ins	INS	-	T	NA	KYSE410_OESOPHAGUS	ENST00000395598	0.3	p.S144fs	NA		06:22:00		NA	NA	0	0			ENST00000395598		ENSG00000107771	CCSER2
TMEM234	56063	37	1	32687533	32687553	In_Frame_Del	DEL	CCCGCTGCAGGCCGGCGGAGG	-	NA	KYSE410_OESOPHAGUS	ENST00000373593	0.1	p.ASAGLQR28del	NA	17:22:00		0.503472	NA	NA	0.0004548	0			ENST00000373593		ENSG00000107959	PITRM1
HIVEP3	59269	37	1	41978898	41978924	In_Frame_Del	DEL	GGAGCATCGCTGGGGAGATGAGTCGTT	-	NA	KYSE410_OESOPHAGUS	ENST00000372584	0.1	p.NDSSPQRCS1990del	NA	09:26:00			NA	NA	0	0			ENST00000372584		ENSG00000109061	MYH1
ADAM7	8756	37	8	24324503	24324532	In_Frame_Del	DEL	TGAGTACTTTATTATTATCTTTACCCCAAA	-	NA	KYSE410_OESOPHAGUS	ENST00000441335	0.2	p.STLLLSLPQM195del	NA	16:09:00			NA	NA	0.001623	0			ENST00000441335		ENSG00000029559	IBSP
PRICKLE1	0	37	12	42853827	42853829	In_Frame_Del	DEL	ATC	-	NA	KYSE410_OESOPHAGUS	ENST00000455697	0.1	p.D760del	NA	16:41:00	12:26:00	51:184	NA	NA	0.0001071	0			ENST00000455697		ENSG00000109684	CLNK
PATZ1	23598	37	22	31722929	31722931	In_Frame_Del	DEL	GAT	-	NA	KYSE410_OESOPHAGUS	ENST00000266269	0.5	p.670_671SS>S	NA	18:30:00	1 day, 12:44:00	16:24:00	13:24:00	NA	0	0			ENST00000266269		ENSG00000075415	SLC25A3
RFX1	5989	37	19	14074007	14074009	In_Frame_Del	DEL	TCG	-	NA	KYSE410_OESOPHAGUS	ENST00000254325	0.4	p.D883del	NA			08:34:00	NA	NA	0	0			ENST00000254325		ENSG00000111224	PARP11
ERCC2	2068	37	19	45873426	45873428	In_Frame_Del	DEL	AGG	-	NA	KYSE410_OESOPHAGUS	ENST00000391945	0.4	p.S23del	NA		24:109	09:43:00		NA	0	0			ENST00000391945		ENSG00000112041	TULP1
RGPD4	285190	37	2	108488437	108488439	In_Frame_Del	DEL	AAG	-	NA	KYSE410_OESOPHAGUS	ENST00000408999	0.3	p.E1329del	NA			133:253	NA	NA	1.654e-05	0			ENST00000408999		ENSG00000112293	GPLD1
TMC4	147798	37	19	54675769	54675771	In_Frame_Del	DEL	CCC	-	NA	KYSE410_OESOPHAGUS	ENST00000376591	0.4	p.G60del	NA		04:00:00	1 day, 14:24:00	NA	NA	0.014	0			ENST00000376591		ENSG00000112414	ADGRG6
TRIO	7204	37	5	14406071	14406073	In_Frame_Del	DEL	GCT	-	NA	KYSE410_OESOPHAGUS	ENST00000344204	0.4	p.A1611del	NA		0.54375			NA	0	0			ENST00000344204		ENSG00000112494	UNC93A
MTDH	92140	37	8	98657007	98657009	In_Frame_Del	DEL	GGC	-	NA	KYSE410_OESOPHAGUS	ENST00000336273	0.3	p.A94del	NA		09:34:00		NA	NA	1.752e-05	0			ENST00000336273		ENSG00000113441	LNPEP
TMEM247	388946	37	2	46707801	46707802	In_Frame_Ins	INS	-	CAGCGGCAGCGGCAGCACGAGGTGGTGATGGAGCAGCTG	NA	KYSE410_OESOPHAGUS	ENST00000434431	0.1	p.126_126Q>QRQRQHEVVMEQLQ	NA	21:29:00			NA	NA	0	0			ENST00000434431		ENSG00000113492	AGXT2
KRAS	3845	37	12	25398285	25398285	Missense_Mutation	SNP	C	A	NA	KYSE410_OESOPHAGUS	ENST00000256078	0.4	p.G12C	NA	16:29:00	43:68	07:33:00	50:117	NA	1.647e-05	250			ENST00000256078		ENSG00000113569	NUP155
TP53	7157	37	17	7574018	7574018	Missense_Mutation	SNP	G	A	NA	KYSE410_OESOPHAGUS	ENST00000269305	0.4	p.R337C	NA	1 day, 0:00:00	4 days, 10:00:00	1 day, 17:00:00	03:00:00	NA	8.237e-06	24			ENST00000269305		ENSG00000113643	RARS
THSD7B	80731	37	2	137814764	137814764	Missense_Mutation	SNP	C	T	NA	KYSE410_OESOPHAGUS	ENST00000409968	0.1	p.S305L	NA	03:29:00			NA	NA	0	9			ENST00000409968		ENSG00000084674	APOB
NLRP13	126204	37	19	56423937	56423937	Missense_Mutation	SNP	C	T	NA	KYSE410_OESOPHAGUS	ENST00000342929	0.3	p.E416K	NA	0.256944		28:132	NA	NA	4.942e-05	6			ENST00000342929		ENSG00000115942	ORC2
ZDBF2	57683	37	2	207175935	207175935	Missense_Mutation	SNP	C	T	NA	KYSE410_OESOPHAGUS	ENST00000374423	0.3	p.S2228L	NA			39:171	NA	NA	4.14e-05	6			ENST00000374423		ENSG00000117533	VAMP4
PLA2G7	7941	37	6	46679243	46679243	Missense_Mutation	SNP	C	T	NA	KYSE410_OESOPHAGUS	ENST00000274793	0.7	p.R218Q	NA	03:34:00			NA	NA	8.236e-06	5			ENST00000274793		ENSG00000118017	A4GNT
MAS1	4142	37	6	160328919	160328919	Missense_Mutation	SNP	G	A	NA	KYSE410_OESOPHAGUS	ENST00000252660	0.4	p.R311H	NA	1 day, 7:00:00		3 days, 13:01:00	NA	NA	6.593e-05	3			ENST00000252660		ENSG00000118407	FILIP1
COL5A1	1289	37	9	137708903	137708903	Missense_Mutation	SNP	C	T	NA	KYSE410_OESOPHAGUS	ENST00000371817	0.3	p.P1385L	NA	07:36:00	07:31:00	10:49:00	NA	NA	0	3			ENST00000371817		ENSG00000119812	FAM98A
LRRTM3	347731	37	10	68687867	68687867	Missense_Mutation	SNP	C	T	NA	KYSE410_OESOPHAGUS	ENST00000361320	0.4	p.T398M	NA	07:25:00		10:26:00	NA	NA	0	3			ENST00000361320		ENSG00000120094	HOXB1
NXF1	10482	37	11	62569485	62569485	Missense_Mutation	SNP	C	G	NA	KYSE410_OESOPHAGUS	ENST00000532297	0.1	p.V163L	NA	21:28:00	138:182	74:85	NA	NA	0	3			ENST00000532297		ENSG00000121068	TBX2
ANKLE2	23141	37	12	133312086	133312086	Missense_Mutation	SNP	G	A	NA	KYSE410_OESOPHAGUS	ENST00000357997	0.5	p.R536C	NA	04:33:00	32:478	0.565972	NA	NA	1.654e-05	3			ENST00000357997		ENSG00000122025	FLT3
C1orf159	54991	37	1	1022581	1022581	Missense_Mutation	SNP	G	A	NA	KYSE410_OESOPHAGUS	ENST00000379339	0.1	p.A119V	NA	08:26:00	0.834722		NA	NA	0	0			ENST00000379339		ENSG00000122642	FKBP9
C1orf159	54991	37	1	1025747	1025747	Missense_Mutation	SNP	C	G	NA	KYSE410_OESOPHAGUS	ENST00000379339	0.1	p.S81T	NA	06:35:00	0.383333		NA	NA	0	0			ENST00000379339		ENSG00000122877	EGR2
TMEM88B	643965	37	1	1361535	1361535	Missense_Mutation	SNP	G	A	NA	KYSE410_OESOPHAGUS	ENST00000378821	0.3	p.E10K	NA	05:37:00			NA	NA	0	0			ENST00000378821		ENSG00000124193	SRSF6
UBE4B	10277	37	1	10155605	10155605	Missense_Mutation	SNP	C	T	NA	KYSE410_OESOPHAGUS	ENST00000253251	0.8	p.L100F	NA	09:14:00	43:62	2 days, 16:49:00	NA	NA	0	0			ENST00000253251		ENSG00000124785	NRN1
MASP2	10747	37	1	11102959	11102959	Missense_Mutation	SNP	C	T	NA	KYSE410_OESOPHAGUS	ENST00000400897	0.3	p.G288S	NA	22:17:00		2 days, 10:54:00	NA	NA	1.647e-05	0			ENST00000400897		ENSG00000126562	WNK4
MTOR	2475	37	1	11199365	11199365	Missense_Mutation	SNP	C	T	NA	KYSE410_OESOPHAGUS	ENST00000361445	0.4	p.R1709H	NA	1 day, 6:16:00	62:89	66:74	80:64	NA	0	0			ENST00000361445		ENSG00000126705	AHDC1
PRAMEF18	391003	37	1	13474785	13474785	Missense_Mutation	SNP	G	T	NA	KYSE410_OESOPHAGUS	ENST00000376126	0.2	p.N448K	NA	05:07:00			NA	NA	4.466e-05	0			ENST00000376126		ENSG00000127452	FBXL12
EPHB2	2048	37	1	23191657	23191657	Missense_Mutation	SNP	C	T	NA	KYSE410_OESOPHAGUS	ENST00000400191	0.3	p.P419S	NA	14:24:00	81:93	2 days, 6:44:00	15:35:00	NA	0	0			ENST00000400191		ENSG00000117245	KIF17
SYTL1	84958	37	1	27680224	27680224	Missense_Mutation	SNP	G	A	NA	KYSE410_OESOPHAGUS	ENST00000543823	0.1	p.V524M	NA	04:34:00	0.38125		NA	NA	0	0			ENST00000543823		ENSG00000127527	EPS15L1
AHDC1	27245	37	1	27874251	27874251	Missense_Mutation	SNP	G	C	NA	KYSE410_OESOPHAGUS	ENST00000247087	0.5	p.P1459R	NA	1 day, 3:15:00	14:18:00		NA	NA	0	0			ENST00000247087		ENSG00000100095	SEZ6L
SMPDL3B	27293	37	1	28279848	28279848	Missense_Mutation	SNP	T	C	NA	KYSE410_OESOPHAGUS	ENST00000373894	0.3	p.S166P	NA	18:19:00		14:34:00	NA	NA	2.471e-05	0			ENST00000373894		ENSG00000128918	ALDH1A2
BAI2	576	37	1	32205726	32205726	Missense_Mutation	SNP	C	G	NA	KYSE410_OESOPHAGUS	ENST00000373658	0.3	p.W681C	NA	23:27:00	12:12:00	21:31:00	NA	NA	0	0			ENST00000373658		ENSG00000130035	GALNT8
TSSK3	81629	37	1	32829328	32829328	Missense_Mutation	SNP	G	A	NA	KYSE410_OESOPHAGUS	ENST00000373534	0.3	p.G93E	NA	20:43:00	09:26:00	19:52:00	60:145	NA	0	0			ENST00000373534		ENSG00000130182	ZSCAN10
ZMYM4	9202	37	1	35862985	35862985	Missense_Mutation	SNP	T	G	NA	KYSE410_OESOPHAGUS	ENST00000314607	0.6	p.V1013G	NA	05:25:00			NA	NA	0	0			ENST00000314607		ENSG00000130368	MAS1
ZMYM4	9202	37	1	35873648	35873648	Missense_Mutation	SNP	C	G	NA	KYSE410_OESOPHAGUS	ENST00000314607	0.6	p.T1279S	NA	18:18:00		88:89	NA	NA	8.236e-06	0			ENST00000314607		ENSG00000130508	PXDN
MACF1	23499	37	1	39753119	39753119	Missense_Mutation	SNP	C	A	NA	KYSE410_OESOPHAGUS	ENST00000372915	0.3	p.T562N	NA	13:11:00	09:10:00	89:90	NA	NA	0	0			ENST00000372915		ENSG00000130529	TRPM4
HIVEP3	59269	37	1	41978940	41978940	Missense_Mutation	SNP	T	A	NA	KYSE410_OESOPHAGUS	ENST00000372583	0.1	p.K1984N	NA	17:25:00	05:01:00	04:27:00	NA	NA	0	0			ENST00000372583		ENSG00000130881	LRP3
HIVEP3	59269	37	1	42047649	42047649	Missense_Mutation	SNP	C	A	NA	KYSE410_OESOPHAGUS	ENST00000372583	0.1	p.L940F	NA	19:25:00	04:03:00	1 day, 17:42:00	NA	NA	0	0			ENST00000372583		ENSG00000130939	UBE4B
TRABD2B	388630	37	1	48460088	48460088	Missense_Mutation	SNP	G	A	NA	KYSE410_OESOPHAGUS	ENST00000606738	0.2	p.S95L	NA	20:19:00			NA	NA	0	0			ENST00000606738		ENSG00000131016	AKAP12
OSBPL9	114883	37	1	52248269	52248269	Missense_Mutation	SNP	A	T	NA	KYSE410_OESOPHAGUS	ENST00000428468	0.1	p.K489N	NA	06:18:00	99:356	15:51:00	NA	NA	0	0			ENST00000428468		ENSG00000131355	ADGRE3
MRPL37	51253	37	1	54675762	54675762	Missense_Mutation	SNP	G	C	NA	KYSE410_OESOPHAGUS	ENST00000360840	0.5	p.D264H	NA	20:24:00	289:319	2 days, 9:56:00	NA	NA	0	0			ENST00000360840		ENSG00000131558	EXOC4
LRRIQ3	127255	37	1	74492516	74492516	Missense_Mutation	SNP	G	A	NA	KYSE410_OESOPHAGUS	ENST00000395089	0.1	p.P619L	NA	04:11:00		08:54:00	NA	NA	0	0			ENST00000395089		ENSG00000132005	RFX1
GIPC2	54810	37	1	78511870	78511870	Missense_Mutation	SNP	G	A	NA	KYSE410_OESOPHAGUS	ENST00000370759	0.3	p.S31N	NA	08:14:00			NA	NA	0	0			ENST00000370759		ENSG00000132109	TRIM21
CDC7	8317	37	1	91989834	91989834	Missense_Mutation	SNP	C	G	NA	KYSE410_OESOPHAGUS	ENST00000428239	0.1	p.H523D	NA	08:17:00	48:101	56:116	43:95	NA	1.647e-05	0			ENST00000428239		ENSG00000173473	SMARCC1
CDC7	8317	37	1	91989853	91989853	Missense_Mutation	SNP	A	G	NA	KYSE410_OESOPHAGUS	ENST00000428239	0.1	p.N529S	NA	06:22:00	52:114	45:111	38:82	NA	1.647e-05	0			ENST00000428239		ENSG00000132972	RNF17
SYPL2	284612	37	1	110019517	110019517	Missense_Mutation	SNP	C	T	NA	KYSE410_OESOPHAGUS	ENST00000369872	0.3	p.S125F	NA	05:34:00			NA	NA	0	0			ENST00000369872		ENSG00000264424	MYH4
GSTM4	2948	37	1	110200279	110200279	Missense_Mutation	SNP	G	A	NA	KYSE410_OESOPHAGUS	ENST00000369836	0.4	p.R82H	NA	12:22:00		66:148	NA	NA	1.647e-05	0			ENST00000369836		ENSG00000133703	KRAS
AHCYL1	10768	37	1	110560138	110560138	Missense_Mutation	SNP	G	T	NA	KYSE410_OESOPHAGUS	ENST00000369799	0.5	p.A329S	NA	13:23:00	86:198	1 day, 2:50:00	NA	NA	0	0			ENST00000369799		ENSG00000134343	ANO3
RSBN1	54665	37	1	114354671	114354671	Missense_Mutation	SNP	G	A	NA	KYSE410_OESOPHAGUS	ENST00000261441	0.5	p.P122S	NA	15:00:00	07:00:00		NA	NA	0	0			ENST00000261441		ENSG00000134389	CFHR5
OTUD7B	56957	37	1	149916861	149916861	Missense_Mutation	SNP	G	A	NA	KYSE410_OESOPHAGUS	ENST00000369135	0.4	p.S476F	NA	12:30:00	09:46:00		NA	NA	0	0			ENST00000369135		ENSG00000134489	HRH4
KPRP	448834	37	1	152733521	152733521	Missense_Mutation	SNP	C	T	NA	KYSE410_OESOPHAGUS	ENST00000606109	0.1	p.P486L	NA	09:31:00		09:53:00	NA	NA	0	0			ENST00000606109		ENSG00000135063	FAM189A2
LCE1F	353137	37	1	152748936	152748936	Missense_Mutation	SNP	C	T	NA	KYSE410_OESOPHAGUS	ENST00000334371	0.2	p.P30L	NA	08:41:00			NA	NA	0	0			ENST00000334371		ENSG00000135324	MRAP2
LELP1	149018	37	1	153177371	153177371	Missense_Mutation	SNP	C	G	NA	KYSE410_OESOPHAGUS	ENST00000368747	0.1	p.S63W	NA	05:42:00			NA	NA	0	0			ENST00000368747		ENSG00000135763	URB2
PMVK	10654	37	1	154901520	154901520	Missense_Mutation	SNP	C	T	NA	KYSE410_OESOPHAGUS	ENST00000368467	0.3	p.G98S	NA	10:20:00	42:93	30:103	NA	NA	0	0			ENST00000368467		ENSG00000136040	PLXNC1
ASH1L	55870	37	1	155448213	155448213	Missense_Mutation	SNP	T	C	NA	KYSE410_OESOPHAGUS	ENST00000368346	0.3	p.H1483R	NA	17:12:00	12:28:00	1 day, 10:56:00	NA	NA	0	0			ENST00000368346		ENSG00000136114	THSD1
BCAN	63827	37	1	156628338	156628338	Missense_Mutation	SNP	C	G	NA	KYSE410_OESOPHAGUS	ENST00000329117	0.5	p.S814C	NA	06:33:00			NA	NA	0	0			ENST00000329117		ENSG00000136720	HS6ST1
OR6P1	128366	37	1	158532968	158532968	Missense_Mutation	SNP	G	A	NA	KYSE410_OESOPHAGUS	ENST00000334632	0.1	p.R143C	NA	15:16:00		1 day, 15:35:00	NA	NA	4.595e-05	0			ENST00000334632		ENSG00000136839	OR13C9
SPTA1	6708	37	1	158592810	158592810	Missense_Mutation	SNP	C	T	NA	KYSE410_OESOPHAGUS	ENST00000368147	0.4	p.R2028K	NA	05:21:00		70:214	NA	NA	0	0			ENST00000368147		ENSG00000137216	TMEM63B
OR6N1	128372	37	1	158735991	158735991	Missense_Mutation	SNP	G	A	NA	KYSE410_OESOPHAGUS	ENST00000335094	0.2	p.S161F	NA	09:13:00		1 day, 18:57:00	NA	NA	8.236e-06	0			ENST00000335094		ENSG00000137251	TINAG
IGSF9	57549	37	1	159901628	159901628	Missense_Mutation	SNP	G	A	NA	KYSE410_OESOPHAGUS	ENST00000368094	0.1	p.P446S	NA	10:31:00	29:80	10:24:00	NA	NA	0	0			ENST00000368094		ENSG00000137492	THAP12
ATP1A4	480	37	1	160123001	160123001	Missense_Mutation	SNP	T	C	NA	KYSE410_OESOPHAGUS	ENST00000368081	0.4	p.V65A	NA	17:20:00		23:26:00	NA	NA	1.647e-05	0			ENST00000368081		ENSG00000137571	SLCO5A1
VAMP4	8674	37	1	171697686	171697686	Missense_Mutation	SNP	C	T	NA	KYSE410_OESOPHAGUS	ENST00000236192	0.7	p.D31N	NA	03:23:00		04:05:00	NA	NA	0	0			ENST00000236192		ENSG00000137642	SORL1
ASTN1	460	37	1	176992669	176992669	Missense_Mutation	SNP	C	A	NA	KYSE410_OESOPHAGUS	ENST00000367654	0.3	p.A437S	NA	04:26:00				NA	0	0			ENST00000367654		ENSG00000138587	MNS1
KIAA1614	57710	37	1	180885793	180885793	Missense_Mutation	SNP	C	T	NA	KYSE410_OESOPHAGUS	ENST00000367588	0.4	p.P185L	NA	08:13:00		13:32:00	NA	NA	4.139e-05	0			ENST00000367588		ENSG00000138031	ADCY3
ZNF648	127665	37	1	182025870	182025870	Missense_Mutation	SNP	C	T	NA	KYSE410_OESOPHAGUS	ENST00000339948	0.3	p.G426S	NA	22:06:00		03:03:00	NA	NA	0	0			ENST00000339948		ENSG00000138083	SIX3
RNASEL	6041	37	1	182555559	182555559	Missense_Mutation	SNP	G	T	NA	KYSE410_OESOPHAGUS	ENST00000367559	0.3	p.A128D	NA	1 day, 12:05:00		12:06:00	1 day, 18:27:00	NA	8.236e-06	0			ENST00000367559		ENSG00000158486	DNAH3
KCNT2	343450	37	1	196295925	196295925	Missense_Mutation	SNP	T	C	NA	KYSE410_OESOPHAGUS	ENST00000294725	0.9	p.Y733C	NA	07:08:00		64:77	NA	NA	0	0			ENST00000294725		ENSG00000081019	RSBN1
IGFN1	91156	37	1	201174323	201174323	Missense_Mutation	SNP	C	T	NA	KYSE410_OESOPHAGUS	ENST00000335211	0.4	p.R344W	NA	07:15:00		10:27:00	NA	NA	3.871e-05	0			ENST00000335211		ENSG00000082512	TRAF5
MDM4	4194	37	1	204518301	204518301	Missense_Mutation	SNP	C	T	NA	KYSE410_OESOPHAGUS	ENST00000367182	0.3	p.R322C	NA	13:36:00	17:38:00	29:90	52:151	NA	0	0			ENST00000367182		ENSG00000129595	EPB41L4A
SRGAP2	23380	37	1	206634667	206634667	Missense_Mutation	SNP	C	T	NA	KYSE410_OESOPHAGUS	ENST00000414007	0.1	p.R900W	NA	15:19:00		2 days, 3:48:00	NA	NA	8.266e-06	0			ENST00000414007		ENSG00000083093	PALB2
CAMK1G	57172	37	1	209785458	209785458	Missense_Mutation	SNP	G	A	NA	KYSE410_OESOPHAGUS	ENST00000009105	0.1	p.A413T	NA	19:24:00		1 day, 1:17:00	18:17:00	NA	0	0			ENST00000009105		ENSG00000111300	NAA25
HHAT	55733	37	1	210573992	210573992	Missense_Mutation	SNP	G	A	NA	KYSE410_OESOPHAGUS	ENST00000367010	0.1	p.V152M	NA	1 day, 1:28:00		15:15:00	NA	NA	0	0			ENST00000367010		ENSG00000036448	MYOM2
RAB3GAP2	25782	37	1	220368435	220368435	Missense_Mutation	SNP	G	A	NA	KYSE410_OESOPHAGUS	ENST00000358951	0.2	p.T372I	NA	08:28:00	11:58:00	30:82	NA	NA	0	0			ENST00000358951		ENSG00000055609	KMT2C
IBA57	200205	37	1	228362691	228362691	Missense_Mutation	SNP	G	A	NA	KYSE410_OESOPHAGUS	ENST00000366711	0.3	p.G214R	NA	1 day, 10:16:00		11:09:00	NA	NA	8.327e-06	0			ENST00000366711		ENSG00000104321	TRPA1
RHOU	58480	37	1	228879453	228879453	Missense_Mutation	SNP	A	T	NA	KYSE410_OESOPHAGUS	ENST00000366691	0.3	p.K248M	NA	17:29:00		89:112	NA	NA	0	0			ENST00000366691		ENSG00000095906	NUBP2
ABCB10	23456	37	1	229654136	229654136	Missense_Mutation	SNP	C	G	NA	KYSE410_OESOPHAGUS	ENST00000344517	0.4	p.E669D	NA	09:34:00	36:62	12:25:00	NA	NA	0	0			ENST00000344517		ENSG00000007174	DNAH9
URB2	9816	37	1	229773697	229773697	Missense_Mutation	SNP	C	T	NA	KYSE410_OESOPHAGUS	ENST00000258243	0.2	p.P1113S	NA	19:17:00	23:34:00	21:12:00	23:13:00	NA	0	0			ENST00000258243		ENSG00000087258	GNAO1
CAPN9	10753	37	1	230903295	230903295	Missense_Mutation	SNP	G	A	NA	KYSE410_OESOPHAGUS	ENST00000271971	0.2	p.G182E	NA	13:30:00		19:47:00	NA	NA	0	0			ENST00000271971		ENSG00000014164	ZC3H3
EXOC8	149371	37	1	231472560	231472560	Missense_Mutation	SNP	G	A	NA	KYSE410_OESOPHAGUS	ENST00000360394	0.2	p.P311L	NA	03:26:00	04:35:00		NA	NA	0	0			ENST00000360394		ENSG00000105675	ATP4A
TARBP1	6894	37	1	234563460	234563460	Missense_Mutation	SNP	G	A	NA	KYSE410_OESOPHAGUS	ENST00000040877	0.1	p.T1038I	NA	10:14:00		1 day, 11:33:00	NA	NA	8.248e-06	0			ENST00000040877		ENSG00000104388	RAB2A
RYR2	6262	37	1	237729875	237729875	Missense_Mutation	SNP	G	A	NA	KYSE410_OESOPHAGUS	ENST00000366574	0.2	p.A1075T	NA	20:14:00		1 day, 9:40:00	NA	NA	0	0			ENST00000366574		ENSG00000101542	CDH20
RYR2	6262	37	1	237806688	237806688	Missense_Mutation	SNP	C	A	NA	KYSE410_OESOPHAGUS	ENST00000366574	0.2	p.P2428H	NA	06:12:00		184:157	NA	NA	0	0			ENST00000366574		ENSG00000074660	SCARF1
RYR2	6262	37	1	237824230	237824230	Missense_Mutation	SNP	A	G	NA	KYSE410_OESOPHAGUS	ENST00000366574	0.2	p.I2807V	NA	10:04:00		76:89	NA	NA	0	0			ENST00000366574		ENSG00000105559	PLEKHA4
RYR2	6262	37	1	237868590	237868590	Missense_Mutation	SNP	A	G	NA	KYSE410_OESOPHAGUS	ENST00000366574	0.2	p.D3176G	NA	10:29:00		34:114	NA	NA	0	0			ENST00000366574		ENSG00000086544	ITPKC
RYR2	6262	37	1	237947334	237947334	Missense_Mutation	SNP	C	A	NA	KYSE410_OESOPHAGUS	ENST00000366574	0.2	p.H4108N	NA	10:25:00		38:130	NA	NA	0	0			ENST00000366574		ENSG00000104998	IL27RA
FMN2	56776	37	1	240371257	240371257	Missense_Mutation	SNP	G	A	NA	KYSE410_OESOPHAGUS	ENST00000319653	0.9	p.G1049R	NA	05:10:00		03:13:00		NA	0	0			ENST00000319653		ENSG00000021762	OSBPL5
EFCAB2	84288	37	1	245133566	245133566	Missense_Mutation	SNP	T	G	NA	KYSE410_OESOPHAGUS	ENST00000366522	0.2	p.S48A	NA	10:06:00			NA	NA	0	0			ENST00000366522		ENSG00000110395	CBL
ZNF692	55657	37	1	249150592	249150592	Missense_Mutation	SNP	G	T	NA	KYSE410_OESOPHAGUS	ENST00000306601	0.4	p.P185Q	NA	08:40:00	49:137		NA	NA	0	0			ENST00000306601		ENSG00000090674	MCOLN1
PXDN	7837	37	2	1647191	1647191	Missense_Mutation	SNP	A	G	NA	KYSE410_OESOPHAGUS	ENST00000252804	0.4	p.C1301R	NA	10:31:00		0.811111	08:48:00	NA	0	0			ENST00000252804		ENSG00000115850	LCT
MYT1L	23040	37	2	1891311	1891311	Missense_Mutation	SNP	C	G	NA	KYSE410_OESOPHAGUS	ENST00000399161	0.2	p.S864T	NA	05:42:00		38:330	NA	NA	0	0			ENST00000399161		ENSG00000114638	UPK1B
MYT1L	23040	37	2	1926282	1926282	Missense_Mutation	SNP	G	C	NA	KYSE410_OESOPHAGUS	ENST00000399161	0.2	p.S420C	NA	15:17:00		58:101	NA	NA	0	0			ENST00000399161		ENSG00000047457	CP
MBOAT2	129642	37	2	9004340	9004340	Missense_Mutation	SNP	G	C	NA	KYSE410_OESOPHAGUS	ENST00000305997	0.3	p.L338V	NA	08:23:00	49:201	0.779167	NA	NA	0	0			ENST00000305997		ENSG00000112992	NNT
MSGN1	343930	37	2	17998033	17998033	Missense_Mutation	SNP	G	C	NA	KYSE410_OESOPHAGUS	ENST00000281047	0.3	p.S83T	NA	19:15:00		1 day, 0:32:00	NA	NA	8.27e-06	0			ENST00000281047		ENSG00000070193	FGF10
APOB	338	37	2	21225680	21225680	Missense_Mutation	SNP	G	A	NA	KYSE410_OESOPHAGUS	ENST00000233242	0.1	p.P4205L	NA	1 day, 12:18:00		2 days, 3:27:00	NA	NA	4.942e-05	0			ENST00000233242		ENSG00000124275	MTRR
ADCY3	109	37	2	25062854	25062854	Missense_Mutation	SNP	C	A	NA	KYSE410_OESOPHAGUS	ENST00000260600	0.5	p.V415L	NA	15:43:00	25:85	16:50:00	NA	NA	0	0			ENST00000260600		ENSG00000124279	FASTKD3
EMILIN1	11117	37	2	27306047	27306047	Missense_Mutation	SNP	A	C	NA	KYSE410_OESOPHAGUS	ENST00000380320	0.4	p.Q536H	NA	14:29:00		10:08:00	NA	NA	0	0			ENST00000380320		ENSG00000070950	RAD18
GALNT14	79623	37	2	31165084	31165084	Missense_Mutation	SNP	C	G	NA	KYSE410_OESOPHAGUS	ENST00000349752	0.5	p.W305S	NA	14:38:00		0.850694	NA	NA	0	0			ENST00000349752		ENSG00000138802	SEC24B
FAM98A	25940	37	2	33824243	33824243	Missense_Mutation	SNP	C	G	NA	KYSE410_OESOPHAGUS	ENST00000238823	0.8	p.D16H	NA	04:33:00	57:201	24:113	NA	NA	0	0			ENST00000238823		ENSG00000149541	B3GAT3
PREPL	9581	37	2	44553883	44553883	Missense_Mutation	SNP	T	C	NA	KYSE410_OESOPHAGUS	ENST00000409936	0.1	p.N572D	NA	14:32:00	29:124	38:149	NA	NA	0	0			ENST00000409936		ENSG00000120451	SNX19
SIX3	6496	37	2	45169265	45169265	Missense_Mutation	SNP	G	A	NA	KYSE410_OESOPHAGUS	ENST00000260653	0.3	p.D8N	NA	08:07:00		58:90	NA	NA	0	0			ENST00000260653		ENSG00000100105	PATZ1
SIX2	10736	37	2	45235843	45235843	Missense_Mutation	SNP	C	A	NA	KYSE410_OESOPHAGUS	ENST00000303077	0.6	p.R136L	NA	11:44:00		12:39:00	NA	NA	0	0			ENST00000303077		ENSG00000029153	ARNTL2
EGR4	1961	37	2	73518743	73518743	Missense_Mutation	SNP	C	T	NA	KYSE410_OESOPHAGUS	ENST00000545030	0.1	p.E538K	NA	04:32:00			NA	NA	0	0			ENST00000545030		ENSG00000139155	SLCO1C1
GCFC2	6936	37	2	75921538	75921538	Missense_Mutation	SNP	C	A	NA	KYSE410_OESOPHAGUS	ENST00000321027	0.3	p.Q283H	NA	08:07:00	1 day, 10:48:00	57:106	NA	NA	0	0			ENST00000321027		ENSG00000139626	ITGB7
RGPD2	729857	37	2	88082426	88082426	Missense_Mutation	SNP	C	G	NA	KYSE410_OESOPHAGUS	ENST00000398146	0.3	p.D1373H	NA	11:27:00		180:396	NA	NA	3.339e-05	0			ENST00000398146		ENSG00000263155	MYZAP
ASTL	431705	37	2	96789782	96789782	Missense_Mutation	SNP	G	A	NA	KYSE410_OESOPHAGUS	ENST00000342380	0.2	p.S368F	NA	07:49:00			NA	NA	0	0			ENST00000342380		ENSG00000140379	BCL2A1
ITPRIPL1	150771	37	2	96992815	96992815	Missense_Mutation	SNP	G	A	NA	KYSE410_OESOPHAGUS	ENST00000439118	0.2	p.R149H	NA	19:33:00	06:06:00	1 day, 11:55:00	NA	NA	2.471e-05	0			ENST00000439118		ENSG00000140829	DHX38
RGPD4	285190	37	2	108487754	108487754	Missense_Mutation	SNP	G	C	NA	KYSE410_OESOPHAGUS	ENST00000408999	0.3	p.M1098I	NA	07:28:00		188:634	NA	NA	0	0			ENST00000408999		ENSG00000141194	OR4D1
RANBP2	5903	37	2	109380293	109380293	Missense_Mutation	SNP	A	G	NA	KYSE410_OESOPHAGUS	ENST00000283195	0.6	p.N1100D	NA	11:27:00	27:122		NA	NA	0	0			ENST00000283195		ENSG00000141338	ABCA8
ACOXL	55289	37	2	111666391	111666391	Missense_Mutation	SNP	A	G	NA	KYSE410_OESOPHAGUS	ENST00000389811	0.4	p.K272E	NA	21:17:00	12:09:00	1 day, 15:43:00		NA	4.942e-05	0			ENST00000389811		ENSG00000141367	CLTC
LCT	3938	37	2	136566075	136566075	Missense_Mutation	SNP	G	A	NA	KYSE410_OESOPHAGUS	ENST00000264162	0.2	p.P1281L	NA	20:23:00		126:134	NA	NA	3.295e-05	0			ENST00000264162		ENSG00000141434	MEP1B
ZEB2	9839	37	2	145147161	145147161	Missense_Mutation	SNP	C	T	NA	KYSE410_OESOPHAGUS	ENST00000558170	0.2	p.E1168K	NA	11:28:00		40:123	NA	NA	0	0			ENST00000558170		ENSG00000141510	TP53
ZEB2	9839	37	2	145155912	145155912	Missense_Mutation	SNP	C	A	NA	KYSE410_OESOPHAGUS	ENST00000558170	0.2	p.D948Y	NA	04:25:00			NA	NA	0	0			ENST00000558170		ENSG00000141579	ZNF750
NEB	4703	37	2	152496508	152496508	Missense_Mutation	SNP	C	T	NA	KYSE410_OESOPHAGUS	ENST00000172853	0.1	p.V2918M	NA	18:12:00	03:06:00	145:170	NA	NA	0	0			ENST00000172853		ENSG00000075702	WDR62
BAZ2B	29994	37	2	160310270	160310270	Missense_Mutation	SNP	G	C	NA	KYSE410_OESOPHAGUS	ENST00000392783	0.2	p.S63C	NA	03:26:00			NA	NA	0	0			ENST00000392783		ENSG00000130159	ECSIT
COBLL1	22837	37	2	165578746	165578746	Missense_Mutation	SNP	G	A	NA	KYSE410_OESOPHAGUS	ENST00000392717	0.2	p.P317S	NA	04:21:00	11:39:00		NA	NA	0	0			ENST00000392717		ENSG00000135773	CAPN9
FSIP2	401024	37	2	186653921	186653921	Missense_Mutation	SNP	G	A	NA	KYSE410_OESOPHAGUS	ENST00000424728	0.1	p.M686I	NA	05:23:00		53:160	NA	NA	0	0			ENST00000424728		ENSG00000144191	CNGA3
FSIP2	401024	37	2	186668691	186668691	Missense_Mutation	SNP	C	G	NA	KYSE410_OESOPHAGUS	ENST00000424728	0.1	p.S4886R	NA	14:08:00			NA	NA	0	0			ENST00000424728		ENSG00000144452	ABCA12
COL3A1	1281	37	2	189867742	189867742	Missense_Mutation	SNP	G	A	NA	KYSE410_OESOPHAGUS	ENST00000304636	0.3	p.G836E	NA	05:17:00				NA	0	0			ENST00000304636		ENSG00000145214	DGKQ
COL5A2	1290	37	2	189904114	189904114	Missense_Mutation	SNP	G	A	NA	KYSE410_OESOPHAGUS	ENST00000374866	0.3	p.A1270V	NA	12:25:00		15:52:00	NA	NA	0	0			ENST00000374866		ENSG00000145569	FAM105A
INPP1	3628	37	2	191233863	191233863	Missense_Mutation	SNP	C	A	NA	KYSE410_OESOPHAGUS	ENST00000322522	0.4	p.D167E	NA	18:20:00	101:84	1 day, 18:44:00	NA	NA	0	0			ENST00000322522		ENSG00000146005	PSD2
AOX1	316	37	2	201533395	201533395	Missense_Mutation	SNP	T	A	NA	KYSE410_OESOPHAGUS	ENST00000374700	0.2	p.S1223T	NA	10:22:00		35:100	NA	NA	0	0			ENST00000374700		ENSG00000146070	PLA2G7
CDK15	65061	37	2	202677255	202677255	Missense_Mutation	SNP	G	A	NA	KYSE410_OESOPHAGUS	ENST00000374598	0.4	p.E140K	NA	04:16:00		35:151	08:44:00	NA	0	0			ENST00000374598		ENSG00000146385	TAAR8
ABCA12	26154	37	2	215866336	215866336	Missense_Mutation	SNP	C	G	NA	KYSE410_OESOPHAGUS	ENST00000272895	0.7	p.D937H	NA	23:15:00	08:01:00	58:80	NA	NA	0	0			ENST00000272895		ENSG00000146416	AIG1
SPEG	10290	37	2	220313049	220313049	Missense_Mutation	SNP	C	T	NA	KYSE410_OESOPHAGUS	ENST00000312358	0.7	p.S390L	NA	06:33:00				NA	0	0			ENST00000312358		ENSG00000146830	GIGYF1
TM4SF20	79853	37	2	228230824	228230824	Missense_Mutation	SNP	G	A	NA	KYSE410_OESOPHAGUS	ENST00000304568	0.3	p.S129L	NA	08:43:00		1 day, 0:55:00	NA	NA	0	0			ENST00000304568		ENSG00000146966	DENND2A
PSMD1	5707	37	2	232018297	232018297	Missense_Mutation	SNP	T	G	NA	KYSE410_OESOPHAGUS	ENST00000308696	0.6	p.L712R	NA	20:13:00	332:346	1 day, 13:43:00	NA	NA	0	0			ENST00000308696		ENSG00000147697	GSDMC
CHRNG	1146	37	2	233406161	233406161	Missense_Mutation	SNP	C	G	NA	KYSE410_OESOPHAGUS	ENST00000389494	0.3	p.P143R	NA	13:17:00		56:64	NA	NA	8.236e-06	0			ENST00000389494		ENSG00000130653	PNPLA7
AC079612.1	0	37	2	240500348	240500348	Missense_Mutation	SNP	A	G	NA	KYSE410_OESOPHAGUS	ENST00000358775	0.1	p.R77G	NA	1 day, 2:20:00			NA	NA	0	0			ENST00000358775		ENSG00000149256	TENM4
AC079612.1	0	37	2	240500450	240500450	Missense_Mutation	SNP	A	G	NA	KYSE410_OESOPHAGUS	ENST00000358775	0.1	p.R111G	NA	05:20:00		19:34:00	NA	NA	0	0			ENST00000358775		ENSG00000149531	FRG1BP
SNED1	25992	37	2	241974139	241974139	Missense_Mutation	SNP	G	A	NA	KYSE410_OESOPHAGUS	ENST00000310397	0.8	p.G266D	NA	03:26:00		04:10:00	NA	NA	0	0			ENST00000310397		ENSG00000101004	NINL
SRGAP3	9901	37	3	9055010	9055010	Missense_Mutation	SNP	G	A	NA	KYSE410_OESOPHAGUS	ENST00000383836	0.3	p.A710V	NA	19:49:00	08:16:00	13:40:00	NA	NA	0	0			ENST00000383836		ENSG00000150768	DLAT
SRGAP3	9901	37	3	9055011	9055011	Missense_Mutation	SNP	C	G	NA	KYSE410_OESOPHAGUS	ENST00000383836	0.3	p.A710P	NA	19:50:00	08:16:00	13:39:00	NA	NA	0	0			ENST00000383836		ENSG00000151136	BTBD11
TSEN2	80746	37	3	12573097	12573097	Missense_Mutation	SNP	C	T	NA	KYSE410_OESOPHAGUS	ENST00000284995	0.6	p.P426L	NA	07:58:00	34:152	0.917361	NA	NA	0	0			ENST00000284995		ENSG00000151379	MSGN1
ULK4	54986	37	3	41723120	41723120	Missense_Mutation	SNP	G	A	NA	KYSE410_OESOPHAGUS	ENST00000301831	0.4	p.R953W	NA	15:43:00		0.949306	0.835417	NA	4.135e-05	0			ENST00000301831		ENSG00000128849	CGNL1
CDCP1	64866	37	3	45132824	45132824	Missense_Mutation	SNP	G	A	NA	KYSE410_OESOPHAGUS	ENST00000296129	0.1	p.R612W	NA	22:10:00	94:101	1 day, 14:17:00	NA	NA	1.647e-05	0			ENST00000296129		ENSG00000151779	NBAS
CCRL2	9034	37	3	46450204	46450204	Missense_Mutation	SNP	C	T	NA	KYSE410_OESOPHAGUS	ENST00000399036	0.3	p.P212S	NA	1 day, 1:16:00		75:73	NA	NA	3.311e-05	0			ENST00000399036		ENSG00000087301	TXNDC16
SETD2	29072	37	3	47162257	47162257	Missense_Mutation	SNP	G	C	NA	KYSE410_OESOPHAGUS	ENST00000409792	0.3	p.A1290G	NA	15:23:00	1 day, 17:56:00	13:32:00	NA	NA	0	0			ENST00000409792		ENSG00000152137	HSPB8
SMARCC1	6599	37	3	47677623	47677623	Missense_Mutation	SNP	C	T	NA	KYSE410_OESOPHAGUS	ENST00000254480	0.5	p.E794K	NA	1 day, 3:19:00	153:201	90:62	NA	NA	0	0			ENST00000254480		ENSG00000168671	UGT3A2
TLR9	54106	37	3	52257184	52257184	Missense_Mutation	SNP	G	A	NA	KYSE410_OESOPHAGUS	ENST00000360658	0.2	p.T383M	NA	1 day, 5:22:00		1 day, 5:29:00		NA	8.236e-06	0			ENST00000360658		ENSG00000153201	RANBP2
ADAMTS9	56999	37	3	64590001	64590001	Missense_Mutation	SNP	C	T	NA	KYSE410_OESOPHAGUS	ENST00000498707	0.1	p.E1161K	NA	08:23:00			NA	NA	0	0			ENST00000498707		ENSG00000153404	PLEKHG4B
ADAMTS9	56999	37	3	64644407	64644407	Missense_Mutation	SNP	C	T	NA	KYSE410_OESOPHAGUS	ENST00000498707	0.1	p.R247K	NA	10:12:00		50:113	NA	NA	8.237e-06	0			ENST00000498707		ENSG00000154743	TSEN2
TMF1	7110	37	3	69073235	69073235	Missense_Mutation	SNP	C	T	NA	KYSE410_OESOPHAGUS	ENST00000398559	0.2	p.E1037K	NA	07:05:00	66:70	37:61	NA	NA	0	0			ENST00000398559		ENSG00000182578	CSF1R
ROBO2	6092	37	3	77657074	77657074	Missense_Mutation	SNP	G	A	NA	KYSE410_OESOPHAGUS	ENST00000461745	0.1	p.E1088K	NA	06:18:00				NA	0	0			ENST00000461745		ENSG00000156076	WIF1
ALCAM	214	37	3	105252521	105252521	Missense_Mutation	SNP	T	G	NA	KYSE410_OESOPHAGUS	ENST00000306107	0.5	p.H178Q	NA	11:27:00	193:437	0.711111	NA	NA	0	0			ENST00000306107		ENSG00000156218	ADAMTSL3
GTPBP8	29083	37	3	112710155	112710155	Missense_Mutation	SNP	C	G	NA	KYSE410_OESOPHAGUS	ENST00000383678	0.2	p.D103E	NA	12:24:00	48:83	11:46:00	NA	NA	4.947e-05	0			ENST00000383678		ENSG00000156232	WHAMM
WDR52	0	37	3	113085039	113085039	Missense_Mutation	SNP	A	C	NA	KYSE410_OESOPHAGUS	ENST00000295868	0.2	p.H854Q	NA	11:23:00	18:23:00	28:97	NA	NA	0	0			ENST00000295868		ENSG00000156535	CD109
UPK1B	7348	37	3	118913216	118913216	Missense_Mutation	SNP	C	G	NA	KYSE410_OESOPHAGUS	ENST00000264234	0.3	p.L207V	NA	12:36:00		26:101	NA	NA	0	0			ENST00000264234		ENSG00000157483	MYO1E
HCLS1	3059	37	3	121354636	121354636	Missense_Mutation	SNP	T	G	NA	KYSE410_OESOPHAGUS	ENST00000314583	0.3	p.N213H	NA	09:31:00			NA	NA	0	0			ENST00000314583		ENSG00000158106	RHPN1
SEMA5B	54437	37	3	122640861	122640861	Missense_Mutation	SNP	C	T	NA	KYSE410_OESOPHAGUS	ENST00000357599	0.3	p.S530N	NA	08:46:00				NA	0	0			ENST00000357599		ENSG00000026950	BTN3A1
MUC13	56667	37	3	124646681	124646681	Missense_Mutation	SNP	G	A	NA	KYSE410_OESOPHAGUS	ENST00000311075	0.3	p.P70L	NA	08:39:00			NA	NA	0	0			ENST00000311075		ENSG00000129910	CDH15
OSBPL11	114885	37	3	125282627	125282627	Missense_Mutation	SNP	G	A	NA	KYSE410_OESOPHAGUS	ENST00000296220	0.5	p.A310V	NA	1 day, 7:19:00	1 day, 7:24:00	3 days, 1:31:00	NA	NA	0	0			ENST00000296220		ENSG00000147432	CHRNB3
PLXNA1	5361	37	3	126733099	126733099	Missense_Mutation	SNP	G	A	NA	KYSE410_OESOPHAGUS	ENST00000393409	0.2	p.G829R	NA	07:40:00	37:151		NA	NA	0	0			ENST00000393409		ENSG00000159433	STARD9
CLDN18	51208	37	3	137729251	137729251	Missense_Mutation	SNP	G	A	NA	KYSE410_OESOPHAGUS	ENST00000183605	0.5	p.E62K	NA	0.461111		13:42:00	NA	NA	1.647e-05	0			ENST00000183605		ENSG00000160994	CCDC105
DZIP1L	199221	37	3	137807328	137807328	Missense_Mutation	SNP	G	A	NA	KYSE410_OESOPHAGUS	ENST00000327532	0.2	p.H298Y	NA	10:52:00		0.4625	NA	NA	0	0			ENST00000327532		ENSG00000269190	FBXO17
A4GNT	51146	37	3	137843184	137843184	Missense_Mutation	SNP	G	T	NA	KYSE410_OESOPHAGUS	ENST00000236709	0.3	p.H315Q	NA	21:14:00		2 days, 1:45:00	NA	NA	0	0			ENST00000236709		ENSG00000162104	ADCY9
CP	1356	37	3	148939533	148939533	Missense_Mutation	SNP	G	T	NA	KYSE410_OESOPHAGUS	ENST00000264613	0.6	p.P16Q	NA	10:19:00		0.721528	NA	NA	0	0			ENST00000264613		ENSG00000130158	DOCK6
P2RY12	64805	37	3	151055791	151055791	Missense_Mutation	SNP	C	G	NA	KYSE410_OESOPHAGUS	ENST00000302632	0.3	p.E281D	NA	1 day, 2:32:00		62:107	NA	NA	0	0			ENST00000302632		ENSG00000162687	KCNT2
MUC4	4585	37	3	195511936	195511936	Missense_Mutation	SNP	C	A	NA	KYSE410_OESOPHAGUS	ENST00000463781	0.3	p.G2172V	NA	28:111	27:121	325:1465	NA	NA	0	0			ENST00000463781		ENSG00000163114	PDHA2
DGKQ	1609	37	4	956595	956595	Missense_Mutation	SNP	G	A	NA	KYSE410_OESOPHAGUS	ENST00000273814	0.3	p.P667L	NA	20:00:00	22:00:00	11:00:00	NA	NA	0	0			ENST00000273814		ENSG00000163319	MRPS18C
CPZ	8532	37	4	8621098	8621098	Missense_Mutation	SNP	G	A	NA	KYSE410_OESOPHAGUS	ENST00000360986	0.4	p.M571I	NA	17:13:00		21:11:00	NA	NA	0	0			ENST00000360986		ENSG00000042445	RETSAT
CLNK	116449	37	4	10527511	10527511	Missense_Mutation	SNP	G	C	NA	KYSE410_OESOPHAGUS	ENST00000226951	0.6	p.L229V	NA	09:16:00		21:39:00	NA	NA	0	0			ENST00000226951		ENSG00000206530	CFAP44
ARAP2	116984	37	4	36122831	36122831	Missense_Mutation	SNP	G	T	NA	KYSE410_OESOPHAGUS	ENST00000303965	0.4	p.D1288E	NA	21:00:00	1 day, 23:00:00	2 days, 11:02:00	NA	NA	0	0			ENST00000303965		ENSG00000285258	ATXN7
RFC1	5981	37	4	39293297	39293297	Missense_Mutation	SNP	C	G	NA	KYSE410_OESOPHAGUS	ENST00000381897	0.1	p.G1045R	NA	09:14:00	47:122	0.75	NA	NA	0	0			ENST00000381897		ENSG00000163814	CDCP1
KIAA1211	57482	37	4	57182084	57182084	Missense_Mutation	SNP	C	T	NA	KYSE410_OESOPHAGUS	ENST00000504228	0.1	p.P806S	NA	04:35:00		11:51:00	NA	NA	8.267e-06	0			ENST00000504228		ENSG00000144909	OSBPL11
UGT2B28	54490	37	4	70146469	70146469	Missense_Mutation	SNP	C	T	NA	KYSE410_OESOPHAGUS	ENST00000335568	0.5	p.T84I	NA	20:20:00		108:88	NA	NA	0	0			ENST00000335568		ENSG00000164037	SLC9B1
MAPK10	5602	37	4	87080567	87080567	Missense_Mutation	SNP	G	C	NA	KYSE410_OESOPHAGUS	ENST00000359221	0.3	p.S40R	NA	03:25:00	05:17:00	0.926389	41:128	NA	0	0			ENST00000359221		ENSG00000164236	ANKRD33B
DMP1	1758	37	4	88584024	88584024	Missense_Mutation	SNP	G	A	NA	KYSE410_OESOPHAGUS	ENST00000339673	0.6	p.G365E	NA	06:25:00		61:112	NA	NA	0	0			ENST00000339673		ENSG00000131711	MAP1B
IBSP	3381	37	4	88732624	88732624	Missense_Mutation	SNP	C	A	NA	KYSE410_OESOPHAGUS	ENST00000226284	0.5	p.N172K	NA	1 day, 10:00:00		1 day, 15:01:00	NA	NA	8.237e-06	0			ENST00000226284		ENSG00000164796	CSMD3
PDHA2	5161	37	4	96761473	96761473	Missense_Mutation	SNP	G	A	NA	KYSE410_OESOPHAGUS	ENST00000295266	0.4	p.E58K	NA	18:07:00		1 day, 2:11:00	NA	NA	0	0			ENST00000295266		ENSG00000106714	CNTNAP3
SLC9B1	150159	37	4	103826780	103826780	Missense_Mutation	SNP	G	A	NA	KYSE410_OESOPHAGUS	ENST00000296422	0.7	p.A408V	NA	18:01:00		6 days, 15:07:00	NA	NA	8.239e-06	0			ENST00000296422		ENSG00000165495	PKNOX2
TACR3	6870	37	4	104640358	104640358	Missense_Mutation	SNP	G	T	NA	KYSE410_OESOPHAGUS	ENST00000304883	0.2	p.R159S	NA	07:25:00			NA	NA	0	0			ENST00000304883		ENSG00000165496	RPL10L
TET2	54790	37	4	106156895	106156895	Missense_Mutation	SNP	A	G	NA	KYSE410_OESOPHAGUS	ENST00000540549	0.1	p.Q599R	NA	1 day, 12:00:00	1 day, 3:00:00	2 days, 15:02:00	22:00:00	NA	3.295e-05	0			ENST00000540549		ENSG00000188906	LRRK2
COL25A1	84570	37	4	109745301	109745301	Missense_Mutation	SNP	C	G	NA	KYSE410_OESOPHAGUS	ENST00000399126	0.1	p.C625S	NA	16:08:00		2 days, 15:29:00	NA	NA	0	0			ENST00000399126		ENSG00000166189	HPS6
SEC24B	10427	37	4	110412519	110412519	Missense_Mutation	SNP	C	T	NA	KYSE410_OESOPHAGUS	ENST00000265175	0.5	p.P401L	NA	06:29:00	21:55:00		NA	NA	0	0			ENST00000265175		ENSG00000158077	NLRP14
ANKRD50	57182	37	4	125591500	125591500	Missense_Mutation	SNP	C	T	NA	KYSE410_OESOPHAGUS	ENST00000504087	0.1	p.E978K	NA	06:35:00	38:145	1 day, 1:42:00	NA	NA	0	0			ENST00000504087		ENSG00000166398	KIAA0355
PCDH18	54510	37	4	138449700	138449700	Missense_Mutation	SNP	G	A	NA	KYSE410_OESOPHAGUS	ENST00000344876	0.4	p.S891F	NA	04:15:00		68:172	NA	NA	0	0			ENST00000344876		ENSG00000060069	CTDP1
DCHS2	54798	37	4	155254599	155254599	Missense_Mutation	SNP	C	T	NA	KYSE410_OESOPHAGUS	ENST00000357232	0.4	p.G422R	NA	04:33:00		03:13:00	NA	NA	0	0			ENST00000357232		ENSG00000166535	A2ML1
PLEKHG4B	153478	37	5	161971	161971	Missense_Mutation	SNP	G	C	NA	KYSE410_OESOPHAGUS	ENST00000283426	0.6	p.R498T	NA	15:33:00		06:54:00	NA	NA	0	0			ENST00000283426		ENSG00000166747	AP1G1
BRD9	65980	37	5	891287	891287	Missense_Mutation	SNP	G	A	NA	KYSE410_OESOPHAGUS	ENST00000467963	0.1	p.A128V	NA	12:43:00	52:164		NA	NA	0	0			ENST00000467963		ENSG00000166925	TSC22D4
IRX4	50805	37	5	1878444	1878444	Missense_Mutation	SNP	G	A	NA	KYSE410_OESOPHAGUS	ENST00000505790	0.1	p.P400L	NA	08:33:00			NA	NA	0	0			ENST00000505790		ENSG00000167333	TRIM68
ANKRD33B	651746	37	5	10650196	10650196	Missense_Mutation	SNP	C	T	NA	KYSE410_OESOPHAGUS	ENST00000296657	0.5	p.R486C	NA	16:33:00			NA	NA	2.581e-05	0			ENST00000296657		ENSG00000185947	ZNF267
TRIO	7204	37	5	14487861	14487861	Missense_Mutation	SNP	C	T	NA	KYSE410_OESOPHAGUS	ENST00000344204	0.4	p.S2375F	NA	04:13:00		05:10:00		NA	0	0			ENST00000344204		ENSG00000170832	USP32
PDZD2	23037	37	5	32052762	32052762	Missense_Mutation	SNP	C	G	NA	KYSE410_OESOPHAGUS	ENST00000438447	0.1	p.Q571E	NA	04:33:00		33:175	NA	NA	0	0			ENST00000438447		ENSG00000167522	ANKRD11
UGT3A2	167127	37	5	36035843	36035843	Missense_Mutation	SNP	G	A	NA	KYSE410_OESOPHAGUS	ENST00000282507	0.3	p.A510V	NA	12:32:00		17:19:00	NA	NA	0	0			ENST00000282507		ENSG00000167548	KMT2D
C5orf42	65250	37	5	37198899	37198899	Missense_Mutation	SNP	G	A	NA	KYSE410_OESOPHAGUS	ENST00000508244	0.1	p.R1193C	NA	11:04:00		2 days, 10:43:00	NA	NA	8.236e-06	0			ENST00000508244		ENSG00000167721	TSR1
PTGER4	5734	37	5	40692160	40692160	Missense_Mutation	SNP	C	T	NA	KYSE410_OESOPHAGUS	ENST00000302472	0.3	p.R383W	NA	0.584028			NA	NA	8.236e-06	0			ENST00000302472		ENSG00000167925	GHDC
FGF10	2255	37	5	44305180	44305180	Missense_Mutation	SNP	C	T	NA	KYSE410_OESOPHAGUS	ENST00000264664	0.4	p.G182R	NA	14:55:00		30:166	NA	NA	0	0			ENST00000264664		ENSG00000168004	HRASLS5
MAP1B	4131	37	5	71492411	71492411	Missense_Mutation	SNP	C	T	NA	KYSE410_OESOPHAGUS	ENST00000296755	0.7	p.P1077S	NA	19:29:00	02:04:00	26:64	NA	NA	0	0			ENST00000296755		ENSG00000168038	ULK4
GPR98	84059	37	5	90050870	90050870	Missense_Mutation	SNP	G	C	NA	KYSE410_OESOPHAGUS	ENST00000405460	0.2	p.L3816F	NA	05:25:00		69:243	NA	NA	0	0			ENST00000405460		ENSG00000171148	TADA3
KIAA0825	285600	37	5	93807188	93807188	Missense_Mutation	SNP	C	T	NA	KYSE410_OESOPHAGUS	ENST00000513200	0.3	p.M568I	NA	05:40:00			NA	NA	0	0			ENST00000513200		ENSG00000171016	PYGO1
LNPEP	4012	37	5	96320875	96320875	Missense_Mutation	SNP	A	C	NA	KYSE410_OESOPHAGUS	ENST00000231368	0.5	p.K318Q	NA	16:21:00	1 day, 19:33:00	62:89	NA	NA	0	0			ENST00000231368		ENSG00000169548	ZNF280A
EPB41L4A	64097	37	5	111530338	111530338	Missense_Mutation	SNP	G	A	NA	KYSE410_OESOPHAGUS	ENST00000261486	0.5	p.R477C	NA	1 day, 3:00:00		2 days, 1:02:00	NA	NA	8.279e-06	0			ENST00000261486		ENSG00000171522	PTGER4
APC	324	37	5	112176721	112176721	Missense_Mutation	SNP	T	A	NA	KYSE410_OESOPHAGUS	ENST00000457016	0.1	p.D1810E	NA	16:34:00	1 day, 6:35:00	1 day, 6:34:00	1 day, 16:56:00	NA	0	0			ENST00000457016		ENSG00000169313	P2RY12
PRR16	51334	37	5	120021953	120021953	Missense_Mutation	SNP	G	A	NA	KYSE410_OESOPHAGUS	ENST00000407149	0.2	p.R155Q	NA	06:37:00		0.865972	NA	NA	8.236e-06	0			ENST00000407149		ENSG00000170255	MRGPRX1
CEP120	153241	37	5	122717868	122717868	Missense_Mutation	SNP	C	T	NA	KYSE410_OESOPHAGUS	ENST00000306467	0.5	p.M680I	NA	1 day, 8:00:00	3 days, 13:00:00	3 days, 15:01:00	NA	NA	0	0			ENST00000306467		ENSG00000169992	NLGN2
CDC23	8697	37	5	137533912	137533912	Missense_Mutation	SNP	G	A	NA	KYSE410_OESOPHAGUS	ENST00000394886	0.2	p.R330C	NA	15:16:00	61:135	56:144	NA	NA	0	0			ENST00000394886		ENSG00000170577	SIX2
NRG2	9542	37	5	139228065	139228065	Missense_Mutation	SNP	G	A	NA	KYSE410_OESOPHAGUS	ENST00000361474	0.1	p.P664S	NA	11:01:00			NA	NA	0	0			ENST00000361474		ENSG00000168685	IL7R
PCDHA1	56147	37	5	140167619	140167619	Missense_Mutation	SNP	C	T	NA	KYSE410_OESOPHAGUS	ENST00000504120	0.2	p.P582S	NA	1 day, 4:12:00		2 days, 12:59:00	NA	NA	0	0			ENST00000504120		ENSG00000168131	OR2B2
PCDHA12	56137	37	5	140256762	140256762	Missense_Mutation	SNP	C	G	NA	KYSE410_OESOPHAGUS	ENST00000398631	0.2	p.P569A	NA	1 day, 2:35:00		57:60	NA	NA	0	0			ENST00000398631		ENSG00000047365	ARAP2
CSF1R	1436	37	5	149441146	149441146	Missense_Mutation	SNP	C	T	NA	KYSE410_OESOPHAGUS	ENST00000286301	0.3	p.G589E	NA	05:43:00		0.543056		NA	0	0			ENST00000286301		ENSG00000103932	RPAP1
LARP1	23367	37	5	154172341	154172341	Missense_Mutation	SNP	G	A	NA	KYSE410_OESOPHAGUS	ENST00000336314	0.4	p.G165R	NA	1 day, 9:16:00	179:141	2 days, 10:57:00	NA	NA	0	0			ENST00000336314		ENSG00000168955	TM4SF20
FNDC9	408263	37	5	156770295	156770295	Missense_Mutation	SNP	G	T	NA	KYSE410_OESOPHAGUS	ENST00000312349	0.4	p.P84T	NA	2 days, 14:00:00		3 days, 7:00:00	NA	NA	0	0			ENST00000312349		ENSG00000168542	COL3A1
RNF145	153830	37	5	158596756	158596756	Missense_Mutation	SNP	C	A	NA	KYSE410_OESOPHAGUS	ENST00000424310	0.2	p.G290V	NA	12:16:00	236:164	1 day, 12:31:00	NA	NA	0	0			ENST00000424310		ENSG00000100731	PCNX1
RNF145	153830	37	5	158603756	158603756	Missense_Mutation	SNP	C	T	NA	KYSE410_OESOPHAGUS	ENST00000424310	0.2	p.V169I	NA	1 day, 22:00:00	13 days, 6:03:00	2 days, 17:00:00	NA	NA	0	0			ENST00000424310		ENSG00000169836	TACR3
ATP10B	23120	37	5	160029649	160029649	Missense_Mutation	SNP	C	A	NA	KYSE410_OESOPHAGUS	ENST00000327245	0.5	p.V1100L	NA	1 day, 1:22:00		18:39:00	NA	NA	0	0			ENST00000327245		ENSG00000163872	YEATS2
GABRB2	2561	37	5	160763698	160763698	Missense_Mutation	SNP	A	G	NA	KYSE410_OESOPHAGUS	ENST00000393959	0.1	p.L207P	NA	17:17:00		1 day, 16:43:00	NA	NA	0	0			ENST00000393959		ENSG00000171763	SPATA5L1
SH3PXD2B	285590	37	5	171766204	171766204	Missense_Mutation	SNP	G	T	NA	KYSE410_OESOPHAGUS	ENST00000311601	0.5	p.F635L	NA	08:45:00			NA	NA	0	0			ENST00000311601		ENSG00000186716	BCR
NEURL1B	54492	37	5	172110465	172110465	Missense_Mutation	SNP	G	C	NA	KYSE410_OESOPHAGUS	ENST00000369800	0.5	p.Q207H	NA	15:00:00	04:00:00		NA	NA	0	0			ENST00000369800		ENSG00000143797	MBOAT2
RUFY1	80230	37	5	178989658	178989658	Missense_Mutation	SNP	G	A	NA	KYSE410_OESOPHAGUS	ENST00000319449	0.4	p.E199K	NA	05:36:00		1.04097	NA	NA	0	0			ENST00000319449		ENSG00000169871	TRIM56
NRN1	51299	37	6	6002686	6002686	Missense_Mutation	SNP	C	T	NA	KYSE410_OESOPHAGUS	ENST00000244766	0.2	p.V34I	NA	09:16:00		04:23:00	NA	NA	0	0			ENST00000244766		ENSG00000170017	ALCAM
ELOVL2	54898	37	6	10984126	10984126	Missense_Mutation	SNP	T	G	NA	KYSE410_OESOPHAGUS	ENST00000354666	0.3	p.K260T	NA	03:11:00			NA	NA	0	0			ENST00000354666		ENSG00000169876	MUC17
JARID2	3720	37	6	15497107	15497107	Missense_Mutation	SNP	T	C	NA	KYSE410_OESOPHAGUS	ENST00000341776	0.2	p.W551R	NA	3 days, 11:00:00	2 days, 14:00:00	1 day, 19:01:00		NA	0	0			ENST00000341776		ENSG00000168944	CEP120
GPLD1	2822	37	6	24476498	24476498	Missense_Mutation	SNP	G	A	NA	KYSE410_OESOPHAGUS	ENST00000230036	0.1	p.H81Y	NA	12:34:00		03:05:00	NA	NA	0	0			ENST00000230036		ENSG00000171163	ZNF692
HIST1H3C	8352	37	6	26045858	26045858	Missense_Mutation	SNP	G	C	NA	KYSE410_OESOPHAGUS	ENST00000540144	0.1	p.E74Q	NA	06:34:00			NA	NA	0	0			ENST00000540144		ENSG00000266074	BAHCC1
HIST1H2BH	8345	37	6	26252177	26252177	Missense_Mutation	SNP	G	A	NA	KYSE410_OESOPHAGUS	ENST00000356350	0.2	p.R100H	NA	04:35:00			NA	NA	8.236e-06	0			ENST00000356350		ENSG00000174243	DDX23
BTN3A1	11119	37	6	26407910	26407910	Missense_Mutation	SNP	G	A	NA	KYSE410_OESOPHAGUS	ENST00000289361	0.6	p.D149N	NA	08:37:00	03:17:00	13:50:00	NA	NA	0	0			ENST00000289361		ENSG00000175264	CHST1
OR2B2	81697	37	6	27879481	27879481	Missense_Mutation	SNP	A	G	NA	KYSE410_OESOPHAGUS	ENST00000303324	0.2	p.F206S	NA	09:33:00		51:81	NA	NA	0	0			ENST00000303324		ENSG00000173451	THAP2
VARS	7407	37	6	31749719	31749719	Missense_Mutation	SNP	C	T	NA	KYSE410_OESOPHAGUS	ENST00000375663	0.3	p.G751E	NA	1 day, 6:07:00	383:180	114:65	NA	NA	0	0			ENST00000375663		ENSG00000087111	PIGS
TULP1	7287	37	6	35479966	35479966	Missense_Mutation	SNP	T	C	NA	KYSE410_OESOPHAGUS	ENST00000229771	0.6	p.K61E	NA	10:15:00		03:03:00	NA	NA	0	0			ENST00000229771		ENSG00000090006	LTBP4
KCTD20	222658	37	6	36449525	36449525	Missense_Mutation	SNP	A	C	NA	KYSE410_OESOPHAGUS	ENST00000373731	0.2	p.E282A	NA	08:42:00	21:50:00	09:25:00	NA	NA	0	0			ENST00000373731		ENSG00000128394	APOBEC3F
TMEM63B	55362	37	6	44122139	44122139	Missense_Mutation	SNP	G	A	NA	KYSE410_OESOPHAGUS	ENST00000259746	0.9	p.S755N	NA	2 days, 6:21:00	175:84	4 days, 2:48:00	NA	NA	0	0			ENST00000259746		ENSG00000173692	PSMD1
RUNX2	860	37	6	45631353	45631353	Missense_Mutation	SNP	G	A	NA	KYSE410_OESOPHAGUS	ENST00000576263	0.1	p.R508Q	NA	12:51:00			NA	NA	0	0			ENST00000576263		ENSG00000173960	UBXN2A
PKHD1	5314	37	6	51613196	51613196	Missense_Mutation	SNP	C	A	NA	KYSE410_OESOPHAGUS	ENST00000371117	0.3	p.W3073L	NA	20:28:00		70:87	1 day, 5:25:00	NA	0	0			ENST00000371117		ENSG00000172935	MRGPRF
EFHC1	114327	37	6	52288804	52288804	Missense_Mutation	SNP	C	T	NA	KYSE410_OESOPHAGUS	ENST00000371068	0.5	p.R42C	NA	11:18:00	1 day, 11:39:00	61:81	NA	NA	4.118e-05	0			ENST00000371068		ENSG00000175356	SCUBE2
TINAG	27283	37	6	54173378	54173378	Missense_Mutation	SNP	C	G	NA	KYSE410_OESOPHAGUS	ENST00000259782	0.4	p.F10L	NA	05:42:00			NA	NA	0	0			ENST00000259782		ENSG00000141699	RETREG3
TINAG	27283	37	6	54214683	54214683	Missense_Mutation	SNP	G	A	NA	KYSE410_OESOPHAGUS	ENST00000259782	0.4	p.V357I	NA	07:09:00		1 day, 15:44:00	NA	NA	0	0			ENST00000259782		ENSG00000173621	LRFN4
DST	667	37	6	56470143	56470143	Missense_Mutation	SNP	G	A	NA	KYSE410_OESOPHAGUS	ENST00000361203	0.3	p.P2884S	NA	14:27:00	02:05:00	44:152	54:187	NA	1.656e-05	0			ENST00000361203		ENSG00000166405	RIC3
EYS	346007	37	6	64574106	64574106	Missense_Mutation	SNP	C	T	NA	KYSE410_OESOPHAGUS	ENST00000370621	0.3	p.G2401R	NA	0.472917			NA	NA	0	0			ENST00000370621		ENSG00000134909	ARHGAP32
CD109	135228	37	6	74524753	74524753	Missense_Mutation	SNP	G	C	NA	KYSE410_OESOPHAGUS	ENST00000287097	0.5	p.R1273T	NA	21:16:00	104:151	49:76	NA	NA	1.648e-05	0			ENST00000287097		ENSG00000173612	GPRC6A
CD109	135228	37	6	74524789	74524789	Missense_Mutation	SNP	T	A	NA	KYSE410_OESOPHAGUS	ENST00000287097	0.5	p.V1285D	NA	16:10:00	125:183	41:83	NA	NA	1.648e-05	0			ENST00000287097		ENSG00000162804	SNED1
FILIP1	27145	37	6	76018600	76018600	Missense_Mutation	SNP	C	T	NA	KYSE410_OESOPHAGUS	ENST00000237172	0.7	p.G1150E	NA	13:00:00		21:00:00	NA	NA	0	0			ENST00000237172		ENSG00000140798	ABCC12
HTR1B	3351	37	6	78172942	78172942	Missense_Mutation	SNP	G	A	NA	KYSE410_OESOPHAGUS	ENST00000369947	0.2	p.T60I	NA	13:14:00		1 day, 12:39:00	NA	NA	1.647e-05	0			ENST00000369947		ENSG00000174705	SH3PXD2B
MRAP2	112609	37	6	84765113	84765113	Missense_Mutation	SNP	G	A	NA	KYSE410_OESOPHAGUS	ENST00000257776	0.4	p.E26K	NA	0.611806		1.09792	NA	NA	0	0			ENST00000257776		ENSG00000172568	FNDC9
RRAGD	58528	37	6	90089035	90089035	Missense_Mutation	SNP	C	T	NA	KYSE410_OESOPHAGUS	ENST00000369415	0.4	p.D223N	NA	06:42:00		37:192	NA	NA	0	0			ENST00000369415		ENSG00000072195	SPEG
PDSS2	57107	37	6	107595417	107595417	Missense_Mutation	SNP	G	T	NA	KYSE410_OESOPHAGUS	ENST00000369037	0.4	p.A149E	NA	07:35:00	0.672917	11:54:00	NA	NA	0	0			ENST00000369037		ENSG00000013725	CD6
REV3L	5980	37	6	111689143	111689143	Missense_Mutation	SNP	G	A	NA	KYSE410_OESOPHAGUS	ENST00000358835	0.3	p.R1950C	NA	1 day, 10:16:00	1 day, 2:24:00	2 days, 4:34:00	NA	NA	4.942e-05	0			ENST00000358835		ENSG00000181767	OR8H2
COL10A1	1300	37	6	116441877	116441877	Missense_Mutation	SNP	C	T	NA	KYSE410_OESOPHAGUS	ENST00000327673	0.4	p.D468N	NA	12:52:00		04:29:00	NA	NA	0	0			ENST00000327673		ENSG00000180353	HCLS1
FAM26D	221301	37	6	116875477	116875477	Missense_Mutation	SNP	G	A	NA	KYSE410_OESOPHAGUS	ENST00000368596	0.3	p.R174K	NA	07:50:00		0.747222	NA	NA	0	0			ENST00000368596		ENSG00000146463	ZMYM4
FAM184A	79632	37	6	119341217	119341217	Missense_Mutation	SNP	C	G	NA	KYSE410_OESOPHAGUS	ENST00000338891	0.7	p.E420Q	NA	13:34:00		27:99	NA	NA	0	0			ENST00000338891		ENSG00000180919	OR56B4
LAMA2	3908	37	6	129775327	129775327	Missense_Mutation	SNP	A	G	NA	KYSE410_OESOPHAGUS	ENST00000421865	0.2	p.K2201E	NA	03:10:00		0.655556	NA	NA	0	0			ENST00000421865		ENSG00000147548	NSD3
L3MBTL3	84456	37	6	130370961	130370961	Missense_Mutation	SNP	C	G	NA	KYSE410_OESOPHAGUS	ENST00000529410	0.1	p.P92R	NA	08:36:00	03:16:00	15:59:00	NA	NA	0	0			ENST00000529410		ENSG00000069345	DNAJA2
TAAR8	83551	37	6	132874810	132874810	Missense_Mutation	SNP	G	A	NA	KYSE410_OESOPHAGUS	ENST00000275200	0.1	p.G327R	NA	10:29:00		31:150	NA	NA	0	0			ENST00000275200		ENSG00000141084	RANBP10
VNN2	8875	37	6	133073771	133073771	Missense_Mutation	SNP	G	A	NA	KYSE410_OESOPHAGUS	ENST00000326499	0.6	p.P219S	NA	13:30:00		97:155	NA	NA	0	0			ENST00000326499		ENSG00000177051	FBXO46
BCLAF1	9774	37	6	136599805	136599805	Missense_Mutation	SNP	C	T	NA	KYSE410_OESOPHAGUS	ENST00000531224	0.1	p.G72R	NA	07:48:00		0.430556	NA	NA	0	0			ENST00000531224		ENSG00000177409	SAMD9L
AIG1	51390	37	6	143654483	143654483	Missense_Mutation	SNP	G	A	NA	KYSE410_OESOPHAGUS	ENST00000275235	0.4	p.G194R	NA	04:32:00			NA	NA	0	0			ENST00000275235		ENSG00000097007	ABL1
AKAP12	9590	37	6	151670538	151670538	Missense_Mutation	SNP	G	A	NA	KYSE410_OESOPHAGUS	ENST00000253332	0.1	p.E338K	NA	17:19:00	59:165	19:46:00	04:03:00	NA	0	0			ENST00000253332		ENSG00000179055	OR13D1
UNC93A	54346	37	6	167708162	167708162	Missense_Mutation	SNP	C	T	NA	KYSE410_OESOPHAGUS	ENST00000230256	0.3	p.S82F	NA	05:16:00			NA	NA	8.237e-06	0			ENST00000230256		ENSG00000127578	WFIKKN1
DACT2	168002	37	6	168709245	168709245	Missense_Mutation	SNP	C	T	NA	KYSE410_OESOPHAGUS	ENST00000366795	0.3	p.A398T	NA	10:15:00		04:07:00	NA	NA	0	0			ENST00000366795		ENSG00000184716	SERINC4
SDK1	221935	37	7	4007039	4007039	Missense_Mutation	SNP	C	T	NA	KYSE410_OESOPHAGUS	ENST00000404826	0.2	p.P507S	NA	04:26:00	03:15:00		NA	NA	0	0			ENST00000404826		ENSG00000176783	RUFY1
TNRC18	84629	37	7	5430146	5430146	Missense_Mutation	SNP	C	T	NA	KYSE410_OESOPHAGUS	ENST00000430969	0.1	p.D153N	NA	3 days, 3:00:00	3 days, 12:00:00	4 days, 9:02:00	NA	NA	1.656e-05	0			ENST00000430969		ENSG00000152767	FARP1
SP8	221833	37	7	20824810	20824810	Missense_Mutation	SNP	G	A	NA	KYSE410_OESOPHAGUS	ENST00000361443	0.4	p.P191L	NA	09:37:00			NA	NA	0	0			ENST00000361443		ENSG00000155816	FMN2
CPVL	54504	37	7	29134749	29134749	Missense_Mutation	SNP	C	T	NA	KYSE410_OESOPHAGUS	ENST00000409850	0.1	p.R138K	NA	03:22:00		0.847222	NA	NA	0	0			ENST00000409850		ENSG00000125319	C17orf53
FKBP9	11328	37	7	33044954	33044954	Missense_Mutation	SNP	T	A	NA	KYSE410_OESOPHAGUS	ENST00000242209	0.4	p.D568E	NA	3 days, 15:01:00	19 days, 20:00:00	10 days, 9:10:00	NA	NA	4.118e-05	0			ENST00000242209		ENSG00000150275	PCDH15
NME8	51314	37	7	37901645	37901645	Missense_Mutation	SNP	G	A	NA	KYSE410_OESOPHAGUS	ENST00000199447	0.4	p.E96K	NA	06:47:00		0.834028	NA	NA	4.118e-05	0			ENST00000199447		ENSG00000139537	CCDC65
POU6F2	11281	37	7	39379450	39379450	Missense_Mutation	SNP	C	A	NA	KYSE410_OESOPHAGUS	ENST00000403058	0.1	p.Q241K	NA	12:58:00		04:33:00	NA	NA	0	0			ENST00000403058		ENSG00000005436	GCFC2
GLI3	2737	37	7	42065991	42065991	Missense_Mutation	SNP	T	G	NA	KYSE410_OESOPHAGUS	ENST00000395925	0.3	p.Y350S	NA	4 days, 6:00:00	12:00:00	2 days, 21:01:00	5 days, 3:01:00	NA	0	0			ENST00000395925		ENSG00000181291	TMEM132E
AEBP1	165	37	7	44147422	44147422	Missense_Mutation	SNP	C	T	NA	KYSE410_OESOPHAGUS	ENST00000223357	0.3	p.R252C	NA	1 day, 19:24:00		1 day, 1:14:00	NA	NA	8.248e-06	0			ENST00000223357		ENSG00000111641	NOP2
ABCA13	154664	37	7	48237854	48237854	Missense_Mutation	SNP	C	G	NA	KYSE410_OESOPHAGUS	ENST00000435803	0.1	p.L62V	NA	07:45:00		121:444	NA	NA	0	0			ENST00000435803		ENSG00000178928	TPRX1
ZPBP	11055	37	7	50132771	50132771	Missense_Mutation	SNP	C	A	NA	KYSE410_OESOPHAGUS	ENST00000046087	0.2	p.G7V	NA	09:35:00			NA	NA	0	0			ENST00000046087		ENSG00000151689	INPP1
ZNF479	90827	37	7	57187836	57187836	Missense_Mutation	SNP	C	T	NA	KYSE410_OESOPHAGUS	ENST00000331162	0.4	p.R429K	NA	12:25:00			NA	NA	0	0			ENST00000331162		ENSG00000166004	CEP295
ZNF479	90827	37	7	57188340	57188340	Missense_Mutation	SNP	C	A	NA	KYSE410_OESOPHAGUS	ENST00000331162	0.4	p.R261I	NA	11:27:00			NA	NA	0	0			ENST00000331162		ENSG00000177992	SPATA31E1
MAGI2	9863	37	7	77789584	77789584	Missense_Mutation	SNP	G	A	NA	KYSE410_OESOPHAGUS	ENST00000354212	0.4	p.P868L	NA	25:81		0.804861	NA	NA	0	0			ENST00000354212		ENSG00000119596	YLPM1
PCLO	27445	37	7	82582968	82582968	Missense_Mutation	SNP	T	G	NA	KYSE410_OESOPHAGUS	ENST00000333891	0.9	p.K2434T	NA	10:10:00			NA	NA	0	0			ENST00000333891		ENSG00000114439	BBX
SAMD9L	219285	37	7	92762962	92762962	Missense_Mutation	SNP	C	A	NA	KYSE410_OESOPHAGUS	ENST00000318238	0.4	p.A775S	NA	10:36:00	0.801389	26:149	NA	NA	0	0			ENST00000318238		ENSG00000128591	FLNC
GIGYF1	64599	37	7	100280664	100280664	Missense_Mutation	SNP	C	A	NA	KYSE410_OESOPHAGUS	ENST00000275732	0.5	p.A795S	NA	0.547917	28:85	04:15:00	NA	NA	0	0			ENST00000275732		ENSG00000240403	KIR3DL2
TRIM56	81844	37	7	100730955	100730955	Missense_Mutation	SNP	T	A	NA	KYSE410_OESOPHAGUS	ENST00000306085	0.6	p.L121Q	NA	0.551389			NA	NA	0	0			ENST00000306085		ENSG00000198300	PEG3
IFRD1	3475	37	7	112097052	112097052	Missense_Mutation	SNP	G	T	NA	KYSE410_OESOPHAGUS	ENST00000403825	0.3	p.R123I	NA	10:17:00		38:68	NA	NA	0	0			ENST00000403825		ENSG00000112303	VNN2
MDFIC	29969	37	7	114563521	114563521	Missense_Mutation	SNP	C	A	NA	KYSE410_OESOPHAGUS	ENST00000448022	0.1	p.F34L	NA	2 days, 4:00:00		11 days, 6:04:00	NA	NA	0	0			ENST00000448022		ENSG00000178965	ERICH3
SPAM1	6677	37	7	123594038	123594038	Missense_Mutation	SNP	C	A	NA	KYSE410_OESOPHAGUS	ENST00000439500	0.1	p.D138E	NA	19:15:00		56:83	NA	NA	0	0			ENST00000439500		ENSG00000019169	MARCO
GRM8	2918	37	7	126249469	126249469	Missense_Mutation	SNP	T	C	NA	KYSE410_OESOPHAGUS	ENST00000339582	0.2	p.K481E	NA	15:11:00		2 days, 3:55:00	NA	NA	0	0			ENST00000339582		ENSG00000118322	ATP10B
FLNC	2318	37	7	128481319	128481319	Missense_Mutation	SNP	G	A	NA	KYSE410_OESOPHAGUS	ENST00000325888	0.8	p.E637K	NA	08:41:00			0.418056	NA	0	0			ENST00000325888		ENSG00000162433	AK4
EXOC4	60412	37	7	133682287	133682287	Missense_Mutation	SNP	C	T	NA	KYSE410_OESOPHAGUS	ENST00000253861	0.4	p.P750L	NA	05:22:00	49:221		NA	NA	0	0			ENST00000253861		ENSG00000184954	OR6C70
TRIM24	8805	37	7	138145583	138145583	Missense_Mutation	SNP	G	T	NA	KYSE410_OESOPHAGUS	ENST00000343526	0.4	p.G97V	NA	12:26:00	06:10:00	07:10:00		NA	0	0			ENST00000343526		ENSG00000206579	XKR4
CLEC2L	154790	37	7	139225079	139225079	Missense_Mutation	SNP	G	A	NA	KYSE410_OESOPHAGUS	ENST00000422142	0.2	p.C93Y	NA	05:29:00		05:05:00	NA	NA	0	0			ENST00000422142		ENSG00000158163	DZIP1L
MGAM	8972	37	7	141756708	141756708	Missense_Mutation	SNP	C	T	NA	KYSE410_OESOPHAGUS	ENST00000549489	0.2	p.P1220L	NA	10:07:00		88:90	NA	NA	8.274e-06	0			ENST00000549489		ENSG00000123500	COL10A1
MGAM	8972	37	7	141763308	141763308	Missense_Mutation	SNP	G	A	NA	KYSE410_OESOPHAGUS	ENST00000549489	0.2	p.E1423K	NA	18:42:00		27:83	NA	NA	0	0			ENST00000549489		ENSG00000114270	COL7A1
RP11-1220K2.2	0	37	7	141921460	141921460	Missense_Mutation	SNP	C	G	NA	KYSE410_OESOPHAGUS	ENST00000477922	0.3	p.H2383Q	NA	1 day, 13:00:00			NA	NA	0	0			ENST00000477922		ENSG00000180479	ZNF571
TAS2R39	259285	37	7	142880947	142880947	Missense_Mutation	SNP	C	T	NA	KYSE410_OESOPHAGUS	ENST00000446620	0.1	p.L146F	NA	05:32:00			NA	NA	8.278e-06	0			ENST00000446620		ENSG00000235568	NFAM1
CLCN1	1180	37	7	143042838	143042838	Missense_Mutation	SNP	C	T	NA	KYSE410_OESOPHAGUS	ENST00000343257	0.2	p.L719F	NA	07:41:00			NA	NA	0	0			ENST00000343257		ENSG00000132692	BCAN
ZNF862	643641	37	7	149558291	149558291	Missense_Mutation	SNP	T	C	NA	KYSE410_OESOPHAGUS	ENST00000223210	0.4	p.L681P	NA	13:37:00		15:35:00	NA	NA	0	0			ENST00000223210		ENSG00000185245	GP1BA
KMT2C	58508	37	7	151896424	151896424	Missense_Mutation	SNP	C	A	NA	KYSE410_OESOPHAGUS	ENST00000262189	0.6	p.D1405Y	NA	05:17:00		31:76	35:100	NA	0	0			ENST00000262189		ENSG00000054690	PLEKHH1
NCAPG2	54892	37	7	158494545	158494545	Missense_Mutation	SNP	C	T	NA	KYSE410_OESOPHAGUS	ENST00000409423	0.1	p.V16I	NA	1 day, 12:00:00	10 days, 16:01:00	2 days, 7:05:00	NA	NA	1.655e-05	0			ENST00000409423		ENSG00000189132	FAM47B
MYOM2	9172	37	8	2007349	2007349	Missense_Mutation	SNP	C	G	NA	KYSE410_OESOPHAGUS	ENST00000262113	0.4	p.H212Q	NA	08:06:00		06:12:00	NA	NA	0	0			ENST00000262113		ENSG00000185823	NPAP1
SLC7A2	6542	37	8	17401117	17401117	Missense_Mutation	SNP	G	A	NA	KYSE410_OESOPHAGUS	ENST00000494857	0.1	p.G90E	NA	08:49:00	07:25:00	12:54:00	NA	NA	0	0			ENST00000494857		ENSG00000008735	MAPK8IP2
SCARA5	286133	37	8	27779418	27779418	Missense_Mutation	SNP	G	T	NA	KYSE410_OESOPHAGUS	ENST00000354914	0.3	p.Q196K	NA	0.561806		03:20:00		NA	0	0			ENST00000354914		ENSG00000185838	GNB1L
WHSC1L1	54904	37	8	38173540	38173540	Missense_Mutation	SNP	A	G	NA	KYSE410_OESOPHAGUS	ENST00000317025	0.8	p.S626P	NA	21:28:00	1 day, 5:43:00	42:75	44:74	NA	0	0			ENST00000317025		ENSG00000168930	TRIM49
XKR4	114786	37	8	56436352	56436352	Missense_Mutation	SNP	C	A	NA	KYSE410_OESOPHAGUS	ENST00000327381	0.6	p.L507M	NA	04:36:00			NA	NA	0	0			ENST00000327381		ENSG00000185156	MFSD6L
RAB2A	5862	37	8	61496801	61496801	Missense_Mutation	SNP	C	T	NA	KYSE410_OESOPHAGUS	ENST00000262646	0.7	p.S74L	NA	06:28:00	63:293		NA	NA	0	0			ENST00000262646		ENSG00000182400	TRAPPC6B
SLCO5A1	81796	37	8	70585232	70585232	Missense_Mutation	SNP	C	T	NA	KYSE410_OESOPHAGUS	ENST00000260126	0.4	p.E807K	NA	23:07:00		1 day, 10:18:00	NA	NA	0	0			ENST00000260126		ENSG00000184557	SOCS3
XKR9	389668	37	8	71646419	71646419	Missense_Mutation	SNP	G	C	NA	KYSE410_OESOPHAGUS	ENST00000408926	0.3	p.R294S	NA	07:11:00		13:48:00	NA	NA	0	0			ENST00000408926		ENSG00000185177	ZNF479
TRPA1	8989	37	8	72950261	72950261	Missense_Mutation	SNP	C	A	NA	KYSE410_OESOPHAGUS	ENST00000262209	0.4	p.S781I	NA	07:11:00		06:30:00	NA	NA	0	0			ENST00000262209		ENSG00000075035	WSCD2
UBR5	51366	37	8	103310703	103310703	Missense_Mutation	SNP	A	G	NA	KYSE410_OESOPHAGUS	ENST00000520539	0.1	p.M1114T	NA	04:18:00	51:249	0.977083	0.695139	NA	0	0			ENST00000520539		ENSG00000182591	KRTAP11-1
AZIN1	51582	37	8	103848490	103848490	Missense_Mutation	SNP	C	A	NA	KYSE410_OESOPHAGUS	ENST00000337198	0.5	p.G193V	NA	26:62	239:701	44:171	NA	NA	0	0			ENST00000337198		ENSG00000172270	BSG
ENPP2	5168	37	8	120650753	120650753	Missense_Mutation	SNP	G	T	NA	KYSE410_OESOPHAGUS	ENST00000075322	0.6	p.F16L	NA	07:42:00			NA	NA	0	0			ENST00000075322		ENSG00000213859	KCTD11
GSDMC	56169	37	8	130760982	130760982	Missense_Mutation	SNP	C	T	NA	KYSE410_OESOPHAGUS	ENST00000276708	0.4	p.R431K	NA	0.425694		0.647222	NA	NA	0	0			ENST00000276708		ENSG00000204880	KRTAP4-8
FAM135B	51059	37	8	139180212	139180212	Missense_Mutation	SNP	C	A	NA	KYSE410_OESOPHAGUS	ENST00000395297	0.1	p.C395F	NA	08:52:00			NA	NA	0	0			ENST00000395297		ENSG00000182791	CCDC87
BAI1	575	37	8	143604037	143604037	Missense_Mutation	SNP	T	C	NA	KYSE410_OESOPHAGUS	ENST00000517894	0.1	p.F1071L	NA	0.715972				NA	0	0			ENST00000517894		ENSG00000186472	PCLO
RHPN1	114822	37	8	144461234	144461234	Missense_Mutation	SNP	T	A	NA	KYSE410_OESOPHAGUS	ENST00000289013	0.6	p.F246Y	NA	0.920833			NA	NA	0	0			ENST00000289013		ENSG00000240386	LCE1F
ZC3H3	23144	37	8	144620804	144620804	Missense_Mutation	SNP	G	A	NA	KYSE410_OESOPHAGUS	ENST00000262577	0.5	p.R245W	NA	0.513889		08:34:00	NA	NA	1.651e-05	0			ENST00000262577		ENSG00000186642	PDE2A
HSF1	3297	37	8	145515485	145515485	Missense_Mutation	SNP	C	T	NA	KYSE410_OESOPHAGUS	ENST00000528838	0.1	p.P16S	NA	09:48:00	0.906944			NA	0	0			ENST00000528838		ENSG00000186440	OR6P1
SPATA6L	55064	37	9	4617957	4617957	Missense_Mutation	SNP	G	A	NA	KYSE410_OESOPHAGUS	ENST00000454239	0.2	p.P321S	NA	07:17:00		18:29:00	NA	NA	0	0			ENST00000454239		ENSG00000187091	PLCD1
IFNA21	3452	37	9	21166467	21166467	Missense_Mutation	SNP	G	A	NA	KYSE410_OESOPHAGUS	ENST00000380225	0.1	p.P49S	NA	06:38:00		46:127	NA	NA	1.647e-05	0			ENST00000380225		ENSG00000197403	OR6N1
TPM2	7169	37	9	35685272	35685272	Missense_Mutation	SNP	G	A	NA	KYSE410_OESOPHAGUS	ENST00000360958	0.2	p.A186V	NA	23:10:00	1 day, 0:21:00	17:07:00	NA	NA	0	0			ENST00000360958		ENSG00000163395	IGFN1
ALDH1B1	219	37	9	38396634	38396634	Missense_Mutation	SNP	G	A	NA	KYSE410_OESOPHAGUS	ENST00000377698	0.3	p.D297N	NA	08:21:00		15:29:00	NA	NA	8.236e-06	0			ENST00000377698		ENSG00000186417	GLDN
ANKRD18A	253650	37	9	38620228	38620228	Missense_Mutation	SNP	T	C	NA	KYSE410_OESOPHAGUS	ENST00000399703	0.5	p.M19V	NA	1 day, 0:10:00	12:03:00	17:09:00	NA	NA	0	0			ENST00000399703		ENSG00000135226	UGT2B28
CNTNAP3	79937	37	9	39133127	39133127	Missense_Mutation	SNP	C	A	NA	KYSE410_OESOPHAGUS	ENST00000297668	0.6	p.A628S	NA	06:11:00			NA	NA	0	0			ENST00000297668		ENSG00000167992	VWCE
FAM189A2	9413	37	9	72006601	72006601	Missense_Mutation	SNP	T	C	NA	KYSE410_OESOPHAGUS	ENST00000257515	0.8	p.C412R	NA	04:36:00			NA	NA	0	0			ENST00000257515		ENSG00000147649	MTDH
PRUNE2	158471	37	9	79321420	79321420	Missense_Mutation	SNP	G	T	NA	KYSE410_OESOPHAGUS	ENST00000376718	0.3	p.Q1924K	NA	11:23:00		61:142	NA	NA	0	0			ENST00000376718		ENSG00000155506	LARP1
SPATA31E1	286234	37	9	90503669	90503669	Missense_Mutation	SNP	G	A	NA	KYSE410_OESOPHAGUS	ENST00000325643	0.5	p.A1423T	NA	09:23:00		14:26:00	NA	NA	0	0			ENST00000325643		ENSG00000167693	NXN
GRIN3A	116443	37	9	104448930	104448930	Missense_Mutation	SNP	T	A	NA	KYSE410_OESOPHAGUS	ENST00000361820	0.3	p.N418Y	NA	15:15:00		48:66	NA	NA	0	0			ENST00000361820		ENSG00000155096	AZIN1
OR13C9	286362	37	9	107380250	107380250	Missense_Mutation	SNP	G	A	NA	KYSE410_OESOPHAGUS	ENST00000259362	0.1	p.P79L	NA	06:24:00		27:117	NA	NA	0	0			ENST00000259362		ENSG00000128271	ADORA2A
OR13D1	286365	37	9	107456910	107456910	Missense_Mutation	SNP	A	G	NA	KYSE410_OESOPHAGUS	ENST00000318763	0.5	p.I70V	NA	1 day, 3:13:00		178:168	NA	NA	0	0			ENST00000318763		ENSG00000182621	PLCB1
SVEP1	79987	37	9	113243645	113243645	Missense_Mutation	SNP	T	G	NA	KYSE410_OESOPHAGUS	ENST00000401783	0.2	p.N748H	NA	06:32:00		0.7125	NA	NA	0	0			ENST00000401783		ENSG00000078295	ADCY2
MUSK	4593	37	9	113509955	113509955	Missense_Mutation	SNP	A	C	NA	KYSE410_OESOPHAGUS	ENST00000374448	0.4	p.D263A	NA	08:31:00		87:291	0.709722	NA	0	0			ENST00000374448		ENSG00000076555	ACACB
CRB2	286204	37	9	126133669	126133669	Missense_Mutation	SNP	A	G	NA	KYSE410_OESOPHAGUS	ENST00000373631	0.3	p.R750G	NA	11:29:00		06:36:00	NA	NA	0	0			ENST00000373631		ENSG00000164465	DCBLD1
AL354898.1	0	37	9	133278227	133278227	Missense_Mutation	SNP	G	A	NA	KYSE410_OESOPHAGUS	ENST00000277491	0.7	p.C58Y	NA	12:42:00			NA	NA	0	0			ENST00000277491		ENSG00000111879	FAM184A
ABL1	25	37	9	133730193	133730193	Missense_Mutation	SNP	A	G	NA	KYSE410_OESOPHAGUS	ENST00000318560	0.5	p.K87E	NA	10:24:00	0.792361		07:31:00	NA	0	0			ENST00000318560		ENSG00000179603	GRM8
DDX31	64794	37	9	135545278	135545278	Missense_Mutation	SNP	A	G	NA	KYSE410_OESOPHAGUS	ENST00000372159	0.3	p.F120S	NA	2 days, 8:00:00	3 days, 11:01:00	05:01:00	NA	NA	0	0			ENST00000372159		ENSG00000152592	DMP1
PNPLA7	375775	37	9	140387477	140387477	Missense_Mutation	SNP	C	T	NA	KYSE410_OESOPHAGUS	ENST00000277531	0.4	p.G704R	NA	06:14:00	05:05:00	21:37:00	NA	NA	0	0			ENST00000277531		ENSG00000179930	ZNF648
EHMT1	79813	37	9	140637910	140637910	Missense_Mutation	SNP	C	A	NA	KYSE410_OESOPHAGUS	ENST00000460843	0.1	p.T304N	NA	15:15:00	71:77	1 day, 22:42:00	NA	NA	0	0			ENST00000460843		ENSG00000185056	C5orf47
DKFZP667F0711	0	37	10	6392736	6392736	Missense_Mutation	SNP	A	G	NA	KYSE410_OESOPHAGUS	ENST00000391437	0.1	p.I153V	NA	16:17:00			NA	NA	0	0			ENST00000391437		ENSG00000101180	HRH3
SFMBT2	57713	37	10	7409667	7409667	Missense_Mutation	SNP	T	C	NA	KYSE410_OESOPHAGUS	ENST00000361972	0.4	p.D127G	NA	14:22:00		19:20:00	NA	NA	0	0			ENST00000361972		ENSG00000153107	ANAPC1
ITIH2	3698	37	10	7762874	7762874	Missense_Mutation	SNP	C	G	NA	KYSE410_OESOPHAGUS	ENST00000358415	0.4	p.T229R	NA	07:33:00			NA	NA	0	0			ENST00000358415		ENSG00000181378	CFAP65
RSU1	6251	37	10	16794564	16794564	Missense_Mutation	SNP	C	A	NA	KYSE410_OESOPHAGUS	ENST00000377921	0.3	p.R191L	NA	22:27:00	204:183	82:118	NA	NA	4.942e-05	0			ENST00000377921		ENSG00000008083	JARID2
MYO3A	53904	37	10	26459458	26459458	Missense_Mutation	SNP	G	C	NA	KYSE410_OESOPHAGUS	ENST00000265944	0.5	p.E1130Q	NA	04:28:00		11:35:00	06:19:00	NA	0	0			ENST00000265944		ENSG00000188886	ASTL
APBB1IP	54518	37	10	26800746	26800746	Missense_Mutation	SNP	G	A	NA	KYSE410_OESOPHAGUS	ENST00000376236	0.4	p.R201Q	NA	15:03:00		1 day, 16:55:00	58:64	NA	8.236e-06	0			ENST00000376236		ENSG00000166130	IKBIP
SVIL	6840	37	10	29839785	29839785	Missense_Mutation	SNP	C	A	NA	KYSE410_OESOPHAGUS	ENST00000355867	0.4	p.G190C	NA	17:15:00	2 days, 21:02:00	1 day, 14:41:00	NA	NA	4.942e-05	0			ENST00000355867		ENSG00000173572	NLRP13
ZNF487	642819	37	10	43976892	43976892	Missense_Mutation	SNP	A	G	NA	KYSE410_OESOPHAGUS	ENST00000431662	0.1	p.D114G	NA	05:20:00	02:05:00	38:86	NA	NA	0	0			ENST00000431662		ENSG00000188037	CLCN1
PCDH15	65217	37	10	55913035	55913035	Missense_Mutation	SNP	C	G	NA	KYSE410_OESOPHAGUS	ENST00000320301	0.6	p.D537H	NA	08:05:00		14:40:00	1 day, 1:52:00	NA	0	0			ENST00000320301		ENSG00000122779	TRIM24
RTKN2	219790	37	10	63958119	63958119	Missense_Mutation	SNP	C	A	NA	KYSE410_OESOPHAGUS	ENST00000373789	0.3	p.G460C	NA	06:31:00		0.767361	NA	NA	0	0			ENST00000373789		ENSG00000054654	SYNE2
EGR2	1959	37	10	64575695	64575695	Missense_Mutation	SNP	G	A	NA	KYSE410_OESOPHAGUS	ENST00000242480	0.3	p.A32V	NA	1 day, 18:00:00	10:00:00	2 days, 19:02:00	NA	NA	0	0			ENST00000242480		ENSG00000038382	TRIO
DDX21	9188	37	10	70742411	70742411	Missense_Mutation	SNP	G	A	NA	KYSE410_OESOPHAGUS	ENST00000354185	0.4	p.R732Q	NA	05:12:00	85:398		NA	NA	1.647e-05	0			ENST00000354185		ENSG00000135776	ABCB10
ADAMTS14	140766	37	10	72520248	72520248	Missense_Mutation	SNP	C	A	NA	KYSE410_OESOPHAGUS	ENST00000373207	0.1	p.P1104Q	NA	19:11:00		1 day, 0:09:00	NA	NA	0	0			ENST00000373207		ENSG00000187510	PLEKHG7
DLG5	9231	37	10	79566528	79566528	Missense_Mutation	SNP	G	A	NA	KYSE410_OESOPHAGUS	ENST00000372391	0.2	p.P1652L	NA	08:17:00	65:119	20:44:00	NA	NA	0	0			ENST00000372391		ENSG00000189184	PCDH18
SFTPA2	729238	37	10	81317057	81317057	Missense_Mutation	SNP	G	A	NA	KYSE410_OESOPHAGUS	ENST00000372325	0.2	p.R219W	NA	05:31:00			NA	NA	0	0			ENST00000372325		ENSG00000154305	MIA3
KIF20B	9585	37	10	91532568	91532568	Missense_Mutation	SNP	A	G	NA	KYSE410_OESOPHAGUS	ENST00000371728	0.3	p.I1789V	NA	17:00:00	11 days, 7:00:00	5 days, 23:03:00	NA	NA	1.647e-05	0			ENST00000371728		ENSG00000100852	ARHGAP5
CYP26A1	1592	37	10	94834916	94834916	Missense_Mutation	SNP	C	T	NA	KYSE410_OESOPHAGUS	ENST00000224356	0.4	p.A239V	NA	1 day, 14:01:00		18:01:00	NA	NA	0	0			ENST00000224356		ENSG00000118898	PPL
FFAR4	338557	37	10	95326688	95326688	Missense_Mutation	SNP	C	T	NA	KYSE410_OESOPHAGUS	ENST00000371483	0.4	p.R71C	NA	1 day, 6:00:00		09:00:00	NA	NA	0	0			ENST00000371483		ENSG00000104067	TJP1
CNNM1	26507	37	10	101090505	101090505	Missense_Mutation	SNP	C	T	NA	KYSE410_OESOPHAGUS	ENST00000356713	0.4	p.S454F	NA	10:23:00			NA	NA	0	0			ENST00000356713		ENSG00000072736	NFATC3
ABCC2	1244	37	10	101577095	101577095	Missense_Mutation	SNP	T	C	NA	KYSE410_OESOPHAGUS	ENST00000370449	0.4	p.W709R	NA	1 day, 11:00:00		1 day, 19:00:00	NA	NA	8.236e-06	0			ENST00000370449		ENSG00000106113	CRHR2
HPS6	79803	37	10	103826681	103826681	Missense_Mutation	SNP	G	C	NA	KYSE410_OESOPHAGUS	ENST00000299238	0.5	p.E484Q	NA	11:21:00	16:46:00	08:19:00	NA	NA	0	0			ENST00000299238		ENSG00000186866	POFUT2
MUC5B	727897	37	11	1248359	1248359	Missense_Mutation	SNP	G	A	NA	KYSE410_OESOPHAGUS	ENST00000529681	0.1	p.G187E	NA	16:33:00		03:13:00	NA	NA	0	0			ENST00000529681		ENSG00000158089	GALNT14
MUC5B	727897	37	11	1270934	1270934	Missense_Mutation	SNP	C	T	NA	KYSE410_OESOPHAGUS	ENST00000529681	0.1	p.T4275I	NA	23:19:00		112:140	NA	NA	0	0			ENST00000529681		ENSG00000150667	FSIP1
OSBPL5	114879	37	11	3141802	3141802	Missense_Mutation	SNP	C	A	NA	KYSE410_OESOPHAGUS	ENST00000263650	0.7	p.G152V	NA	04:36:00			NA	NA	0	0			ENST00000263650		ENSG00000175054	ATR
TRIM21	6737	37	11	4409624	4409624	Missense_Mutation	SNP	T	A	NA	KYSE410_OESOPHAGUS	ENST00000254436	0.7	p.K214I	NA	04:31:00			NA	NA	0	0			ENST00000254436		ENSG00000103742	IGDCC4
TRIM68	55128	37	11	4623553	4623553	Missense_Mutation	SNP	C	A	NA	KYSE410_OESOPHAGUS	ENST00000300747	0.5	p.Q204H	NA	19:14:00	15:11:00	14:14:00	NA	NA	0	0			ENST00000300747		ENSG00000100243	CYB5R3
OR56B4	196335	37	11	6129829	6129829	Missense_Mutation	SNP	C	T	NA	KYSE410_OESOPHAGUS	ENST00000316529	0.3	p.P274L	NA	05:22:00		0.799306	NA	NA	0	0			ENST00000316529		ENSG00000165732	DDX21
DNHD1	144132	37	11	6554336	6554336	Missense_Mutation	SNP	G	A	NA	KYSE410_OESOPHAGUS	ENST00000527990	0.2	p.M809I	NA	1 day, 7:00:00	13:00:00		NA	NA	0	0			ENST00000527990		ENSG00000187391	MAGI2
NLRP14	338323	37	11	7064633	7064633	Missense_Mutation	SNP	G	A	NA	KYSE410_OESOPHAGUS	ENST00000299481	0.4	p.S459N	NA	06:33:00		32:88	NA	NA	8.236e-06	0			ENST00000299481		ENSG00000198276	UCKL1
RIC3	79608	37	11	8132384	8132384	Missense_Mutation	SNP	G	T	NA	KYSE410_OESOPHAGUS	ENST00000309737	0.6	p.A324E	NA	04:30:00			NA	NA	0	0			ENST00000309737		ENSG00000196876	SCN8A
SCUBE2	57758	37	11	9048947	9048947	Missense_Mutation	SNP	C	T	NA	KYSE410_OESOPHAGUS	ENST00000309263	0.3	p.D860N	NA	1 day, 11:00:00		1 day, 7:01:00	NA	NA	4.118e-05	0			ENST00000309263		ENSG00000197977	ELOVL2
MRGPRX1	259249	37	11	18956195	18956195	Missense_Mutation	SNP	G	A	NA	KYSE410_OESOPHAGUS	ENST00000302797	0.3	p.A46V	NA	0.79375			NA	NA	0	0			ENST00000302797		ENSG00000164318	EGFLAM
ANO3	63982	37	11	26655790	26655790	Missense_Mutation	SNP	C	G	NA	KYSE410_OESOPHAGUS	ENST00000256737	0.3	p.A638G	NA	06:15:00		23:54:00	NA	NA	0	0			ENST00000256737		ENSG00000168079	SCARA5
METTL15	196074	37	11	28352056	28352056	Missense_Mutation	SNP	G	A	NA	KYSE410_OESOPHAGUS	ENST00000407364	0.3	p.E298K	NA	05:38:00	0.593056	53:205	NA	NA	0	0			ENST00000407364		ENSG00000133961	NUMB
TRAF6	7189	37	11	36511783	36511783	Missense_Mutation	SNP	G	A	NA	KYSE410_OESOPHAGUS	ENST00000526995	0.1	p.R392C	NA	16:35:00	1 day, 3:52:00	56:121	151:243	NA	0	0			ENST00000526995		ENSG00000198182	ZNF607
ACCSL	390110	37	11	44080144	44080144	Missense_Mutation	SNP	T	C	NA	KYSE410_OESOPHAGUS	ENST00000378832	0.1	p.F507L	NA	08:36:00		1.00694	NA	NA	0	0			ENST00000378832		ENSG00000032219	ARID4A
OR4A47	403253	37	11	48510718	48510718	Missense_Mutation	SNP	G	A	NA	KYSE410_OESOPHAGUS	ENST00000446524	0.1	p.C125Y	NA	15:11:00		1 day, 10:30:00	NA	NA	0	0			ENST00000446524		ENSG00000196268	ZNF493
OR8H2	390151	37	11	55872724	55872724	Missense_Mutation	SNP	T	A	NA	KYSE410_OESOPHAGUS	ENST00000313503	0.1	p.F69Y	NA	07:18:00		130:161	NA	NA	0	0			ENST00000313503		ENSG00000197321	SVIL
VWCE	220001	37	11	61045931	61045931	Missense_Mutation	SNP	C	T	NA	KYSE410_OESOPHAGUS	ENST00000335613	0.5	p.V448I	NA	1 day, 9:00:00		3 days, 7:04:00	NA	NA	0	0			ENST00000335613		ENSG00000198369	SPRED2
B3GAT3	26229	37	11	62383211	62383211	Missense_Mutation	SNP	G	A	NA	KYSE410_OESOPHAGUS	ENST00000265471	0.5	p.R324W	NA	11:21:00		07:24:00	NA	NA	8.236e-06	0			ENST00000265471		ENSG00000197953	AADACL2
HRASLS5	117245	37	11	63258503	63258503	Missense_Mutation	SNP	C	T	NA	KYSE410_OESOPHAGUS	ENST00000301790	0.4	p.G2S	NA	11:26:00			NA	NA	0	0			ENST00000301790		ENSG00000198162	MAN1A2
CCDC87	55231	37	11	66359379	66359379	Missense_Mutation	SNP	G	A	NA	KYSE410_OESOPHAGUS	ENST00000333861	0.3	p.R370C	NA	33:73		24:80	NA	NA	1.647e-05	0			ENST00000333861		ENSG00000159140	SON
LRFN4	78999	37	11	66627136	66627136	Missense_Mutation	SNP	C	G	NA	KYSE410_OESOPHAGUS	ENST00000309602	0.4	p.L460V	NA	24:88	168:191	1 day, 4:52:00	NA	NA	0	0			ENST00000309602		ENSG00000119946	CNNM1
MRGPRF	116535	37	11	68772934	68772934	Missense_Mutation	SNP	T	G	NA	KYSE410_OESOPHAGUS	ENST00000309099	0.6	p.I282L	NA	4 days, 20:42:00		11:10:00	NA	NA	0	0			ENST00000309099		ENSG00000197863	ZNF790
PDE2A	5138	37	11	72296422	72296422	Missense_Mutation	SNP	C	T	NA	KYSE410_OESOPHAGUS	ENST00000334456	0.5	p.A427T	NA	05:34:00			NA	NA	0	0			ENST00000334456		ENSG00000005844	ITGAL
TENM4	26011	37	11	78482109	78482109	Missense_Mutation	SNP	G	T	NA	KYSE410_OESOPHAGUS	ENST00000278550	0.7	p.L823M	NA	17:15:00		13:12:00	NA	NA	0	0			ENST00000278550		ENSG00000196422	PPP1R26
CREBZF	58487	37	11	85375027	85375027	Missense_Mutation	SNP	T	A	NA	KYSE410_OESOPHAGUS	ENST00000527447	0.1	p.D298V	NA	23:00:00	2 days, 16:00:00	2 days, 15:01:00	NA	NA	0	0			ENST00000527447		ENSG00000143537	ADAM15
CNTN5	53942	37	11	100141880	100141880	Missense_Mutation	SNP	T	G	NA	KYSE410_OESOPHAGUS	ENST00000524871	0.1	p.W741G	NA	05:24:00				NA	0	0			ENST00000524871		ENSG00000111642	CHD4
DYNC2H1	79659	37	11	103033862	103033862	Missense_Mutation	SNP	C	A	NA	KYSE410_OESOPHAGUS	ENST00000375735	0.2	p.L1533M	NA	2 days, 10:17:00	1 day, 2:08:00	788:239	NA	NA	1.655e-05	0			ENST00000375735		ENSG00000165973	NELL1
ATM	472	37	11	108139268	108139268	Missense_Mutation	SNP	C	T	NA	KYSE410_OESOPHAGUS	ENST00000452508	0.2	p.R924W	NA	0.894444		89:437	99:484	NA	4.942e-05	0			ENST00000452508		ENSG00000197410	DCHS2
ATM	472	37	11	108204666	108204666	Missense_Mutation	SNP	G	A	NA	KYSE410_OESOPHAGUS	ENST00000452508	0.2	p.D2661N	NA	0.652778				NA	0	0			ENST00000452508		ENSG00000196832	OR11G2
DLAT	1737	37	11	111904153	111904153	Missense_Mutation	SNP	C	T	NA	KYSE410_OESOPHAGUS	ENST00000280346	0.6	p.T229I	NA	14:14:00	102:106	1 day, 7:20:00	NA	NA	2.471e-05	0			ENST00000280346		ENSG00000114416	FXR1
SORL1	6653	37	11	121498444	121498444	Missense_Mutation	SNP	G	T	NA	KYSE410_OESOPHAGUS	ENST00000260197	0.7	p.G2182V	NA	08:24:00	1 day, 1:57:00	05:23:00	15:37:00	NA	0	0			ENST00000260197		ENSG00000082684	SEMA5B
ST3GAL4	6484	37	11	126277508	126277508	Missense_Mutation	SNP	C	T	NA	KYSE410_OESOPHAGUS	ENST00000526727	0.1	p.S107F	NA	09:23:00	62:187	56:171	NA	NA	0	0			ENST00000526727		ENSG00000180257	ZNF816
ARHGAP32	9743	37	11	128842865	128842865	Missense_Mutation	SNP	C	A	NA	KYSE410_OESOPHAGUS	ENST00000310343	0.9	p.R1165I	NA	16:12:00	1 day, 12:53:00	60:72	NA	NA	0	0			ENST00000310343		ENSG00000196277	GRM7
SNX19	399979	37	11	130785420	130785420	Missense_Mutation	SNP	C	T	NA	KYSE410_OESOPHAGUS	ENST00000265909	0.4	p.V139I	NA	05:35:00		06:36:00	0.422917	NA	0	0			ENST00000265909		ENSG00000176915	ANKLE2
SLC6A12	6539	37	12	307154	307154	Missense_Mutation	SNP	C	T	NA	KYSE410_OESOPHAGUS	ENST00000428720	0.1	p.G288S	NA	07:47:00		0.54375	NA	NA	0	0			ENST00000428720		ENSG00000213782	DDX47
NOP2	4839	37	12	6666403	6666403	Missense_Mutation	SNP	G	A	NA	KYSE410_OESOPHAGUS	ENST00000322166	0.5	p.S732F	NA	13:45:00	113:567	65:418	NA	NA	0	0			ENST00000322166		ENSG00000151655	ITIH2
CHD4	1108	37	12	6680075	6680075	Missense_Mutation	SNP	C	G	NA	KYSE410_OESOPHAGUS	ENST00000357008	0.2	p.S1894T	NA	0.500694		86:393	NA	NA	0	0			ENST00000357008		ENSG00000197013	ZNF429
A2ML1	144568	37	12	9027596	9027596	Missense_Mutation	SNP	C	T	NA	KYSE410_OESOPHAGUS	ENST00000299698	0.7	p.P1452S	NA	08:31:00		1.00069	NA	NA	0	0			ENST00000299698		ENSG00000198053	SIRPA
DDX47	51202	37	12	12978967	12978967	Missense_Mutation	SNP	G	C	NA	KYSE410_OESOPHAGUS	ENST00000358007	0.3	p.A357P	NA	1 day, 5:17:00	604:362	1 day, 21:30:00	NA	NA	0	0			ENST00000358007		ENSG00000196758	AC079612.1
KIAA1467	57613	37	12	13220139	13220139	Missense_Mutation	SNP	C	G	NA	KYSE410_OESOPHAGUS	ENST00000197268	0.8	p.R351G	NA	07:48:00	04:24:00	0.754167	NA	NA	0	0			ENST00000197268		ENSG00000009413	REV3L
GRIN2B	2904	37	12	13716789	13716789	Missense_Mutation	SNP	C	T	NA	KYSE410_OESOPHAGUS	ENST00000609686	0.1	p.G1128E	NA	07:34:00			38:133	NA	0	0			ENST00000609686		ENSG00000118873	RAB3GAP2
SLCO1C1	53919	37	12	20896267	20896267	Missense_Mutation	SNP	G	C	NA	KYSE410_OESOPHAGUS	ENST00000266509	0.2	p.A588P	NA	10:34:00		1.07986	NA	NA	0	0			ENST00000266509		ENSG00000180777	ANKRD30B
FGD4	121512	37	12	32552828	32552828	Missense_Mutation	SNP	C	T	NA	KYSE410_OESOPHAGUS	ENST00000534526	0.2	p.P34L	NA	1 day, 11:29:00	03:09:00		NA	NA	0	0			ENST00000534526		ENSG00000175265	GOLGA8A
DDX23	9416	37	12	49225872	49225872	Missense_Mutation	SNP	C	G	NA	KYSE410_OESOPHAGUS	ENST00000308025	0.3	p.E685Q	NA	13:50:00	108:545	0.695833	NA	NA	0	0			ENST00000308025		ENSG00000109339	MAPK10
CCDC65	85478	37	12	49314738	49314738	Missense_Mutation	SNP	A	C	NA	KYSE410_OESOPHAGUS	ENST00000320516	0.4	p.E351A	NA	19:50:00		41:77	NA	NA	8.236e-06	0			ENST00000320516		ENSG00000104818	CGB2
KMT2D	8085	37	12	49426776	49426776	Missense_Mutation	SNP	C	A	NA	KYSE410_OESOPHAGUS	ENST00000301067	0.7	p.Q3904H	NA	16:41:00	42:63		NA	NA	0	0			ENST00000301067		ENSG00000197705	KLHL14
SLC4A8	9498	37	12	51863490	51863490	Missense_Mutation	SNP	C	T	NA	KYSE410_OESOPHAGUS	ENST00000453097	0.2	p.S481F	NA	10:53:00		34:103	NA	NA	0	0			ENST00000453097		ENSG00000196218	RYR1
KRT18	3875	37	12	53345606	53345606	Missense_Mutation	SNP	C	T	NA	KYSE410_OESOPHAGUS	ENST00000388835	0.3	p.S305F	NA	06:36:00		16:55:00	NA	NA	0	0			ENST00000388835		ENSG00000198601	OR2M2
ITGB7	3695	37	12	53591663	53591663	Missense_Mutation	SNP	G	A	NA	KYSE410_OESOPHAGUS	ENST00000267082	0.5	p.P92S	NA	11:09:00			NA	NA	0	0			ENST00000267082		ENSG00000221866	PLXNA4
MIP	4284	37	12	56845189	56845189	Missense_Mutation	SNP	G	A	NA	KYSE410_OESOPHAGUS	ENST00000257979	0.4	p.L223F	NA	11:50:00		32:141	NA	NA	0	0			ENST00000257979		ENSG00000126259	KIRREL2
MYO1A	4640	37	12	57424087	57424087	Missense_Mutation	SNP	C	A	NA	KYSE410_OESOPHAGUS	ENST00000442789	0.2	p.R833L	NA	1 day, 8:48:00		28:68	NA	NA	8.236e-06	0			ENST00000442789		ENSG00000134762	DSC3
WIF1	11197	37	12	65461549	65461549	Missense_Mutation	SNP	C	T	NA	KYSE410_OESOPHAGUS	ENST00000286574	0.4	p.R187Q	NA	22:33:00		23:39:00	1 day, 2:53:00	NA	0	0			ENST00000286574		ENSG00000239732	TLR9
GRIP1	23426	37	12	66773175	66773175	Missense_Mutation	SNP	C	G	NA	KYSE410_OESOPHAGUS	ENST00000398016	0.3	p.D784H	NA	09:50:00	09:31:00	57:341	NA	NA	0	0			ENST00000398016		ENSG00000116221	MRPL37
LRRIQ1	84125	37	12	85450916	85450916	Missense_Mutation	SNP	A	T	NA	KYSE410_OESOPHAGUS	ENST00000393217	0.2	p.D782V	NA	10:15:00	09:04:00	137:314	NA	NA	0	0			ENST00000393217		ENSG00000132554	RGS22
GALNT4	8693	37	12	89917185	89917185	Missense_Mutation	SNP	C	T	NA	KYSE410_OESOPHAGUS	ENST00000529983	0.2	p.R381Q	NA	18:49:00	08:25:00	57:85	NA	NA	0	0			ENST00000529983		ENSG00000109625	CPZ
PLXNC1	10154	37	12	94543544	94543544	Missense_Mutation	SNP	G	A	NA	KYSE410_OESOPHAGUS	ENST00000258526	0.4	p.R266H	NA	11:36:00		03:06:00	NA	NA	0	0			ENST00000258526		ENSG00000197629	MPEG1
SLC25A3	5250	37	12	98991775	98991775	Missense_Mutation	SNP	G	C	NA	KYSE410_OESOPHAGUS	ENST00000228318	0.3	p.E142Q	NA	05:38:00			NA	NA	0	0			ENST00000228318		ENSG00000151914	DST
IKBIP	121457	37	12	99007596	99007596	Missense_Mutation	SNP	C	T	NA	KYSE410_OESOPHAGUS	ENST00000342502	0.2	p.V274M	NA	18:32:00	55:109	60:124	NA	NA	0	0			ENST00000342502		ENSG00000116157	GPX7
STAB2	55576	37	12	104049340	104049340	Missense_Mutation	SNP	A	G	NA	KYSE410_OESOPHAGUS	ENST00000388887	0.2	p.D572G	NA	22:28:00		1 day, 11:50:00	NA	NA	0	0			ENST00000388887		ENSG00000198739	LRRTM3
BTBD11	121551	37	12	107713440	107713440	Missense_Mutation	SNP	G	C	NA	KYSE410_OESOPHAGUS	ENST00000280758	0.5	p.M241I	NA	07:47:00			NA	NA	0	0			ENST00000280758		ENSG00000212907	MT-ND4L
WSCD2	9671	37	12	108589917	108589917	Missense_Mutation	SNP	A	G	NA	KYSE410_OESOPHAGUS	ENST00000332082	0.4	p.K103R	NA	08:53:00		0.980556	NA	NA	0	0			ENST00000332082		ENSG00000198888	MT-ND1
SELPLG	6404	37	12	109017934	109017934	Missense_Mutation	SNP	A	C	NA	KYSE410_OESOPHAGUS	ENST00000550948	0.1	p.D50E	NA	09:56:00		0.739583	NA	NA	0	0			ENST00000550948		ENSG00000171467	ZNF318
ACACB	32	37	12	109696078	109696078	Missense_Mutation	SNP	G	A	NA	KYSE410_OESOPHAGUS	ENST00000338432	0.7	p.G2090E	NA	0.500694				NA	0	0			ENST00000338432		ENSG00000164651	SP8
NAA25	80018	37	12	112480937	112480937	Missense_Mutation	SNP	A	C	NA	KYSE410_OESOPHAGUS	ENST00000261745	0.4	p.F777V	NA	09:39:00	30:122	1.00972	NA	NA	0	0			ENST00000261745		ENSG00000198793	MTOR
HSPB8	26353	37	12	119617397	119617397	Missense_Mutation	SNP	G	A	NA	KYSE410_OESOPHAGUS	ENST00000281938	0.2	p.E94K	NA	05:22:00	1 day, 4:49:00	07:22:00	0.834722	NA	2.471e-05	0			ENST00000281938		ENSG00000158458	NRG2
GLT1D1	144423	37	12	129373266	129373266	Missense_Mutation	SNP	G	A	NA	KYSE410_OESOPHAGUS	ENST00000442111	0.2	p.M100I	NA	14:18:00		14:18:00	NA	NA	1.647e-05	0			ENST00000442111		ENSG00000198795	ZNF521
RNF17	56163	37	13	25404660	25404660	Missense_Mutation	SNP	G	A	NA	KYSE410_OESOPHAGUS	ENST00000255324	0.5	p.D762N	NA	08:25:00		62:227	NA	NA	0	0			ENST00000255324		ENSG00000198804	MT-CO1
FLT3	2322	37	13	28624325	28624325	Missense_Mutation	SNP	C	T	NA	KYSE410_OESOPHAGUS	ENST00000241453	0.7	p.E217K	NA	06:38:00			04:32:00	NA	0	0			ENST00000241453		ENSG00000198785	GRIN3A
NBEA	26960	37	13	36223924	36223924	Missense_Mutation	SNP	G	A	NA	KYSE410_OESOPHAGUS	ENST00000400445	0.3	p.A2614T	NA	04:35:00			NA	NA	8.265e-06	0			ENST00000400445		ENSG00000143297	FCRL5
MTRF1	9617	37	13	41814567	41814567	Missense_Mutation	SNP	C	G	NA	KYSE410_OESOPHAGUS	ENST00000379480	0.4	p.G234R	NA	05:41:00			NA	NA	0	0			ENST00000379480		ENSG00000162062	TEDC2
VWA8	23078	37	13	42149956	42149956	Missense_Mutation	SNP	A	C	NA	KYSE410_OESOPHAGUS	ENST00000379310	0.3	p.S1764A	NA	1 day, 15:00:00	4 days, 7:02:00	3 days, 8:06:00	NA	NA	0	0			ENST00000379310		ENSG00000198879	SFMBT2
THSD1	55901	37	13	52972321	52972321	Missense_Mutation	SNP	C	T	NA	KYSE410_OESOPHAGUS	ENST00000258613	0.4	p.E23K	NA	20:33:00	07:09:00	63:62	NA	NA	0	0			ENST00000258613		ENSG00000198938	MT-CO3
KLF5	688	37	13	73649966	73649966	Missense_Mutation	SNP	A	C	NA	KYSE410_OESOPHAGUS	ENST00000377687	0.4	p.N439T	NA	1 day, 4:00:00	21 days, 20:05:00	3 days, 9:02:00	NA	NA	0	0			ENST00000377687		ENSG00000203666	EFCAB2
MYCBP2	23077	37	13	77730264	77730264	Missense_Mutation	SNP	C	T	NA	KYSE410_OESOPHAGUS	ENST00000544440	0.2	p.G2244S	NA	03:26:00		21:51:00	NA	NA	8.236e-06	0			ENST00000544440		ENSG00000143702	CEP170
OR11G2	390439	37	14	20666517	20666517	Missense_Mutation	SNP	A	C	NA	KYSE410_OESOPHAGUS	ENST00000357366	0.3	p.K341N	NA	1 day, 23:01:00		6 days, 15:03:00	NA	NA	8.238e-06	0			ENST00000357366		ENSG00000091483	FH
TRAPPC6B	122553	37	14	39627586	39627586	Missense_Mutation	SNP	C	A	NA	KYSE410_OESOPHAGUS	ENST00000330149	0.5	p.R57M	NA	03:25:00			NA	NA	0	0			ENST00000330149		ENSG00000198626	RYR2
RPL10L	140801	37	14	47120338	47120338	Missense_Mutation	SNP	G	A	NA	KYSE410_OESOPHAGUS	ENST00000298283	0.3	p.P201L	NA	04:17:00			NA	NA	0	0			ENST00000298283		ENSG00000116574	RHOU
SYNE2	23224	37	14	64519006	64519006	Missense_Mutation	SNP	A	C	NA	KYSE410_OESOPHAGUS	ENST00000344113	0.4	p.K2792T	NA	14:32:00	09:21:00	40:76	NA	NA	0	0			ENST00000344113		ENSG00000181873	IBA57
SLC8A3	6547	37	14	70633446	70633446	Missense_Mutation	SNP	G	A	NA	KYSE410_OESOPHAGUS	ENST00000381269	0.2	p.P565L	NA	09:43:00		11:59:00	NA	NA	0	0			ENST00000381269		ENSG00000143801	PSEN2
PCNX	22990	37	14	71570155	71570155	Missense_Mutation	SNP	A	T	NA	KYSE410_OESOPHAGUS	ENST00000304743	0.2	p.Q1955L	NA	12:35:00	39:130	26:76	NA	NA	0	0			ENST00000304743		ENSG00000164488	DACT2
NUMB	8650	37	14	73822431	73822431	Missense_Mutation	SNP	C	T	NA	KYSE410_OESOPHAGUS	ENST00000355058	0.3	p.R10K	NA	07:23:00		1.01528	NA	NA	8.237e-06	0			ENST00000355058		ENSG00000203697	CAPN8
YLPM1	56252	37	14	75265738	75265738	Missense_Mutation	SNP	C	G	NA	KYSE410_OESOPHAGUS	ENST00000325680	0.7	p.D1246E	NA	1 day, 23:21:00	105:63	134:87	NA	NA	1.654e-05	0			ENST00000325680		ENSG00000054392	HHAT
TRMT61A	115708	37	14	104000977	104000977	Missense_Mutation	SNP	C	T	NA	KYSE410_OESOPHAGUS	ENST00000389749	0.4	p.T230I	NA	07:48:00		05:26:00	NA	NA	0	0			ENST00000389749		ENSG00000174059	CD34
GOLGA6L2	283685	37	15	23685140	23685140	Missense_Mutation	SNP	C	T	NA	KYSE410_OESOPHAGUS	ENST00000567107	0.1	p.G828R	NA	05:18:00			NA	NA	0	0			ENST00000567107		ENSG00000143479	DYRK3
NPAP1	23742	37	15	24921220	24921220	Missense_Mutation	SNP	A	C	NA	KYSE410_OESOPHAGUS	ENST00000329468	0.2	p.K69T	NA	05:37:00		04:27:00	03:06:00	NA	0	0			ENST00000329468		ENSG00000198625	MDM4
FSIP1	161835	37	15	40057838	40057838	Missense_Mutation	SNP	C	A	NA	KYSE410_OESOPHAGUS	ENST00000350221	0.3	p.K140N	NA	07:46:00		28:113	NA	NA	0	0			ENST00000350221		ENSG00000135828	RNASEL
RPAP1	26015	37	15	41819766	41819766	Missense_Mutation	SNP	G	T	NA	KYSE410_OESOPHAGUS	ENST00000304330	0.4	p.A489D	NA	14:33:00	0.716667	09:21:00	NA	NA	0	0			ENST00000304330		ENSG00000135835	KIAA1614
STARD9	57519	37	15	42974467	42974467	Missense_Mutation	SNP	G	A	NA	KYSE410_OESOPHAGUS	ENST00000290607	0.7	p.R744K	NA	06:51:00			NA	NA	0	0			ENST00000290607		ENSG00000057252	SOAT1
SERINC4	619189	37	15	44088406	44088406	Missense_Mutation	SNP	C	T	NA	KYSE410_OESOPHAGUS	ENST00000319327	0.6	p.A363T	NA	13:26:00		32:62	NA	NA	8.236e-06	0			ENST00000319327		ENSG00000116191	RALGPS2
SPATA5L1	79029	37	15	45710813	45710813	Missense_Mutation	SNP	C	T	NA	KYSE410_OESOPHAGUS	ENST00000305560	0.6	p.S676F	NA	06:18:00	0.560417	0.961806	NA	NA	0	0			ENST00000305560		ENSG00000112282	MED23
GLDN	342035	37	15	51634045	51634045	Missense_Mutation	SNP	G	C	NA	KYSE410_OESOPHAGUS	ENST00000335449	0.6	p.R55P	NA	11:47:00			NA	NA	0	0			ENST00000335449		ENSG00000132681	ATP1A4
WDR72	256764	37	15	53908027	53908027	Missense_Mutation	SNP	T	C	NA	KYSE410_OESOPHAGUS	ENST00000396328	0.1	p.I792M	NA	1 day, 21:07:00	1 day, 14:11:00	250:75	NA	NA	1.647e-05	0			ENST00000396328		ENSG00000085552	IGSF9
PYGO1	26108	37	15	55839311	55839311	Missense_Mutation	SNP	G	A	NA	KYSE410_OESOPHAGUS	ENST00000302000	0.6	p.P57L	NA	07:25:00		0.975694	NA	NA	0	0			ENST00000302000		ENSG00000116539	ASH1L
MNS1	55329	37	15	56748700	56748700	Missense_Mutation	SNP	A	C	NA	KYSE410_OESOPHAGUS	ENST00000260453	0.3	p.L82W	NA	04:18:00			NA	NA	8.237e-06	0			ENST00000260453		ENSG00000163344	PMVK
MYZAP	100820829	37	15	57925887	57925887	Missense_Mutation	SNP	A	G	NA	KYSE410_OESOPHAGUS	ENST00000267853	0.5	p.E294G	NA	09:42:00	30:102	37:159	NA	NA	0	0			ENST00000267853		ENSG00000164451	CALHM4
MYO1E	4643	37	15	59553631	59553631	Missense_Mutation	SNP	C	T	NA	KYSE410_OESOPHAGUS	ENST00000288235	0.4	p.M75I	NA	08:18:00	80:80	49:102	NA	NA	0	0			ENST00000288235		ENSG00000203784	LELP1
IGDCC4	57722	37	15	65676400	65676400	Missense_Mutation	SNP	G	A	NA	KYSE410_OESOPHAGUS	ENST00000352385	0.2	p.P1234S	NA	18:36:00		06:15:00	NA	NA	8.237e-06	0			ENST00000352385		ENSG00000163141	BNIPL
IGDCC4	57722	37	15	65688189	65688189	Missense_Mutation	SNP	G	A	NA	KYSE410_OESOPHAGUS	ENST00000352385	0.2	p.A437V	NA	07:31:00			NA	NA	0	0			ENST00000352385		ENSG00000164494	PDSS2
NEIL1	79661	37	15	75647142	75647142	Missense_Mutation	SNP	G	C	NA	KYSE410_OESOPHAGUS	ENST00000564784	0.1	p.G362A	NA	17:41:00	07:11:00	21:47:00	NA	NA	0	0			ENST00000564784		ENSG00000043591	ADRB1
ADAMTS7	11173	37	15	79083045	79083045	Missense_Mutation	SNP	G	A	NA	KYSE410_OESOPHAGUS	ENST00000388820	0.4	p.P332L	NA	10:36:00		20:41:00	NA	NA	0	0			ENST00000388820		ENSG00000025039	RRAGD
CTSH	1512	37	15	79215401	79215401	Missense_Mutation	SNP	C	T	NA	KYSE410_OESOPHAGUS	ENST00000220166	0.5	p.G289E	NA	19:27:00		1 day, 4:31:00	NA	NA	0	0			ENST00000220166		ENSG00000188994	ZNF292
BCL2A1	597	37	15	80263373	80263373	Missense_Mutation	SNP	G	A	NA	KYSE410_OESOPHAGUS	ENST00000267953	0.3	p.P30L	NA	11:31:00		0.723611	55:166	NA	0	0			ENST00000267953		ENSG00000168710	AHCYL1
BCL2A1	597	37	15	80263374	80263374	Missense_Mutation	SNP	G	A	NA	KYSE410_OESOPHAGUS	ENST00000267953	0.3	p.P30S	NA	11:31:00		0.765278	55:166	NA	0	0			ENST00000267953		ENSG00000214357	NEURL1B
ADAMTSL3	57188	37	15	84611716	84611716	Missense_Mutation	SNP	C	T	NA	KYSE410_OESOPHAGUS	ENST00000286744	0.5	p.T791M	NA	16:14:00		1 day, 5:30:00	23:27:00	NA	3.295e-05	0			ENST00000286744		ENSG00000168765	GSTM4
UNC45A	55898	37	15	91496506	91496506	Missense_Mutation	SNP	T	G	NA	KYSE410_OESOPHAGUS	ENST00000418476	0.2	p.M848R	NA	05:37:00			NA	NA	0	0			ENST00000418476		ENSG00000143028	SYPL2
WFIKKN1	117166	37	16	683197	683197	Missense_Mutation	SNP	T	A	NA	KYSE410_OESOPHAGUS	ENST00000319070	0.2	p.C263S	NA	04:35:00			NA	NA	0	0			ENST00000319070		ENSG00000135312	HTR1B
NOXO1	124056	37	16	2030054	2030054	Missense_Mutation	SNP	C	T	NA	KYSE410_OESOPHAGUS	ENST00000397280	0.4	p.R182K	NA	17:19:00	03:04:00	04:08:00	NA	NA	0	0			ENST00000397280		ENSG00000198910	L1CAM
C16orf59	80178	37	16	2512647	2512647	Missense_Mutation	SNP	T	A	NA	KYSE410_OESOPHAGUS	ENST00000361837	0.4	p.M293K	NA	05:41:00			NA	NA	0	0			ENST00000361837		ENSG00000162631	NTNG1
ZSCAN10	84891	37	16	3140116	3140116	Missense_Mutation	SNP	C	T	NA	KYSE410_OESOPHAGUS	ENST00000252463	0.2	p.G385D	NA	11:37:00		04:14:00	NA	NA	8.388e-06	0			ENST00000252463		ENSG00000162669	HFM1
ADCY9	115	37	16	4163958	4163958	Missense_Mutation	SNP	G	A	NA	KYSE410_OESOPHAGUS	ENST00000294016	0.3	p.L496F	NA	14:32:00		24:108	NA	NA	0	0			ENST00000294016		ENSG00000172987	HPSE2
PPL	5493	37	16	4935946	4935946	Missense_Mutation	SNP	C	T	NA	KYSE410_OESOPHAGUS	ENST00000345988	0.2	p.E904K	NA	2 days, 0:00:00	13 days, 23:00:00	3 days, 18:00:00	NA	NA	0	0			ENST00000345988		ENSG00000188107	EYS
SMG1	23049	37	16	18883866	18883866	Missense_Mutation	SNP	G	C	NA	KYSE410_OESOPHAGUS	ENST00000446231	0.2	p.F657L	NA	1 day, 11:00:00	3 days, 8:02:00	4 days, 14:03:00		NA	0	0			ENST00000446231		ENSG00000112200	ZNF451
GP2	2813	37	16	20335285	20335285	Missense_Mutation	SNP	C	A	NA	KYSE410_OESOPHAGUS	ENST00000381362	0.4	p.D130Y	NA	05:36:00			NA	NA	0	0			ENST00000381362		ENSG00000137960	GIPC2
ACSM2A	123876	37	16	20489909	20489909	Missense_Mutation	SNP	T	G	NA	KYSE410_OESOPHAGUS	ENST00000573854	0.1	p.D397E	NA	05:44:00		11:52:00	NA	NA	0	0			ENST00000573854		ENSG00000152763	WDR78
DNAH3	55567	37	16	21136656	21136656	Missense_Mutation	SNP	C	T	NA	KYSE410_OESOPHAGUS	ENST00000261383	0.3	p.R415Q	NA	1 day, 4:31:00		1 day, 19:55:00	NA	NA	4.118e-05	0			ENST00000261383		ENSG00000096093	EFHC1
ITGAL	3683	37	16	30490482	30490482	Missense_Mutation	SNP	G	A	NA	KYSE410_OESOPHAGUS	ENST00000356798	0.6	p.R133H	NA	18:16:00		22:25:00	NA	NA	8.236e-06	0			ENST00000356798		ENSG00000087460	GNAS
PRR14	78994	37	16	30667520	30667520	Missense_Mutation	SNP	A	T	NA	KYSE410_OESOPHAGUS	ENST00000542965	0.2	p.N549I	NA	1 day, 10:00:00	2 days, 22:00:00	2 days, 12:00:00	NA	NA	0	0			ENST00000542965		ENSG00000170927	PKHD1
FBXL19	54620	37	16	30941442	30941442	Missense_Mutation	SNP	C	T	NA	KYSE410_OESOPHAGUS	ENST00000380310	0.2	p.P300S	NA	12:43:00	0.815972	25:119	NA	NA	0	0			ENST00000380310		ENSG00000009694	TENM1
ITGAD	3681	37	16	31418849	31418849	Missense_Mutation	SNP	C	A	NA	KYSE410_OESOPHAGUS	ENST00000389202	0.2	p.H240N	NA	07:52:00		0.984722	NA	NA	0	0			ENST00000389202		ENSG00000183918	SH2D1A
ZNF267	10308	37	16	31926571	31926571	Missense_Mutation	SNP	G	A	NA	KYSE410_OESOPHAGUS	ENST00000300870	0.1	p.S334N	NA	16:36:00	43:61	64:140	NA	NA	0	0			ENST00000300870		ENSG00000162598	C1orf87
DNAJA2	10294	37	16	46991048	46991048	Missense_Mutation	SNP	T	C	NA	KYSE410_OESOPHAGUS	ENST00000317089	0.5	p.S378G	NA	11:26:00	127:459	105:351	NA	NA	0	0			ENST00000317089		ENSG00000059573	ALDH18A1
ABCC12	94160	37	16	48145399	48145399	Missense_Mutation	SNP	C	G	NA	KYSE410_OESOPHAGUS	ENST00000311303	0.3	p.E743D	NA	04:36:00		44:138	NA	NA	0	0			ENST00000311303		ENSG00000173145	NOC3L
PAPD5	64282	37	16	50257112	50257112	Missense_Mutation	SNP	C	T	NA	KYSE410_OESOPHAGUS	ENST00000561678	0.1	p.P274S	NA	13:17:00	1 day, 10:18:00	61:92	NA	NA	0	0			ENST00000561678		ENSG00000186188	FFAR4
CHD9	80205	37	16	53243604	53243604	Missense_Mutation	SNP	C	T	NA	KYSE410_OESOPHAGUS	ENST00000398510	0.3	p.P555S	NA	08:29:00				NA	0	0			ENST00000398510		ENSG00000138182	KIF20B
TK2	7084	37	16	66583874	66583874	Missense_Mutation	SNP	G	C	NA	KYSE410_OESOPHAGUS	ENST00000451102	0.2	p.P31A	NA	1 day, 1:21:00			NA	NA	0	0			ENST00000451102		ENSG00000130635	COL5A1
RANBP10	57610	37	16	67768792	67768792	Missense_Mutation	SNP	G	A	NA	KYSE410_OESOPHAGUS	ENST00000317506	0.3	p.R249W	NA	21:14:00		12:17:00	NA	NA	2.471e-05	0			ENST00000317506		ENSG00000125485	DDX31
NFATC3	4775	37	16	68224781	68224781	Missense_Mutation	SNP	C	T	NA	KYSE410_OESOPHAGUS	ENST00000346183	0.3	p.H737Y	NA	16:16:00	1 day, 8:30:00	1 day, 22:44:00	NA	NA	0	0			ENST00000346183		ENSG00000185303	SFTPA2
AP1G1	164	37	16	71772955	71772955	Missense_Mutation	SNP	T	A	NA	KYSE410_OESOPHAGUS	ENST00000299980	0.4	p.T720S	NA	05:38:00	32:186		NA	NA	0	0			ENST00000299980		ENSG00000151208	DLG5
DHX38	9785	37	16	72142171	72142171	Missense_Mutation	SNP	C	T	NA	KYSE410_OESOPHAGUS	ENST00000268482	0.3	p.P1004S	NA	07:26:00	61:249	11:35:00	NA	NA	0	0			ENST00000268482		ENSG00000127124	HIVEP3
WWOX	51741	37	16	78466448	78466448	Missense_Mutation	SNP	C	A	NA	KYSE410_OESOPHAGUS	ENST00000566780	0.1	p.N285K	NA	09:25:00	11:28:00	1 day, 13:59:00	NA	NA	0	0			ENST00000566780		ENSG00000127603	MACF1
WWOX	51741	37	16	78466458	78466458	Missense_Mutation	SNP	G	T	NA	KYSE410_OESOPHAGUS	ENST00000566780	0.1	p.A289S	NA	10:27:00	09:27:00	1 day, 9:56:00	NA	NA	0	0			ENST00000566780		ENSG00000132823	OSER1
ZNF469	84627	37	16	88494254	88494254	Missense_Mutation	SNP	A	G	NA	KYSE410_OESOPHAGUS	ENST00000437464	0.1	p.S126G	NA	16:19:00	03:01:00		NA	NA	0	0			ENST00000437464		ENSG00000137218	FRS3
CDH15	1013	37	16	89258786	89258786	Missense_Mutation	SNP	G	A	NA	KYSE410_OESOPHAGUS	ENST00000289746	0.2	p.A597T	NA	21:16:00			NA	NA	4.032e-05	0			ENST00000289746		ENSG00000126733	DACH2
ANKRD11	29123	37	16	89350179	89350179	Missense_Mutation	SNP	G	C	NA	KYSE410_OESOPHAGUS	ENST00000301030	0.4	p.T924S	NA	16:36:00	40:120	0.611111	NA	NA	0	0			ENST00000301030		ENSG00000196090	PTPRT
USP6	9098	37	17	5071348	5071348	Missense_Mutation	SNP	A	G	NA	KYSE410_OESOPHAGUS	ENST00000574788	0.1	p.Y1053C	NA	1 day, 20:00:00		6 days, 0:04:00	13:00:00	NA	0	0			ENST00000574788		ENSG00000138316	ADAMTS14
DVL2	1856	37	17	7129438	7129438	Missense_Mutation	SNP	C	T	NA	KYSE410_OESOPHAGUS	ENST00000005340	0.5	p.G653R	NA	2 days, 2:00:00	3 days, 16:01:00	18:00:00	NA	NA	2.471e-05	0			ENST00000005340		ENSG00000112164	GLP1R
KCTD11	147040	37	17	7256608	7256608	Missense_Mutation	SNP	C	T	NA	KYSE410_OESOPHAGUS	ENST00000333751	0.3	p.S116F	NA	13:34:00	30:103	14:41:00	NA	NA	0	0			ENST00000333751		ENSG00000132793	LPIN3
NLGN2	57555	37	17	7321063	7321063	Missense_Mutation	SNP	C	T	NA	KYSE410_OESOPHAGUS	ENST00000302926	0.2	p.T818I	NA	09:08:00			NA	NA	0	0			ENST00000302926		ENSG00000122145	TBX22
POLR2A	5430	37	17	7417324	7417324	Missense_Mutation	SNP	C	T	NA	KYSE410_OESOPHAGUS	ENST00000322644	0.6	p.P1914L	NA	04:28:00		10:28:00	NA	NA	0	0			ENST00000322644		ENSG00000102383	ZDHHC15
DNAH2	146754	37	17	7673673	7673673	Missense_Mutation	SNP	G	A	NA	KYSE410_OESOPHAGUS	ENST00000572933	0.1	p.E1349K	NA	05:29:00			NA	NA	0	0			ENST00000572933		ENSG00000204116	CHIC1
MYH1	4619	37	17	10419617	10419617	Missense_Mutation	SNP	G	T	NA	KYSE410_OESOPHAGUS	ENST00000226207	0.5	p.P83T	NA	04:30:00		40:110	34:123	NA	0	0			ENST00000226207		ENSG00000162526	TSSK3
SLC5A10	125206	37	17	18862013	18862013	Missense_Mutation	SNP	A	G	NA	KYSE410_OESOPHAGUS	ENST00000395645	0.3	p.R44G	NA	1 day, 12:00:00		1 day, 20:00:00	NA	NA	0	0			ENST00000395645		ENSG00000160055	TMEM234
KCNJ12	3768	37	17	21318772	21318772	Missense_Mutation	SNP	C	T	NA	KYSE410_OESOPHAGUS	ENST00000583088	0.1	p.R40C	NA	35:61		06:34:00	NA	NA	4.942e-05	0			ENST00000583088		ENSG00000148204	CRB2
PIGS	94005	37	17	26885556	26885556	Missense_Mutation	SNP	G	A	NA	KYSE410_OESOPHAGUS	ENST00000308360	0.7	p.S291F	NA	28:180		0.839583	NA	NA	0	0			ENST00000308360		ENSG00000121753	ADGRB2
CORO6	84940	37	17	27945163	27945163	Missense_Mutation	SNP	C	T	NA	KYSE410_OESOPHAGUS	ENST00000445145	0.2	p.G219D	NA	21:15:00			NA	NA	0	0			ENST00000445145		ENSG00000112078	KCTD20
TMEM132E	124842	37	17	32964562	32964562	Missense_Mutation	SNP	G	A	NA	KYSE410_OESOPHAGUS	ENST00000321639	0.5	p.G756S	NA	04:24:00		03:12:00	NA	NA	0	0			ENST00000321639		ENSG00000182010	RTKN2
KRT40	125115	37	17	39138594	39138594	Missense_Mutation	SNP	C	T	NA	KYSE410_OESOPHAGUS	ENST00000398486	0.2	p.E218K	NA	09:18:00		0.675	NA	NA	3.306e-05	0			ENST00000398486		ENSG00000130768	SMPDL3B
HSPB9	94086	37	17	40275305	40275305	Missense_Mutation	SNP	G	C	NA	KYSE410_OESOPHAGUS	ENST00000355067	0.3	p.R146T	NA	13:38:00		0.754861	NA	NA	0	0			ENST00000355067		ENSG00000204149	AGAP6
GHDC	84514	37	17	40342238	40342238	Missense_Mutation	SNP	C	G	NA	KYSE410_OESOPHAGUS	ENST00000301671	0.8	p.G447R	NA	2 days, 3:00:00	20:00:00	3 days, 2:02:00	NA	NA	0	0			ENST00000301671		ENSG00000119314	PTBP3
FAM134C	162427	37	17	40737241	40737241	Missense_Mutation	SNP	C	T	NA	KYSE410_OESOPHAGUS	ENST00000309428	0.5	p.R210Q	NA	2 days, 10:00:00		1 day, 13:00:00	NA	NA	8.236e-06	0			ENST00000309428		ENSG00000158008	EXTL1
WNK4	65266	37	17	40947882	40947882	Missense_Mutation	SNP	G	A	NA	KYSE410_OESOPHAGUS	ENST00000246914	0.5	p.G1088R	NA	15:33:00		04:21:00	06:13:00	NA	0	0			ENST00000246914		ENSG00000204186	ZDBF2
MPP3	4356	37	17	41891678	41891678	Missense_Mutation	SNP	G	A	NA	KYSE410_OESOPHAGUS	ENST00000398389	0.4	p.S354L	NA	2 days, 6:00:00	2 days, 6:00:00	5 days, 21:01:00	NA	NA	4.137e-05	0			ENST00000398389		ENSG00000030304	MUSK
C17orf53	78995	37	17	42225778	42225778	Missense_Mutation	SNP	G	C	NA	KYSE410_OESOPHAGUS	ENST00000319977	0.4	p.V203L	NA	05:25:00			NA	NA	0	0			ENST00000319977		ENSG00000138356	AOX1
GPATCH8	23131	37	17	42475195	42475195	Missense_Mutation	SNP	G	A	NA	KYSE410_OESOPHAGUS	ENST00000591680	0.1	p.S1417F	NA	06:49:00		04:13:00	NA	NA	0	0			ENST00000591680		ENSG00000204262	COL5A2
XYLT2	64132	37	17	48435594	48435594	Missense_Mutation	SNP	G	C	NA	KYSE410_OESOPHAGUS	ENST00000017003	0.2	p.E656D	NA	16:24:00	1 day, 9:33:00	15:16:00	NA	NA	0	0			ENST00000017003		ENSG00000186191	BPIFB4
XYLT2	64132	37	17	48435595	48435595	Missense_Mutation	SNP	C	G	NA	KYSE410_OESOPHAGUS	ENST00000017003	0.2	p.R657G	NA	17:24:00	1 day, 9:33:00	17:15:00	NA	NA	0	0			ENST00000017003		ENSG00000204394	VARS
OR4D1	26689	37	17	56233192	56233192	Missense_Mutation	SNP	G	T	NA	KYSE410_OESOPHAGUS	ENST00000268912	0.5	p.R226S	NA	05:26:00		11:37:00	NA	NA	8.236e-06	0			ENST00000268912		ENSG00000187240	DYNC2H1
USP32	84669	37	17	58259070	58259070	Missense_Mutation	SNP	G	A	NA	KYSE410_OESOPHAGUS	ENST00000300896	0.4	p.P1388L	NA	06:35:00			NA	NA	0	0			ENST00000300896		ENSG00000204442	FAM155A
TBX2	6909	37	17	59485671	59485671	Missense_Mutation	SNP	C	A	NA	KYSE410_OESOPHAGUS	ENST00000240328	0.3	p.A648D	NA	11:32:00		03:15:00	NA	NA	0	0			ENST00000240328		ENSG00000077420	APBB1IP
ABCA8	10351	37	17	66878810	66878810	Missense_Mutation	SNP	C	T	NA	KYSE410_OESOPHAGUS	ENST00000269080	0.2	p.G1213E	NA	04:22:00			NA	NA	0	0			ENST00000269080		ENSG00000204544	MUC21
ABCA8	10351	37	17	66878811	66878811	Missense_Mutation	SNP	C	T	NA	KYSE410_OESOPHAGUS	ENST00000269080	0.2	p.G1213R	NA	04:23:00			NA	NA	0	0			ENST00000269080		ENSG00000106772	PRUNE2
SOCS3	9021	37	17	76354768	76354768	Missense_Mutation	SNP	G	C	NA	KYSE410_OESOPHAGUS	ENST00000330871	0.2	p.P137A	NA	1 day, 20:00:00	1 day, 18:01:00	1 day, 2:00:00	11:00:00	NA	1.648e-05	0			ENST00000330871		ENSG00000204681	GABBR1
DNAH17	8632	37	17	76526453	76526453	Missense_Mutation	SNP	G	A	NA	KYSE410_OESOPHAGUS	ENST00000585328	0.1	p.R1083W	NA	1 day, 2:21:00		1 day, 9:43:00	NA	NA	8.262e-06	0			ENST00000585328		ENSG00000088930	XRN2
RP11-1055B8.7	0	37	17	79405432	79405432	Missense_Mutation	SNP	C	T	NA	KYSE410_OESOPHAGUS	ENST00000307745	0.7	p.S132F	NA	05:41:00			NA	NA	0	0			ENST00000307745		ENSG00000187626	ZKSCAN4
TMEM200C	645369	37	18	5891699	5891699	Missense_Mutation	SNP	C	A	NA	KYSE410_OESOPHAGUS	ENST00000581347	0.2	p.G122C	NA	1 day, 5:36:00		13:32:00	NA	NA	0	0			ENST00000581347		ENSG00000101343	CRNKL1
GNAL	2774	37	18	11752499	11752499	Missense_Mutation	SNP	G	C	NA	KYSE410_OESOPHAGUS	ENST00000423027	0.3	p.E23Q	NA	06:26:00			NA	NA	0	0			ENST00000423027		ENSG00000102554	KLF5
ANKRD30B	374860	37	18	14799121	14799121	Missense_Mutation	SNP	T	C	NA	KYSE410_OESOPHAGUS	ENST00000358984	0.4	p.L684P	NA	08:19:00		35:230	NA	NA	0	0			ENST00000358984		ENSG00000137124	ALDH1B1
GREB1L	80000	37	18	19088218	19088218	Missense_Mutation	SNP	G	A	NA	KYSE410_OESOPHAGUS	ENST00000580732	0.2	p.R1503Q	NA	18:19:00		2 days, 2:28:00	NA	NA	0	0			ENST00000580732		ENSG00000148484	RSU1
ZNF521	25925	37	18	22806347	22806347	Missense_Mutation	SNP	G	T	NA	KYSE410_OESOPHAGUS	ENST00000361524	0.3	p.A512E	NA	08:38:00		25:73	0.88125	NA	0	0			ENST00000361524		ENSG00000125848	FLRT3
SLC25A52	147407	37	18	29339918	29339918	Missense_Mutation	SNP	T	C	NA	KYSE410_OESOPHAGUS	ENST00000579441	0.2	p.K236R	NA	14:23:00		15:37:00	NA	NA	8.237e-06	0			ENST00000579441		ENSG00000205038	PKHD1L1
MEP1B	4225	37	18	29788154	29788154	Missense_Mutation	SNP	G	A	NA	KYSE410_OESOPHAGUS	ENST00000269202	0.6	p.G280E	NA	08:35:00		80:202	NA	NA	0	0			ENST00000269202		ENSG00000008128	CDK11A
KLHL14	57565	37	18	30275447	30275447	Missense_Mutation	SNP	C	T	NA	KYSE410_OESOPHAGUS	ENST00000359358	0.4	p.E380K	NA	05:29:00			NA	NA	0	0			ENST00000359358		ENSG00000205116	TMEM88B
ATP5A1	498	37	18	43666115	43666115	Missense_Mutation	SNP	C	T	NA	KYSE410_OESOPHAGUS	ENST00000398752	0.6	p.V465M	NA	13:05:00	607:327	1 day, 2:17:00	NA	NA	3.295e-05	0			ENST00000398752		ENSG00000205126	ACCSL
ATP8B1	5205	37	18	55329744	55329744	Missense_Mutation	SNP	G	A	NA	KYSE410_OESOPHAGUS	ENST00000283684	0.4	p.R797C	NA	06:14:00	49:120		12:27:00	NA	1.647e-05	0			ENST00000283684		ENSG00000102763	VWA8
CDH20	28316	37	18	59206294	59206294	Missense_Mutation	SNP	C	G	NA	KYSE410_OESOPHAGUS	ENST00000262717	0.4	p.I482M	NA	10:21:00		1 day, 8:31:00	NA	NA	0	0			ENST00000262717		ENSG00000131591	C1orf159
CDH7	1005	37	18	63477085	63477085	Missense_Mutation	SNP	C	T	NA	KYSE410_OESOPHAGUS	ENST00000397968	0.2	p.T119M	NA	12:10:00		1 day, 7:20:00	NA	NA	8.236e-06	0			ENST00000397968		ENSG00000120662	MTRF1
ATP9B	374868	37	18	77090075	77090075	Missense_Mutation	SNP	G	A	NA	KYSE410_OESOPHAGUS	ENST00000426216	0.2	p.V667M	NA	08:23:00	08:30:00	14:33:00	NA	NA	4.942e-05	0			ENST00000426216		ENSG00000137080	IFNA21
BSG	682	37	19	581327	581327	Missense_Mutation	SNP	G	A	NA	KYSE410_OESOPHAGUS	ENST00000333511	0.3	p.G269S	NA	1 day, 18:00:00	39 days, 3:03:00	1 day, 23:00:00	NA	NA	0	0			ENST00000333511		ENSG00000099364	FBXL19
MISP	126353	37	19	758226	758226	Missense_Mutation	SNP	C	T	NA	KYSE410_OESOPHAGUS	ENST00000215582	0.6	p.P427L	NA	1 day, 16:00:00		1 day, 3:00:00	NA	NA	8.239e-06	0			ENST00000215582		ENSG00000138080	EMILIN1
POLR2E	5434	37	19	1094065	1094065	Missense_Mutation	SNP	G	A	NA	KYSE410_OESOPHAGUS	ENST00000215587	0.7	p.R24C	NA	1 day, 1:14:00		14:12:00	NA	NA	8.238e-06	0			ENST00000215587		ENSG00000215305	VPS16
SEMA6B	10501	37	19	4556040	4556040	Missense_Mutation	SNP	C	T	NA	KYSE410_OESOPHAGUS	ENST00000586582	0.1	p.C144Y	NA	17:28:00	1 day, 0:44:00	14:56:00	NA	NA	0	0			ENST00000586582		ENSG00000110665	C11orf21
KDM4B	23030	37	19	5134068	5134068	Missense_Mutation	SNP	G	T	NA	KYSE410_OESOPHAGUS	ENST00000159111	0.4	p.C694F	NA	06:35:00	07:40:00	15:58:00	NA	NA	0	0			ENST00000159111		ENSG00000138944	SHISAL1
CTD-3193O13.9	0	37	19	7935459	7935459	Missense_Mutation	SNP	G	C	NA	KYSE410_OESOPHAGUS	ENST00000539422	0.1	p.P891A	NA	04:00:00			NA	NA	0	0			ENST00000539422		ENSG00000100678	SLC8A3
MUC16	94025	37	19	9072299	9072299	Missense_Mutation	SNP	C	T	NA	KYSE410_OESOPHAGUS	ENST00000397910	0.4	p.M5049I	NA	18:18:00		80:61	NA	NA	8.27e-06	0			ENST00000397910		ENSG00000169347	GP2
MUC16	94025	37	19	9089857	9089857	Missense_Mutation	SNP	G	A	NA	KYSE410_OESOPHAGUS	ENST00000397910	0.4	p.P653L	NA	11:17:00		36:124	NA	NA	0	0			ENST00000397910		ENSG00000035928	RFC1
MUC16	94025	37	19	9090292	9090292	Missense_Mutation	SNP	G	T	NA	KYSE410_OESOPHAGUS	ENST00000397910	0.4	p.A508E	NA	14:37:00		31:172	NA	NA	0	0			ENST00000397910		ENSG00000205978	NYNRIN
ZNF177	7730	37	19	9489752	9489752	Missense_Mutation	SNP	C	A	NA	KYSE410_OESOPHAGUS	ENST00000589262	0.1	p.L50M	NA	14:34:00	04:12:00	16:59:00	NA	NA	0	0			ENST00000589262		ENSG00000111218	PRMT8
FBXL12	54850	37	19	9921884	9921884	Missense_Mutation	SNP	G	C	NA	KYSE410_OESOPHAGUS	ENST00000247977	0.4	p.I223M	NA	09:19:00		06:21:00	NA	NA	0	0			ENST00000247977		ENSG00000163607	GTPBP8
ZGLP1	100125288	37	19	10418871	10418871	Missense_Mutation	SNP	G	T	NA	KYSE410_OESOPHAGUS	ENST00000403903	0.3	p.P163T	NA	06:30:00			NA	NA	0	0			ENST00000403903		ENSG00000196220	SRGAP3
SMARCA4	6597	37	19	11144038	11144038	Missense_Mutation	SNP	G	A	NA	KYSE410_OESOPHAGUS	ENST00000429416	0.3	p.V1207I	NA	21:17:00		2 days, 8:47:00	10:13:00	NA	8.237e-06	0			ENST00000429416		ENSG00000136378	ADAMTS7
DOCK6	57572	37	19	11324002	11324002	Missense_Mutation	SNP	G	T	NA	KYSE410_OESOPHAGUS	ENST00000294618	0.7	p.F1447L	NA	1 day, 3:14:00		16:12:00	NA	NA	0	0			ENST00000294618		ENSG00000111057	KRT18
ECSIT	51295	37	19	11624087	11624087	Missense_Mutation	SNP	C	A	NA	KYSE410_OESOPHAGUS	ENST00000270517	0.7	p.M174I	NA	05:37:00		06:37:00	NA	NA	0	0			ENST00000270517		ENSG00000136011	STAB2
BEST2	54831	37	19	12865581	12865581	Missense_Mutation	SNP	G	A	NA	KYSE410_OESOPHAGUS	ENST00000549706	0.1	p.D155N	NA	12:34:00			NA	NA	8.29e-06	0			ENST00000549706		ENSG00000197768	STPG3
RAD23A	5886	37	19	13059099	13059099	Missense_Mutation	SNP	C	T	NA	KYSE410_OESOPHAGUS	ENST00000586534	0.1	p.P115S	NA	06:40:00		07:31:00	NA	NA	0	0			ENST00000586534		ENSG00000156886	ITGAD
EMR3	84658	37	19	14772861	14772861	Missense_Mutation	SNP	C	T	NA	KYSE410_OESOPHAGUS	ENST00000253673	0.5	p.G90E	NA	16:29:00		25:62	NA	NA	0	0			ENST00000253673		ENSG00000146267	FAXC
KCNN1	3780	37	19	18092724	18092724	Missense_Mutation	SNP	C	G	NA	KYSE410_OESOPHAGUS	ENST00000222249	0.9	p.F235L	NA	10:20:00		06:27:00	NA	NA	0	0			ENST00000222249		ENSG00000166166	TRMT61A
ZNF493	284443	37	19	21606633	21606633	Missense_Mutation	SNP	C	T	NA	KYSE410_OESOPHAGUS	ENST00000355504	0.4	p.T263I	NA	12:12:00	10:03:00	1 day, 13:45:00	NA	NA	1.648e-05	0			ENST00000355504		ENSG00000153093	ACOXL
ZNF493	284443	37	19	21607742	21607742	Missense_Mutation	SNP	A	G	NA	KYSE410_OESOPHAGUS	ENST00000355504	0.4	p.I633V	NA	11:07:00		20:27:00	NA	NA	0	0			ENST00000355504		ENSG00000167393	PPP2R3B
ZNF429	353088	37	19	21713424	21713424	Missense_Mutation	SNP	G	T	NA	KYSE410_OESOPHAGUS	ENST00000358491	0.4	p.C55F	NA	05:04:00		23:31:00	NA	NA	0	0			ENST00000358491		ENSG00000212743	AL137145.1
ZNF208	7757	37	19	22154490	22154490	Missense_Mutation	SNP	C	T	NA	KYSE410_OESOPHAGUS	ENST00000397126	0.4	p.E1116K	NA	14:00:00		6 days, 3:05:00	NA	NA	2.477e-05	0			ENST00000397126		ENSG00000118156	ZNF541
ZNF99	7652	37	19	22941378	22941378	Missense_Mutation	SNP	T	C	NA	KYSE410_OESOPHAGUS	ENST00000596209	0.1	p.I445V	NA	11:05:00		47:64	NA	NA	4.958e-05	0			ENST00000596209		ENSG00000104884	ERCC2
LRP3	4037	37	19	33696295	33696295	Missense_Mutation	SNP	C	T	NA	KYSE410_OESOPHAGUS	ENST00000253193	0.7	p.P207S	NA	11:34:00			NA	NA	0	0			ENST00000253193		ENSG00000249861	LGALS16
ZNF792	126375	37	19	35449203	35449203	Missense_Mutation	SNP	G	A	NA	KYSE410_OESOPHAGUS	ENST00000404801	0.1	p.S519F	NA	09:40:00	03:15:00	31:122	NA	NA	0	0			ENST00000404801		ENSG00000166428	PLD4
ATP4A	495	37	19	36051303	36051303	Missense_Mutation	SNP	G	A	NA	KYSE410_OESOPHAGUS	ENST00000262623	0.3	p.T250I	NA	06:38:00		0.934028	NA	NA	0	0			ENST00000262623		ENSG00000082438	COBLL1
KIRREL2	84063	37	19	36351546	36351546	Missense_Mutation	SNP	G	A	NA	KYSE410_OESOPHAGUS	ENST00000360202	0.5	p.R302H	NA	12:39:00		0.833333	NA	NA	0	0			ENST00000360202		ENSG00000123636	BAZ2B
WDR62	284403	37	19	36591738	36591738	Missense_Mutation	SNP	A	G	NA	KYSE410_OESOPHAGUS	ENST00000270301	0.7	p.Y943C	NA	1 day, 22:11:00	4 days, 2:32:00	2 days, 20:21:00	NA	NA	0	0			ENST00000270301		ENSG00000139372	TDG
ZNF461	92283	37	19	37130147	37130147	Missense_Mutation	SNP	C	A	NA	KYSE410_OESOPHAGUS	ENST00000588268	0.1	p.R367M	NA	13:45:00	08:27:00	44:179	NA	NA	0	0			ENST00000588268		ENSG00000151572	ANO4
ZNF790	388536	37	19	37314665	37314665	Missense_Mutation	SNP	C	T	NA	KYSE410_OESOPHAGUS	ENST00000356725	0.4	p.D13N	NA	07:31:00		31:115	NA	NA	0	0			ENST00000356725		ENSG00000133640	LRRIQ1
ZNF607	84775	37	19	38189321	38189321	Missense_Mutation	SNP	G	A	NA	KYSE410_OESOPHAGUS	ENST00000355202	0.4	p.R571C	NA	06:50:00	04:19:00	05:44:00	NA	NA	1.647e-05	0			ENST00000355202		ENSG00000114554	PLXNA1
RYR1	6261	37	19	38981303	38981303	Missense_Mutation	SNP	G	T	NA	KYSE410_OESOPHAGUS	ENST00000359596	0.3	p.D2020Y	NA	1 day, 1:30:00		1 day, 16:58:00	NA	NA	0	0			ENST00000359596		ENSG00000144182	LIPT1
LGALS16	148003	37	19	40149215	40149215	Missense_Mutation	SNP	G	A	NA	KYSE410_OESOPHAGUS	ENST00000392051	0.3	p.G70R	NA	1 day, 21:16:00		1 day, 3:05:00	NA	NA	0	0			ENST00000392051		ENSG00000145864	GABRB2
LTBP4	8425	37	19	41106077	41106077	Missense_Mutation	SNP	G	T	NA	KYSE410_OESOPHAGUS	ENST00000308370	0.7	p.A149S	NA	21:51:00			NA	NA	0	0			ENST00000308370		ENSG00000196159	FAT4
ITPKC	80271	37	19	41231317	41231317	Missense_Mutation	SNP	C	T	NA	KYSE410_OESOPHAGUS	ENST00000263370	0.2	p.P410S	NA	16:50:00		38:166	NA	NA	4.118e-05	0			ENST00000263370		ENSG00000094880	CDC23
ITPKC	80271	37	19	41235310	41235310	Missense_Mutation	SNP	A	G	NA	KYSE410_OESOPHAGUS	ENST00000263370	0.2	p.M487V	NA	11:41:00		03:20:00	NA	NA	0	0			ENST00000263370		ENSG00000162620	LRRIQ3
ZNF230	7773	37	19	44515015	44515015	Missense_Mutation	SNP	C	A	NA	KYSE410_OESOPHAGUS	ENST00000429154	0.2	p.T275N	NA	09:53:00	08:34:00	42:226	NA	NA	0	0			ENST00000429154		ENSG00000147724	FAM135B
PVR	5817	37	19	45157249	45157249	Missense_Mutation	SNP	C	G	NA	KYSE410_OESOPHAGUS	ENST00000425690	0.3	p.R269G	NA	09:44:00	56:300	32:150	NA	NA	1.647e-05	0			ENST00000425690		ENSG00000184788	SATL1
FBXO46	23403	37	19	46215024	46215024	Missense_Mutation	SNP	C	T	NA	KYSE410_OESOPHAGUS	ENST00000317683	0.3	p.R577H	NA	13:55:00	16:42:00	05:12:00	NA	NA	0	0			ENST00000317683		ENSG00000079974	RABL2B
ZNF541	84215	37	19	48024755	48024755	Missense_Mutation	SNP	G	A	NA	KYSE410_OESOPHAGUS	ENST00000391901	0.3	p.P1290S	NA	07:40:00		12:56:00	NA	NA	0	0			ENST00000391901		ENSG00000154025	SLC5A10
GLTSCR1	29998	37	19	48201923	48201923	Missense_Mutation	SNP	C	T	NA	KYSE410_OESOPHAGUS	ENST00000396720	0.3	p.S1094F	NA	13:44:00			0.895139	NA	0	0			ENST00000396720		ENSG00000106571	GLI3
TPRX1	284355	37	19	48305342	48305342	Missense_Mutation	SNP	C	T	NA	KYSE410_OESOPHAGUS	ENST00000322175	0.3	p.G309D	NA	1 day, 11:06:00		18:05:00	NA	NA	0	0			ENST00000322175		ENSG00000166833	NAV2
FGF21	26291	37	19	49260185	49260185	Missense_Mutation	SNP	C	T	NA	KYSE410_OESOPHAGUS	ENST00000593756	0.1	p.L80F	NA	18:34:00		40:211	NA	NA	0	0			ENST00000593756		ENSG00000154678	PDE1C
PLEKHA4	57664	37	19	49340614	49340614	Missense_Mutation	SNP	G	A	NA	KYSE410_OESOPHAGUS	ENST00000263265	0.6	p.P758S	NA	04:31:00			NA	NA	0	0			ENST00000263265		ENSG00000166415	WDR72
TRPM4	54795	37	19	49671532	49671532	Missense_Mutation	SNP	C	A	NA	KYSE410_OESOPHAGUS	ENST00000252826	0.5	p.T155N	NA	1 day, 5:41:00	12:21:00	1 day, 23:56:00	NA	NA	0	0			ENST00000252826		ENSG00000244482	LILRA6
KLK8	11202	37	19	51504392	51504392	Missense_Mutation	SNP	G	A	NA	KYSE410_OESOPHAGUS	ENST00000600767	0.1	p.T11M	NA	12:56:00			NA	NA	0	0			ENST00000600767		ENSG00000063169	BICRA
ZNF816	125893	37	19	53453442	53453442	Missense_Mutation	SNP	C	T	NA	KYSE410_OESOPHAGUS	ENST00000357666	0.4	p.R529K	NA	14:12:00	2 days, 14:15:00	38:62	NA	NA	2.471e-05	0			ENST00000357666		ENSG00000160321	ZNF208
LILRA6	79168	37	19	54745487	54745487	Missense_Mutation	SNP	G	A	NA	KYSE410_OESOPHAGUS	ENST00000396365	0.2	p.S208F	NA	10:59:00		26:104	NA	NA	0	0			ENST00000396365		ENSG00000092529	CAPN3
LILRA3	11026	37	19	54803585	54803585	Missense_Mutation	SNP	T	C	NA	KYSE410_OESOPHAGUS	ENST00000251390	0.3	p.K80R	NA	06:41:00		0.953472	NA	NA	0	0			ENST00000251390		ENSG00000196408	NOXO1
KIR3DX1	90011	37	19	55047005	55047005	Missense_Mutation	SNP	C	T	NA	KYSE410_OESOPHAGUS	ENST00000335056	0.3	p.P184S	NA	07:42:00		0.876389	NA	NA	0	0			ENST00000335056		ENSG00000181143	MUC16
KIR3DL2	3812	37	19	55377849	55377849	Missense_Mutation	SNP	C	G	NA	KYSE410_OESOPHAGUS	ENST00000326321	0.3	p.P377R	NA	11:56:00		52:231	NA	NA	0	0			ENST00000326321		ENSG00000081138	CDH7
PEG3	5178	37	19	57326142	57326142	Missense_Mutation	SNP	G	A	NA	KYSE410_OESOPHAGUS	ENST00000326441	0.9	p.S1223L	NA	06:48:00		0.776389	NA	NA	8.236e-06	0			ENST00000326441		ENSG00000155974	GRIP1
ZNF17	7565	37	19	57931398	57931398	Missense_Mutation	SNP	G	A	NA	KYSE410_OESOPHAGUS	ENST00000601808	0.1	p.V180M	NA	18:58:00		1.00625	NA	NA	0	0			ENST00000601808		ENSG00000185304	RGPD2
VPS16	64601	37	20	2841412	2841412	Missense_Mutation	SNP	C	T	NA	KYSE410_OESOPHAGUS	ENST00000380445	0.3	p.S178F	NA	09:31:00	28:99	21:54:00	NA	NA	0	0			ENST00000380445		ENSG00000161647	MPP3
PLCB1	23236	37	20	8639273	8639273	Missense_Mutation	SNP	C	G	NA	KYSE410_OESOPHAGUS	ENST00000338037	0.6	p.L262V	NA	05:22:00	05:05:00	35:106	NA	NA	0	0			ENST00000338037		ENSG00000204889	KRT40
PLCB1	23236	37	20	8713961	8713961	Missense_Mutation	SNP	G	C	NA	KYSE410_OESOPHAGUS	ENST00000338037	0.6	p.M655I	NA	09:23:00	08:13:00	24:79	NA	NA	0	0			ENST00000338037		ENSG00000177200	CHD9
FLRT3	23767	37	20	14308039	14308039	Missense_Mutation	SNP	A	T	NA	KYSE410_OESOPHAGUS	ENST00000378053	0.3	p.D38E	NA	05:21:00		28:94	NA	NA	0	0			ENST00000378053		ENSG00000144747	TMF1
CSRP2BP	57325	37	20	18142770	18142770	Missense_Mutation	SNP	C	T	NA	KYSE410_OESOPHAGUS	ENST00000435364	0.3	p.P330L	NA	07:31:00	06:32:00	64:211	NA	NA	0	0			ENST00000435364		ENSG00000251664	PCDHA12
CRNKL1	51340	37	20	20020363	20020363	Missense_Mutation	SNP	A	T	NA	KYSE410_OESOPHAGUS	ENST00000377340	0.2	p.C640S	NA	20:40:00	99:149	59:174	NA	NA	0	0			ENST00000377340		ENSG00000152234	ATP5F1A
FRG1B	284802	37	20	29625952	29625952	Missense_Mutation	SNP	C	A	NA	KYSE410_OESOPHAGUS	ENST00000278882	0.3	p.P66T	NA	13:48:00	1 day, 7:43:00	117:652	NA	NA	0	0			ENST00000278882		ENSG00000172296	SPTLC3
DEFB115	245929	37	20	29845492	29845492	Missense_Mutation	SNP	T	C	NA	KYSE410_OESOPHAGUS	ENST00000400552	0.1	p.L9P	NA	2 days, 11:35:00		71:64	NA	NA	8.272e-06	0			ENST00000400552		ENSG00000121797	CCRL2
BPIFB4	149954	37	20	31676827	31676827	Missense_Mutation	SNP	C	T	NA	KYSE410_OESOPHAGUS	ENST00000375483	0.3	p.P328S	NA	10:43:00		26:112	NA	NA	0	0			ENST00000375483		ENSG00000188517	COL25A1
LPIN3	64900	37	20	39980750	39980750	Missense_Mutation	SNP	C	T	NA	KYSE410_OESOPHAGUS	ENST00000373257	0.3	p.S418F	NA	0.525			NA	NA	0	0			ENST00000373257		ENSG00000186487	MYT1L
PTPRT	11122	37	20	40790092	40790092	Missense_Mutation	SNP	G	A	NA	KYSE410_OESOPHAGUS	ENST00000373187	0.1	p.P861L	NA	0.427778			0.6875	NA	0	0			ENST00000373187		ENSG00000197535	MYO5A
SRSF6	6431	37	20	42088875	42088875	Missense_Mutation	SNP	G	C	NA	KYSE410_OESOPHAGUS	ENST00000244020	0.3	p.R195T	NA	0.598611			NA	NA	0	0			ENST00000244020		ENSG00000183808	RBM12B
GNAS	2778	37	20	57429319	57429319	Missense_Mutation	SNP	C	A	NA	KYSE410_OESOPHAGUS	ENST00000371100	0.4	p.D333E	NA	0.609722		0.518056		NA	0	0			ENST00000371100		ENSG00000180071	ANKRD18A
C20orf197	284756	37	20	58645823	58645823	Missense_Mutation	SNP	A	G	NA	KYSE410_OESOPHAGUS	ENST00000313426	0.1	p.R81G	NA	1 day, 14:30:00		71:68	NA	NA	0	0			ENST00000313426		ENSG00000133216	EPHB2
CDH4	1002	37	20	60503256	60503256	Missense_Mutation	SNP	C	T	NA	KYSE410_OESOPHAGUS	ENST00000360469	0.5	p.P594S	NA	0.758333		62:200	NA	NA	0	0			ENST00000360469		ENSG00000172915	NBEA
HRH3	11255	37	20	60793684	60793684	Missense_Mutation	SNP	A	C	NA	KYSE410_OESOPHAGUS	ENST00000340177	0.5	p.Y94D	NA	2 days, 18:50:00		22:24:00	NA	NA	0	0			ENST00000340177		ENSG00000154654	NCAM2
UCKL1	54963	37	20	62576000	62576000	Missense_Mutation	SNP	C	A	NA	KYSE410_OESOPHAGUS	ENST00000354216	0.6	p.D248Y	NA	2 days, 9:34:00		1 day, 15:36:00	NA	NA	8.281e-06	0			ENST00000354216		ENSG00000215547	DEFB115
TPTE	7179	37	21	10908888	10908888	Missense_Mutation	SNP	G	T	NA	KYSE410_OESOPHAGUS	ENST00000361285	0.4	p.P486H	NA	07:28:00			NA	NA	0	0			ENST00000361285		ENSG00000009724	MASP2
NCAM2	4685	37	21	22658658	22658658	Missense_Mutation	SNP	G	C	NA	KYSE410_OESOPHAGUS	ENST00000400546	0.1	p.C136S	NA	06:21:00		10:42:00	NA	NA	0	0			ENST00000400546		ENSG00000165124	SVEP1
POFUT2	23275	37	21	46685479	46685479	Missense_Mutation	SNP	T	C	NA	KYSE410_OESOPHAGUS	ENST00000349485	0.5	p.D403G	NA	17:29:00	33:112	16:44:00	NA	NA	0	0			ENST00000349485		ENSG00000100346	CACNA1I
GNB1L	54584	37	22	19808859	19808859	Missense_Mutation	SNP	G	T	NA	KYSE410_OESOPHAGUS	ENST00000329517	0.6	p.P7Q	NA	0.634028	07:57:00	0.469444	NA	NA	0	0			ENST00000329517		ENSG00000106536	POU6F2
ZNF280A	129025	37	22	22868420	22868420	Missense_Mutation	SNP	T	C	NA	KYSE410_OESOPHAGUS	ENST00000302097	0.3	p.N512S	NA	13:04:00		2 days, 3:26:00	NA	NA	0	0			ENST00000302097		ENSG00000006652	IFRD1
ZNF280A	129025	37	22	22868441	22868441	Missense_Mutation	SNP	A	G	NA	KYSE410_OESOPHAGUS	ENST00000302097	0.3	p.M505T	NA	07:14:00		1 day, 6:53:00	NA	NA	0	0			ENST00000302097		ENSG00000220201	ZGLP1
BCR	613	37	22	23595994	23595994	Missense_Mutation	SNP	T	C	NA	KYSE410_OESOPHAGUS	ENST00000305877	0.8	p.F430L	NA	17:16:00	2 days, 0:32:00	1 day, 4:10:00	1 day, 2:21:00	NA	0	0			ENST00000305877		ENSG00000180884	ZNF792
ADORA2A	135	37	22	24836882	24836882	Missense_Mutation	SNP	C	T	NA	KYSE410_OESOPHAGUS	ENST00000337539	0.7	p.R222W	NA	14:25:00		1 day, 5:58:00	NA	NA	8.236e-06	0			ENST00000337539		ENSG00000146555	SDK1
MYO18B	84700	37	22	26399257	26399257	Missense_Mutation	SNP	G	A	NA	KYSE410_OESOPHAGUS	ENST00000407587	0.2	p.S2106N	NA	20:19:00		54:72	03:07:00	NA	0	0			ENST00000407587		ENSG00000164199	ADGRV1
ASPHD2	57168	37	22	26830056	26830056	Missense_Mutation	SNP	C	T	NA	KYSE410_OESOPHAGUS	ENST00000215906	0.5	p.R159W	NA	19:27:00		22:15:00	NA	NA	0	0			ENST00000215906		ENSG00000179915	NRXN1
TXN2	25828	37	22	36872824	36872824	Missense_Mutation	SNP	T	C	NA	KYSE410_OESOPHAGUS	ENST00000216185	0.2	p.K115E	NA	23:26:00	288:264	77:86	NA	NA	0	0			ENST00000216185		ENSG00000184838	PRR16
FAM227A	646851	37	22	39019242	39019242	Missense_Mutation	SNP	G	A	NA	KYSE410_OESOPHAGUS	ENST00000535113	0.1	p.S298L	NA	1 day, 2:22:00	05:10:00	23:27:00	NA	NA	0	0			ENST00000535113		ENSG00000169519	METTL15
APOBEC3F	200316	37	22	39441166	39441166	Missense_Mutation	SNP	G	C	NA	KYSE410_OESOPHAGUS	ENST00000308521	0.5	p.R131P	NA	19:21:00		1 day, 18:50:00	NA	NA	0	0			ENST00000308521		ENSG00000122585	NPY
CACNA1I	8911	37	22	40075346	40075346	Missense_Mutation	SNP	C	G	NA	KYSE410_OESOPHAGUS	ENST00000402142	0.3	p.L1764V	NA	18:16:00		06:04:00	NA	NA	0	0			ENST00000402142		ENSG00000133454	MYO18B
CENPM	79019	37	22	42341300	42341300	Missense_Mutation	SNP	T	A	NA	KYSE410_OESOPHAGUS	ENST00000215980	0.5	p.N80I	NA	13:20:00	165:190	1 day, 23:45:00	NA	NA	3.295e-05	0			ENST00000215980		ENSG00000221947	XKR9
CYP2D6	1565	37	22	42525908	42525908	Missense_Mutation	SNP	G	A	NA	KYSE410_OESOPHAGUS	ENST00000360608	0.5	p.R62W	NA	13:32:00		06:08:00	NA	NA	2.674e-05	0			ENST00000360608		ENSG00000196862	RGPD4
NFAM1	150372	37	22	42828311	42828311	Missense_Mutation	SNP	G	A	NA	KYSE410_OESOPHAGUS	ENST00000329021	0.5	p.P18L	NA	12:30:00			NA	NA	0	0			ENST00000329021		ENSG00000180336	MEIOC
CYB5R3	1727	37	22	43024256	43024256	Missense_Mutation	SNP	G	A	NA	KYSE410_OESOPHAGUS	ENST00000352397	0.5	p.P122L	NA	13:29:00	125:402	35:137	NA	NA	0	0			ENST00000352397		ENSG00000146918	NCAPG2
CYB5R3	1727	37	22	43024257	43024257	Missense_Mutation	SNP	G	A	NA	KYSE410_OESOPHAGUS	ENST00000352397	0.5	p.P122S	NA	13:30:00	125:403	35:135	NA	NA	0	0			ENST00000352397		ENSG00000180881	CAPS2
KIAA1644	85352	37	22	44692709	44692709	Missense_Mutation	SNP	G	A	NA	KYSE410_OESOPHAGUS	ENST00000381176	0.4	p.H42Y	NA	06:43:00		1.06319	NA	NA	0	0			ENST00000381176		ENSG00000168890	TMEM150A
MAPK8IP2	23542	37	22	51042387	51042387	Missense_Mutation	SNP	C	A	NA	KYSE410_OESOPHAGUS	ENST00000329492	0.3	p.T220N	NA	22:35:00				NA	0	0			ENST00000329492		ENSG00000181555	SETD2
PPP2R3B	28227	37	0	308415	308415	Missense_Mutation	SNP	G	A	NA	KYSE410_OESOPHAGUS	ENST00000390665	0.3	p.P175L	NA	04:22:00	04:14:00		NA	NA	0	0			ENST00000390665		ENSG00000106066	CPVL
FAM47B	170062	37	0	34961813	34961813	Missense_Mutation	SNP	G	A	NA	KYSE410_OESOPHAGUS	ENST00000329357	0.5	p.E289K	NA	18:00:00		3 days, 12:06:00	NA	NA	2.471e-05	0			ENST00000329357		ENSG00000156414	TDRD9
CHIC1	53344	37	0	72783181	72783181	Missense_Mutation	SNP	G	A	NA	KYSE410_OESOPHAGUS	ENST00000373502	0.5	p.E21K	NA	12:00:00	07:00:00	12:01:00	NA	NA	4.277e-05	0			ENST00000373502		ENSG00000138078	PREPL
ZDHHC15	158866	37	0	74636933	74636933	Missense_Mutation	SNP	T	G	NA	KYSE410_OESOPHAGUS	ENST00000373367	0.3	p.D319A	NA	08:11:00		1 day, 7:40:00	NA	NA	0	0			ENST00000373367		ENSG00000144229	THSD7B
TBX22	50945	37	0	79281214	79281214	Missense_Mutation	SNP	C	T	NA	KYSE410_OESOPHAGUS	ENST00000373294	0.5	p.R191W	NA	19:00:00		15:01:00	1 day, 15:01:00	NA	0	0			ENST00000373294		ENSG00000166448	TMEM130
DACH2	117154	37	0	85950147	85950147	Missense_Mutation	SNP	T	A	NA	KYSE410_OESOPHAGUS	ENST00000373125	0.4	p.L299H	NA	03:16:00			NA	NA	0	0			ENST00000373125		ENSG00000140553	UNC45A
RHOXF1	158800	37	0	119249496	119249496	Missense_Mutation	SNP	T	A	NA	KYSE410_OESOPHAGUS	ENST00000217999	0.2	p.M93L	NA	20:00:00		1 day, 19:03:00	NA	NA	0	0			ENST00000217999		ENSG00000197283	SYNGAP1
SH2D1A	4068	37	0	123499637	123499637	Missense_Mutation	SNP	G	A	NA	KYSE410_OESOPHAGUS	ENST00000371139	0.4	p.R55Q	NA	11:08:00		51:72	NA	NA	0	0			ENST00000371139		ENSG00000139620	KANSL2
TENM1	10178	37	0	123787498	123787498	Missense_Mutation	SNP	G	A	NA	KYSE410_OESOPHAGUS	ENST00000371130	0.3	p.S435F	NA	05:14:00	02:04:00	54:67	1 day, 0:23:00	NA	0	0			ENST00000371130		ENSG00000196569	LAMA2
TMEM185A	84548	37	0	148690513	148690513	Missense_Mutation	SNP	C	A	NA	KYSE410_OESOPHAGUS	ENST00000316916	0.8	p.G75V	NA	03:19:00			NA	NA	0	0			ENST00000316916		ENSG00000236279	CLEC2L
KIF17	57576	37	1	21016787	21016787	Missense_Mutation	SNP	C	G	NA	KYSE410_OESOPHAGUS	ENST00000247986	0.2	p.K425N	NA			04:27:00	NA	NA	0	0			ENST00000247986		ENSG00000141404	GNAL
EXTL1	2134	37	1	26361346	26361346	Missense_Mutation	SNP	A	C	NA	KYSE410_OESOPHAGUS	ENST00000374280	0.3	p.T567P	NA			41:175	NA	NA	0	0			ENST00000374280		ENSG00000145860	RNF145
ZBTB8B	728116	37	1	32950823	32950823	Missense_Mutation	SNP	C	A	NA	KYSE410_OESOPHAGUS	ENST00000609129	0.1	p.P431H	NA			32:121	NA	NA	0	0			ENST00000609129		ENSG00000188738	FSIP2
AK4	205	37	1	65684547	65684547	Missense_Mutation	SNP	C	A	NA	KYSE410_OESOPHAGUS	ENST00000327299	0.7	p.R126S	NA			11:56:00	NA	NA	0	0			ENST00000327299		ENSG00000215474	SKOR2
WDR78	79819	37	1	67299769	67299769	Missense_Mutation	SNP	C	T	NA	KYSE410_OESOPHAGUS	ENST00000371026	0.3	p.G599E	NA			08:40:00	NA	NA	0	0			ENST00000371026		ENSG00000073008	PVR
HFM1	164045	37	1	91840941	91840941	Missense_Mutation	SNP	A	C	NA	KYSE410_OESOPHAGUS	ENST00000370425	0.3	p.F553L	NA			06:41:00	NA	NA	0	0			ENST00000370425		ENSG00000166377	ATP9B
NTNG1	22854	37	1	107937907	107937907	Missense_Mutation	SNP	C	T	NA	KYSE410_OESOPHAGUS	ENST00000370068	0.1	p.P340L	NA			28:93	NA	NA	0	0			ENST00000370068		ENSG00000097046	CDC7
BNIPL	149428	37	1	151011014	151011014	Missense_Mutation	SNP	C	T	NA	KYSE410_OESOPHAGUS	ENST00000368931	0.3	p.P58S	NA			0.940278	NA	NA	0	0			ENST00000368931		ENSG00000117859	OSBPL9
RALGPS2	55103	37	1	178854304	178854304	Missense_Mutation	SNP	T	A	NA	KYSE410_OESOPHAGUS	ENST00000367635	0.3	p.L333Q	NA			0.757639	NA	NA	0	0			ENST00000367635		ENSG00000159882	ZNF230
CFHR5	81494	37	1	196952087	196952087	Missense_Mutation	SNP	A	C	NA	KYSE410_OESOPHAGUS	ENST00000256785	0.4	p.Q44P	NA			29:115	NA	NA	0	0			ENST00000256785		ENSG00000127616	SMARCA4
TRAF5	7188	37	1	211526775	211526775	Missense_Mutation	SNP	G	C	NA	KYSE410_OESOPHAGUS	ENST00000261464	0.5	p.C65S	NA			04:19:00	NA	NA	0	0			ENST00000261464		ENSG00000170949	ZNF160
MIA3	375056	37	1	222835629	222835629	Missense_Mutation	SNP	C	A	NA	KYSE410_OESOPHAGUS	ENST00000344922	0.5	p.S1739R	NA			50:202	NA	NA	0	0			ENST00000344922		ENSG00000198429	ZNF69
PSEN2	5664	37	1	227073369	227073369	Missense_Mutation	SNP	C	G	NA	KYSE410_OESOPHAGUS	ENST00000366783	0.3	p.R163G	NA			08:24:00		NA	0	0			ENST00000366783		ENSG00000168016	TRANK1
FH	2271	37	1	241667510	241667510	Missense_Mutation	SNP	C	T	NA	KYSE410_OESOPHAGUS	ENST00000366560	0.3	p.A314T	NA			10:51:00		NA	0	0			ENST00000366560		ENSG00000182095	TNRC18
OR2M2	391194	37	1	248344011	248344011	Missense_Mutation	SNP	T	C	NA	KYSE410_OESOPHAGUS	ENST00000359682	0.2	p.S242P	NA			59:231	NA	NA	0	0			ENST00000359682		ENSG00000174527	MYO1H
RUFY2	55680	37	10	70139239	70139239	Missense_Mutation	SNP	C	A	NA	KYSE410_OESOPHAGUS	ENST00000602465	0.1	p.A383S	NA		06:40:00	0.467361	NA	NA	0	0			ENST00000602465		ENSG00000284701	TMEM247
NOC3L	64318	37	10	96097604	96097604	Missense_Mutation	SNP	A	T	NA	KYSE410_OESOPHAGUS	ENST00000371361	0.3	p.F707I	NA			10:57:00	NA	NA	0	0			ENST00000371361		ENSG00000149474	KAT14
ALDH18A1	5832	37	10	97397090	97397090	Missense_Mutation	SNP	C	T	NA	KYSE410_OESOPHAGUS	ENST00000371224	0.2	p.S136N	NA		0.892361	20:41:00	NA	NA	0	0			ENST00000371224		ENSG00000179869	ABCA13
HPSE2	60495	37	10	100380363	100380363	Missense_Mutation	SNP	A	T	NA	KYSE410_OESOPHAGUS	ENST00000370552	0.3	p.F401I	NA			06:21:00	NA	NA	0	0			ENST00000370552		ENSG00000137648	TMPRSS4
ADRB1	153	37	10	115804508	115804508	Missense_Mutation	SNP	C	T	NA	KYSE410_OESOPHAGUS	ENST00000369295	0.2	p.A206V	NA			05:21:00	NA	NA	0	0			ENST00000369295		ENSG00000198203	SULT1C2
NAV2	89797	37	11	20070549	20070549	Missense_Mutation	SNP	C	A	NA	KYSE410_OESOPHAGUS	ENST00000396087	0.3	p.A1416E	NA			0.797222	NA	NA	0	0			ENST00000396087		ENSG00000225614	ZNF469
NELL1	4745	37	11	20939770	20939770	Missense_Mutation	SNP	T	C	NA	KYSE410_OESOPHAGUS	ENST00000357134	0.5	p.Y216H	NA			30:167	NA	NA	0	0			ENST00000357134		ENSG00000133401	PDZD2
DCDC1	341019	37	11	30974074	30974074	Missense_Mutation	SNP	C	A	NA	KYSE410_OESOPHAGUS	ENST00000597505	0.1	p.W878L	NA			26:180	NA	NA	0	0			ENST00000597505		ENSG00000139746	RBM26
DCDC1	341019	37	11	31287078	31287078	Missense_Mutation	SNP	T	C	NA	KYSE410_OESOPHAGUS	ENST00000452803	0.1	p.R344G	NA			45:160	NA	NA	4.129e-05	0			ENST00000452803		ENSG00000198885	ITPRIPL1
ALX4	60529	37	11	44296982	44296982	Missense_Mutation	SNP	C	A	NA	KYSE410_OESOPHAGUS	ENST00000329255	0.3	p.K231N	NA			0.776389	NA	NA	0	0			ENST00000329255		ENSG00000106304	SPAM1
CHST1	8534	37	11	45671643	45671643	Missense_Mutation	SNP	C	A	NA	KYSE410_OESOPHAGUS	ENST00000308064	0.2	p.E277D	NA			11:37:00	NA	NA	0	0			ENST00000308064		ENSG00000069206	ADAM7
CD6	923	37	11	60780923	60780923	Missense_Mutation	SNP	C	A	NA	KYSE410_OESOPHAGUS	ENST00000313421	0.7	p.N393K	NA			48:243	NA	NA	0	0			ENST00000313421		ENSG00000083857	FAT1
PRKRIR	5612	37	11	76062092	76062092	Missense_Mutation	SNP	C	T	NA	KYSE410_OESOPHAGUS	ENST00000260045	0.3	p.R701Q	NA			0.805556	NA	NA	8.236e-06	0			ENST00000260045		ENSG00000151948	GLT1D1
TRIM49	57093	37	11	89531678	89531678	Missense_Mutation	SNP	T	G	NA	KYSE410_OESOPHAGUS	ENST00000329758	0.1	p.S327R	NA			37:108	NA	NA	0	0			ENST00000329758		ENSG00000166866	MYO1A
FAT3	120114	37	11	92534316	92534316	Missense_Mutation	SNP	T	A	NA	KYSE410_OESOPHAGUS	ENST00000298047	0.6	p.Y2713N	NA			27:147	NA	NA	0	0			ENST00000298047		ENSG00000164830	OXR1
PKNOX2	63876	37	11	125299989	125299989	Missense_Mutation	SNP	G	A	NA	KYSE410_OESOPHAGUS	ENST00000298282	0.9	p.A382T	NA			11:56:00	NA	NA	0	0			ENST00000298282		ENSG00000157106	SMG1
PRMT8	56341	37	12	3692333	3692333	Missense_Mutation	SNP	T	A	NA	KYSE410_OESOPHAGUS	ENST00000382622	0.3	p.I313N	NA			07:35:00	NA	NA	0	0			ENST00000382622		ENSG00000237388	OR4A47
PARP11	57097	37	12	3921318	3921318	Missense_Mutation	SNP	A	G	NA	KYSE410_OESOPHAGUS	ENST00000228820	0.4	p.Y330H	NA			0.951389	NA	NA	0	0			ENST00000228820		ENSG00000236398	TAS2R39
GALNT8	26290	37	12	4870182	4870182	Missense_Mutation	SNP	A	C	NA	KYSE410_OESOPHAGUS	ENST00000252318	0.2	p.E411A	NA			0.611111	NA	NA	0	0			ENST00000252318		ENSG00000135272	MDFIC
SCN8A	6334	37	12	52139771	52139771	Missense_Mutation	SNP	G	A	NA	KYSE410_OESOPHAGUS	ENST00000354534	0.6	p.D695N	NA			35:267	NA	NA	0	0			ENST00000354534		ENSG00000166548	TK2
NACA	4666	37	12	57108151	57108151	Missense_Mutation	SNP	G	A	NA	KYSE410_OESOPHAGUS	ENST00000454682	0.1	p.R1940W	NA			0.515278		NA	0	0			ENST00000454682		ENSG00000149311	ATM
TDG	6996	37	12	104377120	104377120	Missense_Mutation	SNP	A	G	NA	KYSE410_OESOPHAGUS	ENST00000392872	0.3	p.N249D	NA			35:243	NA	NA	0	0			ENST00000392872		ENSG00000170959	DCDC1
FARP1	10160	37	13	99038031	99038031	Missense_Mutation	SNP	A	C	NA	KYSE410_OESOPHAGUS	ENST00000319562	0.6	p.N241T	NA			0.552778	NA	NA	0	0			ENST00000319562		ENSG00000050438	SLC4A8
FAM155A	728215	37	13	108518113	108518113	Missense_Mutation	SNP	T	G	NA	KYSE410_OESOPHAGUS	ENST00000375915	0.2	p.K278Q	NA			26:82	NA	NA	0	0			ENST00000375915		ENSG00000147408	CSGALNACT1
NYNRIN	57523	37	14	24868561	24868561	Missense_Mutation	SNP	G	C	NA	KYSE410_OESOPHAGUS	ENST00000382554	0.3	p.V37L	NA			08:24:00		NA	0	0			ENST00000382554		ENSG00000196531	NACA
TXNDC16	57544	37	14	52936859	52936859	Missense_Mutation	SNP	G	A	NA	KYSE410_OESOPHAGUS	ENST00000281741	0.4	p.S505L	NA		13:24:00	25:93	NA	NA	4.119e-05	0			ENST00000281741		ENSG00000139174	PRICKLE1
ARID4A	5926	37	14	58814429	58814429	Missense_Mutation	SNP	C	T	NA	KYSE410_OESOPHAGUS	ENST00000355431	0.3	p.H413Y	NA			0.865972	NA	NA	0	0			ENST00000355431		ENSG00000181090	EHMT1
NUMB	8650	37	14	73751019	73751019	Missense_Mutation	SNP	G	C	NA	KYSE410_OESOPHAGUS	ENST00000355058	0.3	p.S240C	NA			25:132	NA	NA	0	0			ENST00000355058		ENSG00000135976	ANKRD36
TDRD9	122402	37	14	104473536	104473536	Missense_Mutation	SNP	C	A	NA	KYSE410_OESOPHAGUS	ENST00000409874	0.4	p.P683T	NA			38:190	NA	NA	0	0			ENST00000409874		ENSG00000106128	GHRHR
TJP1	7082	37	15	30025010	30025010	Missense_Mutation	SNP	C	A	NA	KYSE410_OESOPHAGUS	ENST00000346128	0.6	p.Q582H	NA			09:48:00	NA	NA	0	0			ENST00000346128		ENSG00000185008	ROBO2
MYO5A	4644	37	15	52605964	52605964	Missense_Mutation	SNP	G	T	NA	KYSE410_OESOPHAGUS	ENST00000399231	0.3	p.P1833T	NA		14:57:00	1.03889	NA	NA	0	0			ENST00000399231		ENSG00000145113	MUC4
ADAMTS7	11173	37	15	79054852	79054852	Missense_Mutation	SNP	G	C	NA	KYSE410_OESOPHAGUS	ENST00000388820	0.4	p.T1599S	NA			07:17:00	NA	NA	0	0			ENST00000388820		ENSG00000106410	NOBOX
NMRAL1	57407	37	16	4511800	4511800	Missense_Mutation	SNP	C	T	NA	KYSE410_OESOPHAGUS	ENST00000574733	0.1	p.G294E	NA			0.838194	NA	NA	0	0			ENST00000574733		ENSG00000028310	BRD9
SMG1	23049	37	16	18872019	18872019	Missense_Mutation	SNP	G	C	NA	KYSE410_OESOPHAGUS	ENST00000446231	0.2	p.L1259V	NA			69:277		NA	0	0			ENST00000446231		ENSG00000131398	KCNC3
CDH13	1012	37	16	83813695	83813695	Missense_Mutation	SNP	G	A	NA	KYSE410_OESOPHAGUS	ENST00000566620	0.1	p.V602I	NA			28:140	NA	NA	0	0			ENST00000566620		ENSG00000257743	MGAM2
NXN	64359	37	17	725651	725651	Missense_Mutation	SNP	C	A	NA	KYSE410_OESOPHAGUS	ENST00000336868	0.3	p.R220L	NA			21:44:00	NA	NA	0	0			ENST00000336868		ENSG00000007402	CACNA2D2
SCARF1	8578	37	17	1538305	1538305	Missense_Mutation	SNP	G	A	NA	KYSE410_OESOPHAGUS	ENST00000263071	0.4	p.S747F	NA			07:30:00	NA	NA	8.238e-06	0			ENST00000263071		ENSG00000003989	SLC7A2
TSR1	55720	37	17	2235635	2235635	Missense_Mutation	SNP	C	G	NA	KYSE410_OESOPHAGUS	ENST00000301364	0.5	p.E442Q	NA			26:75	NA	NA	0	0			ENST00000301364		ENSG00000163638	ADAMTS9
GP1BA	2811	37	17	4837430	4837430	Missense_Mutation	SNP	C	A	NA	KYSE410_OESOPHAGUS	ENST00000329125	0.5	p.H511N	NA			54:174	NA	NA	0	0			ENST00000329125		ENSG00000005882	PDK2
MFSD6L	162387	37	17	8701255	8701255	Missense_Mutation	SNP	T	C	NA	KYSE410_OESOPHAGUS	ENST00000329805	0.4	p.D395G	NA			20:59:00	NA	NA	0	0			ENST00000329805		ENSG00000151458	ANKRD50
MYH4	4622	37	17	10351428	10351428	Missense_Mutation	SNP	C	T	NA	KYSE410_OESOPHAGUS	ENST00000255381	0.2	p.E1558K	NA			11:32:00	NA	NA	0	0			ENST00000255381		ENSG00000204970	PCDHA1
DNAH9	1770	37	17	11593393	11593393	Missense_Mutation	SNP	T	A	NA	KYSE410_OESOPHAGUS	ENST00000262442	0.4	p.D1418E	NA			06:17:00	NA	NA	0	0			ENST00000262442		ENSG00000109265	KIAA1211
HOXB1	3211	37	17	46607951	46607951	Missense_Mutation	SNP	C	T	NA	KYSE410_OESOPHAGUS	ENST00000239174	0.6	p.G106R	NA			0.98125	NA	NA	0	0			ENST00000239174		ENSG00000109762	SNX25
PDK2	5164	37	17	48174814	48174814	Missense_Mutation	SNP	C	T	NA	KYSE410_OESOPHAGUS	ENST00000503176	0.1	p.S49F	NA			05:33:00		NA	0	0			ENST00000503176		ENSG00000183580	FBXL7
DNAH17	8632	37	17	76471774	76471774	Missense_Mutation	SNP	C	T	NA	KYSE410_OESOPHAGUS	ENST00000585328	0.1	p.E2761K	NA			27:87	NA	NA	0	0			ENST00000585328		ENSG00000152670	DDX4
HRH4	59340	37	18	22048820	22048820	Missense_Mutation	SNP	G	A	NA	KYSE410_OESOPHAGUS	ENST00000256906	0.4	p.V88I	NA			0.563889	NA	NA	0	0			ENST00000256906		ENSG00000113430	IRX4
SKOR2	652991	37	18	44775125	44775125	Missense_Mutation	SNP	C	A	NA	KYSE410_OESOPHAGUS	ENST00000425639	0.1	p.A144S	NA			08:09:00	NA	NA	0	0			ENST00000425639		ENSG00000138829	FBN2
IL27RA	9466	37	19	14150325	14150325	Missense_Mutation	SNP	C	A	NA	KYSE410_OESOPHAGUS	ENST00000263379	0.2	p.S75Y	NA			16:51:00	NA	NA	0	0			ENST00000263379		ENSG00000197603	C5orf42
EPS15L1	58513	37	19	16506203	16506203	Missense_Mutation	SNP	C	G	NA	KYSE410_OESOPHAGUS	ENST00000248070	0.6	p.E623Q	NA			28:113	NA	NA	0	0			ENST00000248070		ENSG00000114670	NEK11
RAB3A	5864	37	19	18309538	18309538	Missense_Mutation	SNP	G	A	NA	KYSE410_OESOPHAGUS	ENST00000222256	0.4	p.L157F	NA			05:34:00	NA	NA	8.236e-06	0			ENST00000222256		ENSG00000204628	RACK1
ZNF571	51276	37	19	38056504	38056504	Missense_Mutation	SNP	C	T	NA	KYSE410_OESOPHAGUS	ENST00000328550	0.2	p.E276K	NA			0.418056	NA	NA	0	0			ENST00000328550		ENSG00000185261	KIAA0825
ZNF571	51276	37	19	38057041	38057041	Missense_Mutation	SNP	C	T	NA	KYSE410_OESOPHAGUS	ENST00000328550	0.2	p.E97K	NA			29:101	NA	NA	0	0			ENST00000328550		ENSG00000181790	ADGRB1
ZNF285	26974	37	19	44891629	44891629	Missense_Mutation	SNP	A	C	NA	KYSE410_OESOPHAGUS	ENST00000330997	0.4	p.Y260D	NA			36:178	NA	NA	0	0			ENST00000330997		ENSG00000183117	CSMD1
KCNC3	3748	37	19	50827115	50827115	Missense_Mutation	SNP	C	T	NA	KYSE410_OESOPHAGUS	ENST00000477616	0.1	p.M365I	NA			0.686111	NA	NA	0	0			ENST00000477616		ENSG00000104517	UBR5
ZSCAN5B	342933	37	19	56702333	56702333	Missense_Mutation	SNP	C	G	NA	KYSE410_OESOPHAGUS	ENST00000586855	0.2	p.K204N	NA			41:257	NA	NA	0	0			ENST00000586855		ENSG00000149972	CNTN5
ZSCAN5A	79149	37	19	56733671	56733671	Missense_Mutation	SNP	C	T	NA	KYSE410_OESOPHAGUS	ENST00000587340	0.1	p.G255E	NA			31:229	NA	NA	0	0			ENST00000587340		ENSG00000110080	ST3GAL4
NBAS	51594	37	2	15374758	15374758	Missense_Mutation	SNP	C	A	NA	KYSE410_OESOPHAGUS	ENST00000281513	0.5	p.Q2019H	NA			0.704861	NA	NA	0	0			ENST00000281513		ENSG00000175104	TRAF6
NRXN1	9378	37	2	50733714	50733714	Missense_Mutation	SNP	C	G	NA	KYSE410_OESOPHAGUS	ENST00000406316	0.2	p.D806H	NA			28:179	NA	NA	0	0			ENST00000406316		ENSG00000137504	CREBZF
TMEM150A	129303	37	2	85827054	85827054	Missense_Mutation	SNP	C	T	NA	KYSE410_OESOPHAGUS	ENST00000409668	0.1	p.C119Y	NA			09:48:00	NA	NA	0	0			ENST00000409668		ENSG00000185122	HSF1
ANKRD36	375248	37	2	97884920	97884920	Missense_Mutation	SNP	G	C	NA	KYSE410_OESOPHAGUS	ENST00000461153	0.2	p.E1298Q	NA			24:182	NA	NA	0	0			ENST00000461153		ENSG00000081842	PCDHA6
CNGA3	1261	37	2	99012623	99012623	Missense_Mutation	SNP	T	G	NA	KYSE410_OESOPHAGUS	ENST00000272602	0.2	p.F330L	NA			0.815278	NA	NA	0	0			ENST00000272602		ENSG00000254469	AP002495.1
SULT1C2	6819	37	2	108921652	108921652	Missense_Mutation	SNP	A	G	NA	KYSE410_OESOPHAGUS	ENST00000437390	0.2	p.H190R	NA			25:136	NA	NA	0	0			ENST00000437390		ENSG00000117983	MUC5B
TTN	7273	37	2	179665338	179665338	Missense_Mutation	SNP	G	T	NA	KYSE410_OESOPHAGUS	ENST00000591111	0.1	p.L123I	NA			25:91		NA	0	0			ENST00000591111		ENSG00000257594	GALNT4
SPTLC3	55304	37	20	13107301	13107301	Missense_Mutation	SNP	C	G	NA	KYSE410_OESOPHAGUS	ENST00000399002	0.2	p.P406A	NA			37:142	NA	NA	0	0			ENST00000399002		ENSG00000029363	BCLAF1
FLRT3	23767	37	20	14306599	14306599	Missense_Mutation	SNP	C	A	NA	KYSE410_OESOPHAGUS	ENST00000378053	0.3	p.E518D	NA			1.00556	NA	NA	0	0			ENST00000378053		ENSG00000162231	NXF1
XRN2	22803	37	20	21312436	21312436	Missense_Mutation	SNP	A	G	NA	KYSE410_OESOPHAGUS	ENST00000377191	0.3	p.H227R	NA			27:223	NA	NA	0	0			ENST00000377191		ENSG00000139132	FGD4
NINL	22981	37	20	25491340	25491340	Missense_Mutation	SNP	C	T	NA	KYSE410_OESOPHAGUS	ENST00000278886	0.6	p.E163K	NA			1.01111	NA	NA	0	0			ENST00000278886		ENSG00000184949	FAM227A
OSER1	51526	37	20	42825924	42825924	Missense_Mutation	SNP	G	A	NA	KYSE410_OESOPHAGUS	ENST00000372970	0.2	p.S216F	NA		53:368	1.0125	NA	NA	0	0			ENST00000372970		ENSG00000070601	FRMPD1
KRTAP11-1	337880	37	21	32253578	32253578	Missense_Mutation	SNP	G	A	NA	KYSE410_OESOPHAGUS	ENST00000332378	0.4	p.T89I	NA			13:35:00	NA	NA	0	0			ENST00000332378		ENSG00000168769	TET2
KCNJ6	3763	37	21	39086826	39086826	Missense_Mutation	SNP	A	G	NA	KYSE410_OESOPHAGUS	ENST00000609713	0.1	p.S212P	NA			0.672917	NA	NA	0	0			ENST00000609713		ENSG00000156858	PRR14
SEZ6L	23544	37	22	26736551	26736551	Missense_Mutation	SNP	C	T	NA	KYSE410_OESOPHAGUS	ENST00000248933	0.6	p.A722V	NA			0.50625	NA	NA	0	0			ENST00000248933		ENSG00000142765	SYTL1
GRM7	2917	37	3	7620869	7620869	Missense_Mutation	SNP	C	T	NA	KYSE410_OESOPHAGUS	ENST00000357716	0.4	p.S759F	NA			0.654167	NA	NA	0	0			ENST00000357716		ENSG00000005810	MYCBP2
RAD18	56852	37	3	8940674	8940674	Missense_Mutation	SNP	G	A	NA	KYSE410_OESOPHAGUS	ENST00000264926	0.2	p.S409F	NA			29:107	NA	NA	0	0			ENST00000264926		ENSG00000135625	EGR4
TADA3	10474	37	3	9831611	9831611	Missense_Mutation	SNP	G	C	NA	KYSE410_OESOPHAGUS	ENST00000301964	0.2	p.R82G	NA			0.645833	NA	NA	0	0			ENST00000301964		ENSG00000100714	MTHFD1
TRANK1	9881	37	3	36897875	36897875	Missense_Mutation	SNP	A	C	NA	KYSE410_OESOPHAGUS	ENST00000429976	0.2	p.V1069G	NA			28:153	NA	NA	0	0			ENST00000429976		ENSG00000257335	MGAM
CACNA2D2	9254	37	3	50421744	50421744	Missense_Mutation	SNP	C	T	NA	KYSE410_OESOPHAGUS	ENST00000479441	0.1	p.E179K	NA			37:162	NA	NA	0	0			ENST00000479441		ENSG00000039987	BEST2
ATXN7	6314	37	3	63981966	63981966	Missense_Mutation	SNP	C	T	NA	KYSE410_OESOPHAGUS	ENST00000295900	0.6	p.S823F	NA			11:52:00	NA	NA	0	0			ENST00000295900		ENSG00000110876	SELPLG
NEK11	79858	37	3	130884292	130884292	Missense_Mutation	SNP	G	A	NA	KYSE410_OESOPHAGUS	ENST00000510769	0.1	p.E264K	NA			11:47:00		NA	0	0			ENST00000510769		ENSG00000018236	CNTN1
AADACL2	344752	37	3	151451905	151451905	Missense_Mutation	SNP	G	A	NA	KYSE410_OESOPHAGUS	ENST00000356517	0.3	p.E28K	NA			42:193	NA	NA	0	0			ENST00000356517		ENSG00000100767	PAPLN
YEATS2	55689	37	3	183469951	183469951	Missense_Mutation	SNP	T	G	NA	KYSE410_OESOPHAGUS	ENST00000305135	0.5	p.S354A	NA			36:182	NA	NA	0	0			ENST00000305135		ENSG00000169554	ZEB2
YEATS2	55689	37	3	183521949	183521949	Missense_Mutation	SNP	G	A	NA	KYSE410_OESOPHAGUS	ENST00000305135	0.5	p.V1253M	NA			0.906944	NA	NA	0	0			ENST00000305135		ENSG00000185880	TRIM69
C4orf6	10141	37	4	5527964	5527964	Missense_Mutation	SNP	A	G	NA	KYSE410_OESOPHAGUS	ENST00000195455	0.2	p.K63R	NA			0.934028	NA	NA	0	0			ENST00000195455		ENSG00000121274	PAPD5
MRPS18C	51023	37	4	84377315	84377315	Missense_Mutation	SNP	C	T	NA	KYSE410_OESOPHAGUS	ENST00000295491	0.4	p.P29S	NA			31:93	NA	NA	8.236e-06	0			ENST00000295491		ENSG00000140398	NEIL1
FAT4	79633	37	4	126369660	126369660	Missense_Mutation	SNP	C	G	NA	KYSE410_OESOPHAGUS	ENST00000394329	0.3	p.P2497A	NA			1.00764	NA	NA	0	0			ENST00000394329		ENSG00000186153	WWOX
IRX4	50805	37	5	1878819	1878819	Missense_Mutation	SNP	A	C	NA	KYSE410_OESOPHAGUS	ENST00000505790	0.1	p.L275R	NA			04:26:00	NA	NA	0	0			ENST00000505790		ENSG00000174450	GOLGA6L2
ADCY2	108	37	5	7789893	7789893	Missense_Mutation	SNP	G	C	NA	KYSE410_OESOPHAGUS	ENST00000338316	0.4	p.A870P	NA			08:50:00	NA	NA	0	0			ENST00000338316		ENSG00000087237	CETP
FASTKD3	79072	37	5	7861327	7861327	Missense_Mutation	SNP	G	T	NA	KYSE410_OESOPHAGUS	ENST00000264669	0.5	p.H607N	NA			29:158	NA	NA	0	0			ENST00000264669		ENSG00000183914	DNAH2
MTRR	4552	37	5	7878239	7878239	Missense_Mutation	SNP	G	C	NA	KYSE410_OESOPHAGUS	ENST00000264668	0.2	p.R222T	NA			0.502083	NA	NA	0	0			ENST00000264668		ENSG00000183747	ACSM2A
FBXL7	23194	37	5	15936594	15936594	Missense_Mutation	SNP	G	A	NA	KYSE410_OESOPHAGUS	ENST00000504595	0.1	p.E259K	NA			0.964583	NA	NA	0	0			ENST00000504595		ENSG00000060237	WNK1
AGXT2	64902	37	5	35003962	35003962	Missense_Mutation	SNP	C	A	NA	KYSE410_OESOPHAGUS	ENST00000231420	0.6	p.S448I	NA			0.947917	NA	NA	0	0			ENST00000231420		ENSG00000153406	NMRAL1
IL7R	3575	37	5	35873704	35873704	Missense_Mutation	SNP	G	T	NA	KYSE410_OESOPHAGUS	ENST00000303115	0.3	p.W220C	NA			0.89375	NA	NA	0	0			ENST00000303115		ENSG00000129204	USP6
NUP155	9631	37	5	37331870	37331870	Missense_Mutation	SNP	G	A	NA	KYSE410_OESOPHAGUS	ENST00000231498	0.3	p.P516S	NA			0.565972	NA	NA	0	0			ENST00000231498		ENSG00000124813	RUNX2
EGFLAM	133584	37	5	38427265	38427265	Missense_Mutation	SNP	C	A	NA	KYSE410_OESOPHAGUS	ENST00000354891	0.3	p.D655E	NA			31:154	NA	NA	0	0			ENST00000354891		ENSG00000171595	DNAI2
NNT	23530	37	5	43609380	43609380	Missense_Mutation	SNP	T	G	NA	KYSE410_OESOPHAGUS	ENST00000264663	0.5	p.V28G	NA			0.747917	NA	NA	0	0			ENST00000264663		ENSG00000141449	GREB1L
DDX4	54514	37	5	55110784	55110784	Missense_Mutation	SNP	T	C	NA	KYSE410_OESOPHAGUS	ENST00000505374	0.1	p.C591R	NA			32:161	NA	NA	0	0			ENST00000505374		ENSG00000206432	TMEM200C
FBN2	2201	37	5	127800494	127800494	Missense_Mutation	SNP	G	A	NA	KYSE410_OESOPHAGUS	ENST00000508053	0.1	p.P250L	NA			0.672917		NA	0	0			ENST00000508053		ENSG00000184185	KCNJ12
FBN2	2201	37	5	127800495	127800495	Missense_Mutation	SNP	G	A	NA	KYSE410_OESOPHAGUS	ENST00000508053	0.1	p.P250S	NA			0.75625		NA	0	0			ENST00000508053		ENSG00000179262	RAD23A
PSD2	84249	37	5	139221894	139221894	Missense_Mutation	SNP	G	T	NA	KYSE410_OESOPHAGUS	ENST00000274710	0.3	p.M717I	NA			11:59:00	NA	NA	0	0			ENST00000274710		ENSG00000167680	SEMA6B
PCDHA1	56147	37	5	140167758	140167758	Missense_Mutation	SNP	C	T	NA	KYSE410_OESOPHAGUS	ENST00000504120	0.2	p.T628M	NA			0.946528	NA	NA	8.237e-06	0			ENST00000504120		ENSG00000197213	ZSCAN5B
CSF1R	1436	37	5	149452874	149452874	Missense_Mutation	SNP	C	T	NA	KYSE410_OESOPHAGUS	ENST00000286301	0.3	p.D358N	NA			39:164		NA	0	0			ENST00000286301		ENSG00000131848	ZSCAN5A
RARS	5917	37	5	167946139	167946139	Missense_Mutation	SNP	G	A	NA	KYSE410_OESOPHAGUS	ENST00000231572	0.3	p.A643T	NA			11:56:00	NA	NA	0	0			ENST00000231572		ENSG00000197808	ZNF461
GABBR1	2550	37	6	29574718	29574718	Missense_Mutation	SNP	G	C	NA	KYSE410_OESOPHAGUS	ENST00000377034	0.4	p.L725V	NA			0.597222	NA	NA	0	0			ENST00000377034		ENSG00000188629	ZNF177
MUC21	394263	37	6	30955220	30955220	Missense_Mutation	SNP	C	T	NA	KYSE410_OESOPHAGUS	ENST00000376296	0.3	p.S423F	NA			49:248	NA	NA	0	0			ENST00000376296		ENSG00000155657	TTN
FRS3	10817	37	6	41740564	41740564	Missense_Mutation	SNP	G	C	NA	KYSE410_OESOPHAGUS	ENST00000373018	0.3	p.D129E	NA			10:45:00	NA	NA	0	0			ENST00000373018		ENSG00000186566	GPATCH8
ZNF318	24149	37	6	43325351	43325351	Missense_Mutation	SNP	G	A	NA	KYSE410_OESOPHAGUS	ENST00000361428	0.2	p.S234F	NA			29:176	NA	NA	0	0			ENST00000361428		ENSG00000105550	FGF21
REV3L	5980	37	6	111672944	111672944	Missense_Mutation	SNP	C	T	NA	KYSE410_OESOPHAGUS	ENST00000358835	0.3	p.G2412D	NA			0.840278	NA	NA	0	0			ENST00000358835		ENSG00000213973	ZNF99
REV3L	5980	37	6	111672945	111672945	Missense_Mutation	SNP	C	T	NA	KYSE410_OESOPHAGUS	ENST00000358835	0.3	p.G2412S	NA			0.884028	NA	NA	0	0			ENST00000358835		ENSG00000142449	FBN3
GPRC6A	222545	37	6	117116992	117116992	Missense_Mutation	SNP	G	C	NA	KYSE410_OESOPHAGUS	ENST00000310357	0.3	p.Q519E	NA			0.670833	NA	NA	0	0			ENST00000310357		ENSG00000129455	KLK8
DCBLD1	285761	37	6	117859799	117859799	Missense_Mutation	SNP	G	T	NA	KYSE410_OESOPHAGUS	ENST00000338728	0.5	p.L259F	NA			0.652778	NA	NA	0	0			ENST00000338728		ENSG00000186272	ZNF17
GPR126	57211	37	6	142741233	142741233	Missense_Mutation	SNP	C	T	NA	KYSE410_OESOPHAGUS	ENST00000230173	0.6	p.S1104L	NA			35:93	NA	NA	0	0			ENST00000230173		ENSG00000204130	RUFY2
NPY	4852	37	7	24329163	24329163	Missense_Mutation	SNP	G	C	NA	KYSE410_OESOPHAGUS	ENST00000407573	0.1	p.L78F	NA			0.945833	NA	NA	0	0			ENST00000407573		ENSG00000148513	ANKRD30A
PDE1C	5137	37	7	31862710	31862710	Missense_Mutation	SNP	C	T	NA	KYSE410_OESOPHAGUS	ENST00000396191	0.1	p.R520K	NA			1.04167	NA	NA	0	0			ENST00000396191		ENSG00000203786	KPRP
CTTNBP2	83992	37	7	117417705	117417705	Missense_Mutation	SNP	C	G	NA	KYSE410_OESOPHAGUS	ENST00000160373	0.3	p.E880Q	NA			0.785417	NA	NA	0	0			ENST00000160373		ENSG00000269113	TRABD2B
DENND2A	27147	37	7	140223217	140223217	Missense_Mutation	SNP	T	G	NA	KYSE410_OESOPHAGUS	ENST00000275884	0.6	p.D852A	NA			09:41:00	NA	NA	0	0			ENST00000275884		ENSG00000273274	ZBTB8B
NOBOX	135935	37	7	144098415	144098415	Missense_Mutation	SNP	C	T	NA	KYSE410_OESOPHAGUS	ENST00000467773	0.1	p.G190R	NA			06:31:00	NA	NA	0	0			ENST00000467773		ENSG00000166313	APBB1
CSGALNACT1	55790	37	8	19263494	19263494	Missense_Mutation	SNP	G	A	NA	KYSE410_OESOPHAGUS	ENST00000454498	0.2	p.R466W	NA			35:118	NA	NA	0	0			ENST00000454498		ENSG00000273079	GRIN2B
CHRNB3	1142	37	8	42563925	42563925	Missense_Mutation	SNP	T	A	NA	KYSE410_OESOPHAGUS	ENST00000289957	0.2	p.Y40N	NA			0.911806	NA	NA	0	0			ENST00000289957		ENSG00000157542	KCNJ6
RP1	6101	37	8	55537981	55537981	Missense_Mutation	SNP	C	G	NA	KYSE410_OESOPHAGUS	ENST00000220676	0.1	p.N513K	NA			09:41:00	NA	NA	0	0			ENST00000220676
RBM12B	389677	37	8	94747331	94747331	Missense_Mutation	SNP	G	T	NA	KYSE410_OESOPHAGUS	ENST00000399300	0.2	p.D436E	NA		27:147	38:228	NA	NA	0	0			ENST00000399300
RGS22	26166	37	8	100994250	100994250	Missense_Mutation	SNP	A	G	NA	KYSE410_OESOPHAGUS	ENST00000360863	0.6	p.L1092S	NA			43:202	40:160	NA	0	0			ENST00000360863
PKHD1L1	93035	37	8	110471961	110471961	Missense_Mutation	SNP	C	A	NA	KYSE410_OESOPHAGUS	ENST00000378402	0.5	p.A2381E	NA			45:297	NA	NA	0	0			ENST00000378402
CSMD3	114788	37	8	113650969	113650969	Missense_Mutation	SNP	G	A	NA	KYSE410_OESOPHAGUS	ENST00000297405	0.5	p.S1161L	NA			0.744444		NA	0	0			ENST00000297405
FRMPD1	22844	37	9	37745007	37745007	Missense_Mutation	SNP	C	T	NA	KYSE410_OESOPHAGUS	ENST00000539465	0.1	p.S993F	NA			0.807639	NA	NA	0	0			ENST00000539465
PPP1R26	9858	37	9	138378254	138378254	Missense_Mutation	SNP	A	G	NA	KYSE410_OESOPHAGUS	ENST00000356818	0.2	p.E633G	NA			07:35:00	NA	NA	0	0			ENST00000356818
SATL1	340562	37	0	84363002	84363002	Missense_Mutation	SNP	C	A	NA	KYSE410_OESOPHAGUS	ENST00000395409	0.3	p.G138C	NA			07:12:00	NA	NA	0	0			ENST00000395409
NBPF12	149013	37	1	146399605	146399605	Missense_Mutation	SNP	G	C	NA	KYSE410_OESOPHAGUS	ENST00000442909	0.2	p.V182L	NA			55:369	NA	NA	0	0			ENST00000442909
DSE	29940	37	6	116579724	116579724	Missense_Mutation	SNP	G	C	NA	KYSE410_OESOPHAGUS	ENST00000540275	0.1	p.G40R	NA			11:58:00	NA	NA	2.471e-05	0			ENST00000540275
DSE	29940	37	6	116579754	116579754	Missense_Mutation	SNP	C	A	NA	KYSE410_OESOPHAGUS	ENST00000540275	0.1	p.L50I	NA			0.63125	NA	NA	1.647e-05	0			ENST00000540275
DSE	29940	37	6	116579808	116579808	Missense_Mutation	SNP	A	G	NA	KYSE410_OESOPHAGUS	ENST00000540275	0.1	p.T68A	NA			0.419444	NA	NA	2.471e-05	0			ENST00000540275
MUC17	140453	37	7	100680927	100680927	Missense_Mutation	SNP	A	G	NA	KYSE410_OESOPHAGUS	ENST00000306151	0.4	p.N2077S	NA			44:395	NA	NA	8.236e-06	0			ENST00000306151
ZFHX4	79776	37	8	77764612	77764612	Missense_Mutation	SNP	C	G	NA	KYSE410_OESOPHAGUS	ENST00000521891	0.2	p.P1819A	NA			08:31:00	NA	NA	0	0			ENST00000521891
RP11-849H4.2	0	37	11	71628780	71628780	Missense_Mutation	SNP	G	T	NA	KYSE410_OESOPHAGUS	ENST00000529513	0.1	p.S77Y	NA			0.727778	NA	NA	0	0			ENST00000529513
KANSL2	54934	37	12	49061559	49061559	Missense_Mutation	SNP	C	G	NA	KYSE410_OESOPHAGUS	ENST00000420613	0.2	p.R297P	NA			36:323	NA	NA	0	0			ENST00000420613
PLEKHG7	440107	37	12	93155552	93155552	Missense_Mutation	SNP	A	C	NA	KYSE410_OESOPHAGUS	ENST00000344636	0.3	p.Y242S	NA			0.383333	NA	NA	0	0			ENST00000344636
CGNL1	84952	37	15	57809164	57809164	Missense_Mutation	SNP	G	C	NA	KYSE410_OESOPHAGUS	ENST00000281282	0.5	p.E864Q	NA			05:41:00	NA	NA	0	0			ENST00000281282
KRTAP4-8	728224	37	17	39254287	39254287	Missense_Mutation	SNP	T	C	NA	KYSE410_OESOPHAGUS	ENST00000333822	0.4	p.Q17R	NA			0.672917	NA	NA	8.238e-06	0			ENST00000333822
CGB2	114336	37	19	49536414	49536414	Missense_Mutation	SNP	C	T	NA	KYSE410_OESOPHAGUS	ENST00000359342	0.6	p.P143L	NA			0.430556	NA	NA	0	0			ENST00000359342
MT-ND1	4535	37	0	4232	4232	Missense_Mutation	SNP	T	C	NA	KYSE410_OESOPHAGUS	ENST00000361390	0.2	p.I309T	NA		31 days, 15:01:00	1 day, 10:02:00		NA	0	0			ENST00000361390
MT-CO1	4512	37	0	6516	6516	Missense_Mutation	SNP	G	A	NA	KYSE410_OESOPHAGUS	ENST00000361624	0.2	p.G205S	NA			0.557639		NA	0	0			ENST00000361624
MT-CO3	4514	37	0	9921	9921	Missense_Mutation	SNP	G	A	NA	KYSE410_OESOPHAGUS	ENST00000362079	0.2	p.A239T	NA			3 days, 8:03:00		NA	0	0			ENST00000362079
MT-ND4L	4539	37	0	10750	10750	Missense_Mutation	SNP	A	G	NA	KYSE410_OESOPHAGUS	ENST00000361335	0.1	p.N94S	NA			3 days, 6:04:00		NA	0	0			ENST00000361335
PLOD1	5351	37	1	12025607	12025607	Missense_Mutation	SNP	C	T	NA	KYSE410_OESOPHAGUS	ENST00000196061	0.4	p.T514I	NA		88:554		NA	NA	0	0			ENST00000196061
CEP170	9859	37	1	243328401	243328401	Missense_Mutation	SNP	T	C	NA	KYSE410_OESOPHAGUS	ENST00000366542	0.1	p.Q954R	NA		1 day, 0:26:00		NA	NA	0	0			ENST00000366542
PLCD1	5333	37	3	38050814	38050814	Missense_Mutation	SNP	C	T	NA	KYSE410_OESOPHAGUS	ENST00000334661	0.4	p.E519K	NA		04:17:00		NA	NA	0	0			ENST00000334661
OXR1	55074	37	8	107754508	107754508	Missense_Mutation	SNP	G	C	NA	KYSE410_OESOPHAGUS	ENST00000442977	0.2	p.G793A	NA		32:161		NA	NA	0	0			ENST00000442977
PITRM1	10531	37	10	3199686	3199686	Missense_Mutation	SNP	G	A	NA	KYSE410_OESOPHAGUS	ENST00000224949	0.4	p.H430Y	NA		31:219		NA	NA	0	0			ENST00000224949
AGAP6	414189	37	10	51768720	51768720	Missense_Mutation	SNP	G	A	NA	KYSE410_OESOPHAGUS	ENST00000374056	0.4	p.G256S	NA		0.688194		NA	NA	2.522e-05	0			ENST00000374056
ARNTL2	56938	37	12	27486018	27486018	Missense_Mutation	SNP	G	A	NA	KYSE410_OESOPHAGUS	ENST00000266503	0.5	p.E5K	NA		06:15:00		NA	NA	0	0			ENST00000266503
RBM26	64062	37	13	79939803	79939803	Missense_Mutation	SNP	T	C	NA	KYSE410_OESOPHAGUS	ENST00000438737	0.2	p.T443A	NA		60:151		NA	NA	0	0			ENST00000438737
GOLGA8A	23015	37	15	34678852	34678852	Missense_Mutation	SNP	G	C	NA	KYSE410_OESOPHAGUS	ENST00000359187	0.4	p.R87G	NA		99:61		NA	NA	0	0			ENST00000359187
DSC3	1825	37	18	28586951	28586951	Missense_Mutation	SNP	G	A	NA	KYSE410_OESOPHAGUS	ENST00000360428	0.4	p.H604Y	NA		0.944444		NA	NA	0	0			ENST00000360428
KIAA0355	9710	37	19	34833261	34833261	Missense_Mutation	SNP	C	G	NA	KYSE410_OESOPHAGUS	ENST00000299505	0.6	p.Q808E	NA		06:26:00		NA	NA	0	0			ENST00000299505
SIRPA	140885	37	20	1902067	1902067	Missense_Mutation	SNP	G	A	NA	KYSE410_OESOPHAGUS	ENST00000358771	0.4	p.G155S	NA		05:23:00		NA	NA	0	0			ENST00000358771
SON	6651	37	21	34927161	34927161	Missense_Mutation	SNP	G	A	NA	KYSE410_OESOPHAGUS	ENST00000356577	0.4	p.R1875K	NA		93:497		NA	NA	0	0			ENST00000356577
LAMP2	3920	37	0	119589275	119589275	Missense_Mutation	SNP	C	G	NA	KYSE410_OESOPHAGUS	ENST00000200639	0.4	p.D112H	NA		86:475		NA	NA	0	0			ENST00000200639
ATR	545	37	3	142274923	142274923	Missense_Mutation	SNP	G	C	NA	KYSE410_OESOPHAGUS	ENST00000350721	0.4	p.Q713E	NA				0.797917	NA	8.236e-06	0			ENST00000350721
FAT1	2195	37	4	187628173	187628173	Nonsense_Mutation	SNP	G	A	NA	KYSE410_OESOPHAGUS	ENST00000441802	0.2	p.R937*	NA		0.269444		NA	NA	8.274e-06	6			ENST00000441802
ANKRD30A	91074	37	10	37506687	37506687	Nonsense_Mutation	SNP	G	T	NA	KYSE410_OESOPHAGUS	ENST00000602533	0.1	p.E994*	NA			0.720833	NA	NA	0	3			ENST00000602533
CDK11A	728642	37	1	1653061	1653061	Nonsense_Mutation	SNP	A	C	NA	KYSE410_OESOPHAGUS	ENST00000378633	0.1	p.Y67*	NA	16:07:00	78:226	1 day, 8:48:00	1 day, 13:33:00	NA	0	0			ENST00000378633
VPS13D	55187	37	1	12326967	12326967	Nonsense_Mutation	SNP	C	T	NA	KYSE410_OESOPHAGUS	ENST00000358136	0.3	p.R542*	NA	06:21:00	04:17:00	28:65	NA	NA	0	0			ENST00000358136
FCRL5	83416	37	1	157490227	157490227	Nonsense_Mutation	SNP	T	A	NA	KYSE410_OESOPHAGUS	ENST00000361835	0.3	p.K876*	NA	10:31:00			NA	NA	0	0			ENST00000361835
IGFN1	91156	37	1	201182489	201182489	Nonsense_Mutation	SNP	C	G	NA	KYSE410_OESOPHAGUS	ENST00000335211	0.4	p.S2823*	NA	04:30:00			NA	NA	0	0			ENST00000335211
DYRK3	8444	37	1	206820892	206820892	Nonsense_Mutation	SNP	C	T	NA	KYSE410_OESOPHAGUS	ENST00000367109	0.2	p.Q117*	NA	06:28:00		38:112	0.978472	NA	0	0			ENST00000367109
SPRED2	200734	37	2	65540692	65540692	Nonsense_Mutation	SNP	G	T	NA	KYSE410_OESOPHAGUS	ENST00000356388	0.4	p.C400*	NA	10:30:00	29:92	08:44:00	NA	NA	0	0			ENST00000356388
DNAH6	1768	37	2	84867635	84867635	Nonsense_Mutation	SNP	C	T	NA	KYSE410_OESOPHAGUS	ENST00000237449	0.6	p.Q1635*	NA	08:28:00		1.02431	NA	NA	0	0			ENST00000237449
HS6ST1	9394	37	2	129026083	129026083	Nonsense_Mutation	SNP	G	A	NA	KYSE410_OESOPHAGUS	ENST00000259241	0.6	p.Q297*	NA	23:19:00	23:31:00	07:03:00	NA	NA	0	0			ENST00000259241
COL7A1	1294	37	3	48613705	48613705	Nonsense_Mutation	SNP	G	A	NA	KYSE410_OESOPHAGUS	ENST00000328333	0.8	p.R1933*	NA	1 day, 0:16:00		06:17:00	NA	NA	8.237e-06	0			ENST00000328333
ADAMTS9	56999	37	3	64599183	64599183	Nonsense_Mutation	SNP	G	T	NA	KYSE410_OESOPHAGUS	ENST00000498707	0.1	p.C1064*	NA	03:20:00		11:25:00	NA	NA	0	0			ENST00000498707
PCDH18	54510	37	4	138449914	138449914	Nonsense_Mutation	SNP	G	A	NA	KYSE410_OESOPHAGUS	ENST00000344876	0.4	p.R850*	NA	06:17:00		28:87	NA	NA	8.237e-06	0			ENST00000344876
SNX25	83891	37	4	186180179	186180179	Nonsense_Mutation	SNP	T	A	NA	KYSE410_OESOPHAGUS	ENST00000504273	0.1	p.L67*	NA	09:17:00	08:17:00	37:65	NA	NA	0	0			ENST00000504273
PCDHA6	56142	37	5	140210048	140210048	Nonsense_Mutation	SNP	T	G	NA	KYSE410_OESOPHAGUS	ENST00000529310	0.1	p.L791*	NA	06:16:00		30:88	NA	NA	0	0			ENST00000529310
C5orf47	133491	37	5	173416561	173416561	Nonsense_Mutation	SNP	C	T	NA	KYSE410_OESOPHAGUS	ENST00000340147	0.6	p.Q99*	NA	1 day, 21:00:00		07:00:00	NA	NA	0	0			ENST00000340147
GNB2L1	10399	37	5	180669237	180669237	Nonsense_Mutation	SNP	G	C	NA	KYSE410_OESOPHAGUS	ENST00000512805	0.1	p.S73*	NA	13:45:00		14:42:00	NA	NA	0	0			ENST00000512805
ZNF292	23036	37	6	87865400	87865400	Nonsense_Mutation	SNP	G	T	NA	KYSE410_OESOPHAGUS	ENST00000369577	0.3	p.E31*	NA	07:42:00	06:20:00		NA	NA	0	0			ENST00000369577
FAXC	84553	37	6	99781396	99781396	Nonsense_Mutation	SNP	G	A	NA	KYSE410_OESOPHAGUS	ENST00000389677	0.5	p.Q144*	NA	08:44:00			NA	NA	0	0			ENST00000389677
MED23	9439	37	6	131917156	131917156	Nonsense_Mutation	SNP	C	A	NA	KYSE410_OESOPHAGUS	ENST00000368068	0.3	p.E976*	NA	06:23:00	0.544444	38:182	NA	NA	0	0			ENST00000368068
PLXNA4	91584	37	7	131910986	131910986	Nonsense_Mutation	SNP	G	C	NA	KYSE410_OESOPHAGUS	ENST00000359827	0.3	p.S639*	NA	06:35:00			NA	NA	0	0			ENST00000359827
CSMD1	64478	37	8	3224556	3224556	Nonsense_Mutation	SNP	G	C	NA	KYSE410_OESOPHAGUS	ENST00000520002	0.1	p.S1039*	NA	12:00:00		20:02:00	NA	NA	0	0			ENST00000520002
TRPA1	8989	37	8	72946028	72946028	Nonsense_Mutation	SNP	G	A	NA	KYSE410_OESOPHAGUS	ENST00000262209	0.4	p.Q907*	NA	13:06:00		1 day, 20:13:00	NA	NA	0	0			ENST00000262209
CNTN1	1272	37	12	41331384	41331384	Nonsense_Mutation	SNP	G	T	NA	KYSE410_OESOPHAGUS	ENST00000551295	0.2	p.E375*	NA	10:47:00		0.898611	25:141	NA	0	0			ENST00000551295
MYO1H	283446	37	12	109847386	109847386	Nonsense_Mutation	SNP	G	T	NA	KYSE410_OESOPHAGUS	ENST00000431443	0.2	p.G388*	NA	05:45:00		54:444	NA	NA	0	0			ENST00000431443
CAPN3	825	37	15	42689050	42689050	Nonsense_Mutation	SNP	C	T	NA	KYSE410_OESOPHAGUS	ENST00000397163	0.3	p.Q390*	NA	08:34:00			NA	NA	0	0			ENST00000397163
GNAO1	2775	37	16	56226205	56226205	Nonsense_Mutation	SNP	G	T	NA	KYSE410_OESOPHAGUS	ENST00000262493	0.6	p.E20*	NA	03:21:00			NA	NA	0	0			ENST00000262493
CTDP1	9150	37	18	77496418	77496418	Nonsense_Mutation	SNP	C	T	NA	KYSE410_OESOPHAGUS	ENST00000299543	0.7	p.Q882*	NA	04:36:00			NA	NA	0	0			ENST00000299543
ZNF69	7620	37	19	12014487	12014487	Nonsense_Mutation	SNP	G	T	NA	KYSE410_OESOPHAGUS	ENST00000429654	0.2	p.E55*	NA	15:17:00		99:129	NA	NA	0	0			ENST00000429654
ZNF99	7652	37	19	22940679	22940679	Nonsense_Mutation	SNP	T	A	NA	KYSE410_OESOPHAGUS	ENST00000596209	0.1	p.K678*	NA	08:09:00		58:76	NA	NA	0	0			ENST00000596209
FBXO17	115290	37	19	39439303	39439303	Nonsense_Mutation	SNP	C	T	NA	KYSE410_OESOPHAGUS	ENST00000292852	0.4	p.W122*	NA	10:38:00		18:51:00	NA	NA	0	0			ENST00000292852
MPEG1	219972	37	11	58979464	58979464	Nonsense_Mutation	SNP	C	T	NA	KYSE410_OESOPHAGUS	ENST00000361050	0.3	p.W292*	NA			04:14:00	NA	NA	0	0			ENST00000361050
ACACA	31	37	17	35605594	35605594	Nonsense_Mutation	SNP	G	A	NA	KYSE410_OESOPHAGUS	ENST00000394406	0.2	p.Q659*	NA			0.94375		NA	0	0			ENST00000394406
NBAS	51594	37	2	15374757	15374757	Nonsense_Mutation	SNP	G	A	NA	KYSE410_OESOPHAGUS	ENST00000281513	0.5	p.Q2020*	NA			0.747222	NA	NA	0	0			ENST00000281513
LIPT1	51601	37	2	99779463	99779463	Nonsense_Mutation	SNP	T	A	NA	KYSE410_OESOPHAGUS	ENST00000393473	0.2	p.L348*	NA			0.476389	NA	NA	0	0			ENST00000393473
GLP1R	2740	37	6	39053708	39053708	Nonsense_Mutation	SNP	G	A	NA	KYSE410_OESOPHAGUS	ENST00000373256	0.4	p.W417*	NA			44:346	NA	NA	0	0			ENST00000373256
TSC22D4	81628	37	7	100071961	100071961	Nonsense_Mutation	SNP	G	A	NA	KYSE410_OESOPHAGUS	ENST00000300181	0.2	p.Q289*	NA			0.477083	NA	NA	0	0			ENST00000300181
PALB2	79728	37	16	23646759	23646759	Nonsense_Mutation	SNP	G	A	NA	KYSE410_OESOPHAGUS	ENST00000261584	0.4	p.Q370*	NA		06:38:00		29:200	NA	0	0			ENST00000261584
MARCO	8685	37	2	119752094	119752094	Nonstop_Mutation	SNP	T	G	NA	KYSE410_OESOPHAGUS	ENST00000327097	0.4	p.*521G	NA	04:36:00			NA	NA	0	0			ENST00000327097
CCDC108	255101	37	2	219887050	219887050	Splice_Site	SNP	G	A	NA	KYSE410_OESOPHAGUS	ENST00000341552	0.5	p.T941M	NA	18:19:00		06:03:00	NA	NA	0.000339	5			ENST00000341552
GPX7	2882	37	1	53068218	53068218	Splice_Site	SNP	C	T	NA	KYSE410_OESOPHAGUS	ENST00000361314	0.4	p.S46L	NA	05:23:00			NA	NA	0	0			ENST00000361314
C1orf87	127795	37	1	60466828	60466828	Splice_Site	SNP	C	T	NA	KYSE410_OESOPHAGUS	ENST00000371201	0.3	p.G398E	NA	05:14:00			NA	NA	0	0			ENST00000371201
C1orf173	0	37	1	75108782	75108782	Splice_Site	SNP	G	A	NA	KYSE410_OESOPHAGUS	ENST00000326665	0.5	p.R82C	NA	11:14:00		1 day, 2:33:00	NA	NA	1.648e-05	0			ENST00000326665
MAN1A2	10905	37	1	117944809	117944809	Splice_Site	SNP	G	A	NA	KYSE410_OESOPHAGUS	ENST00000356554	0.3	p.E102K	NA	10:24:00		0.941667	NA	NA	0	0			ENST00000356554
ADAM15	8751	37	1	155032680	155032680	Splice_Site	SNP	G	T	NA	KYSE410_OESOPHAGUS	ENST00000356955	0.2		NA	10:34:00	13:15:00	17:45:00	NA	NA	0	0			ENST00000356955
RYR2	6262	37	1	237550580	237550580	Splice_Site	SNP	G	T	NA	KYSE410_OESOPHAGUS	ENST00000366574	0.2		NA	08:29:00			NA	NA	0	0			ENST00000366574
UBXN2A	165324	37	2	24199945	24199945	Splice_Site	SNP	G	C	NA	KYSE410_OESOPHAGUS	ENST00000309033	0.4	p.G96A	NA	06:28:00	35:125	08:39:00	NA	NA	0	0			ENST00000309033
BBX	56987	37	3	107497218	107497218	Splice_Site	SNP	C	T	NA	KYSE410_OESOPHAGUS	ENST00000325805	0.8	p.G685G	NA	1 day, 0:07:00	1 day, 23:31:00	2 days, 13:33:00	NA	NA	0	0			ENST00000325805
FXR1	8087	37	3	180679256	180679256	Splice_Site	SNP	G	T	NA	KYSE410_OESOPHAGUS	ENST00000357559	0.4	p.G331C	NA	04:22:00	142:821	0.672917	NA	NA	0	0			ENST00000357559
SYNGAP1	8831	37	6	33406339	33406339	Splice_Site	SNP	T	A	NA	KYSE410_OESOPHAGUS	ENST00000418600	0.2	p.I510I	NA	18:13:00		72:72	NA	NA	0	0			ENST00000418600
CRHR2	1395	37	7	30739560	30739560	Splice_Site	SNP	G	A	NA	KYSE410_OESOPHAGUS	ENST00000348438	0.4	p.Y30Y	NA	3 days, 3:00:00			NA	NA	2.574e-05	0			ENST00000348438
GHRHR	2692	37	7	31023182	31023182	Splice_Site	SNP	A	C	NA	KYSE410_OESOPHAGUS	ENST00000461424	0.1		NA	2 days, 0:00:00			NA	NA	0	0			ENST00000461424
TMEM130	222865	37	7	98452946	98452946	Splice_Site	SNP	T	C	NA	KYSE410_OESOPHAGUS	ENST00000416379	0.2	p.E240E	NA	22:47:00		0.79375	NA	NA	0	0			ENST00000416379
PTBP3	9991	37	9	115014957	115014957	Splice_Site	SNP	C	G	NA	KYSE410_OESOPHAGUS	ENST00000374255	0.2		NA	04:33:00			NA	NA	0	0			ENST00000374255
PAPLN	89932	37	14	73721725	73721725	Splice_Site	SNP	G	A	NA	KYSE410_OESOPHAGUS	ENST00000554301	0.1	p.Q542Q	NA	2 days, 11:00:00		17:02:00	NA	NA	3.295e-05	0			ENST00000554301
PLD4	122618	37	14	105396442	105396442	Splice_Site	SNP	G	A	NA	KYSE410_OESOPHAGUS	ENST00000392593	0.4	p.Q239Q	NA	22:40:00		07:27:00	NA	NA	0	0			ENST00000392593
CETP	1071	37	16	57005127	57005127	Splice_Site	SNP	A	G	NA	KYSE410_OESOPHAGUS	ENST00000569082	0.1		NA	09:31:00			NA	NA	0	0			ENST00000569082
C17orf104	284071	37	17	42734496	42734496	Splice_Site	SNP	C	T	NA	KYSE410_OESOPHAGUS	ENST00000409122	0.2	p.P24L	NA	10:16:00		14:54:00	NA	NA	0	0			ENST00000409122
CLTC	1213	37	17	57758839	57758839	Splice_Site	SNP	G	C	NA	KYSE410_OESOPHAGUS	ENST00000269122	0.3	p.Q1083H	NA	09:23:00	160:771		25:82	NA	0	0			ENST00000269122
FBN3	84467	37	19	8197867	8197867	Splice_Site	SNP	C	G	NA	KYSE410_OESOPHAGUS	ENST00000600128	0.1		NA	1 day, 10:00:00		06:00:00	NA	NA	8.441e-06	0			ENST00000600128
CCDC105	126402	37	19	15133682	15133682	Splice_Site	SNP	G	C	NA	KYSE410_OESOPHAGUS	ENST00000292574	0.3		NA	11:29:00		03:07:00	NA	NA	0	0			ENST00000292574
L1CAM	3897	37	0	153128348	153128348	Splice_Site	SNP	C	G	NA	KYSE410_OESOPHAGUS	ENST00000370060	0.1	p.D1182H	NA	05:13:00			NA	NA	0	0			ENST00000370060
OSBPL9	114883	37	1	52179676	52179676	Splice_Site	SNP	C	T	NA	KYSE410_OESOPHAGUS	ENST00000428468	0.1	p.A81A	NA			0.636111	NA	NA	0	0			ENST00000428468
ANO4	121601	37	12	101433734	101433734	Splice_Site	SNP	G	A	NA	KYSE410_OESOPHAGUS	ENST00000392977	0.3	p.G300E	NA			28:148	NA	NA	0	0			ENST00000392977
PLEKHH1	57475	37	14	68028853	68028853	Splice_Site	SNP	G	T	NA	KYSE410_OESOPHAGUS	ENST00000329153	0.5		NA			14:25:00	NA	NA	0	0			ENST00000329153
WHAMM	123720	37	15	83495502	83495502	Splice_Site	SNP	G	C	NA	KYSE410_OESOPHAGUS	ENST00000286760	0.4		NA			04:20:00	NA	NA	0	0			ENST00000286760
MCOLN1	57192	37	19	7591812	7591812	Splice_Site	SNP	G	A	NA	KYSE410_OESOPHAGUS	ENST00000264079	0.6	p.D191N	NA			11:50:00	NA	NA	0	0			ENST00000264079
SMARCC1	6599	37	3	47680213	47680213	Splice_Site	SNP	A	G	NA	KYSE410_OESOPHAGUS	ENST00000254480	0.5		NA		20:00:00		NA	NA	0	0			ENST00000254480
CBL	867	37	11	119149218	119149218	Splice_Site	SNP	A	T	NA	KYSE410_OESOPHAGUS	ENST00000264033	0.4		NA				0.417361	NA	0	0			ENST00000264033
RETSAT	54884	37	2	85577162	85577162	Splice_Site	DEL	C	-	NA	KYSE410_OESOPHAGUS	ENST00000295802	0.4		NA	1 day, 0:30:00	03:09:00	13:40:00	NA	NA	0.002537	0			ENST00000295802
LMBRD1	55788	37	6	70411439	70411440	Splice_Site	INS	-	A	NA	KYSE410_OESOPHAGUS	ENST00000370577	0.3		NA	08:09:00		14:29:00	NA	NA	0	0			ENST00000370577
LRRK2	120892	37	12	40748102	40748102	Splice_Site	DEL	A	-	NA	KYSE410_OESOPHAGUS	ENST00000298910	0.7	p.E2193fs	NA	1 day, 7:14:00		1 day, 9:27:00	1 day, 3:23:00	NA	0	0			ENST00000298910
MTHFD1	4522	37	14	64877869	64877870	Splice_Site	INS	-	A	NA	KYSE410_OESOPHAGUS	ENST00000545908	0.1		NA	1 day, 7:01:00		2 days, 22:15:00	NA	NA	0.0002965	0			ENST00000545908
TMPRSS4	56649	37	11	117948020	117948021	Start_Codon_Ins	INS	-	TTACA	NA	KYSE410_OESOPHAGUS	ENST00000437212	0.3		NA		6 days, 11:01:00		NA	NA	0	0			ENST00000437212
LRRK1	79705	37	15	101550769	101550769	Silent	SNP	C	T	NA	KYSE410_OESOPHAGUS	ENST00000388948	0.3	p.F368F	NA	19:17:00	05:00:00	2 days, 3:47:00	15:16:00	NA	0.0001076	7
AP5M1	55745	37	14	57741091	57741091	Silent	SNP	C	T	NA	KYSE410_OESOPHAGUS	ENST00000261558	0.3	p.F68F	NA	11:31:00	28:86	25:78	NA	NA	0	6
IL4I1	259307	37	19	50397588	50397588	Silent	SNP	G	A	NA	KYSE410_OESOPHAGUS	ENST00000391826	0.2	p.Y168Y	NA	1 day, 13:09:00		1 day, 18:10:00	NA	NA	0.0002389	4
IL2RA	3559	37	10	6063568	6063568	Silent	SNP	G	A	NA	KYSE410_OESOPHAGUS	ENST00000379959	0.3	p.C152C	NA			1.01667	0.801389	NA	1.647e-05	4
CYP3A43	64816	37	7	99454470	99454470	Silent	SNP	C	T	NA	KYSE410_OESOPHAGUS	ENST00000354829	0.2	p.F271F	NA	0.343056		1.225	NA	NA	0	3
MRGPRE	116534	37	11	3249955	3249955	Silent	SNP	G	A	NA	KYSE410_OESOPHAGUS	ENST00000389832	0.5	p.L25L	NA	04:39:00			NA	NA	0	3
SLC26A4	5172	37	7	107323769	107323769	Silent	SNP	C	T	NA	KYSE410_OESOPHAGUS	ENST00000265715	0.3	p.I296I	NA			0.767361	NA	NA	8.237e-06	3
FBXO2	26232	37	1	11710007	11710007	Silent	SNP	G	A	NA	KYSE410_OESOPHAGUS	ENST00000354287	0.4	p.S172S	NA	21:17:00		2 days, 3:48:00	NA	NA	8.236e-06	0
SEPN1	57190	37	1	26135639	26135639	Silent	SNP	C	T	NA	KYSE410_OESOPHAGUS	ENST00000374315	0.1	p.F256F	NA	19:31:00		16:40:00	NA	NA	0	0
CATSPER4	378807	37	1	26524206	26524206	Silent	SNP	C	T	NA	KYSE410_OESOPHAGUS	ENST00000456354	0.2	p.I163I	NA	21:23:00		1 day, 0:18:00	NA	NA	0	0
AGBL4	84871	37	1	49052770	49052770	Silent	SNP	C	T	NA	KYSE410_OESOPHAGUS	ENST00000371839	0.1	p.L391L	NA	20:20:00		07:11:00	NA	NA	0	0
LRRC40	55631	37	1	70641606	70641606	Silent	SNP	C	A	NA	KYSE410_OESOPHAGUS	ENST00000370952	0.3	p.L288L	NA	05:21:00	36:108	0.836806	NA	NA	0	0
C1orf173	0	37	1	75114936	75114936	Silent	SNP	C	T	NA	KYSE410_OESOPHAGUS	ENST00000326665	0.5	p.R29R	NA	09:25:00			NA	NA	0	0
TGFBR3	7049	37	1	92177968	92177968	Silent	SNP	C	T	NA	KYSE410_OESOPHAGUS	ENST00000525962	0.1	p.V666V	NA	11:17:00		1 day, 2:59:00	NA	NA	0	0
EPS8L3	79574	37	1	110301225	110301225	Silent	SNP	C	T	NA	KYSE410_OESOPHAGUS	ENST00000361965	0.4	p.R174R	NA	06:20:00			NA	NA	0	0
LIX1L	128077	37	1	145492366	145492366	Silent	SNP	A	G	NA	KYSE410_OESOPHAGUS	ENST00000369308	0.3	p.A196A	NA	23:20:00	07:00:00	48:63	NA	NA	0	0
HCN3	57657	37	1	155257981	155257981	Silent	SNP	C	T	NA	KYSE410_OESOPHAGUS	ENST00000368358	0.3	p.S684S	NA	05:45:00			NA	NA	0	0
IGSF9	57549	37	1	159901023	159901023	Silent	SNP	C	A	NA	KYSE410_OESOPHAGUS	ENST00000368094	0.1	p.V514V	NA	06:35:00	47:63	06:26:00	NA	NA	0	0
ATP1A2	477	37	1	160100240	160100240	Silent	SNP	A	G	NA	KYSE410_OESOPHAGUS	ENST00000361216	0.3	p.G560G	NA	19:27:00		1 day, 4:33:00	NA	NA	8.236e-06	0
HSPA6	3310	37	1	161495456	161495456	Silent	SNP	C	T	NA	KYSE410_OESOPHAGUS	ENST00000309758	0.4	p.V336V	NA	22:21:00		1 day, 1:23:00	NA	NA	4.942e-05	0
F5	2153	37	1	169529942	169529942	Silent	SNP	G	T	NA	KYSE410_OESOPHAGUS	ENST00000367797	0.3	p.R146R	NA	13:00:00		1 day, 22:07:00	NA	NA	0	0
IGFN1	91156	37	1	201175968	201175968	Silent	SNP	G	A	NA	KYSE410_OESOPHAGUS	ENST00000335211	0.4	p.G649G	NA	07:22:00			NA	NA	0	0
SYT2	127833	37	1	202568475	202568475	Silent	SNP	C	T	NA	KYSE410_OESOPHAGUS	ENST00000367267	0.1	p.P308P	NA	1 day, 0:07:00		2 days, 3:30:00	NA	NA	2.471e-05	0
OR14K1	343170	37	1	247902159	247902159	Silent	SNP	C	G	NA	KYSE410_OESOPHAGUS	ENST00000283225	0.2	p.L81L	NA	12:22:00		87:111	NA	NA	0	0
COLEC11	78989	37	2	3691621	3691621	Silent	SNP	G	A	NA	KYSE410_OESOPHAGUS	ENST00000349077	0.4	p.V243V	NA	06:46:00		12:55:00	NA	NA	0	0
CAD	790	37	2	27457493	27457493	Silent	SNP	C	T	NA	KYSE410_OESOPHAGUS	ENST00000403525	0.1	p.I1179I	NA	23:39:00		38:65	56:133	NA	8.236e-06	0
LTBP1	4052	37	2	33525603	33525603	Silent	SNP	G	A	NA	KYSE410_OESOPHAGUS	ENST00000404816	0.2	p.Q1107Q	NA	15:16:00	52:66	1 day, 12:50:00	NA	NA	0	0
CDKL4	344387	37	2	39411738	39411738	Silent	SNP	G	A	NA	KYSE410_OESOPHAGUS	ENST00000395035	0.3	p.F262F	NA	08:44:00				NA	0	0
ZFP36L2	678	37	2	43451665	43451665	Silent	SNP	C	T	NA	KYSE410_OESOPHAGUS	ENST00000282388	0.3	p.S426S	NA	17:18:00	17:19:00		NA	NA	0	0
BCL11A	53335	37	2	60689309	60689309	Silent	SNP	T	A	NA	KYSE410_OESOPHAGUS	ENST00000335712	0.6	p.S246S	NA	05:36:00			03:25:00	NA	0	0
KIAA1211L	343990	37	2	99438438	99438438	Silent	SNP	C	T	NA	KYSE410_OESOPHAGUS	ENST00000397899	0.2	p.P766P	NA	16:42:00			NA	NA	0	0
POU3F3	5455	37	2	105473018	105473018	Silent	SNP	C	G	NA	KYSE410_OESOPHAGUS	ENST00000361360	0.2	p.L350L	NA	14:13:00		1 day, 19:32:00	NA	NA	0	0
SOWAHC	65124	37	2	110373119	110373119	Silent	SNP	C	T	NA	KYSE410_OESOPHAGUS	ENST00000356454	0.3	p.H351H	NA	22:45:00	1 day, 15:54:00	1 day, 1:15:00	NA	NA	0	0
HS6ST1	9394	37	2	129026084	129026084	Silent	SNP	G	A	NA	KYSE410_OESOPHAGUS	ENST00000259241	0.6	p.F296F	NA	23:19:00		07:02:00	NA	NA	8.291e-06	0
LRP1B	53353	37	2	141660682	141660682	Silent	SNP	A	G	NA	KYSE410_OESOPHAGUS	ENST00000389484	0.3	p.P1191P	NA	07:20:00		13:52:00	38:117	NA	0	0
KIF5C	3800	37	2	149850955	149850955	Silent	SNP	T	C	NA	KYSE410_OESOPHAGUS	ENST00000435030	0.1	p.S642S	NA	18:28:00		19:25:00	NA	NA	0	0
SCN9A	6335	37	2	167133718	167133718	Silent	SNP	G	T	NA	KYSE410_OESOPHAGUS	ENST00000409435	0.1	p.V883V	NA	08:20:00			NA	NA	0	0
CWC22	57703	37	2	180838412	180838412	Silent	SNP	G	A	NA	KYSE410_OESOPHAGUS	ENST00000410053	0.3	p.I233I	NA	11:06:00	1 day, 18:58:00	78:80	NA	NA	0	0
COL3A1	1281	37	2	189873778	189873778	Silent	SNP	G	A	NA	KYSE410_OESOPHAGUS	ENST00000304636	0.3	p.P1218P	NA	1 day, 6:18:00		1 day, 22:39:00	20:23:00	NA	3.295e-05	0
FTCDNL1	348751	37	2	200710829	200710829	Silent	SNP	G	A	NA	KYSE410_OESOPHAGUS	ENST00000420922	0.2	p.V60V	NA	05:41:00			NA	NA	0	0
TTLL4	9654	37	2	219603035	219603035	Silent	SNP	C	T	NA	KYSE410_OESOPHAGUS	ENST00000392102	0.1	p.S212S	NA	19:28:00	1 day, 3:17:00	45:63	NA	NA	2.471e-05	0
SPHKAP	80309	37	2	228882555	228882555	Silent	SNP	C	T	NA	KYSE410_OESOPHAGUS	ENST00000392056	0.3	p.R1005R	NA	19:31:00		1 day, 19:43:00	NA	NA	0	0
PSMD1	5707	37	2	232035315	232035315	Silent	SNP	C	A	NA	KYSE410_OESOPHAGUS	ENST00000308696	0.6	p.T917T	NA	19:14:00	400:380	1 day, 7:34:00	NA	NA	0	0
COL6A3	1293	37	2	238275742	238275742	Silent	SNP	G	A	NA	KYSE410_OESOPHAGUS	ENST00000295550	0.4	p.F1696F	NA	10:31:00		07:27:00	NA	NA	0	0
OGG1	4968	37	3	9793627	9793627	Silent	SNP	C	T	NA	KYSE410_OESOPHAGUS	ENST00000344629	0.7	p.L187L	NA	12:53:00	0.909722	18:42:00	NA	NA	0	0
PRRT3	285368	37	3	9990556	9990556	Silent	SNP	G	T	NA	KYSE410_OESOPHAGUS	ENST00000412055	0.1	p.R353R	NA	14:40:00	05:07:00	17:58:00	NA	NA	0	0
TRAK1	22906	37	3	42264506	42264506	Silent	SNP	C	T	NA	KYSE410_OESOPHAGUS	ENST00000327628	0.5	p.C713C	NA	10:20:00		1 day, 15:24:00	NA	NA	8.259e-06	0
SMARCC1	6599	37	3	47704020	47704020	Silent	SNP	C	T	NA	KYSE410_OESOPHAGUS	ENST00000254480	0.5	p.Q654Q	NA	17:13:00	190:152	21:28:00	NA	NA	0	0
DHX30	22907	37	3	47888083	47888083	Silent	SNP	G	T	NA	KYSE410_OESOPHAGUS	ENST00000445061	0.1	p.L507L	NA	16:25:00	111:138	21:30:00	NA	NA	0	0
QARS	5859	37	3	49138866	49138866	Silent	SNP	G	C	NA	KYSE410_OESOPHAGUS	ENST00000306125	0.6	p.T266T	NA	17:42:00	142:406	07:28:00	NA	NA	0	0
DNAH1	25981	37	3	52415712	52415712	Silent	SNP	G	A	NA	KYSE410_OESOPHAGUS	ENST00000420323	0.2	p.K2555K	NA	19:21:00		04:33:00	NA	NA	3.303e-05	0
DNAH1	25981	37	3	52420286	52420286	Silent	SNP	C	T	NA	KYSE410_OESOPHAGUS	ENST00000420323	0.2	p.D2912D	NA	1 day, 1:20:00		21:20:00	NA	NA	0	0
MITF	4286	37	3	69988320	69988320	Silent	SNP	G	A	NA	KYSE410_OESOPHAGUS	ENST00000448226	0.2	p.A218A	NA	10:11:00	20:14:00	1 day, 3:05:00	100:103	NA	2.471e-05	0
ZNF80	7634	37	3	113955133	113955133	Silent	SNP	C	T	NA	KYSE410_OESOPHAGUS	ENST00000482457	0.2	p.Q263Q	NA	0.458333			NA	NA	0	0
C3orf30	152405	37	3	118865636	118865636	Silent	SNP	C	A	NA	KYSE410_OESOPHAGUS	ENST00000295622	0.1	p.G200G	NA	09:48:00		34:146	NA	NA	0	0
SLC15A2	6565	37	3	121647315	121647315	Silent	SNP	C	G	NA	KYSE410_OESOPHAGUS	ENST00000489711	0.1	p.V418V	NA	05:31:00			NA	NA	0	0
PLXNA1	5361	37	3	126710253	126710253	Silent	SNP	C	T	NA	KYSE410_OESOPHAGUS	ENST00000393409	0.2	p.C407C	NA	1 day, 10:22:00		1 day, 4:07:00	NA	NA	8.246e-06	0
NDUFB5	4711	37	3	179332790	179332790	Silent	SNP	A	G	NA	KYSE410_OESOPHAGUS	ENST00000259037	0.3	p.K52K	NA	04:20:00	212:587	32:141	NA	NA	0	0
XXYLT1	152002	37	3	194790456	194790456	Silent	SNP	G	A	NA	KYSE410_OESOPHAGUS	ENST00000310380	0.6	p.I390I	NA	0.544444			NA	NA	2.48e-05	0
SENP5	205564	37	3	196612277	196612277	Silent	SNP	C	T	NA	KYSE410_OESOPHAGUS	ENST00000323460	0.5	p.P75P	NA	17:39:00		0.898611	NA	NA	8.236e-06	0
ZBTB49	166793	37	4	4322641	4322641	Silent	SNP	C	T	NA	KYSE410_OESOPHAGUS	ENST00000337872	0.4	p.L632L	NA	18:18:00		12:25:00	NA	NA	0	0
UGT2B17	7367	37	4	69426324	69426324	Silent	SNP	C	G	NA	KYSE410_OESOPHAGUS	ENST00000317746	0.2	p.S312S	NA	06:08:00			NA	NA	0	0
UGT2B15	7366	37	4	69528795	69528795	Silent	SNP	C	G	NA	KYSE410_OESOPHAGUS	ENST00000338206	0.5	p.S312S	NA	07:07:00			NA	NA	0	0
FRAS1	80144	37	4	79176433	79176433	Silent	SNP	G	A	NA	KYSE410_OESOPHAGUS	ENST00000325942	0.6	p.G169G	NA	10:20:00	13:23:00	22:44:00	NA	NA	0	0
MTTP	4547	37	4	100515923	100515923	Silent	SNP	C	T	NA	KYSE410_OESOPHAGUS	ENST00000265517	0.5	p.G264G	NA	04:21:00		27:64	NA	NA	0	0
ANK2	287	37	4	114274604	114274604	Silent	SNP	A	G	NA	KYSE410_OESOPHAGUS	ENST00000357077	0.4	p.E1610E	NA	08:34:00		22:48:00	NA	NA	0	0
SYNPO2	171024	37	4	119952954	119952954	Silent	SNP	C	T	NA	KYSE410_OESOPHAGUS	ENST00000429713	0.2	p.P1008P	NA	11:28:00		14:37:00	NA	NA	0	0
FAT4	79633	37	4	126320031	126320031	Silent	SNP	C	T	NA	KYSE410_OESOPHAGUS	ENST00000394329	0.3	p.G1756G	NA	1 day, 4:00:00		4 days, 7:02:00	NA	NA	8.237e-06	0
SNX25	83891	37	4	186188193	186188193	Silent	SNP	G	A	NA	KYSE410_OESOPHAGUS	ENST00000504273	0.1	p.A161A	NA	1 day, 13:00:00	2 days, 16:00:00	4 days, 14:04:00	NA	NA	4.942e-05	0
TRIO	7204	37	5	14487862	14487862	Silent	SNP	C	T	NA	KYSE410_OESOPHAGUS	ENST00000344204	0.4	p.S2375S	NA	05:13:00		05:08:00		NA	0	0
ADAMTS12	81792	37	5	33577074	33577074	Silent	SNP	T	C	NA	KYSE410_OESOPHAGUS	ENST00000504830	0.1	p.L1019L	NA	10:34:00		25:124	NA	NA	0	0
EPB41L4A	64097	37	5	111530339	111530339	Silent	SNP	T	A	NA	KYSE410_OESOPHAGUS	ENST00000261486	0.5	p.S476S	NA	1 day, 3:00:00	14:00:00	2 days, 0:02:00	NA	NA	0	0
KCNN2	3781	37	5	113698910	113698910	Silent	SNP	C	T	NA	KYSE410_OESOPHAGUS	ENST00000512097	0.3	p.I146I	NA	06:49:00			NA	NA	1.648e-05	0
PCDHA3	56145	37	5	140181805	140181805	Silent	SNP	G	A	NA	KYSE410_OESOPHAGUS	ENST00000522353	0.2	p.V341V	NA	07:42:00			NA	NA	0	0
SLIT3	6586	37	5	168176577	168176577	Silent	SNP	C	T	NA	KYSE410_OESOPHAGUS	ENST00000519560	0.1	p.R679R	NA	1 day, 2:22:00		1 day, 19:53:00	NA	NA	0	0
DDX41	51428	37	5	176939164	176939164	Silent	SNP	G	A	NA	KYSE410_OESOPHAGUS	ENST00000507955	0.1	p.A555A	NA	2 days, 5:00:00	20 days, 21:02:00	3 days, 11:00:00	NA	NA	0	0
ZFP2	80108	37	5	178359238	178359238	Silent	SNP	C	T	NA	KYSE410_OESOPHAGUS	ENST00000361362	0.2	p.S308S	NA	05:38:00			NA	NA	0	0
RREB1	6239	37	6	7229880	7229880	Silent	SNP	G	A	NA	KYSE410_OESOPHAGUS	ENST00000349384	0.6	p.R516R	NA	16:00:00	10:00:00	3 days, 3:04:00	NA	NA	0	0
HLA-A	3105	37	6	29910571	29910571	Silent	SNP	C	T	NA	KYSE410_OESOPHAGUS	ENST00000396634	0.1	p.S37S	NA	03:21:00			NA	NA	0	0
CUL9	23113	37	6	43154004	43154004	Silent	SNP	C	T	NA	KYSE410_OESOPHAGUS	ENST00000252050	0.4	p.T354T	NA	1 day, 2:44:00	18:28:00	47:111	NA	NA	0	0
ABCC10	89845	37	6	43400369	43400369	Silent	SNP	G	A	NA	KYSE410_OESOPHAGUS	ENST00000372530	0.4	p.G217G	NA	1 day, 4:43:00		26:84	NA	NA	8.237e-06	0
EEF1A1	1915	37	6	74229225	74229225	Silent	SNP	G	A	NA	KYSE410_OESOPHAGUS	ENST00000316292	0.9	p.S53S	NA	05:44:00		0.995139	NA	NA	0	0
HTR1B	3351	37	6	78172941	78172941	Silent	SNP	G	A	NA	KYSE410_OESOPHAGUS	ENST00000369947	0.2	p.T60T	NA	13:14:00		1 day, 10:38:00	NA	NA	0	0
SNX14	57231	37	6	86224282	86224282	Silent	SNP	C	T	NA	KYSE410_OESOPHAGUS	ENST00000314673	0.3	p.Q778Q	NA	17:57:00	131:543	91:444	NA	NA	0	0
ANKRD6	22881	37	6	90326331	90326331	Silent	SNP	C	A	NA	KYSE410_OESOPHAGUS	ENST00000522441	0.1	p.A223A	NA	15:37:00		76:133	NA	NA	0	0
METTL24	728464	37	6	110644052	110644052	Silent	SNP	G	A	NA	KYSE410_OESOPHAGUS	ENST00000338882	0.4	p.L114L	NA	13:37:00		15:53:00	NA	NA	0	0
DSE	29940	37	6	116579984	116579984	Silent	SNP	C	T	NA	KYSE410_OESOPHAGUS	ENST00000540275	0.1	p.D126D	NA	12:40:00		0.708333	NA	NA	1.647e-05	0
DSE	29940	37	6	116580008	116580008	Silent	SNP	A	G	NA	KYSE410_OESOPHAGUS	ENST00000540275	0.1	p.A134A	NA	06:44:00		07:59:00	NA	NA	1.647e-05	0
FAM26E	254228	37	6	116837098	116837098	Silent	SNP	C	T	NA	KYSE410_OESOPHAGUS	ENST00000368599	0.3	p.S292S	NA	1 day, 4:35:00		55:93	NA	NA	0	0
AIG1	51390	37	6	143382185	143382185	Silent	SNP	C	T	NA	KYSE410_OESOPHAGUS	ENST00000275235	0.4	p.F41F	NA	03:22:00			NA	NA	0	0
LATS1	9113	37	6	150004275	150004275	Silent	SNP	T	G	NA	KYSE410_OESOPHAGUS	ENST00000543571	0.1	p.V650V	NA	19:00:00	3 days, 1:00:00	2 days, 12:02:00	5 days, 19:01:00	NA	4.942e-05	0
HOXA9	3205	37	7	27204669	27204669	Silent	SNP	C	T	NA	KYSE410_OESOPHAGUS	ENST00000343483	0.6	p.P136P	NA	2 days, 18:00:00	07:00:00	1 day, 12:00:00	04:00:00	NA	1.648e-05	0
ZMIZ2	83637	37	7	44799023	44799023	Silent	SNP	C	T	NA	KYSE410_OESOPHAGUS	ENST00000309315	0.4	p.S319S	NA	0.383333			NA	NA	1.655e-05	0
VWC2	375567	37	7	49951661	49951661	Silent	SNP	C	T	NA	KYSE410_OESOPHAGUS	ENST00000340652	0.4	p.I286I	NA	05:33:00			NA	NA	0	0
TYW1	55253	37	7	66648163	66648163	Silent	SNP	C	T	NA	KYSE410_OESOPHAGUS	ENST00000359626	0.5	p.D583D	NA	0.838889		46:139	NA	NA	3.295e-05	0
CCDC146	57639	37	7	76911934	76911934	Silent	SNP	C	T	NA	KYSE410_OESOPHAGUS	ENST00000285871	0.4	p.I660I	NA	1.01736		0.843056	NA	NA	0	0
LMTK2	22853	37	7	97822615	97822615	Silent	SNP	T	G	NA	KYSE410_OESOPHAGUS	ENST00000297293	0.5	p.A946A	NA	0.427083	0.56875	39:244	0.513194	NA	0	0
TRRAP	8295	37	7	98507720	98507720	Silent	SNP	C	G	NA	KYSE410_OESOPHAGUS	ENST00000359863	0.4	p.L464L	NA	07:32:00	18:34:00	86:203	103:259	NA	0	0
MEPCE	56257	37	7	100029090	100029090	Silent	SNP	C	T	NA	KYSE410_OESOPHAGUS	ENST00000310512	0.2	p.A483A	NA	1 day, 16:46:00	155:208	1 day, 9:51:00	NA	NA	1.647e-05	0
MUC12	10071	37	7	100634369	100634369	Silent	SNP	G	A	NA	KYSE410_OESOPHAGUS	ENST00000379442	0.3	p.T318T	NA	0.959028			NA	NA	3.832e-05	0
CLDN15	24146	37	7	100875971	100875971	Silent	SNP	C	T	NA	KYSE410_OESOPHAGUS	ENST00000401528	0.1	p.G165G	NA	3 days, 5:00:00		06:00:00	NA	NA	8.342e-06	0
BCAP29	55973	37	7	107236441	107236441	Silent	SNP	A	G	NA	KYSE410_OESOPHAGUS	ENST00000005259	0.4	p.L158L	NA	07:27:00	80:367	29:107	NA	NA	0	0
ANKRD7	56311	37	7	117864896	117864896	Silent	SNP	T	C	NA	KYSE410_OESOPHAGUS	ENST00000265224	0.4	p.L4L	NA	10:42:00		26:139	NA	NA	0	0
TSPAN12	23554	37	7	120478891	120478891	Silent	SNP	G	A	NA	KYSE410_OESOPHAGUS	ENST00000222747	0.3	p.I75I	NA	14:08:00	2 days, 13:54:00	101:96	NA	NA	0	0
KIAA1549	57670	37	7	138603235	138603235	Silent	SNP	A	C	NA	KYSE410_OESOPHAGUS	ENST00000422774	0.1	p.S379S	NA	13:38:00	05:25:00	39:116	0.839583	NA	0	0
TAS2R39	259285	37	7	142880946	142880946	Silent	SNP	C	T	NA	KYSE410_OESOPHAGUS	ENST00000446620	0.1	p.P145P	NA	06:31:00			NA	NA	3.311e-05	0
BLK	640	37	8	11406620	11406620	Silent	SNP	G	C	NA	KYSE410_OESOPHAGUS	ENST00000259089	0.4	p.L119L	NA	07:13:00		03:07:00		NA	0	0
BMP1	649	37	8	22053078	22053078	Silent	SNP	C	T	NA	KYSE410_OESOPHAGUS	ENST00000306385	0.5	p.A581A	NA	10:41:00	39:167		NA	NA	0	0
EXTL3	2137	37	8	28574617	28574617	Silent	SNP	C	A	NA	KYSE410_OESOPHAGUS	ENST00000220562	0.4	p.G347G	NA	1 day, 16:12:00	2 days, 3:17:00	2 days, 11:21:00	NA	NA	0	0
CHRNB3	1142	37	8	42563918	42563918	Silent	SNP	C	T	NA	KYSE410_OESOPHAGUS	ENST00000289957	0.2	p.F37F	NA	13:36:00		37:95	NA	NA	0	0
NECAB1	64168	37	8	91953091	91953091	Silent	SNP	C	T	NA	KYSE410_OESOPHAGUS	ENST00000417640	0.2	p.Y275Y	NA	1 day, 6:05:00		1 day, 14:17:00	NA	NA	0	0
KHDRBS3	10656	37	8	136470184	136470184	Silent	SNP	C	T	NA	KYSE410_OESOPHAGUS	ENST00000355849	0.5	p.R25R	NA	07:39:00			NA	NA	0	0
KCNK9	51305	37	8	140630624	140630624	Silent	SNP	G	A	NA	KYSE410_OESOPHAGUS	ENST00000520439	0.1	p.I334I	NA	08:48:00		0.936806	NA	NA	1.647e-05	0
C8orf31	286122	37	8	144124610	144124610	Silent	SNP	G	A	NA	KYSE410_OESOPHAGUS	ENST00000395172	0.1	p.L39L	NA	2 days, 16:12:00		1 day, 17:07:00	NA	NA	8.237e-06	0
MAPK15	225689	37	8	144803945	144803945	Silent	SNP	T	C	NA	KYSE410_OESOPHAGUS	ENST00000338033	0.4	p.A451A	NA	3 days, 0:10:00		1 day, 21:06:00		NA	8.27e-06	0
KIAA1875	340390	37	8	145167388	145167388	Silent	SNP	C	T	NA	KYSE410_OESOPHAGUS	ENST00000323662	0.8	p.L1020L	NA	3 days, 11:03:00	05:00:00		NA	NA	0	0
KCNV2	169522	37	9	2718591	2718591	Silent	SNP	G	A	NA	KYSE410_OESOPHAGUS	ENST00000382082	0.3	p.E284E	NA	1 day, 1:07:00		15:04:00	NA	NA	0	0
PTPRD	5789	37	9	8518137	8518137	Silent	SNP	G	T	NA	KYSE410_OESOPHAGUS	ENST00000381196	0.4	p.S418S	NA	03:26:00			31:142	NA	0	0
BNC2	54796	37	9	16738397	16738397	Silent	SNP	G	A	NA	KYSE410_OESOPHAGUS	ENST00000380672	0.4	p.F30F	NA	03:21:00			NA	NA	0	0
IGFBPL1	347252	37	9	38424113	38424113	Silent	SNP	G	A	NA	KYSE410_OESOPHAGUS	ENST00000377694	0.1	p.T103T	NA	02:02:00			NA	NA	0	0
ZNF782	158431	37	9	99607269	99607269	Silent	SNP	C	T	NA	KYSE410_OESOPHAGUS	ENST00000481138	0.1	p.V15V	NA	10:41:00	07:05:00	25:74	NA	NA	0	0
TEX10	54881	37	9	103109434	103109434	Silent	SNP	G	T	NA	KYSE410_OESOPHAGUS	ENST00000374902	0.4	p.L145L	NA	04:32:00	33:84	0.970139	NA	NA	0	0
SMC2	10592	37	9	106864303	106864303	Silent	SNP	A	G	NA	KYSE410_OESOPHAGUS	ENST00000286398	0.7	p.L233L	NA	1 day, 1:00:00	7 days, 8:00:00	7 days, 15:03:00	2 days, 9:00:00	NA	0	0
ACTL7A	10881	37	9	111625349	111625349	Silent	SNP	G	C	NA	KYSE410_OESOPHAGUS	ENST00000333999	0.3	p.L249L	NA	19:25:00		13:14:00	NA	NA	0	0
PTGS1	5742	37	9	125141154	125141154	Silent	SNP	G	T	NA	KYSE410_OESOPHAGUS	ENST00000362012	0.2	p.L151L	NA	06:29:00			NA	NA	0	0
OR1J2	26740	37	9	125273959	125273959	Silent	SNP	G	A	NA	KYSE410_OESOPHAGUS	ENST00000335302	0.5	p.R293R	NA	08:33:00		0.852083	NA	NA	0	0
FPGS	2356	37	9	130566947	130566947	Silent	SNP	C	T	NA	KYSE410_OESOPHAGUS	ENST00000373247	0.2	p.L118L	NA	08:27:00	59:177	25:63	NA	NA	0	0
PRRX2	51450	37	9	132481640	132481640	Silent	SNP	C	T	NA	KYSE410_OESOPHAGUS	ENST00000372469	0.4	p.D130D	NA	2 days, 3:00:00		12:00:00	NA	NA	0	0
C9orf78	51759	37	9	132590488	132590488	Silent	SNP	A	C	NA	KYSE410_OESOPHAGUS	ENST00000372447	0.3	p.T274T	NA	1 day, 8:00:00	13 days, 8:02:00	5 days, 14:03:00	NA	NA	1.647e-05	0
BRD3	8019	37	9	136901305	136901305	Silent	SNP	T	A	NA	KYSE410_OESOPHAGUS	ENST00000303407	0.7	p.V595V	NA	2 days, 5:00:00	2 days, 20:00:00	2 days, 11:06:00	12 days, 1:00:00	NA	0	0
UAP1L1	91373	37	9	139972701	139972701	Silent	SNP	C	T	NA	KYSE410_OESOPHAGUS	ENST00000409858	0.3	p.V163V	NA	06:22:00			NA	NA	0	0
DKFZP667F0711	0	37	10	6392462	6392462	Silent	SNP	G	A	NA	KYSE410_OESOPHAGUS	ENST00000391437	0.1	p.Q61Q	NA	05:23:00			NA	NA	0	0
ARHGAP21	57584	37	10	24885798	24885798	Silent	SNP	G	A	NA	KYSE410_OESOPHAGUS	ENST00000396432	0.2	p.P1116P	NA	14:08:00	83:69	20:26:00	NA	NA	1.647e-05	0
APBB1IP	54518	37	10	26856321	26856321	Silent	SNP	G	A	NA	KYSE410_OESOPHAGUS	ENST00000376236	0.4	p.E635E	NA	06:14:00		05:16:00		NA	0	0
TMEM72	643236	37	10	45430399	45430399	Silent	SNP	C	T	NA	KYSE410_OESOPHAGUS	ENST00000544540	0.1	p.S97S	NA	03:16:00		20:49:00	NA	NA	0	0
ANK3	288	37	10	62023704	62023704	Silent	SNP	G	A	NA	KYSE410_OESOPHAGUS	ENST00000280772	0.2	p.D196D	NA	05:13:00	15:12:00	08:35:00	NA	NA	0	0
ZCCHC24	219654	37	10	81205017	81205017	Silent	SNP	G	A	NA	KYSE410_OESOPHAGUS	ENST00000372336	0.3	p.P60P	NA	20:00:00	09:00:00		NA	NA	0	0
IFIT1B	439996	37	10	91143688	91143688	Silent	SNP	A	C	NA	KYSE410_OESOPHAGUS	ENST00000371809	0.3	p.L206L	NA	1 day, 1:08:00		253:116	NA	NA	0	0
RP11-248J23.6	0	37	10	97725728	97725728	Silent	SNP	A	G	NA	KYSE410_OESOPHAGUS	ENST00000472454	0.2	p.K106K	NA	04:06:00			NA	NA	0	0
GBF1	8729	37	10	104119101	104119101	Silent	SNP	C	T	NA	KYSE410_OESOPHAGUS	ENST00000369983	0.3	p.S362S	NA	04:30:00			NA	NA	0	0
GPAM	57678	37	10	113915746	113915746	Silent	SNP	C	T	NA	KYSE410_OESOPHAGUS	ENST00000348367	0.4	p.L729L	NA	1 day, 1:00:00	1 day, 16:00:00	2 days, 2:01:00	NA	NA	1.647e-05	0
NRAP	4892	37	10	115357812	115357812	Silent	SNP	C	T	NA	KYSE410_OESOPHAGUS	ENST00000359988	0.3	p.L1416L	NA	23:10:00		1 day, 23:31:00	NA	NA	0	0
NKX1-2	390010	37	10	126136256	126136256	Silent	SNP	G	A	NA	KYSE410_OESOPHAGUS	ENST00000451024	0.3	p.A225A	NA	05:11:00			NA	NA	0	0
OR51I1	390063	37	11	5462096	5462096	Silent	SNP	G	A	NA	KYSE410_OESOPHAGUS	ENST00000380211	0.1	p.L217L	NA	04:29:00			NA	NA	0	0
PPFIBP2	8495	37	11	7663634	7663634	Silent	SNP	C	A	NA	KYSE410_OESOPHAGUS	ENST00000299492	0.4	p.T541T	NA	1 day, 2:17:00	14:13:00	11:16:00	NA	NA	0	0
CYP2R1	120227	37	11	14913620	14913620	Silent	SNP	C	A	NA	KYSE410_OESOPHAGUS	ENST00000334636	0.5	p.P44P	NA	07:56:00		04:28:00	NA	NA	0	0
WT1	7490	37	11	32450095	32450095	Silent	SNP	G	A	NA	KYSE410_OESOPHAGUS	ENST00000379079	0.2	p.F27F	NA	05:43:00				NA	0	0
OR4C6	219432	37	11	55433359	55433359	Silent	SNP	C	T	NA	KYSE410_OESOPHAGUS	ENST00000314259	0.3	p.S239S	NA	05:15:00		32:91	NA	NA	0	0
SLC22A12	116085	37	11	64360259	64360259	Silent	SNP	C	T	NA	KYSE410_OESOPHAGUS	ENST00000377574	0.1	p.L137L	NA	10:28:00		08:53:00	NA	NA	0	0
ATG2A	23130	37	11	64677193	64677193	Silent	SNP	T	A	NA	KYSE410_OESOPHAGUS	ENST00000377264	0.3	p.P689P	NA	1 day, 14:00:00	20:00:00	2 days, 8:01:00	NA	NA	0	0
BBS1	582	37	11	66281942	66281942	Silent	SNP	G	T	NA	KYSE410_OESOPHAGUS	ENST00000318312	0.7	p.L75L	NA	0.593056	0.715278	46:295	NA	NA	0	0
PPP1CA	5499	37	11	67168215	67168215	Silent	SNP	G	A	NA	KYSE410_OESOPHAGUS	ENST00000376745	0.4	p.L121L	NA	11:48:00	147:811	0.863889	NA	NA	0	0
NADSYN1	55191	37	11	71169540	71169540	Silent	SNP	G	T	NA	KYSE410_OESOPHAGUS	ENST00000319023	0.2	p.A71A	NA	1 day, 9:00:00	4 days, 7:00:00	3 days, 18:02:00	NA	NA	2.471e-05	0
KRTAP5-7	440050	37	11	71238712	71238712	Silent	SNP	C	T	NA	KYSE410_OESOPHAGUS	ENST00000398536	0.4	p.C122C	NA	04:25:00		34:200	NA	NA	0	0
CACNA2D4	93589	37	12	1910808	1910808	Silent	SNP	C	T	NA	KYSE410_OESOPHAGUS	ENST00000382722	0.5	p.T908T	NA	2 days, 4:29:00		1 day, 4:19:00	NA	NA	2.492e-05	0
ZNF384	171017	37	12	6787478	6787478	Silent	SNP	C	T	NA	KYSE410_OESOPHAGUS	ENST00000396801	0.3	p.K167K	NA	22:36:00	116:175	1 day, 5:47:00	59:93	NA	0	0
OLR1	4973	37	12	10312590	10312590	Silent	SNP	T	G	NA	KYSE410_OESOPHAGUS	ENST00000309539	0.3	p.T237T	NA	13:47:00		53:275	NA	NA	0	0
KIF21A	55605	37	12	39752112	39752112	Silent	SNP	G	A	NA	KYSE410_OESOPHAGUS	ENST00000361418	0.5	p.T361T	NA	04:29:00	0.8625	45:269	NA	NA	3.295e-05	0
PDZRN4	29951	37	12	41949529	41949529	Silent	SNP	C	T	NA	KYSE410_OESOPHAGUS	ENST00000402685	0.2	p.D444D	NA	1 day, 8:11:00		3 days, 22:57:00	2 days, 20:58:00	NA	0	0
FAM186A	121006	37	12	50727700	50727700	Silent	SNP	G	A	NA	KYSE410_OESOPHAGUS	ENST00000327337	0.5	p.F2230F	NA	08:52:00		38:232	NA	NA	0	0
ESPL1	9700	37	12	53670584	53670584	Silent	SNP	C	T	NA	KYSE410_OESOPHAGUS	ENST00000257934	0.4	p.T627T	NA	09:38:00	0.91875	0.754167	NA	NA	0	0
NCKAP1L	3071	37	12	54914556	54914556	Silent	SNP	C	T	NA	KYSE410_OESOPHAGUS	ENST00000293373	0.6	p.F568F	NA	11:56:00		63:356	NA	NA	0	0
NCKAP1L	3071	37	12	54920327	54920327	Silent	SNP	G	A	NA	KYSE410_OESOPHAGUS	ENST00000293373	0.6	p.L724L	NA	07:41:00		0.725	NA	NA	0	0
TBC1D30	23329	37	12	65226079	65226079	Silent	SNP	C	T	NA	KYSE410_OESOPHAGUS	ENST00000229088	0.6	p.L360L	NA	1 day, 1:26:00	09:20:00	1 day, 12:57:00	NA	NA	0	0
LUM	4060	37	12	91502430	91502430	Silent	SNP	C	T	NA	KYSE410_OESOPHAGUS	ENST00000266718	0.4	p.G109G	NA	10:49:00	41:110	33:138	NA	NA	0	0
ACACB	32	37	12	109679002	109679002	Silent	SNP	C	T	NA	KYSE410_OESOPHAGUS	ENST00000338432	0.7	p.P1646P	NA	0.625		76:508		NA	1.647e-05	0
FOXN4	121643	37	12	109724501	109724501	Silent	SNP	A	G	NA	KYSE410_OESOPHAGUS	ENST00000299162	0.5	p.P215P	NA	17:42:00		0.602778	NA	NA	0	0
RASAL1	8437	37	12	113553754	113553754	Silent	SNP	C	T	NA	KYSE410_OESOPHAGUS	ENST00000261729	0.5	p.V278V	NA	05:27:00		09:56:00	NA	NA	0	0
LHX5	64211	37	12	113906001	113906001	Silent	SNP	C	A	NA	KYSE410_OESOPHAGUS	ENST00000261731	0.3	p.T202T	NA	1 day, 0:14:00		07:12:00	NA	NA	0	0
GCN1L1	10985	37	12	120569130	120569130	Silent	SNP	C	T	NA	KYSE410_OESOPHAGUS	ENST00000300648	0.6	p.V2474V	NA	10:29:00	114:327	15:33:00	NA	NA	0	0
RPLP0	6175	37	12	120636771	120636771	Silent	SNP	G	A	NA	KYSE410_OESOPHAGUS	ENST00000551150	0.1	p.A117A	NA	14:19:00		17:19:00	NA	NA	8.237e-06	0
EP400	57634	37	12	132502203	132502203	Silent	SNP	G	A	NA	KYSE410_OESOPHAGUS	ENST00000333577	0.4	p.A1385A	NA	1 day, 0:16:00	1 day, 9:41:00	1 day, 12:27:00	NA	NA	2.471e-05	0
RNF17	56163	37	13	25404659	25404659	Silent	SNP	G	A	NA	KYSE410_OESOPHAGUS	ENST00000255324	0.5	p.V761V	NA	08:25:00		61:227	NA	NA	0	0
PCDH8	5100	37	13	53421069	53421069	Silent	SNP	G	T	NA	KYSE410_OESOPHAGUS	ENST00000377942	0.3	p.V501V	NA	08:42:00			NA	NA	0	0
RNASE3	6037	37	14	21360238	21360238	Silent	SNP	G	A	NA	KYSE410_OESOPHAGUS	ENST00000304639	0.3	p.R131R	NA	06:39:00			NA	NA	0	0
SLC22A17	51310	37	14	23816088	23816088	Silent	SNP	C	T	NA	KYSE410_OESOPHAGUS	ENST00000206544	0.8	p.P462P	NA	1 day, 6:00:00			NA	NA	9.123e-06	0
ACOT4	122970	37	14	74062064	74062064	Silent	SNP	G	A	NA	KYSE410_OESOPHAGUS	ENST00000326303	0.4	p.Q324Q	NA	11:33:00		29:75	NA	NA	0	0
ISM2	145501	37	14	77951104	77951104	Silent	SNP	T	C	NA	KYSE410_OESOPHAGUS	ENST00000342219	0.4	p.P100P	NA	1 day, 15:22:00		1 day, 10:30:00	NA	NA	0	0
NRXN3	9369	37	14	79933730	79933730	Silent	SNP	C	T	NA	KYSE410_OESOPHAGUS	ENST00000557594	0.1	p.F138F	NA	22:44:00		0.947917	NA	NA	0	0
TRMT61A	115708	37	14	104000978	104000978	Silent	SNP	C	T	NA	KYSE410_OESOPHAGUS	ENST00000389749	0.4	p.T230T	NA	07:50:00		05:24:00	NA	NA	8.277e-06	0
RYR3	6263	37	15	34129938	34129938	Silent	SNP	T	C	NA	KYSE410_OESOPHAGUS	ENST00000389232	0.4	p.L3919L	NA	13:38:00		45:217	NA	NA	0	0
CAPN3	825	37	15	42689049	42689049	Silent	SNP	C	T	NA	KYSE410_OESOPHAGUS	ENST00000397163	0.3	p.H389H	NA	08:34:00			NA	NA	8.236e-06	0
DUOX2	50506	37	15	45391604	45391604	Silent	SNP	G	A	NA	KYSE410_OESOPHAGUS	ENST00000603300	0.1	p.F1164F	NA	09:48:00		12:40:00	NA	NA	2.471e-05	0
COPS2	9318	37	15	49429389	49429389	Silent	SNP	T	A	NA	KYSE410_OESOPHAGUS	ENST00000388901	0.5	p.G166G	NA	07:13:00	118:358	1 day, 0:36:00	NA	NA	0	0
STOML1	9399	37	15	74282734	74282734	Silent	SNP	C	T	NA	KYSE410_OESOPHAGUS	ENST00000316900	0.5	p.L66L	NA	22:38:00	14:23:00	09:29:00	NA	NA	0	0
CHRNB4	1143	37	15	78921843	78921843	Silent	SNP	G	A	NA	KYSE410_OESOPHAGUS	ENST00000261751	0.3	p.I268I	NA	10:33:00		16:39:00		NA	0	0
C15orf38	0	37	15	90447184	90447184	Silent	SNP	G	C	NA	KYSE410_OESOPHAGUS	ENST00000357484	0.5	p.L111L	NA	08:40:00	17:34:00	04:36:00	NA	NA	0	0
C16orf71	146562	37	16	4790249	4790249	Silent	SNP	C	A	NA	KYSE410_OESOPHAGUS	ENST00000299320	0.5	p.G124G	NA	11:26:00		46:115	NA	NA	0	0
NDE1	54820	37	16	15781352	15781352	Silent	SNP	G	A	NA	KYSE410_OESOPHAGUS	ENST00000396353	0.2	p.L169L	NA	19:27:00	69:237	0.880556	NA	NA	0	0
TBC1D10B	26000	37	16	30369649	30369649	Silent	SNP	G	C	NA	KYSE410_OESOPHAGUS	ENST00000409939	0.3	p.P681P	NA	15:32:00	32:63		NA	NA	0	0
SRCAP	10847	37	16	30722158	30722158	Silent	SNP	C	T	NA	KYSE410_OESOPHAGUS	ENST00000262518	0.4	p.N406N	NA	2 days, 4:00:00	5 days, 4:00:00	1 day, 2:00:00	NA	NA	4.942e-05	0
GINS3	64785	37	16	58437007	58437007	Silent	SNP	C	A	NA	KYSE410_OESOPHAGUS	ENST00000318129	0.5	p.S64S	NA	04:30:00		0.547222	NA	NA	0	0
EDC4	23644	37	16	67916478	67916478	Silent	SNP	C	T	NA	KYSE410_OESOPHAGUS	ENST00000358933	0.5	p.F1141F	NA	10:34:00	38:202	07:50:00	NA	NA	0	0
DPEP3	64180	37	16	68014217	68014217	Silent	SNP	G	A	NA	KYSE410_OESOPHAGUS	ENST00000268793	0.4	p.L48L	NA	18:24:00			NA	NA	0	0
CDT1	81620	37	16	88872258	88872258	Silent	SNP	C	T	NA	KYSE410_OESOPHAGUS	ENST00000301019	0.4	p.I271I	NA	1 day, 7:24:00		10:09:00	NA	NA	8.25e-06	0
SLC25A11	8402	37	17	4842372	4842372	Silent	SNP	C	A	NA	KYSE410_OESOPHAGUS	ENST00000225665	0.7	p.L77L	NA	06:31:00			NA	NA	0	0
MYH13	8735	37	17	10265776	10265776	Silent	SNP	G	C	NA	KYSE410_OESOPHAGUS	ENST00000418404	0.3	p.P83P	NA	05:38:00			NA	NA	8.236e-06	0
SLC47A1	55244	37	17	19459116	19459116	Silent	SNP	C	T	NA	KYSE410_OESOPHAGUS	ENST00000270570	0.4	p.S249S	NA	04:32:00		11:18:00	NA	NA	0	0
TMEM132E	124842	37	17	32964561	32964561	Silent	SNP	G	A	NA	KYSE410_OESOPHAGUS	ENST00000321639	0.5	p.P755P	NA	04:23:00		03:12:00	NA	NA	0	0
SLFN14	342618	37	17	33880429	33880429	Silent	SNP	G	A	NA	KYSE410_OESOPHAGUS	ENST00000415846	0.3	p.S408S	NA	13:35:00			NA	NA	0	0
KRT12	3859	37	17	39019587	39019587	Silent	SNP	G	A	NA	KYSE410_OESOPHAGUS	ENST00000251643	0.4	p.S368S	NA	14:44:00		06:21:00	NA	NA	0	0
NBR1	4077	37	17	41338323	41338323	Silent	SNP	C	T	NA	KYSE410_OESOPHAGUS	ENST00000422280	0.1	p.V88V	NA	03:23:00	26:105	26:80	NA	NA	0	0
CD300LG	146894	37	17	41926246	41926246	Silent	SNP	C	T	NA	KYSE410_OESOPHAGUS	ENST00000317310	0.4	p.L122L	NA	06:36:00		15:33:00	NA	NA	0	0
OSBPL7	114881	37	17	45893533	45893533	Silent	SNP	G	A	NA	KYSE410_OESOPHAGUS	ENST00000007414	0.3	p.H353H	NA	1 day, 23:00:00	1 day, 7:00:00		NA	NA	2.432e-05	0
TBX2	6909	37	17	59485663	59485663	Silent	SNP	C	A	NA	KYSE410_OESOPHAGUS	ENST00000240328	0.3	p.G645G	NA	12:35:00		04:12:00	NA	NA	0	0
STRADA	92335	37	17	61804038	61804038	Silent	SNP	C	T	NA	KYSE410_OESOPHAGUS	ENST00000336174	0.6	p.K18K	NA	18:13:00	13:09:00	38:63	21:26:00	NA	0	0
ERN1	2081	37	17	62144216	62144216	Silent	SNP	G	A	NA	KYSE410_OESOPHAGUS	ENST00000433197	0.3	p.I219I	NA	10:39:00		30:97	0.625	NA	0	0
TEX2	55852	37	17	62254721	62254721	Silent	SNP	C	A	NA	KYSE410_OESOPHAGUS	ENST00000583097	0.1	p.V845V	NA	1 day, 4:26:00	1 day, 9:31:00	103:141	NA	NA	0	0
ABCA9	10350	37	17	67028263	67028263	Silent	SNP	C	T	NA	KYSE410_OESOPHAGUS	ENST00000340001	0.4	p.G477G	NA	1 day, 13:00:00		2 days, 0:03:00	NA	NA	0	0
C17orf99	100141515	37	17	76157226	76157226	Silent	SNP	C	G	NA	KYSE410_OESOPHAGUS	ENST00000340363	0.5	p.V87V	NA	07:35:00		05:22:00	NA	NA	0	0
TMEM200C	645369	37	18	5891073	5891073	Silent	SNP	C	A	NA	KYSE410_OESOPHAGUS	ENST00000581347	0.2	p.S330S	NA	14:17:00			NA	NA	0	0
PIEZO2	63895	37	18	10697808	10697808	Silent	SNP	C	T	NA	KYSE410_OESOPHAGUS	ENST00000503781	0.3	p.R2142R	NA	18:34:00		0.667361	NA	NA	0	0
PIEZO2	63895	37	18	11066133	11066133	Silent	SNP	C	T	NA	KYSE410_OESOPHAGUS	ENST00000503781	0.3	p.T51T	NA	22:47:00			NA	NA	0	0
RP11-595B24.2	0	37	18	19678423	19678423	Silent	SNP	C	T	NA	KYSE410_OESOPHAGUS	ENST00000579830	0.1	p.Y30Y	NA	1 day, 0:24:00			NA	NA	0	0
EPG5	57724	37	18	43514815	43514815	Silent	SNP	G	A	NA	KYSE410_OESOPHAGUS	ENST00000282041	0.5	p.S739S	NA	10:16:00	10:05:00	16:28:00	NA	NA	0	0
MYO5B	4645	37	18	47566664	47566664	Silent	SNP	A	G	NA	KYSE410_OESOPHAGUS	ENST00000285039	0.7	p.D53D	NA	16:17:00	08:11:00	73:123	NA	NA	2.482e-05	0
ME2	4200	37	18	48422199	48422199	Silent	SNP	C	T	NA	KYSE410_OESOPHAGUS	ENST00000321341	0.5	p.S3S	NA	11:17:00	1 day, 2:47:00	08:17:00	NA	NA	0	0
MC4R	4160	37	18	58039571	58039571	Silent	SNP	G	A	NA	KYSE410_OESOPHAGUS	ENST00000299766	0.3	p.S4S	NA	07:20:00		15:19:00	NA	NA	8.243e-06	0
TSHZ1	10194	37	18	72999411	72999411	Silent	SNP	G	A	NA	KYSE410_OESOPHAGUS	ENST00000580243	0.1	p.T683T	NA	1 day, 6:11:00	12:11:00	1 day, 1:18:00	NA	NA	4.942e-05	0
GALR1	2587	37	18	74962606	74962606	Silent	SNP	C	T	NA	KYSE410_OESOPHAGUS	ENST00000299727	0.3	p.F34F	NA	04:27:00			NA	NA	0	0
MIDN	90007	37	19	1251576	1251576	Silent	SNP	G	A	NA	KYSE410_OESOPHAGUS	ENST00000591446	0.2	p.G83G	NA	09:33:00	0.6875		NA	NA	4.131e-05	0
ZNF414	84330	37	19	8576535	8576535	Silent	SNP	C	T	NA	KYSE410_OESOPHAGUS	ENST00000255616	0.8	p.P280P	NA	08:28:00			NA	NA	1.742e-05	0
COL5A3	50509	37	19	10120993	10120993	Silent	SNP	A	G	NA	KYSE410_OESOPHAGUS	ENST00000264828	0.3	p.L23L	NA	05:13:00			NA	NA	0	0
RAD23A	5886	37	19	13059098	13059098	Silent	SNP	C	T	NA	KYSE410_OESOPHAGUS	ENST00000586534	0.1	p.P114P	NA	06:40:00		07:30:00	NA	NA	8.236e-06	0
TECR	9524	37	19	14674997	14674997	Silent	SNP	C	T	NA	KYSE410_OESOPHAGUS	ENST00000215567	0.5	p.L129L	NA	06:29:00		0.834028	NA	NA	0	0
OR7C2	26658	37	19	15052615	15052615	Silent	SNP	T	C	NA	KYSE410_OESOPHAGUS	ENST00000248072	0.3	p.I105I	NA	13:30:00		0.879861	NA	NA	0	0
EPHX3	79852	37	19	15342891	15342891	Silent	SNP	G	A	NA	KYSE410_OESOPHAGUS	ENST00000221730	0.3	p.L44L	NA	11:27:00			NA	NA	0	0
OR10H1	26539	37	19	15918308	15918308	Silent	SNP	A	G	NA	KYSE410_OESOPHAGUS	ENST00000334920	0.2	p.H180H	NA	10:35:00		0.751389	NA	NA	4.942e-05	0
ANKLE1	126549	37	19	17396255	17396255	Silent	SNP	G	A	NA	KYSE410_OESOPHAGUS	ENST00000394458	0.3	p.L464L	NA	1 day, 11:00:00	05:00:00	7 days, 15:05:00	NA	NA	0	0
ZNF493	284443	37	19	21607762	21607762	Silent	SNP	T	C	NA	KYSE410_OESOPHAGUS	ENST00000355504	0.4	p.H639H	NA	13:09:00		18:31:00	NA	NA	0	0
SLC7A9	11136	37	19	33355159	33355159	Silent	SNP	G	A	NA	KYSE410_OESOPHAGUS	ENST00000023064	0.4	p.I107I	NA	10:49:00		09:45:00	NA	NA	0	0
ZNF30	90075	37	19	35434359	35434359	Silent	SNP	C	T	NA	KYSE410_OESOPHAGUS	ENST00000601142	0.1	p.L163L	NA	10:32:00		28:130	NA	NA	8.27e-06	0
MAG	4099	37	19	35802893	35802893	Silent	SNP	C	T	NA	KYSE410_OESOPHAGUS	ENST00000392213	0.3	p.R563R	NA	13:45:00		04:23:00	NA	NA	0	0
WDR87	83889	37	19	38378497	38378497	Silent	SNP	C	T	NA	KYSE410_OESOPHAGUS	ENST00000303868	0.5	p.K1899K	NA	16:47:00		45:163	NA	NA	0	0
SIPA1L3	23094	37	19	38684374	38684374	Silent	SNP	C	T	NA	KYSE410_OESOPHAGUS	ENST00000222345	0.6	p.G1598G	NA	11:37:00			NA	NA	3.448e-05	0
KCNK6	9424	37	19	38817273	38817273	Silent	SNP	C	T	NA	KYSE410_OESOPHAGUS	ENST00000263372	0.3	p.A121A	NA	2 days, 9:12:00		5 days, 16:28:00	NA	NA	0	0
ZFP36	7538	37	19	39898577	39898577	Silent	SNP	C	T	NA	KYSE410_OESOPHAGUS	ENST00000248673	0.3	p.P73P	NA	11:34:00	60:182	07:38:00	NA	NA	0	0
SPTBN4	57731	37	19	41009811	41009811	Silent	SNP	G	A	NA	KYSE410_OESOPHAGUS	ENST00000352632	0.3	p.A479A	NA	06:29:00			NA	NA	1.647e-05	0
ZNF541	84215	37	19	48047857	48047857	Silent	SNP	C	T	NA	KYSE410_OESOPHAGUS	ENST00000391901	0.3	p.T643T	NA	15:41:00		11:51:00	NA	NA	0	0
FPR2	2358	37	19	52272805	52272805	Silent	SNP	C	T	NA	KYSE410_OESOPHAGUS	ENST00000598776	0.1	p.N298N	NA	0.458333		0.658333	NA	NA	0	0
ZNF816	125893	37	19	53453441	53453441	Silent	SNP	T	C	NA	KYSE410_OESOPHAGUS	ENST00000357666	0.4	p.R529R	NA	15:12:00	2 days, 14:15:00	41:63	NA	NA	0	0
ZNF865	100507290	37	19	56127996	56127996	Silent	SNP	C	T	NA	KYSE410_OESOPHAGUS	ENST00000568956	0.1	p.F1004F	NA	14:56:00	0.381944		NA	NA	0	0
ZNF835	90485	37	19	57175820	57175820	Silent	SNP	G	C	NA	KYSE410_OESOPHAGUS	ENST00000537055	0.2	p.P249P	NA	23:53:00		12:40:00	NA	NA	0	0
SLC52A3	113278	37	20	746287	746287	Silent	SNP	G	A	NA	KYSE410_OESOPHAGUS	ENST00000217254	0.7	p.L44L	NA	04:36:00			NA	NA	0	0
VPS16	64601	37	20	2841235	2841235	Silent	SNP	G	A	NA	KYSE410_OESOPHAGUS	ENST00000380445	0.3	p.V170V	NA	1 day, 10:00:00	4 days, 16:00:00	2 days, 3:01:00	NA	NA	1.647e-05	0
CRNKL1	51340	37	20	20023047	20023047	Silent	SNP	G	A	NA	KYSE410_OESOPHAGUS	ENST00000377340	0.2	p.P523P	NA	2 days, 6:00:00		6 days, 16:00:00	NA	NA	8.236e-06	0
MYLK2	85366	37	20	30411317	30411317	Silent	SNP	C	T	NA	KYSE410_OESOPHAGUS	ENST00000375994	0.2	p.R270R	NA	27:75		44:214	14:55:00	NA	0	0
RPN2	6185	37	20	35812690	35812690	Silent	SNP	C	T	NA	KYSE410_OESOPHAGUS	ENST00000237530	0.6	p.L41L	NA	12:53:00	113:850	0.821528	NA	NA	0	0
CTNNBL1	56259	37	20	36374978	36374978	Silent	SNP	G	A	NA	KYSE410_OESOPHAGUS	ENST00000361383	0.6	p.S145S	NA	19:34:00	129:298	53:150	NA	NA	3.295e-05	0
TOP1	7150	37	20	39721169	39721169	Silent	SNP	T	G	NA	KYSE410_OESOPHAGUS	ENST00000361337	0.2	p.G224G	NA	0.755556	188:746	188:761	42:195	NA	0	0
MYBL2	4605	37	20	42344634	42344634	Silent	SNP	G	C	NA	KYSE410_OESOPHAGUS	ENST00000217026	0.4	p.G670G	NA	0.759028				NA	0	0
TOX2	84969	37	20	42695393	42695393	Silent	SNP	C	T	NA	KYSE410_OESOPHAGUS	ENST00000358131	0.5	p.F442F	NA	0.561111		1.08819	NA	NA	0	0
KCNG1	3755	37	20	49620825	49620825	Silent	SNP	G	A	NA	KYSE410_OESOPHAGUS	ENST00000371571	0.4	p.V431V	NA	0.513194		0.83125	NA	NA	0	0
ZNF831	128611	37	20	57769701	57769701	Silent	SNP	G	T	NA	KYSE410_OESOPHAGUS	ENST00000371030	0.2	p.V1209V	NA	0.803472		0.375	NA	NA	0	0
CDH4	1002	37	20	60503255	60503255	Silent	SNP	C	T	NA	KYSE410_OESOPHAGUS	ENST00000360469	0.5	p.P593P	NA	0.759028		58:198	NA	NA	0	0
NTSR1	4923	37	20	61340622	61340622	Silent	SNP	G	A	NA	KYSE410_OESOPHAGUS	ENST00000370501	0.3	p.R21R	NA	0.673611				NA	0	0
RTEL1	51750	37	20	62305319	62305319	Silent	SNP	C	T	NA	KYSE410_OESOPHAGUS	ENST00000360203	0.5	p.S264S	NA	0.525			NA	NA	8.236e-06	0
ITSN1	6453	37	21	35183371	35183371	Silent	SNP	C	T	NA	KYSE410_OESOPHAGUS	ENST00000381318	0.3	p.I804I	NA	07:24:00	0.754167		NA	NA	0	0
C2CD2	25966	37	21	43309337	43309337	Silent	SNP	G	T	NA	KYSE410_OESOPHAGUS	ENST00000380486	0.3	p.R663R	NA	1 day, 18:00:00	1 day, 10:00:00	1 day, 16:02:00	NA	NA	4.942e-05	0
ADARB1	104	37	21	46642103	46642103	Silent	SNP	C	G	NA	KYSE410_OESOPHAGUS	ENST00000360697	0.3	p.L739L	NA	07:28:00		08:07:00	NA	NA	0	0
IL2RB	3560	37	22	37532334	37532334	Silent	SNP	G	A	NA	KYSE410_OESOPHAGUS	ENST00000216223	0.5	p.L213L	NA	20:16:00		05:06:00	NA	NA	3.295e-05	0
ELFN2	114794	37	22	37769718	37769718	Silent	SNP	G	A	NA	KYSE410_OESOPHAGUS	ENST00000402918	0.2	p.S619S	NA	23:31:00	04:13:00	06:02:00	NA	NA	4.16e-05	0
PARVB	29780	37	22	44528868	44528868	Silent	SNP	G	A	NA	KYSE410_OESOPHAGUS	ENST00000338758	0.7	p.T204T	NA	21:16:00		1 day, 15:30:00	NA	NA	2.471e-05	0
CELSR1	9620	37	22	46931700	46931700	Silent	SNP	G	A	NA	KYSE410_OESOPHAGUS	ENST00000262738	0.3	p.Y456Y	NA	17:25:00	1 day, 9:29:00	16:13:00	NA	NA	3.299e-05	0
CELSR1	9620	37	22	46932318	46932318	Silent	SNP	G	A	NA	KYSE410_OESOPHAGUS	ENST00000262738	0.3	p.Y250Y	NA	07:25:00	07:27:00		NA	NA	2.482e-05	0
ZBED4	9889	37	22	50280052	50280052	Silent	SNP	C	T	NA	KYSE410_OESOPHAGUS	ENST00000216268	0.5	p.V914V	NA	1 day, 7:24:00	1 day, 20:39:00	1 day, 6:40:00	NA	NA	0	0
MED14	9282	37	0	40569357	40569357	Silent	SNP	A	C	NA	KYSE410_OESOPHAGUS	ENST00000324817	0.1	p.T349T	NA	03:04:00	25:73		NA	NA	0	0
CCNB3	85417	37	0	50051859	50051859	Silent	SNP	C	T	NA	KYSE410_OESOPHAGUS	ENST00000376042	0.1	p.S230S	NA	17:00:00		2 days, 8:03:00	NA	NA	0	0
KIAA2022	340533	37	0	73961191	73961191	Silent	SNP	G	A	NA	KYSE410_OESOPHAGUS	ENST00000055682	0.6	p.S1067S	NA	13:12:00		1 day, 1:38:00		NA	0	0
MAGEE1	57692	37	0	75649268	75649268	Silent	SNP	A	T	NA	KYSE410_OESOPHAGUS	ENST00000361470	0.2	p.G315G	NA	09:09:00		04:08:00	NA	NA	0	0
DVL1	1855	37	1	1273993	1273993	Silent	SNP	G	A	NA	KYSE410_OESOPHAGUS	ENST00000378888	0.5	p.S416S	NA			07:28:00	05:45:00	NA	0	0
PTCHD2	57540	37	1	11580751	11580751	Silent	SNP	C	T	NA	KYSE410_OESOPHAGUS	ENST00000294484	0.6	p.F736F	NA			06:29:00	NA	NA	3.309e-05	0
DDX20	11218	37	1	112308393	112308393	Silent	SNP	G	A	NA	KYSE410_OESOPHAGUS	ENST00000369702	0.4	p.V449V	NA			25:123	NA	NA	0	0
DDR2	4921	37	1	162748501	162748501	Silent	SNP	C	T	NA	KYSE410_OESOPHAGUS	ENST00000367922	0.3	p.F805F	NA			0.461806		NA	0	0
PAPPA2	60676	37	1	176668486	176668486	Silent	SNP	A	G	NA	KYSE410_OESOPHAGUS	ENST00000367662	0.3	p.L999L	NA			48:118	NA	NA	0	0
USH2A	7399	37	1	216497001	216497001	Silent	SNP	G	A	NA	KYSE410_OESOPHAGUS	ENST00000307340	0.3	p.S455S	NA			0.970139	NA	NA	0	0
GREM2	64388	37	1	240656701	240656701	Silent	SNP	C	A	NA	KYSE410_OESOPHAGUS	ENST00000318160	0.4	p.R25R	NA			05:20:00	NA	NA	0	0
MMP26	56547	37	11	5013342	5013342	Silent	SNP	C	T	NA	KYSE410_OESOPHAGUS	ENST00000380390	0.1	p.I248I	NA			15:50:00	NA	NA	0	0
ILK	3611	37	11	6631812	6631812	Silent	SNP	G	A	NA	KYSE410_OESOPHAGUS	ENST00000396751	0.2	p.V443V	NA			15:56:00		NA	0	0
PRKRIR	5612	37	11	76062058	76062058	Silent	SNP	C	T	NA	KYSE410_OESOPHAGUS	ENST00000260045	0.3	p.L712L	NA			0.525694	NA	NA	0	0
WNK1	65125	37	12	998308	998308	Silent	SNP	C	A	NA	KYSE410_OESOPHAGUS	ENST00000315939	0.6	p.S1789S	NA			0.953472		NA	0	0
NCKAP1L	3071	37	12	54930004	54930004	Silent	SNP	T	G	NA	KYSE410_OESOPHAGUS	ENST00000293373	0.6	p.S1016S	NA			0.638194	NA	NA	0	0
DIAPH3	81624	37	13	60240751	60240751	Silent	SNP	A	G	NA	KYSE410_OESOPHAGUS	ENST00000400324	0.4	p.V1183V	NA			17:51:00	NA	NA	0	0
OR4N2	390429	37	14	20296138	20296138	Silent	SNP	C	T	NA	KYSE410_OESOPHAGUS	ENST00000315947	0.1	p.F177F	NA			1.10139	NA	NA	0	0
OR4K1	79544	37	14	20404644	20404644	Silent	SNP	G	A	NA	KYSE410_OESOPHAGUS	ENST00000285600	0.4	p.V273V	NA			24:156	NA	NA	0	0
HECTD1	25831	37	14	31598422	31598422	Silent	SNP	G	A	NA	KYSE410_OESOPHAGUS	ENST00000399332	0.1	p.S1385S	NA			34:253	NA	NA	0	0
ARHGAP5	394	37	14	32562716	32562716	Silent	SNP	T	C	NA	KYSE410_OESOPHAGUS	ENST00000345122	0.3	p.N947N	NA			0.852083	NA	NA	0	0
NID2	22795	37	14	52472486	52472486	Silent	SNP	C	T	NA	KYSE410_OESOPHAGUS	ENST00000216286	0.5	p.G1362G	NA			0.511111	NA	NA	0	0
NDN	4692	37	15	23931885	23931885	Silent	SNP	C	A	NA	KYSE410_OESOPHAGUS	ENST00000331837	0.4	p.L160L	NA			15:32:00	NA	NA	0	0
CPEB1	64506	37	15	83215938	83215938	Silent	SNP	G	C	NA	KYSE410_OESOPHAGUS	ENST00000562019	0.1	p.V488V	NA			12:42:00	NA	NA	0	0
C16orf62	57020	37	16	19580844	19580844	Silent	SNP	C	T	NA	KYSE410_OESOPHAGUS	ENST00000251143	0.5	p.V72V	NA			08:56:00	NA	NA	0	0
TBX4	9496	37	17	59560550	59560550	Silent	SNP	G	C	NA	KYSE410_OESOPHAGUS	ENST00000240335	0.1	p.V437V	NA			0.629167	NA	NA	0	0
RAB3A	5864	37	19	18309539	18309539	Silent	SNP	G	A	NA	KYSE410_OESOPHAGUS	ENST00000222256	0.4	p.H156H	NA			05:35:00	NA	NA	0	0
EPN1	29924	37	19	56206659	56206659	Silent	SNP	T	A	NA	KYSE410_OESOPHAGUS	ENST00000270460	0.6	p.P556P	NA			05:24:00	NA	NA	0	0
SLC3A1	6519	37	2	44502830	44502830	Silent	SNP	T	A	NA	KYSE410_OESOPHAGUS	ENST00000260649	0.6	p.L52L	NA			06:26:00	NA	NA	0	0
DNAH6	1768	37	2	84867691	84867691	Silent	SNP	G	T	NA	KYSE410_OESOPHAGUS	ENST00000237449	0.6	p.L1653L	NA			25:106	NA	NA	0	0
POLR1A	25885	37	2	86270145	86270145	Silent	SNP	C	T	NA	KYSE410_OESOPHAGUS	ENST00000263857	0.6	p.L1103L	NA			0.688194	NA	NA	0	0
RPL31	6160	37	2	101620644	101620644	Silent	SNP	G	A	NA	KYSE410_OESOPHAGUS	ENST00000264258	0.3	p.R44R	NA			0.941667	NA	NA	0	0
SULT1C2	6819	37	2	108924896	108924896	Silent	SNP	C	A	NA	KYSE410_OESOPHAGUS	ENST00000437390	0.2	p.S303S	NA			25:125	NA	NA	0	0
ZRANB3	84083	37	2	136033299	136033299	Silent	SNP	C	T	NA	KYSE410_OESOPHAGUS	ENST00000264159	0.6	p.K331K	NA			24:119	NA	NA	0	0
LCT	3938	37	2	136547151	136547151	Silent	SNP	G	A	NA	KYSE410_OESOPHAGUS	ENST00000264162	0.2	p.L1851L	NA			09:30:00	NA	NA	0	0
BPI	671	37	20	36940294	36940294	Silent	SNP	C	T	NA	KYSE410_OESOPHAGUS	ENST00000262865	0.4	p.F189F	NA			0.928472	NA	NA	0	0
CCT8L2	150160	37	22	17072429	17072429	Silent	SNP	G	A	NA	KYSE410_OESOPHAGUS	ENST00000359963	0.3	p.L338L	NA			1.04097	NA	NA	0	0
DNAH1	25981	37	3	52360220	52360220	Silent	SNP	C	T	NA	KYSE410_OESOPHAGUS	ENST00000420323	0.2	p.T157T	NA			07:21:00	NA	NA	0	0
VWA5B2	90113	37	3	183950988	183950988	Silent	SNP	C	T	NA	KYSE410_OESOPHAGUS	ENST00000426955	0.2	p.A111A	NA			08:48:00	NA	NA	0	0
BST1	683	37	4	15733435	15733435	Silent	SNP	C	T	NA	KYSE410_OESOPHAGUS	ENST00000265016	0.4	p.L308L	NA			06:16:00	NA	NA	8.237e-06	0
NPY2R	4887	37	4	156135325	156135325	Silent	SNP	C	T	NA	KYSE410_OESOPHAGUS	ENST00000329476	0.3	p.F78F	NA			06:19:00	NA	NA	0	0
FBLL1	345630	37	5	167957079	167957079	Silent	SNP	C	T	NA	KYSE410_OESOPHAGUS	ENST00000338333	0.4	p.S190S	NA			04:11:00	NA	NA	3.411e-05	0
ANKS1A	23294	37	6	35021887	35021887	Silent	SNP	C	T	NA	KYSE410_OESOPHAGUS	ENST00000360359	0.3	p.I674I	NA			0.541667	NA	NA	8.236e-06	0
SAYSD1	55776	37	6	39082689	39082689	Silent	SNP	C	G	NA	KYSE410_OESOPHAGUS	ENST00000229903	0.4	p.A59A	NA			0.46875	NA	NA	0	0
ZNF318	24149	37	6	43325350	43325350	Silent	SNP	A	T	NA	KYSE410_OESOPHAGUS	ENST00000361428	0.2	p.S234S	NA			31:177	NA	NA	0	0
KLHL32	114792	37	6	97562336	97562336	Silent	SNP	C	T	NA	KYSE410_OESOPHAGUS	ENST00000369261	0.4	p.S435S	NA			24:107	NA	NA	0	0
OPRM1	4988	37	6	154439856	154439856	Silent	SNP	A	G	NA	KYSE410_OESOPHAGUS	ENST00000330432	0.7	p.*401*	NA			53:197	NA	NA	0	0
ZNF12	7559	37	7	6731235	6731235	Silent	SNP	G	A	NA	KYSE410_OESOPHAGUS	ENST00000405858	0.1	p.F446F	NA		0.785417	46:354	NA	NA	0	0
CAPZA2	830	37	7	116533053	116533053	Silent	SNP	C	A	NA	KYSE410_OESOPHAGUS	ENST00000361183	0.3	p.R37R	NA			0.503472	NA	NA	0	0
LRGUK	136332	37	7	133883995	133883995	Silent	SNP	C	T	NA	KYSE410_OESOPHAGUS	ENST00000285928	0.2	p.S523S	NA			38:106	09:51:00	NA	0	0
TMEM67	91147	37	8	94822057	94822057	Silent	SNP	T	C	NA	KYSE410_OESOPHAGUS	ENST00000453321	0.3	p.L902L	NA			25:130	NA	NA	0	0
CSMD3	114788	37	8	113253986	113253986	Silent	SNP	A	G	NA	KYSE410_OESOPHAGUS	ENST00000297405	0.5	p.P3477P	NA			30:245		NA	0	0
PLEC	5339	37	8	145007463	145007463	Silent	SNP	C	T	NA	KYSE410_OESOPHAGUS	ENST00000322810	0.4	p.R577R	NA		71:586	0.420833	NA	NA	0	0
SLC24A2	25769	37	9	19786706	19786706	Silent	SNP	T	C	NA	KYSE410_OESOPHAGUS	ENST00000341998	0.2	p.S53S	NA			30:94	NA	NA	0	0
RABGAP1	23637	37	9	125751648	125751648	Silent	SNP	G	T	NA	KYSE410_OESOPHAGUS	ENST00000373647	0.4	p.G221G	NA			26:101	NA	NA	0	0
LAMP2	3920	37	0	119590604	119590604	Silent	SNP	A	G	NA	KYSE410_OESOPHAGUS	ENST00000200639	0.4	p.L29L	NA			06:18:00	NA	NA	4.121e-05	0
MYT1L	23040	37	2	1983322	1983322	Silent	SNP	G	T	NA	KYSE410_OESOPHAGUS	ENST00000399161	0.2	p.P20P	NA			33:131	NA	NA	0	0
PCDHA9	9752	37	5	140230291	140230291	Silent	SNP	G	A	NA	KYSE410_OESOPHAGUS	ENST00000532602	0.1	p.P737P	NA			0.728472	NA	NA	8.282e-06	0
UBBP4	23666	37	17	21731160	21731160	Silent	SNP	G	A	NA	KYSE410_OESOPHAGUS	ENST00000578713	0.1	p.Q154Q	NA			32:119	NA	NA	0	0
KLHL26	55295	37	19	18779485	18779485	Silent	SNP	C	T	NA	KYSE410_OESOPHAGUS	ENST00000300976	0.4	p.S426S	NA			04:05:00	NA	NA	8.461e-06	0
MT-ND1	4535	37	0	3918	3918	Silent	SNP	G	A	NA	KYSE410_OESOPHAGUS	ENST00000361390	0.2	p.E204E	NA			2 days, 15:10:00		NA	0	0
MT-CO1	4512	37	0	6614	6614	Silent	SNP	T	C	NA	KYSE410_OESOPHAGUS	ENST00000361624	0.2	p.F237F	NA			3 days, 2:01:00		NA	0	0
MT-CO2	4513	37	0	7657	7657	Silent	SNP	T	C	NA	KYSE410_OESOPHAGUS	ENST00000361739	0.1	p.H24H	NA			3 days, 8:03:00		NA	0	0
MT-ND4	4538	37	0	11353	11353	Silent	SNP	T	C	NA	KYSE410_OESOPHAGUS	ENST00000361381	0.2	p.A198A	NA			3 days, 17:01:00		NA	0	0
MT-ND5	4540	37	0	13161	13161	Silent	SNP	T	C	NA	KYSE410_OESOPHAGUS	ENST00000361567	0.2	p.T275T	NA			4 days, 18:03:00		NA	0	0
MT-ND5	4540	37	0	13464	13464	Silent	SNP	C	T	NA	KYSE410_OESOPHAGUS	ENST00000361567	0.2	p.G376G	NA			3 days, 9:04:00		NA	0	0
MT-CYB	4519	37	0	15535	15535	Silent	SNP	C	T	NA	KYSE410_OESOPHAGUS	ENST00000361789	0.2	p.N263N	NA			3 days, 20:05:00		NA	0	0
YTHDC1	91746	37	4	69202788	69202788	Silent	SNP	G	A	NA	KYSE410_OESOPHAGUS	ENST00000344157	0.4	p.F280F	NA		47:316		NA	NA	0	0
AGAP6	414189	37	10	51768722	51768722	Silent	SNP	T	G	NA	KYSE410_OESOPHAGUS	ENST00000374056	0.4	p.G256G	NA		0.688194		NA	NA	0	0
ZC3H10	84872	37	12	56514373	56514373	Silent	SNP	C	T	NA	KYSE410_OESOPHAGUS	ENST00000257940	0.2	p.N9N	NA		04:24:00		NA	NA	0	0
NTN4	59277	37	12	96131659	96131659	Silent	SNP	T	C	NA	KYSE410_OESOPHAGUS	ENST00000343702	0.4	p.P283P	NA		41:245		NA	NA	0	0
MTUS2	23281	37	13	29599118	29599118	Silent	SNP	C	T	NA	KYSE410_OESOPHAGUS	ENST00000431530	0.3	p.L105L	NA				0.463889	NA	0	0
