# Supplementary material for: Heterogeneity Analysis of Esophageal Squamous Cell Carcinoma in Cell Lines, Tumor Tissues and Patient-Derived Xenografts
Source: J Cancer. 2021 May 10;12(13):3930–44. doi: 10.7150/jca.52286 (PMC8176252; doi:10.7150/jca.52286)
Supplement: Supplementary file 1 — Supplementary figures and tables. [file jcav12p3930s1.zip › Supplementary materials/ESCCcellLine-ExpHeatmap.csv]

ESCCcellLine-ExpHeatmap	1	2	3	4	5	6	7	8	9	10
1	0	0.128590998	0.052551419	0.038893977	0.069412276	0.058281432	0.060727049	0.109971623	0.06999126	0.037978086
2	0.128590998	0	0.053765813	0.226559159	0.038185781	0.079114879	0.07482357	0.213526322	0.297700856	0.074794273
3	0.052551419	0.053765813	0	0.102813405	0.033683335	0.015145541	0.040896806	0.173763392	0.133503963	0.02429259
4	0.038893977	0.226559159	0.102813405	0	0.142518722	0.106007646	0.1155357	0.10077328	0.039893386	0.102585596
5	0.069412276	0.038185781	0.033683335	0.142518722	0	0.040057477	0.021573937	0.163833528	0.190877015	0.04373298
6	0.058281432	0.079114879	0.015145541	0.106007646	0.040057477	0	0.030350438	0.218376523	0.111560262	0.023198286
7	0.060727049	0.07482357	0.040896806	0.1155357	0.021573937	0.030350438	0	0.175940411	0.142814971	0.041292102
8	0.109971623	0.213526322	0.173763392	0.10077328	0.163833528	0.218376523	0.175940411	0	0.202835991	0.182939709
9	0.06999126	0.297700856	0.133503963	0.039893386	0.190877015	0.111560262	0.142814971	0.202835991	0	0.108140166
10	0.037978086	0.074794273	0.02429259	0.102585596	0.04373298	0.023198286	0.041292102	0.182939709	0.108140166	0
