# Supplementary material for: Heterogeneity Analysis of Esophageal Squamous Cell Carcinoma in Cell Lines, Tumor Tissues and Patient-Derived Xenografts
Source: J Cancer. 2021 May 10;12(13):3930–44. doi: 10.7150/jca.52286 (PMC8176252; doi:10.7150/jca.52286)
Supplement: Supplementary file 1 — Supplementary figures and tables. [file jcav12p3930s1.zip › Supplementary materials/Supplemental Data.xlsx]

## Sheet: Fig.1A
Datasets of Non-silent mutated genes across all the 10 ESCC cell lines
Fig.1A	Kyse30	736	Kyse70	548	Kyse140	620	Kyse150	616	Kyse180	520	Kyse270	707	Kyse410	781	Kyse450	671	Kyse510	553	Kyse520	435
	Ensembl ID	GN	Ensembl ID	GN	Ensembl ID	GN	Ensembl ID	GN	Ensembl ID	GN	Ensembl ID	GN	Ensembl ID	GN	Ensembl ID	GN	Ensembl ID	GN	Ensembl ID	GN
	ENSG00000001617	SEMA3F	ENSG00000038219	BOD1L1	ENSG00000006210	CX3CL1	ENSG00000008197	TFAP2D	ENSG00000022567	SLC45A4	ENSG00000079112	CDH17	ENSG00000004975	DVL2	ENSG00000063180	CA11	ENSG00000007038	PRSS21	ENSG00000050344	NFE2L3
	ENSG00000071203	MS4A12	ENSG00000050327	ARHGEF5	ENSG00000015532	XYLT2	ENSG00000060140	STYK1	ENSG00000186847	KRT14	ENSG00000035681	NSMAF	ENSG00000008118	CAMK1G	ENSG00000070985	TRPM5	ENSG00000091704	CPA1	ENSG00000076662	ICAM3
	ENSG00000023516	AKAP11	ENSG00000060140	STYK1	ENSG00000031003	FAM13B	ENSG00000079308	TNS1	ENSG00000079999	KEAP1	ENSG00000072818	ACAP1	ENSG00000015532	XYLT2	ENSG00000186847	KRT14	ENSG00000015532	XYLT2	ENSG00000183091	NEB
	ENSG00000027847	B4GALT7	ENSG00000078589	P2RY10	ENSG00000035681	NSMAF	ENSG00000067445	TRO	ENSG00000064300	NGFR	ENSG00000005001	PRSS22	ENSG00000059588	TARBP1	ENSG00000069206	ADAM7	ENSG00000034971	MYOC	ENSG00000075089	ACTR6
	ENSG00000038295	TLL1	ENSG00000070444	MNT	ENSG00000052841	TTC17	ENSG00000072135	PTPN18	ENSG00000183091	NEB	ENSG00000070886	EPHA8	ENSG00000042813	ZPBP	ENSG00000092295	TGM1	ENSG00000038219	BOD1L1	ENSG00000099326	MZF1
	ENSG00000071575	TRIB2	ENSG00000065308	TRAM2	ENSG00000054967	RELT	ENSG00000073861	TBX21	ENSG00000069696	DRD4	ENSG00000073849	ST6GAL1	ENSG00000136960	ENPP2	ENSG00000096654	ZNF184	ENSG00000050344	NFE2L3	ENSG00000100162	CENPM
	ENSG00000127663	KDM4B	ENSG00000094963	FMO2	ENSG00000071282	LMCD1	ENSG00000003987	MTMR7	ENSG00000065883	CDK13	ENSG00000154252	GAL3ST2	ENSG00000127663	KDM4B	ENSG00000100012	SEC14L3	ENSG00000072818	ACAP1	ENSG00000100345	MYH9
	ENSG00000077063	CTTNBP2	ENSG00000099817	POLR2E	ENSG00000074855	ANO8	ENSG00000065883	CDK13	ENSG00000159885	ZNF222	ENSG00000065060	UHRF1BP1	ENSG00000077063	CTTNBP2	ENSG00000125508	SRMS	ENSG00000186847	KRT14	ENSG00000100889	PCK2
	ENSG00000075975	MKRN2	ENSG00000100528	CNIH1	ENSG00000050820	BCAR1	ENSG00000172995	ARPP21	ENSG00000086827	ZW10	ENSG00000081087	OSTM1	ENSG00000183091	NEB	ENSG00000103375	AQP8	ENSG00000078898	BPIFB2	ENSG00000103197	TSC2
	ENSG00000183091	NEB	ENSG00000100557	CCDC198	ENSG00000008300	CELSR3	ENSG00000091262	ABCC6	ENSG00000197183	NOL4L	ENSG00000096717	SIRT1	ENSG00000066405	CLDN18	ENSG00000103707	MTFMT	ENSG00000064300	NGFR	ENSG00000042832	TG
	ENSG00000075568	TMEM131	ENSG00000101255	TRIB3	ENSG00000071246	VASH1	ENSG00000100345	MYH9	ENSG00000091262	ABCC6	ENSG00000099937	SERPIND1	ENSG00000083444	PLOD1	ENSG00000091136	LAMB1	ENSG00000137764	MAP2K5	ENSG00000104237	RP1
	ENSG00000081148	IMPG2	ENSG00000103707	MTFMT	ENSG00000067445	TRO	ENSG00000129465	RIPK3	ENSG00000092094	OSGEP	ENSG00000100078	PLA2G3	ENSG00000084444	FAM234B	ENSG00000106415	GLCCI1	ENSG00000172995	ARPP21	ENSG00000104722	NEFM
	ENSG00000085721	RRN3	ENSG00000104237	RP1	ENSG00000075568	TMEM131	ENSG00000101197	BIRC7	ENSG00000187758	ADH1A	ENSG00000100345	MYH9	ENSG00000086288	NME8	ENSG00000108821	COL1A1	ENSG00000079156	OSBPL6	ENSG00000105825	TFPI2
	ENSG00000086827	ZW10	ENSG00000104368	PLAT	ENSG00000172995	ARPP21	ENSG00000101473	ACOT8	ENSG00000096654	ZNF184	ENSG00000100429	HDAC10	ENSG00000132470	ITGB4	ENSG00000062282	DGAT2	ENSG00000132470	ITGB4	ENSG00000005381	MPO
	ENSG00000188559	RALGAPA2	ENSG00000186529	CYP4F3	ENSG00000081148	IMPG2	ENSG00000102241	HTATSF1	ENSG00000100239	PPP6R2	ENSG00000100557	CCDC198	ENSG00000005893	LAMP2	ENSG00000110944	IL23A	ENSG00000108244	KRT23	ENSG00000110852	CLEC2B
	ENSG00000090470	PDCD7	ENSG00000104888	SLC17A7	ENSG00000083817	ZNF416	ENSG00000102471	NDFIP2	ENSG00000129465	RIPK3	ENSG00000101474	APMAP	ENSG00000099812	MISP	ENSG00000111348	ARHGDIB	ENSG00000094804	CDC6	ENSG00000111087	GLI1
	ENSG00000157426	AASDH	ENSG00000186115	CYP4F2	ENSG00000089639	GMIP	ENSG00000103269	RHBDL1	ENSG00000100485	SOS2	ENSG00000101825	MXRA5	ENSG00000099817	POLR2E	ENSG00000111669	TPI1	ENSG00000100345	MYH9	ENSG00000111276	CDKN1B
	ENSG00000128203	ASPHD2	ENSG00000105722	ERF	ENSG00000091986	CCDC80	ENSG00000042832	TG	ENSG00000103056	SMPD3	ENSG00000101916	TLR8	ENSG00000128203	ASPHD2	ENSG00000013293	SLC7A14	ENSG00000100485	SOS2	ENSG00000112309	B3GAT2
	ENSG00000100429	HDAC10	ENSG00000105738	SIPA1L3	ENSG00000035403	VCL	ENSG00000104824	HNRNPL	ENSG00000103313	MEFV	ENSG00000103313	MEFV	ENSG00000100162	CENPM	ENSG00000114315	HES1	ENSG00000100842	EFS	ENSG00000116741	RGS2
	ENSG00000100557	CCDC198	ENSG00000105953	OGDH	ENSG00000100263	RHBDD3	ENSG00000105255	FSD1	ENSG00000103316	CRYM	ENSG00000103326	CAPN15	ENSG00000100348	TXN2	ENSG00000115216	NRBP1	ENSG00000103653	CSK	ENSG00000117479	SLC19A2
	ENSG00000085185	BCORL1	ENSG00000107959	PITRM1	ENSG00000100450	GZMH	ENSG00000105738	SIPA1L3	ENSG00000104866	PPP1R37	ENSG00000104237	RP1	ENSG00000101883	RHOXF1	ENSG00000116032	GRIN3B	ENSG00000104064	GABPB1	ENSG00000120322	PCDHB8
	ENSG00000102057	KCND1	ENSG00000108821	COL1A1	ENSG00000100557	CCDC198	ENSG00000106080	FKBP14	ENSG00000105738	SIPA1L3	ENSG00000104412	EMC2	ENSG00000103811	CTSH	ENSG00000016490	CLCA1	ENSG00000032444	PNPLA6	ENSG00000122733	PHF24
	ENSG00000102967	DHODH	ENSG00000077684	JADE1	ENSG00000102606	ARHGEF7	ENSG00000106100	NOD1	ENSG00000107736	CDH23	ENSG00000104863	LIN7B	ENSG00000104237	RP1	ENSG00000118194	TNNT2	ENSG00000105198	LGALS13	ENSG00000123200	ZC3H13
	ENSG00000103460	TOX3	ENSG00000111276	CDKN1B	ENSG00000103197	TSC2	ENSG00000106692	FKTN	ENSG00000108591	DRG2	ENSG00000104889	RNASEH2A	ENSG00000105642	KCNN1	ENSG00000118407	FILIP1	ENSG00000105668	UPK1A	ENSG00000123358	NR4A1
	ENSG00000104055	TGM5	ENSG00000111615	KRR1	ENSG00000104237	RP1	ENSG00000106952	TNFSF8	ENSG00000108821	COL1A1	ENSG00000105392	CRX	ENSG00000105649	RAB3A	ENSG00000133937	GSC	ENSG00000019991	HGF	ENSG00000125730	C3
	ENSG00000042832	TG	ENSG00000039123	MTREX	ENSG00000104856	RELB	ENSG00000121053	EPX	ENSG00000109061	MYH1	ENSG00000106004	HOXA5	ENSG00000106479	ZNF862	ENSG00000121058	COIL	ENSG00000105825	TFPI2	ENSG00000126266	FFAR1
	ENSG00000076944	STXBP2	ENSG00000112874	NUDT12	ENSG00000104859	CLASRP	ENSG00000108691	CCL2	ENSG00000075415	SLC25A3	ENSG00000106266	SNX8	ENSG00000106624	AEBP1	ENSG00000121101	TEX14	ENSG00000105866	SP4	ENSG00000087116	ADAMTS2
	ENSG00000104804	TULP2	ENSG00000113100	CDH9	ENSG00000186115	CYP4F2	ENSG00000108733	PEX12	ENSG00000111087	GLI1	ENSG00000108417	KRT37	ENSG00000095596	CYP26A1	ENSG00000121314	TAS2R8	ENSG00000107736	CDH23	ENSG00000130758	MAP3K10
	ENSG00000104946	TBC1D17	ENSG00000114853	ZBTB47	ENSG00000105131	EPHX3	ENSG00000108784	NAGLU	ENSG00000111241	FGF6	ENSG00000108582	CPD	ENSG00000107771	CCSER2	ENSG00000121898	CPXM2	ENSG00000109193	SULT1E1	ENSG00000130812	ANGPTL6
	ENSG00000105072	C19orf44	ENSG00000084674	APOB	ENSG00000105612	DNASE2	ENSG00000109061	MYH1	ENSG00000111644	ACRBP	ENSG00000108784	NAGLU	ENSG00000107959	PITRM1	ENSG00000122728	TAF1L	ENSG00000075856	SART3	ENSG00000132003	ZSWIM4
	ENSG00000105376	ICAM5	ENSG00000115718	PROC	ENSG00000019991	HGF	ENSG00000013503	POLR3B	ENSG00000112041	TULP1	ENSG00000079557	AFM	ENSG00000109061	MYH1	ENSG00000123136	DDX39A	ENSG00000111664	GNB3	ENSG00000132275	RRP8
	ENSG00000106344	RBM28	ENSG00000116032	GRIN3B	ENSG00000106004	HOXA5	ENSG00000111981	ULBP1	ENSG00000113790	EHHADH	ENSG00000109684	CLNK	ENSG00000029559	IBSP	ENSG00000123609	NMI	ENSG00000112494	UNC93A	ENSG00000132357	CARD6
	ENSG00000107290	SETX	ENSG00000120322	PCDHB8	ENSG00000106302	HYAL4	ENSG00000113905	HRG	ENSG00000119699	TGFB3	ENSG00000110057	UNC93B1	ENSG00000109684	CLNK	ENSG00000124193	SRSF6	ENSG00000113212	PCDHB7	ENSG00000132429	POPDC3
	ENSG00000108298	RPL19	ENSG00000160145	KALRN	ENSG00000106436	MYL10	ENSG00000118407	FILIP1	ENSG00000121318	TAS2R10	ENSG00000111667	USP5	ENSG00000075415	SLC25A3	ENSG00000125089	SH3TC1	ENSG00000116039	ATP6V1B1	ENSG00000112983	BRD8
	ENSG00000108798	ABI3	ENSG00000121989	ACVR2A	ENSG00000107736	CDH23	ENSG00000119321	FKBP15	ENSG00000160145	KALRN	ENSG00000112414	ADGRG6	ENSG00000111224	PARP11	ENSG00000125207	PIWIL1	ENSG00000120332	TNN	ENSG00000132837	DMGDH
	ENSG00000108821	COL1A1	ENSG00000123171	CCDC70	ENSG00000108798	ABI3	ENSG00000122547	EEPD1	ENSG00000106336	FBXO24	ENSG00000112769	LAMA4	ENSG00000112041	TULP1	ENSG00000125414	MYH2	ENSG00000120440	TTLL2	ENSG00000134250	NOTCH2
	ENSG00000109061	MYH1	ENSG00000123384	LRP1	ENSG00000013503	POLR3B	ENSG00000138286	FAM149B1	ENSG00000122375	OPN4	ENSG00000113211	PCDHB6	ENSG00000112293	GPLD1	ENSG00000125730	C3	ENSG00000120896	SORBS3	ENSG00000134343	ANO3
	ENSG00000110446	SLC15A3	ENSG00000125450	NUP85	ENSG00000112186	CAP2	ENSG00000123407	HOXC12	ENSG00000122691	TWIST1	ENSG00000113441	LNPEP	ENSG00000112414	ADGRG6	ENSG00000125912	NCLN	ENSG00000121381	TAS2R9	ENSG00000161850	KRT82
	ENSG00000111110	PPM1H	ENSG00000125459	MSTO1	ENSG00000112818	MEP1A	ENSG00000080345	RIF1	ENSG00000123144	TRIR	ENSG00000008869	HEATR5B	ENSG00000112494	UNC93A	ENSG00000171360	KRT38	ENSG00000121853	GHSR	ENSG00000137745	MMP13
	ENSG00000111339	ART4	ENSG00000125970	RALY	ENSG00000113100	CDH9	ENSG00000124766	SOX4	ENSG00000123810	B9D2	ENSG00000115289	PCGF1	ENSG00000113441	LNPEP	ENSG00000126353	CCR7	ENSG00000121966	CXCR4	ENSG00000137941	TTLL7
	ENSG00000204385	SLC44A4	ENSG00000127415	IDUA	ENSG00000113569	NUP155	ENSG00000124788	ATXN1	ENSG00000124541	RRP36	ENSG00000118200	CAMSAP2	ENSG00000113492	AGXT2	ENSG00000126467	TSKS	ENSG00000122025	FLT3	ENSG00000138031	ADCY3
	ENSG00000112062	MAPK14	ENSG00000117245	KIF17	ENSG00000013293	SLC7A14	ENSG00000125378	BMP4	ENSG00000124657	OR2B6	ENSG00000119203	CPSF3	ENSG00000113569	NUP155	ENSG00000126524	SBDS	ENSG00000122218	COPA	ENSG00000138083	SIX3
	ENSG00000112293	GPLD1	ENSG00000128340	RAC2	ENSG00000055332	EIF2AK2	ENSG00000126003	PLAGL2	ENSG00000126562	WNK4	ENSG00000242550	SERPINB10	ENSG00000113643	RARS	ENSG00000127415	IDUA	ENSG00000122705	CLTA	ENSG00000090376	IRAK3
	ENSG00000113100	CDH9	ENSG00000129514	FOXA1	ENSG00000008869	HEATR5B	ENSG00000128594	LRRC4	ENSG00000105671	DDX49	ENSG00000119938	PPP1R3C	ENSG00000084674	APOB	ENSG00000130803	ZNF317	ENSG00000122735	DNAI1	ENSG00000046604	DSG2
	ENSG00000114383	TUSC2	ENSG00000103449	SALL1	ENSG00000115816	CEBPZ	ENSG00000112379	ARFGEF3	ENSG00000127515	OR7A10	ENSG00000120332	TNN	ENSG00000115942	ORC2	ENSG00000100365	NCF4	ENSG00000058262	SEC61A1	ENSG00000128833	MYO5C
	ENSG00000008869	HEATR5B	ENSG00000102452	NALCN	ENSG00000243073	PRAMEF4	ENSG00000049540	ELN	ENSG00000127561	SYNGR3	ENSG00000122728	TAF1L	ENSG00000117533	VAMP4	ENSG00000105429	MEGF8	ENSG00000125037	EMC3	ENSG00000138622	HCN4
	ENSG00000084674	APOB	ENSG00000105520	PLPPR2	ENSG00000132185	FCRLA	ENSG00000130287	NCAN	ENSG00000165782	PIP4P1	ENSG00000117480	FAAH	ENSG00000118017	A4GNT	ENSG00000187242	KRT12	ENSG00000127515	OR7A10	ENSG00000119681	LTBP2
	ENSG00000016490	CLCA1	ENSG00000087116	ADAMTS2	ENSG00000118491	ZC2HC1B	ENSG00000130701	RBBP8NL	ENSG00000102452	NALCN	ENSG00000123572	NRK	ENSG00000118407	FILIP1	ENSG00000167768	KRT1	ENSG00000256223	ZNF10	ENSG00000124789	NUP153
	ENSG00000116731	PRDM2	ENSG00000088854	C20orf194	ENSG00000118557	PMFBP1	ENSG00000130726	TRIM28	ENSG00000262246	CORO7	ENSG00000214367	HAUS3	ENSG00000119812	FAM98A	ENSG00000185479	KRT6B	ENSG00000240764	PCDHGC5	ENSG00000105497	ZNF175
	ENSG00000119431	HDHD3	ENSG00000131495	NDUFA2	ENSG00000118972	FGF23	ENSG00000089280	FUS	ENSG00000130054	FAM155B	ENSG00000124334	IL9R	ENSG00000120094	HOXB1	ENSG00000130700	GATA5	ENSG00000130702	LAMA5	ENSG00000004939	SLC4A1
	ENSG00000119778	ATAD2B	ENSG00000167768	KRT1	ENSG00000120149	MSX2	ENSG00000132003	ZSWIM4	ENSG00000130528	HRC	ENSG00000124749	COL21A1	ENSG00000121068	TBX2	ENSG00000130741	EIF2S3	ENSG00000131187	F12	ENSG00000119509	INVS
	ENSG00000120322	PCDHB8	ENSG00000130702	LAMA5	ENSG00000120322	PCDHB8	ENSG00000173473	SMARCC1	ENSG00000130711	PRDM12	ENSG00000117245	KIF17	ENSG00000122025	FLT3	ENSG00000130856	ZNF236	ENSG00000132518	GUCY2D	ENSG00000129646	QRICH2
	ENSG00000121075	TBX4	ENSG00000131153	GINS2	ENSG00000131127	ZNF141	ENSG00000132205	EMILIN2	ENSG00000132463	GRSF1	ENSG00000127527	EPS15L1	ENSG00000122642	FKBP9	ENSG00000130881	LRP3	ENSG00000264424	MYH4	ENSG00000116353	MECR
	ENSG00000121152	NCAPH	ENSG00000131459	GFPT2	ENSG00000121297	TSHZ3	ENSG00000133980	VRTN	ENSG00000133055	MYBPH	ENSG00000103111	MON1B	ENSG00000122877	EGR2	ENSG00000130943	PKDREJ	ENSG00000134253	TRIM45	ENSG00000109920	FNBP4
	ENSG00000131127	ZNF141	ENSG00000131781	FMO5	ENSG00000117616	RSRP1	ENSG00000134108	ARL8B	ENSG00000134160	TRPM1	ENSG00000159873	CCDC117	ENSG00000124193	SRSF6	ENSG00000131379	C3orf20	ENSG00000134256	CD101	ENSG00000011347	SYT7
	ENSG00000160145	KALRN	ENSG00000132465	JCHAIN	ENSG00000204070	SYS1	ENSG00000086205	FOLH1	ENSG00000135406	PRPH	ENSG00000092009	CMA1	ENSG00000124785	NRN1	ENSG00000131746	TNS4	ENSG00000086205	FOLH1	ENSG00000053501	USE1
	ENSG00000122691	TWIST1	ENSG00000132702	HAPLN2	ENSG00000124334	IL9R	ENSG00000134853	PDGFRA	ENSG00000135763	URB2	ENSG00000105613	MAST1	ENSG00000126562	WNK4	ENSG00000131781	FMO5	ENSG00000135749	PCNX2	ENSG00000081320	STK17B
	ENSG00000122862	SRGN	ENSG00000132874	SLC14A2	ENSG00000213741	RPS29	ENSG00000134897	BIVM	ENSG00000136573	BLK	ENSG00000087116	ADAMTS2	ENSG00000126705	AHDC1	ENSG00000132002	DNAJB1	ENSG00000135953	MFSD9	ENSG00000110375	UPK2
	ENSG00000138286	FAM149B1	ENSG00000264424	MYH4	ENSG00000125414	MYH2	ENSG00000134962	KLB	ENSG00000137547	MRPL15	ENSG00000067248	DHX29	ENSG00000127452	FBXL12	ENSG00000132164	SLC6A11	ENSG00000136536	MARCH7	ENSG00000138653	NDST4
	ENSG00000123095	BHLHE41	ENSG00000133863	TEX15	ENSG00000101224	CDC25B	ENSG00000135249	RINT1	ENSG00000149305	HTR3B	ENSG00000114054	PCCB	ENSG00000117245	KIF17	ENSG00000132182	NUP210	ENSG00000157654	PALM2-AKAP2	ENSG00000109819	PPARGC1A
	ENSG00000123171	CCDC70	ENSG00000134028	ADAMDEC1	ENSG00000126767	ELK1	ENSG00000161849	KRT84	ENSG00000111713	GYS2	ENSG00000130037	KCNA5	ENSG00000127527	EPS15L1	ENSG00000132911	NMUR2	ENSG00000137573	SULF1	ENSG00000039139	DNAH5
	ENSG00000214367	HAUS3	ENSG00000134324	LPIN1	ENSG00000127415	IDUA	ENSG00000135913	USP37	ENSG00000127329	PTPRB	ENSG00000130513	GDF15	ENSG00000100095	SEZ6L	ENSG00000133019	CHRM3	ENSG00000137674	MMP20	ENSG00000091009	RBM27
	ENSG00000124788	ATXN1	ENSG00000134343	ANO3	ENSG00000127511	SIN3B	ENSG00000136052	SLC41A2	ENSG00000078177	N4BP2	ENSG00000130700	GATA5	ENSG00000128918	ALDH1A2	ENSG00000133055	MYBPH	ENSG00000137766	UNC13C	ENSG00000088727	KIF9
	ENSG00000125746	EML2	ENSG00000134827	TCN1	ENSG00000127666	TICAM1	ENSG00000136929	HEMGN	ENSG00000124422	USP22	ENSG00000130702	LAMA5	ENSG00000130035	GALNT8	ENSG00000133863	TEX15	ENSG00000137962	ARHGAP29	ENSG00000114316	USP4
	ENSG00000125810	CD93	ENSG00000135457	TFCP2	ENSG00000128159	TUBGCP6	ENSG00000137547	MRPL15	ENSG00000128731	HERC2	ENSG00000130939	UBE4B	ENSG00000130182	ZSCAN10	ENSG00000134250	NOTCH2	ENSG00000072657	TRHDE	ENSG00000004864	SLC25A13
	ENSG00000215790	SLC35E2	ENSG00000036672	USP2	ENSG00000128519	TAS2R16	ENSG00000138109	CYP2C9	ENSG00000085415	SEH1L	ENSG00000131149	GSE1	ENSG00000130368	MAS1	ENSG00000134343	ANO3	ENSG00000054983	GALC	ENSG00000139055	ERP27
	ENSG00000105373	NOP53	ENSG00000138030	KHK	ENSG00000100968	NFATC4	ENSG00000138398	PPIG	ENSG00000105383	CD33	ENSG00000131864	USP29	ENSG00000130508	PXDN	ENSG00000112182	BACH2	ENSG00000126838	PZP	ENSG00000139278	GLIPR1
	ENSG00000126545	CSN1S1	ENSG00000138411	HECW2	ENSG00000129521	EGLN3	ENSG00000127329	PTPRB	ENSG00000062716	VMP1	ENSG00000132003	ZSWIM4	ENSG00000130529	TRPM4	ENSG00000135763	URB2	ENSG00000070269	TMEM260	ENSG00000139352	ASCL1
	ENSG00000126602	TRAP1	ENSG00000072657	TRHDE	ENSG00000138834	MAPK8IP3	ENSG00000070018	LRP6	ENSG00000120071	KANSL1	ENSG00000132182	NUP210	ENSG00000130881	LRP3	ENSG00000135900	MRPL44	ENSG00000061936	SFSWAP	ENSG00000139899	CBLN3
	ENSG00000127328	RAB3IP	ENSG00000069431	ABCC9	ENSG00000103449	SALL1	ENSG00000128731	HERC2	ENSG00000075275	CELSR1	ENSG00000132740	IGHMBP2	ENSG00000130939	UBE4B	ENSG00000136240	KDELR2	ENSG00000039068	CDH1	ENSG00000139971	C14orf37
	ENSG00000127366	TAS2R5	ENSG00000065882	TBC1D1	ENSG00000102452	NALCN	ENSG00000120800	UTP20	ENSG00000109458	GAB1	ENSG00000132911	NMUR2	ENSG00000131016	AKAP12	ENSG00000136425	CIB2	ENSG00000138623	SEMA7A	ENSG00000140876	NUDT7
	ENSG00000128595	CALU	ENSG00000101752	MIB1	ENSG00000159905	ZNF221	ENSG00000008294	SPAG9	ENSG00000074660	SCARF1	ENSG00000132972	RNF17	ENSG00000131355	ADGRE3	ENSG00000111913	RIPOR2	ENSG00000037280	FLT4	ENSG00000140995	DEF8
	ENSG00000100968	NFATC4	ENSG00000101746	NOL4	ENSG00000185479	KRT6B	ENSG00000118482	PHF3	ENSG00000100084	HIRA	ENSG00000133574	GIMAP4	ENSG00000131558	EXOC4	ENSG00000070019	GUCY2C	ENSG00000075461	CACNG4	ENSG00000049283	EPN3
	ENSG00000138834	MAPK8IP3	ENSG00000060709	RIMBP2	ENSG00000130307	USHBP1	ENSG00000055609	KMT2C	ENSG00000105464	GRIN2D	ENSG00000133962	CATSPERB	ENSG00000132005	RFX1	ENSG00000127329	PTPRB	ENSG00000105383	CD33	ENSG00000141510	TP53
	ENSG00000103449	SALL1	ENSG00000127743	IL17B	ENSG00000130881	LRP3	ENSG00000068489	PRR11	ENSG00000039537	C6	ENSG00000134256	CD101	ENSG00000132109	TRIM21	ENSG00000054983	GALC	ENSG00000127564	PKMYT1	ENSG00000143442	POGZ
	ENSG00000103184	SEC14L5	ENSG00000122966	CIT	ENSG00000130943	PKDREJ	ENSG00000103227	LMF1	ENSG00000084234	APLP2	ENSG00000134533	RERG	ENSG00000173473	SMARCC1	ENSG00000126838	PZP	ENSG00000008710	PKD1	ENSG00000144837	PLA1A
	ENSG00000239998	LILRA2	ENSG00000078142	PIK3C3	ENSG00000131149	GSE1	ENSG00000008710	PKD1	ENSG00000174175	SELP	ENSG00000135913	USP37	ENSG00000132972	RNF17	ENSG00000009830	POMT2	ENSG00000109062	SLC9A3R1	ENSG00000145536	ADAMTS16
	ENSG00000170454	KRT75	ENSG00000104738	MCM4	ENSG00000131864	USP29	ENSG00000011201	ANOS1	ENSG00000110395	CBL	ENSG00000135945	REV1	ENSG00000264424	MYH4	ENSG00000101557	USP14	ENSG00000087157	PGS1	ENSG00000147571	CRH
	ENSG00000130035	GALNT8	ENSG00000106615	RHEB	ENSG00000091157	WDR7	ENSG00000129219	PLD2	ENSG00000066248	NGEF	ENSG00000136319	TTC5	ENSG00000133703	KRAS	ENSG00000103043	VAC14	ENSG00000070366	SMG6	ENSG00000048828	FAM120A
	ENSG00000283632	EXOC3L2	ENSG00000126934	MAP2K2	ENSG00000132703	APCS	ENSG00000105464	GRIN2D	ENSG00000090402	SI	ENSG00000103740	ACSBG1	ENSG00000134343	ANO3	ENSG00000036530	CYP46A1	ENSG00000064687	ABCA7	ENSG00000149823	VPS51
	ENSG00000130254	SAFB2	ENSG00000074660	SCARF1	ENSG00000132740	IGHMBP2	ENSG00000039537	C6	ENSG00000070047	PHRF1	ENSG00000136444	RSAD1	ENSG00000134389	CFHR5	ENSG00000047346	FAM214A	ENSG00000108091	CCDC6	ENSG00000150527	CTAGE5
	ENSG00000130725	UBE2M	ENSG00000065675	PRKCQ	ENSG00000176225	RTTN	ENSG00000110318	CEP126	ENSG00000114124	GRK7	ENSG00000136929	HEMGN	ENSG00000134489	HRH4	ENSG00000007174	DNAH9	ENSG00000057468	MSH4	ENSG00000151065	DCP1B
	ENSG00000130749	ZC3H4	ENSG00000084234	APLP2	ENSG00000133393	FOPNL	ENSG00000125492	BARHL1	ENSG00000073111	MCM2	ENSG00000138095	LRPPRC	ENSG00000135063	FAM189A2	ENSG00000070770	CSNK2A2	ENSG00000100393	EP300	ENSG00000152034	MCHR2
	ENSG00000131375	CAPN7	ENSG00000054219	LY75	ENSG00000134121	CHL1	ENSG00000054219	LY75	ENSG00000039139	DNAH5	ENSG00000144810	COL8A1	ENSG00000135324	MRAP2	ENSG00000099381	SETD1A	ENSG00000109991	P2RX3	ENSG00000152154	TMEM178A
	ENSG00000131480	AOC2	ENSG00000121440	PDZRN3	ENSG00000135063	FAM189A2	ENSG00000115750	TAF1B	ENSG00000138802	SEC24B	ENSG00000138463	DIRC2	ENSG00000135763	URB2	ENSG00000100813	ACIN1	ENSG00000086544	ITPKC	ENSG00000152315	KCNK13
	ENSG00000131849	ZNF132	ENSG00000118640	VAMP8	ENSG00000205084	TMEM231	ENSG00000090674	MCOLN1	ENSG00000041802	LSG1	ENSG00000070019	GUCY2C	ENSG00000136040	PLXNC1	ENSG00000081913	PHLPP1	ENSG00000085760	MTIF2	ENSG00000152518	ZFP36L2
	ENSG00000131864	USP29	ENSG00000121879	PIK3CA	ENSG00000135929	CYP27A1	ENSG00000121988	ZRANB3	ENSG00000001629	ANKIB1	ENSG00000084110	HAL	ENSG00000136114	THSD1	ENSG00000072133	RPS6KA6	ENSG00000174175	SELP	ENSG00000152527	PLEKHH2
	ENSG00000196757	ZNF700	ENSG00000114446	IFT57	ENSG00000103740	ACSBG1	ENSG00000031081	ARHGAP31	ENSG00000110723	EXPH5	ENSG00000104059	FAM189A1	ENSG00000136720	HS6ST1	ENSG00000101935	AMMECR1	ENSG00000121879	PIK3CA	ENSG00000153246	PLA2R1
	ENSG00000132382	MYBBP1A	ENSG00000112992	NNT	ENSG00000136383	ALPK3	ENSG00000115598	IL1RL2	ENSG00000187790	FANCM	ENSG00000158486	DNAH3	ENSG00000136839	OR13C9	ENSG00000121410	A1BG	ENSG00000048991	R3HDM1	ENSG00000115221	ITGB6
	ENSG00000132669	RIN2	ENSG00000039600	SOX30	ENSG00000136444	RSAD1	ENSG00000109158	GABRA4	ENSG00000139971	C14orf37	ENSG00000110799	VWF	ENSG00000137216	TMEM63B	ENSG00000057468	MSH4	ENSG00000115850	LCT	ENSG00000155313	USP25
	ENSG00000133101	CCNA1	ENSG00000109743	BST1	ENSG00000136731	UGGT1	ENSG00000138653	NDST4	ENSG00000140450	ARRDC4	ENSG00000112893	MAN2A1	ENSG00000137251	TINAG	ENSG00000024422	EHD2	ENSG00000138670	RASGEF1B	ENSG00000102910	LONP2
	ENSG00000133247	KMT5C	ENSG00000106125	MINDY4	ENSG00000137727	ARHGAP20	ENSG00000112992	NNT	ENSG00000129993	CBFA2T3	ENSG00000083093	PALB2	ENSG00000137492	THAP12	ENSG00000141002	TCF25	ENSG00000040731	CDH10	ENSG00000156103	MMP16
	ENSG00000133704	IPO8	ENSG00000053108	FSTL4	ENSG00000054983	GALC	ENSG00000109667	SLC2A9	ENSG00000141012	GALNS	ENSG00000101577	LPIN2	ENSG00000137571	SLCO5A1	ENSG00000116353	MECR	ENSG00000080573	COL5A3	ENSG00000158352	SHROOM4
	ENSG00000134294	SLC38A2	ENSG00000114859	CLCN2	ENSG00000110799	VWF	ENSG00000039139	DNAH5	ENSG00000141127	PRPSAP2	ENSG00000072310	SREBF1	ENSG00000137642	SORL1	ENSG00000062524	LTK	ENSG00000115085	ZAP70	ENSG00000158373	HIST1H2BD
	ENSG00000134313	KIDINS220	ENSG00000004864	SLC25A13	ENSG00000109787	KLF3	ENSG00000106078	COBL	ENSG00000141431	ASXL3	ENSG00000066777	ARFGEF1	ENSG00000138587	MNS1	ENSG00000138650	PCDH10	ENSG00000073803	MAP3K13	ENSG00000158428	CATIP
	ENSG00000134363	FST	ENSG00000139155	SLCO1C1	ENSG00000053770	AP5M1	ENSG00000106125	MINDY4	ENSG00000141510	TP53	ENSG00000103227	LMF1	ENSG00000138031	ADCY3	ENSG00000138688	KIAA1109	ENSG00000073111	MCM2	ENSG00000147432	CHRNB3
	ENSG00000134389	CFHR5	ENSG00000140400	MAN2C1	ENSG00000083093	PALB2	ENSG00000053108	FSTL4	ENSG00000141577	CEP131	ENSG00000007174	DNAH9	ENSG00000138083	SIX3	ENSG00000089558	KCNH4	ENSG00000114656	KIAA1257	ENSG00000160051	IQCC
	ENSG00000135638	EMX1	ENSG00000141027	NCOR1	ENSG00000047578	KIAA0556	ENSG00000198099	ADH4	ENSG00000141744	PNMT	ENSG00000099381	SETD1A	ENSG00000158486	DNAH3	ENSG00000037474	NSUN2	ENSG00000113319	RASGRF2	ENSG00000241945	PWP2
	ENSG00000135917	SLC19A3	ENSG00000141200	KIF2B	ENSG00000103723	AP3B2	ENSG00000114650	SCAP	ENSG00000141753	IGFBP4	ENSG00000129566	TEP1	ENSG00000081019	RSBN1	ENSG00000073578	SDHA	ENSG00000115657	ABCB6	ENSG00000160688	FLAD1
	ENSG00000136040	PLXNC1	ENSG00000141431	ASXL3	ENSG00000008294	SPAG9	ENSG00000071242	RPS6KA2	ENSG00000063245	EPN1	ENSG00000081913	PHLPP1	ENSG00000082512	TRAF5	ENSG00000114124	GRK7	ENSG00000006837	CDKL3	ENSG00000160961	ZNF333
	ENSG00000136280	CCM2	ENSG00000141510	TP53	ENSG00000101745	ANKRD12	ENSG00000085563	ABCB1	ENSG00000143486	EIF2D	ENSG00000121410	A1BG	ENSG00000129595	EPB41L4A	ENSG00000056097	ZFR	ENSG00000112337	SLC17A2	ENSG00000176024	ZNF613
	ENSG00000136383	ALPK3	ENSG00000141577	CEP131	ENSG00000055118	KCNH2	ENSG00000120451	SNX19	ENSG00000144036	EXOC6B	ENSG00000104998	IL27RA	ENSG00000083093	PALB2	ENSG00000113389	NPR3	ENSG00000078081	LAMP3	ENSG00000162227	TAF6L
	ENSG00000136710	CCDC115	ENSG00000171954	CYP4F22	ENSG00000082014	SMARCD3	ENSG00000078725	BRINP1	ENSG00000144677	CTDSPL	ENSG00000054219	LY75	ENSG00000111300	NAA25	ENSG00000038427	VCAN	ENSG00000101191	DIDO1	ENSG00000162621	LRRC53
	ENSG00000137573	SULF1	ENSG00000141873	SLC39A3	ENSG00000121064	SCPEP1	ENSG00000065361	ERBB3	ENSG00000147488	ST18	ENSG00000110237	ARHGEF17	ENSG00000036448	MYOM2	ENSG00000039139	DNAH5	ENSG00000100271	TTLL1	ENSG00000162687	KCNT2
	ENSG00000137642	SORL1	ENSG00000142494	SLC47A1	ENSG00000007174	DNAH9	ENSG00000196943	NOP9	ENSG00000147650	LRP12	ENSG00000174175	SELP	ENSG00000055609	KMT2C	ENSG00000078070	MCCC1	ENSG00000139133	ALG10	ENSG00000162745	OLFML2B
	ENSG00000138109	CYP2C9	ENSG00000143554	SLC27A3	ENSG00000102870	ZNF629	ENSG00000140400	MAN2C1	ENSG00000149256	TENM4	ENSG00000115919	KYNU	ENSG00000104321	TRPA1	ENSG00000106236	NPTX2	ENSG00000139155	SLCO1C1	ENSG00000163810	TGM4
	ENSG00000138131	LOXL4	ENSG00000143793	C1orf35	ENSG00000108679	LGALS3BP	ENSG00000213614	HEXA	ENSG00000124920	MYRF	ENSG00000054267	ARID4B	ENSG00000095906	NUBP2	ENSG00000085563	ABCB1	ENSG00000087299	L2HGDH	ENSG00000164113	ADAD1
	ENSG00000138435	CHRNA1	ENSG00000144036	EXOC6B	ENSG00000079462	PAFAH1B3	ENSG00000129993	CBFA2T3	ENSG00000151422	FER	ENSG00000075151	EIF4G3	ENSG00000007174	DNAH9	ENSG00000095564	BTAF1	ENSG00000140323	DISP2	ENSG00000164122	ASB5
	ENSG00000080986	NDC80	ENSG00000149256	TENM4	ENSG00000105278	ZFR2	ENSG00000141384	TAF4B	ENSG00000128849	CGNL1	ENSG00000051341	POLQ	ENSG00000087258	GNAO1	ENSG00000139352	ASCL1	ENSG00000140521	POLG	ENSG00000164742	ADCY1
	ENSG00000103257	SLC7A5	ENSG00000149633	KIAA1755	ENSG00000109458	GAB1	ENSG00000141510	TP53	ENSG00000164190	NIPBL	ENSG00000115020	PIKFYVE	ENSG00000014164	ZC3H3	ENSG00000139974	SLC38A6	ENSG00000141101	NOB1	ENSG00000164778	EN2
	ENSG00000104133	SPG11	ENSG00000151065	DCP1B	ENSG00000108018	SORCS1	ENSG00000144583	MARCH4	ENSG00000152936	LMNTD1	ENSG00000090402	SI	ENSG00000105675	ATP4A	ENSG00000100605	ITPK1	ENSG00000141338	ABCA8	ENSG00000128596	CCDC136
	ENSG00000119707	RBM25	ENSG00000151490	PTPRO	ENSG00000127804	METTL16	ENSG00000144671	SLC22A14	ENSG00000153395	LPCAT1	ENSG00000138688	KIAA1109	ENSG00000104388	RAB2A	ENSG00000140575	IQGAP1	ENSG00000141510	TP53	ENSG00000165370	GPR101
	ENSG00000106018	VIPR2	ENSG00000116106	EPHA4	ENSG00000099917	MED15	ENSG00000144749	LRIG1	ENSG00000154328	NEIL2	ENSG00000124279	FASTKD3	ENSG00000101542	CDH20	ENSG00000141338	ABCA8	ENSG00000142556	ZNF614	ENSG00000165501	LRR1
	ENSG00000055609	KMT2C	ENSG00000152193	RNF219	ENSG00000110318	CEP126	ENSG00000145214	DGKQ	ENSG00000154646	TMPRSS15	ENSG00000119772	DNMT3A	ENSG00000074660	SCARF1	ENSG00000141431	ASXL3	ENSG00000142611	PRDM16	ENSG00000188385	JAKMIP3
	ENSG00000104218	CSPP1	ENSG00000152404	CWF19L2	ENSG00000110455	ACCS	ENSG00000145623	OSMR	ENSG00000154803	FLCN	ENSG00000073282	TP63	ENSG00000105559	PLEKHA4	ENSG00000141510	TP53	ENSG00000143079	CTTNBP2NL	ENSG00000165934	CPSF2
	ENSG00000167419	LPO	ENSG00000099290	WASHC2A	ENSG00000120949	TNFRSF8	ENSG00000145808	ADAMTS19	ENSG00000155304	HSPA13	ENSG00000127419	TMEM175	ENSG00000086544	ITPKC	ENSG00000142611	PRDM16	ENSG00000143543	JTB	ENSG00000166848	TERF2IP
	ENSG00000007174	DNAH9	ENSG00000152977	ZIC1	ENSG00000090402	SI	ENSG00000145949	MYLK4	ENSG00000156194	PPEF2	ENSG00000113504	SLC12A7	ENSG00000104998	IL27RA	ENSG00000143375	CGN	ENSG00000135773	CAPN9	ENSG00000160505	NLRP4
	ENSG00000080603	SRCAP	ENSG00000153162	BMP6	ENSG00000072858	SIDT1	ENSG00000146247	PHIP	ENSG00000156469	MTERF3	ENSG00000114107	CEP70	ENSG00000021762	OSBPL5	ENSG00000143457	GOLPH3L	ENSG00000143751	SDE2	ENSG00000167978	SRRM2
	ENSG00000065717	TLE2	ENSG00000153230	OR14K1	ENSG00000070950	RAD18	ENSG00000146383	TAAR6	ENSG00000157764	BRAF	ENSG00000240303	ACAD11	ENSG00000110395	CBL	ENSG00000144452	ABCA12	ENSG00000144485	HES6	ENSG00000171695	LKAAEAR1
	ENSG00000105278	ZFR2	ENSG00000153395	LPCAT1	ENSG00000106927	AMBP	ENSG00000130653	PNPLA7	ENSG00000158373	HIST1H2BD	ENSG00000090512	FETUB	ENSG00000090674	MCOLN1	ENSG00000146197	SCUBE3	ENSG00000145244	CORIN	ENSG00000171617	ENC1
	ENSG00000108018	SORCS1	ENSG00000154143	PANX3	ENSG00000099250	NRP1	ENSG00000149635	OCSTAMP	ENSG00000159337	PLA2G4D	ENSG00000104320	NBN	ENSG00000115850	LCT	ENSG00000146648	EGFR	ENSG00000145348	TBCK	ENSG00000171444	MCC
	ENSG00000104998	IL27RA	ENSG00000154262	ABCA6	ENSG00000085563	ABCB1	ENSG00000150594	ADRA2A	ENSG00000187664	HAPLN4	ENSG00000014138	POLA2	ENSG00000114638	UPK1B	ENSG00000036565	SLC18A1	ENSG00000145375	SPATA5	ENSG00000171724	VAT1L
	ENSG00000059378	PARP12	ENSG00000155760	FZD7	ENSG00000001629	ANKIB1	ENSG00000151093	OXSM	ENSG00000106246	PTCD1	ENSG00000114859	CLCN2	ENSG00000047457	CP	ENSG00000130653	PNPLA7	ENSG00000145703	IQGAP2	ENSG00000197887	OR1S2
	ENSG00000074054	CLASP1	ENSG00000156194	PPEF2	ENSG00000100170	SLC5A1	ENSG00000151240	DIP2C	ENSG00000161618	ALDH16A1	ENSG00000095564	BTAF1	ENSG00000112992	NNT	ENSG00000148734	NPFFR1	ENSG00000146648	EGFR	ENSG00000171223	JUNB
	ENSG00000068784	SRBD1	ENSG00000156467	UQCRB	ENSG00000139055	ERP27	ENSG00000151465	CDC123	ENSG00000161664	ASB16	ENSG00000088538	DOCK3	ENSG00000070193	FGF10	ENSG00000197748	CFAP43	ENSG00000164741	DLC1	ENSG00000172345	STARD5
	ENSG00000048991	R3HDM1	ENSG00000156787	TBC1D31	ENSG00000139192	TAPBPL	ENSG00000112232	KHDRBS2	ENSG00000188827	SLX4	ENSG00000101191	DIDO1	ENSG00000124275	MTRR	ENSG00000149256	TENM4	ENSG00000149054	ZNF215	ENSG00000172487	OR8J1
	ENSG00000114948	ADAM23	ENSG00000157404	KIT	ENSG00000139574	NPFF	ENSG00000102755	FLT1	ENSG00000162227	TAF6L	ENSG00000139508	SLC46A3	ENSG00000124279	FASTKD3	ENSG00000149489	ROM1	ENSG00000151320	AKAP6	ENSG00000087903	RFX2
	ENSG00000114200	BCHE	ENSG00000158106	RHPN1	ENSG00000139625	MAP3K12	ENSG00000152580	IGSF10	ENSG00000162621	LRRC53	ENSG00000140678	ITGAX	ENSG00000070950	RAD18	ENSG00000101004	NINL	ENSG00000123066	MED13L	ENSG00000169604	ANTXR1
	ENSG00000114127	XRN1	ENSG00000158315	RHBDL2	ENSG00000088448	ANKRD10	ENSG00000152583	SPARCL1	ENSG00000163508	EOMES	ENSG00000141101	NOB1	ENSG00000138802	SEC24B	ENSG00000137513	NARS2	ENSG00000152380	FAM151B	ENSG00000277075	HIST1H2AE
	ENSG00000039600	SOX30	ENSG00000158477	CD1A	ENSG00000139970	RTN1	ENSG00000140873	ADAMTS18	ENSG00000163735	CXCL5	ENSG00000141338	ABCA8	ENSG00000149541	B3GAT3	ENSG00000151779	NBAS	ENSG00000152527	PLEKHH2	ENSG00000170852	KBTBD2
	ENSG00000038427	VCAN	ENSG00000143390	RFX5	ENSG00000128881	TTBK2	ENSG00000152926	ZNF117	ENSG00000163832	ELP6	ENSG00000154263	ABCA10	ENSG00000120451	SNX19	ENSG00000152580	IGSF10	ENSG00000136059	VILL	ENSG00000078549	ADCYAP1R1
	ENSG00000039139	DNAH5	ENSG00000189430	NCR1	ENSG00000140400	MAN2C1	ENSG00000152977	ZIC1	ENSG00000145016	RUBCN	ENSG00000141429	GALNT1	ENSG00000100105	PATZ1	ENSG00000153993	SEMA3D	ENSG00000112851	ERBIN	ENSG00000169327	OR5AU1
	ENSG00000039560	RAI14	ENSG00000161180	CCDC116	ENSG00000140577	CRTC3	ENSG00000153201	RANBP2	ENSG00000164128	NPY1R	ENSG00000141431	ASXL3	ENSG00000029153	ARNTL2	ENSG00000154342	WNT3A	ENSG00000101251	SEL1L2	ENSG00000170950	PGK2
	ENSG00000105852	PON3	ENSG00000269190	FBXO17	ENSG00000140829	DHX38	ENSG00000153395	LPCAT1	ENSG00000164944	VIRMA	ENSG00000141510	TP53	ENSG00000139155	SLCO1C1	ENSG00000154415	PPP1R3A	ENSG00000108846	ABCC3	ENSG00000168806	LCMT2
	ENSG00000078725	BRINP1	ENSG00000161940	BCL6B	ENSG00000140836	ZFHX3	ENSG00000196119	OR8A1	ENSG00000165325	DEUP1	ENSG00000141744	PNMT	ENSG00000139626	ITGB7	ENSG00000154556	SORBS2	ENSG00000155660	PDIA4	ENSG00000157193	LRP8
	ENSG00000139278	GLIPR1	ENSG00000162542	TMCO4	ENSG00000141510	TP53	ENSG00000154262	ABCA6	ENSG00000122203	KIAA1191	ENSG00000141934	PLPP2	ENSG00000263155	MYZAP	ENSG00000155099	PIP4P2	ENSG00000155792	DEPTOR	ENSG00000170248	PDCD6IP
	ENSG00000139540	SLC39A5	ENSG00000162592	CCDC27	ENSG00000141934	PLPP2	ENSG00000154415	PPP1R3A	ENSG00000165895	ARHGAP42	ENSG00000142319	SLC6A3	ENSG00000140379	BCL2A1	ENSG00000155890	TRIM42	ENSG00000157404	KIT	ENSG00000172830	SSH3
	ENSG00000140470	ADAMTS17	ENSG00000130158	DOCK6	ENSG00000143341	HMCN1	ENSG00000154553	PDLIM3	ENSG00000165934	CPSF2	ENSG00000143341	HMCN1	ENSG00000140829	DHX38	ENSG00000156218	ADAMTSL3	ENSG00000159433	STARD9	ENSG00000174667	OR7D4
	ENSG00000141027	NCOR1	ENSG00000213512	GBP7	ENSG00000143536	CRNN	ENSG00000154743	TSEN2	ENSG00000166682	TMPRSS5	ENSG00000143951	WDPCP	ENSG00000141194	OR4D1	ENSG00000156689	GLYATL2	ENSG00000239961	LILRA4	ENSG00000174123	TLR10
	ENSG00000178773	CPNE7	ENSG00000162869	PPP1R21	ENSG00000144504	ANKMY1	ENSG00000154783	FGD5	ENSG00000166825	ANPEP	ENSG00000145214	DGKQ	ENSG00000141338	ABCA8	ENSG00000156802	ATAD2	ENSG00000170848	PSG6	ENSG00000172938	MRGPRD
	ENSG00000049283	EPN3	ENSG00000144026	ZNF514	ENSG00000145040	UCN2	ENSG00000013288	MAN2B2	ENSG00000166928	MS4A14	ENSG00000145850	TIMD4	ENSG00000141367	CLTC	ENSG00000156869	FRRS1	ENSG00000160961	ZNF333	ENSG00000155846	PPARGC1B
	ENSG00000141371	C17orf64	ENSG00000163357	DCST1	ENSG00000145386	CCNA2	ENSG00000155636	RBM45	ENSG00000166963	MAP1A	ENSG00000146005	PSD2	ENSG00000141434	MEP1B	ENSG00000157103	SLC6A1	ENSG00000161021	MAML1	ENSG00000173621	LRFN4
	ENSG00000141385	AFG3L2	ENSG00000206530	CFAP44	ENSG00000145649	GZMA	ENSG00000155719	OTOA	ENSG00000196867	ZFP28	ENSG00000146205	ANO7	ENSG00000141510	TP53	ENSG00000157404	KIT	ENSG00000168067	MAP4K2	ENSG00000123977	DAW1
	ENSG00000141510	TP53	ENSG00000163611	SPICE1	ENSG00000146215	CRIP3	ENSG00000155890	TRIM42	ENSG00000167702	KIFC2	ENSG00000146263	MMS22L	ENSG00000141579	ZNF750	ENSG00000157680	DGKI	ENSG00000162402	USP24	ENSG00000077454	LRCH4
	ENSG00000141627	DYM	ENSG00000163632	C3orf49	ENSG00000099204	ABLIM1	ENSG00000156876	SASS6	ENSG00000186832	KRT16	ENSG00000146648	EGFR	ENSG00000075702	WDR62	ENSG00000158169	FANCC	ENSG00000162687	KCNT2	ENSG00000173612	GPRC6A
	ENSG00000143126	CELSR2	ENSG00000196653	ZNF502	ENSG00000150627	WDR17	ENSG00000159650	UROC1	ENSG00000168065	SLC22A11	ENSG00000146700	SSC4D	ENSG00000130159	ECSIT	ENSG00000015520	NPC1L1	ENSG00000162869	PPP1R21	ENSG00000138074	SLC5A6
	ENSG00000143341	HMCN1	ENSG00000164256	PRDM9	ENSG00000150750	C11orf53	ENSG00000213420	GPC2	ENSG00000169641	LUZP1	ENSG00000147459	DOCK5	ENSG00000135773	CAPN9	ENSG00000158863	FAM160B2	ENSG00000162975	KCNF1	ENSG00000174282	ZBTB4
	ENSG00000143379	SETDB1	ENSG00000164342	TLR3	ENSG00000151176	PLBD2	ENSG00000160877	NACC1	ENSG00000197532	OR6Y1	ENSG00000147650	LRP12	ENSG00000144191	CNGA3	ENSG00000159263	SIM2	ENSG00000163166	IWS1	ENSG00000172548	NIPAL4
	ENSG00000144036	EXOC6B	ENSG00000006747	SCIN	ENSG00000151422	FER	ENSG00000160883	HK3	ENSG00000172349	IL16	ENSG00000147799	ARHGAP39	ENSG00000144452	ABCA12	ENSG00000100294	MCAT	ENSG00000082781	ITGB5	ENSG00000118997	DNAH7
	ENSG00000114993	RTKN	ENSG00000164694	FNDC1	ENSG00000102755	FLT1	ENSG00000161298	ZNF382	ENSG00000170091	NSG2	ENSG00000148143	ZNF462	ENSG00000145214	DGKQ	ENSG00000159527	PGLYRP3	ENSG00000164078	MST1R	ENSG00000181752	OR8K5
	ENSG00000198075	SULT1C4	ENSG00000164742	ADCY1	ENSG00000152969	JAKMIP1	ENSG00000188827	SLX4	ENSG00000172354	GNB2	ENSG00000165204	OR1K1	ENSG00000145569	FAM105A	ENSG00000159650	UROC1	ENSG00000164175	SLC45A2	ENSG00000053747	LAMA3
	ENSG00000144452	ABCA12	ENSG00000165164	CFAP47	ENSG00000153162	BMP6	ENSG00000162542	TMCO4	ENSG00000172071	EIF2AK3	ENSG00000148840	PPRC1	ENSG00000146005	PSD2	ENSG00000104936	DMPK	ENSG00000164694	FNDC1	ENSG00000111077	TNS2
	ENSG00000145545	SRD5A1	ENSG00000165238	WNK2	ENSG00000153201	RANBP2	ENSG00000163006	CCDC138	ENSG00000168096	ANKS3	ENSG00000149050	ZNF214	ENSG00000146070	PLA2G7	ENSG00000160013	PTGIR	ENSG00000164877	MICALL2	ENSG00000181903	OR4C6
	ENSG00000145649	GZMA	ENSG00000165478	HEPACAM	ENSG00000153395	LPCAT1	ENSG00000163519	TRAT1	ENSG00000170537	TMC7	ENSG00000149150	SLC43A1	ENSG00000146385	TAAR8	ENSG00000160233	LRRC3	ENSG00000165478	HEPACAM	ENSG00000180549	FUT7
	ENSG00000145715	RASA1	ENSG00000165553	NGB	ENSG00000154127	UBASH3B	ENSG00000163558	PRKCI	ENSG00000168542	COL3A1	ENSG00000149289	ZC3H12C	ENSG00000146416	AIG1	ENSG00000160447	PKN3	ENSG00000165525	NEMF	ENSG00000179134	SAMD4B
	ENSG00000146247	PHIP	ENSG00000165621	OXGR1	ENSG00000154493	C10orf90	ENSG00000163632	C3orf49	ENSG00000100731	PCNX1	ENSG00000149308	NPAT	ENSG00000146830	GIGYF1	ENSG00000161618	ALDH16A1	ENSG00000165801	ARHGEF40	ENSG00000181958	OR4A15
	ENSG00000147586	MRPS28	ENSG00000188906	LRRK2	ENSG00000154556	SORBS2	ENSG00000163710	PCOLCE2	ENSG00000171209	CSN3	ENSG00000149564	ESAM	ENSG00000146966	DENND2A	ENSG00000161940	BCL6B	ENSG00000188906	LRRK2	ENSG00000176294	OR4N2
	ENSG00000147684	NDUFB9	ENSG00000060069	CTDP1	ENSG00000154760	SLFN13	ENSG00000163751	CPA3	ENSG00000170430	MGMT	ENSG00000149657	LSM14B	ENSG00000147697	GSDMC	ENSG00000162068	NTN3	ENSG00000166454	ATMIN	ENSG00000125046	SSUH2
	ENSG00000148143	ZNF462	ENSG00000167232	ZNF91	ENSG00000155495	MAGEC1	ENSG00000164061	BSN	ENSG00000105186	ANKRD27	ENSG00000150627	WDR17	ENSG00000130653	PNPLA7	ENSG00000162461	SLC25A34	ENSG00000166482	MFAP4	ENSG00000128536	CDHR3
	ENSG00000165204	OR1K1	ENSG00000167543	TP53I13	ENSG00000000460	C1orf112	ENSG00000164258	NDUFS4	ENSG00000168916	ZNF608	ENSG00000150628	SPATA4	ENSG00000149256	TENM4	ENSG00000162643	WDR63	ENSG00000166535	A2ML1	ENSG00000108469	RECQL5
	ENSG00000150628	SPATA4	ENSG00000198077	CYP2A7	ENSG00000155660	PDIA4	ENSG00000164542	KIAA0895	ENSG00000171150	SOCS5	ENSG00000151136	BTBD11	ENSG00000101004	NINL	ENSG00000162909	CAPN2	ENSG00000166676	TVP23A	ENSG00000143365	RORC
	ENSG00000151229	SLC2A13	ENSG00000167641	PPP1R14A	ENSG00000182578	CSF1R	ENSG00000164603	BMT2	ENSG00000169857	AVEN	ENSG00000151422	FER	ENSG00000150768	DLAT	ENSG00000162949	CAPN13	ENSG00000133392	MYH11	ENSG00000177459	ERICH5
	ENSG00000128849	CGNL1	ENSG00000167771	RCOR2	ENSG00000156469	MTERF3	ENSG00000113013	HSPA9	ENSG00000168539	CHRM1	ENSG00000151876	FBXO4	ENSG00000151136	BTBD11	ENSG00000075884	ARHGAP15	ENSG00000166847	DCTN5	ENSG00000172890	NADSYN1
	ENSG00000152822	GRM1	ENSG00000167779	IGFBP6	ENSG00000156521	TYSND1	ENSG00000164729	SLC35G3	ENSG00000170234	PWWP2A	ENSG00000152467	ZSCAN1	ENSG00000151379	MSGN1	ENSG00000163166	IWS1	ENSG00000142173	COL6A2	ENSG00000180767	CHST13
	ENSG00000153147	SMARCA5	ENSG00000171446	KRT27	ENSG00000157404	KIT	ENSG00000164796	CSMD3	ENSG00000042781	USH2A	ENSG00000168671	UGT3A2	ENSG00000128849	CGNL1	ENSG00000176393	RNPEP	ENSG00000167548	KMT2D	ENSG00000181751	C5orf30
	ENSG00000153201	RANBP2	ENSG00000171206	TRIM8	ENSG00000159433	STARD9	ENSG00000164808	SPIDR	ENSG00000172830	SSH3	ENSG00000043143	JADE2	ENSG00000151779	NBAS	ENSG00000163536	SERPINI1	ENSG00000250799	PRODH2	ENSG00000101596	SMCHD1
	ENSG00000112851	ERBIN	ENSG00000172362	OR5B12	ENSG00000160606	TLCD1	ENSG00000165238	WNK2	ENSG00000122194	PLG	ENSG00000152760	TCTEX1D1	ENSG00000087301	TXNDC16	ENSG00000163632	C3orf49	ENSG00000018869	ZNF582	ENSG00000177103	DSCAML1
	ENSG00000154760	SLFN13	ENSG00000105146	AURKC	ENSG00000161996	WDR90	ENSG00000165959	CLMN	ENSG00000173546	CSPG4	ENSG00000152926	ZNF117	ENSG00000152137	HSPB8	ENSG00000136068	FLNB	ENSG00000167986	DDB1	ENSG00000065978	YBX1
	ENSG00000154975	CA10	ENSG00000164588	HCN1	ENSG00000162367	TAL1	ENSG00000166106	ADAMTS15	ENSG00000173020	GRK2	ENSG00000152932	RAB3C	ENSG00000168671	UGT3A2	ENSG00000144909	OSBPL11	ENSG00000169548	ZNF280A	ENSG00000178229	ZNF543
	ENSG00000135205	CCDC146	ENSG00000171295	ZNF440	ENSG00000163166	IWS1	ENSG00000052126	PLEKHA5	ENSG00000010671	BTK	ENSG00000153214	TMEM87B	ENSG00000153201	RANBP2	ENSG00000144730	IL17RD	ENSG00000168152	THAP9	ENSG00000179240	GVQW3
	ENSG00000240771	ARHGEF25	ENSG00000106400	ZNHIT1	ENSG00000163507	CIP2A	ENSG00000166750	SLFN5	ENSG00000203880	PCMTD2	ENSG00000153283	CD96	ENSG00000153404	PLEKHG4B	ENSG00000164256	PRDM9	ENSG00000189091	SF3B3	ENSG00000108389	MTMR4
	ENSG00000158023	WDR66	ENSG00000171720	HDAC3	ENSG00000136068	FLNB	ENSG00000166848	TERF2IP	ENSG00000130270	ATP8B3	ENSG00000188818	ZDHHC11	ENSG00000154743	TSEN2	ENSG00000164325	TMEM174	ENSG00000044115	CTNNA1	ENSG00000119231	SENP5
	ENSG00000284308	C2orf81	ENSG00000042781	USH2A	ENSG00000163914	RHO	ENSG00000166963	MAP1A	ENSG00000140798	ABCC12	ENSG00000154118	JPH3	ENSG00000182578	CSF1R	ENSG00000164535	DAGLB	ENSG00000047365	ARAP2	ENSG00000111142	METAP2
	ENSG00000159433	STARD9	ENSG00000152782	PANK1	ENSG00000164039	BDH2	ENSG00000167232	ZNF91	ENSG00000173567	ADGRF3	ENSG00000154124	OTULIN	ENSG00000156076	WIF1	ENSG00000164744	SUN3	ENSG00000171798	KNDC1	ENSG00000156976	EIF4A2
	ENSG00000159592	GPBP1L1	ENSG00000171552	BCL2L1	ENSG00000164061	BSN	ENSG00000167487	KLHL26	ENSG00000175595	ERCC4	ENSG00000167315	ACAA2	ENSG00000156218	ADAMTSL3	ENSG00000165275	TRMT10B	ENSG00000170484	KRT74	ENSG00000177455	CD19
	ENSG00000230453	ANKRD18B	ENSG00000240184	PCDHGC3	ENSG00000164458	TBXT	ENSG00000160505	NLRP4	ENSG00000172548	NIPAL4	ENSG00000154945	ANKRD40	ENSG00000156232	WHAMM	ENSG00000165338	HECTD2	ENSG00000157193	LRP8	ENSG00000158467	AHCYL2
	ENSG00000160445	ZER1	ENSG00000175548	ALG10B	ENSG00000164742	ADCY1	ENSG00000168152	THAP9	ENSG00000174937	OR5M3	ENSG00000157014	TATDN2	ENSG00000156535	CD109	ENSG00000165794	SLC39A2	ENSG00000168843	FSTL5	ENSG00000176177	ENTHD1
	ENSG00000160917	CPSF4	ENSG00000172769	OR5B3	ENSG00000164796	CSMD3	ENSG00000170967	DDI1	ENSG00000174945	AMZ1	ENSG00000113161	HMGCR	ENSG00000157483	MYO1E	ENSG00000165895	ARHGAP42	ENSG00000168487	BMP1	ENSG00000177992	SPATA31E1
	ENSG00000161021	MAML1	ENSG00000203896	LIME1	ENSG00000187955	COL14A1	ENSG00000169184	MN1	ENSG00000112936	C7	ENSG00000173285	OR10K1	ENSG00000158106	RHPN1	ENSG00000166439	RNF169	ENSG00000171540	OTP	ENSG00000163808	KIF15
	ENSG00000161509	GRIN2C	ENSG00000172845	SP3	ENSG00000110888	CAPRIN2	ENSG00000170011	MYRIP	ENSG00000166441	RPL27A	ENSG00000060491	OGFR	ENSG00000026950	BTN3A1	ENSG00000166825	ANPEP	ENSG00000170185	USP38	ENSG00000131652	THOC6
	ENSG00000188868	ZNF563	ENSG00000178821	TMEM52	ENSG00000158077	NLRP14	ENSG00000108312	UBTF	ENSG00000253729	PRKDC	ENSG00000160218	TRAPPC10	ENSG00000129910	CDH15	ENSG00000166831	RBPMS2	ENSG00000168517	HEXIM2	ENSG00000178965	ERICH3
	ENSG00000161940	BCL6B	ENSG00000174576	NPAS4	ENSG00000166685	COG1	ENSG00000172456	FGGY	ENSG00000179455	MKRN3	ENSG00000160224	AIRE	ENSG00000147432	CHRNB3	ENSG00000167333	TRIM68	ENSG00000090686	USP48	ENSG00000136758	YME1L1
	ENSG00000188827	SLX4	ENSG00000175183	CSRP2	ENSG00000166963	MAP1A	ENSG00000170209	ANKK1	ENSG00000178921	PFAS	ENSG00000160867	FGFR4	ENSG00000159433	STARD9	ENSG00000167434	CA4	ENSG00000175595	ERCC4	ENSG00000205212	CCDC144NL
	ENSG00000162714	ZNF496	ENSG00000174721	FGFBP3	ENSG00000167333	TRIM68	ENSG00000047365	ARAP2	ENSG00000181961	OR4A16	ENSG00000161082	CELF5	ENSG00000160994	CCDC105	ENSG00000167548	KMT2D	ENSG00000118997	DNAH7	ENSG00000182752	PAPPA
	ENSG00000153208	MERTK	ENSG00000204983	PRSS1	ENSG00000167360	OR51Q1	ENSG00000103932	RPAP1	ENSG00000176454	LPCAT4	ENSG00000161509	GRIN2C	ENSG00000269190	FBXO17	ENSG00000250799	PRODH2	ENSG00000181788	SIAH2	ENSG00000134815	DHX34
	ENSG00000163285	GABRG1	ENSG00000175229	GAL3ST3	ENSG00000198077	CYP2A7	ENSG00000174358	SLC6A19	ENSG00000180708	OR10K2	ENSG00000161682	FAM171A2	ENSG00000162104	ADCY9	ENSG00000066084	DIP2B	ENSG00000112936	C7	ENSG00000182809	CRIP2
	ENSG00000163359	COL6A3	ENSG00000173480	ZNF417	ENSG00000167978	SRRM2	ENSG00000169862	CTNND2	ENSG00000179151	EDC3	ENSG00000168067	MAP4K2	ENSG00000130158	DOCK6	ENSG00000167822	OR8J3	ENSG00000111077	TNS2	ENSG00000183090	FREM3
	ENSG00000054356	PTPRN	ENSG00000118997	DNAH7	ENSG00000116521	SCAMP3	ENSG00000168542	COL3A1	ENSG00000176281	OR4K5	ENSG00000162337	LRP5	ENSG00000162687	KCNT2	ENSG00000168056	LTBP3	ENSG00000181333	HEPHL1	ENSG00000185100	ADSSL1
	ENSG00000163501	IHH	ENSG00000104825	NFKBIB	ENSG00000171105	INSR	ENSG00000126522	ASL	ENSG00000215853	RPTN	ENSG00000163106	HPGDS	ENSG00000163114	PDHA2	ENSG00000011028	MRC2	ENSG00000172006	ZNF554	ENSG00000185177	ZNF479
	ENSG00000163520	FBLN2	ENSG00000177706	FAM20C	ENSG00000172349	IL16	ENSG00000171505	OR1N1	ENSG00000143994	ABHD1	ENSG00000163755	HPS3	ENSG00000163319	MRPS18C	ENSG00000047365	ARAP2	ENSG00000177045	SIX5	ENSG00000177613	CSTF2T
	ENSG00000174891	RSRC1	ENSG00000177673	TEX44	ENSG00000172456	FGGY	ENSG00000171813	PWWP2B	ENSG00000130224	LRCH2	ENSG00000117385	P3H1	ENSG00000042445	RETSAT	ENSG00000168582	CRYGA	ENSG00000178175	ZNF366	ENSG00000183779	ZNF703
	ENSG00000163959	SLC51A	ENSG00000175564	UCP3	ENSG00000156096	UGT2B4	ENSG00000170175	CHRNB1	ENSG00000128789	PSMG2	ENSG00000164100	NDST3	ENSG00000206530	CFAP44	ENSG00000168542	COL3A1	ENSG00000143924	EML4	ENSG00000179270	C2orf71
	ENSG00000145016	RUBCN	ENSG00000236761	CTAGE9	ENSG00000170989	S1PR1	ENSG00000170214	ADRA1B	ENSG00000166938	DIS3L	ENSG00000164116	GUCY1A1	ENSG00000285258	ATXN7	ENSG00000169397	RNASE3	ENSG00000177535	OR2B11	ENSG00000135480	KRT7
	ENSG00000164061	BSN	ENSG00000181830	SLC35C1	ENSG00000169856	ONECUT1	ENSG00000042781	USH2A	ENSG00000108387	SEPT4	ENSG00000164325	TMEM174	ENSG00000163814	CDCP1	ENSG00000170145	SIK2	ENSG00000155816	FMN2	ENSG00000173482	PTPRM
	ENSG00000131711	MAP1B	ENSG00000179817	MRGPRX4	ENSG00000170430	MGMT	ENSG00000168172	HOOK3	ENSG00000185015	CA13	ENSG00000164574	GALNT10	ENSG00000144909	OSBPL11	ENSG00000172023	REG1B	ENSG00000135502	SLC26A10	ENSG00000183196	CHST6
	ENSG00000164508	HIST1H2AA	ENSG00000072134	EPN2	ENSG00000169876	MUC17	ENSG00000174145	NWD2	ENSG00000171634	BPTF	ENSG00000113013	HSPA9	ENSG00000164037	SLC9B1	ENSG00000171936	OR10H3	ENSG00000175707	KDF1	ENSG00000141750	STAC2
	ENSG00000164694	FNDC1	ENSG00000254093	PINX1	ENSG00000170615	SLC26A5	ENSG00000175189	INHBC	ENSG00000105568	PPP2R1A	ENSG00000164694	FNDC1	ENSG00000164236	ANKRD33B	ENSG00000170836	PPM1D	ENSG00000168490	PHYHIP	ENSG00000183873	SCN5A
	ENSG00000164761	TNFRSF11B	ENSG00000164853	UNCX	ENSG00000184492	FOXD4L1	ENSG00000173302	GPR148	ENSG00000176182	MYPOP	ENSG00000164855	TMEM184A	ENSG00000131711	MAP1B	ENSG00000196793	ZNF239	ENSG00000110011	DNAJC4	ENSG00000183495	EP400
	ENSG00000165684	SNAPC4	ENSG00000124067	SLC12A4	ENSG00000154133	ROBO4	ENSG00000130270	ATP8B3	ENSG00000111799	COL12A1	ENSG00000099377	HSD3B7	ENSG00000164796	CSMD3	ENSG00000105186	ANKRD27	ENSG00000176208	ATAD5	ENSG00000187151	ANGPTL5
	ENSG00000165985	C1QL3	ENSG00000157782	CABP1	ENSG00000171970	ZNF57	ENSG00000174460	ZCCHC12	ENSG00000140015	KCNH5	ENSG00000165801	ARHGEF40	ENSG00000106714	CNTNAP3	ENSG00000168481	LGI3	ENSG00000178105	DDX10	ENSG00000163395	IGFN1
	ENSG00000107736	CDH23	ENSG00000213413	PVRIG	ENSG00000171014	OR4D5	ENSG00000006715	VPS41	ENSG00000177599	ZNF491	ENSG00000188906	LRRK2	ENSG00000165495	PKNOX2	ENSG00000169018	FEM1B	ENSG00000115053	NCL	ENSG00000136840	ST6GALNAC4
	ENSG00000166825	ANPEP	ENSG00000155066	PROM2	ENSG00000172399	MYOZ2	ENSG00000134909	ARHGAP32	ENSG00000179698	WDR97	ENSG00000166398	KIAA0355	ENSG00000165496	RPL10L	ENSG00000266074	BAHCC1	ENSG00000119328	FAM206A	ENSG00000169131	ZNF354A
	ENSG00000166828	SCNN1G	ENSG00000177201	OR2T12	ENSG00000042781	USH2A	ENSG00000173389	IQCF1	ENSG00000179583	CIITA	ENSG00000133392	MYH11	ENSG00000188906	LRRK2	ENSG00000240184	PCDHGC3	ENSG00000177374	HIC1	ENSG00000165175	MID1IP1
	ENSG00000166959	MS4A8	ENSG00000006611	USH1C	ENSG00000173093	CCDC63	ENSG00000171595	DNAI2	ENSG00000107249	GLIS3	ENSG00000167548	KMT2D	ENSG00000166189	HPS6	ENSG00000154611	PSMA8	ENSG00000153064	BANK1	ENSG00000121057	AKAP1
	ENSG00000167139	TBC1D21	ENSG00000092853	CLSPN	ENSG00000113758	DBN1	ENSG00000164114	MAP9	ENSG00000165300	SLITRK5	ENSG00000167771	RCOR2	ENSG00000158077	NLRP14	ENSG00000090686	USP48	ENSG00000180979	LRRC57	ENSG00000114805	PLCH1
	ENSG00000167981	ZNF597	ENSG00000116406	EDEM3	ENSG00000173621	LRFN4	ENSG00000168813	ZNF507	ENSG00000151650	VENTX	ENSG00000167972	ABCA3	ENSG00000166398	KIAA0355	ENSG00000010671	BTK	ENSG00000137868	STRA6	ENSG00000175920	DOK7
	ENSG00000181444	ZNF467	ENSG00000176658	MYO1D	ENSG00000122729	ACO1	ENSG00000175229	GAL3ST3	ENSG00000179919	OR10A7	ENSG00000167978	SRRM2	ENSG00000060069	CTDP1	ENSG00000020633	RUNX3	ENSG00000145982	FARS2	ENSG00000101180	HRH3
	ENSG00000171695	LKAAEAR1	ENSG00000110841	PPFIBP1	ENSG00000175567	UCP2	ENSG00000152556	PFKM	ENSG00000180357	ZNF609	ENSG00000168056	LTBP3	ENSG00000166535	A2ML1	ENSG00000113758	DBN1	ENSG00000147202	DIAPH2	ENSG00000168334	XIRP1
	ENSG00000171298	GAA	ENSG00000197309	OR10D3	ENSG00000167291	TBC1D16	ENSG00000174945	AMZ1	ENSG00000182771	GRID1	ENSG00000170967	DDI1	ENSG00000166747	AP1G1	ENSG00000173442	EHBP1L1	ENSG00000110713	NUP98	ENSG00000173230	GOLGB1
	ENSG00000170396	ZNF804A	ENSG00000180787	ZFP3	ENSG00000175426	PCSK1	ENSG00000174718	KIAA1551	ENSG00000185028	LRRC14B	ENSG00000168356	SCN11A	ENSG00000166925	TSC22D4	ENSG00000117877	CD3EAP	ENSG00000177602	HASPIN	ENSG00000104313	EYA1
	ENSG00000170571	EMB	ENSG00000178531	CTXN1	ENSG00000186513	OR9Q2	ENSG00000249853	HS3ST5	ENSG00000182261	NLRP10	ENSG00000171302	CANT1	ENSG00000167333	TRIM68	ENSG00000166405	RIC3	ENSG00000138942	RNF185	ENSG00000153107	ANAPC1
	ENSG00000164588	HCN1	ENSG00000134954	ETS1	ENSG00000175595	ERCC4	ENSG00000176641	RNF152	ENSG00000068745	IP6K2	ENSG00000171724	VAT1L	ENSG00000185947	ZNF267	ENSG00000213186	TRIM59	ENSG00000144802	NFKBIZ	ENSG00000188051	TMEM221
	ENSG00000169228	RAB24	ENSG00000150275	PCDH15	ENSG00000204897	KRT25	ENSG00000176165	FOXG1	ENSG00000146757	ZNF92	ENSG00000169313	P2RY12	ENSG00000170832	USP32	ENSG00000121542	SEC22A	ENSG00000156011	PSD3	ENSG00000165953	SERPINA12
	ENSG00000169925	BRD3	ENSG00000177294	FBXO39	ENSG00000137509	PRCP	ENSG00000117262	GPR89A	ENSG00000183035	CYLC1	ENSG00000171105	INSR	ENSG00000167522	ANKRD11	ENSG00000134852	CLOCK	ENSG00000182809	CRIP2	ENSG00000155886	SLC24A2
	ENSG00000168286	THAP11	ENSG00000176798	OR51L1	ENSG00000178685	PARP10	ENSG00000180549	FUT7	ENSG00000113763	UNC5A	ENSG00000171804	WDR87	ENSG00000167548	KMT2D	ENSG00000175166	PSMD2	ENSG00000183397	C19orf71	ENSG00000111335	OAS2
	ENSG00000170684	ZNF296	ENSG00000178229	ZNF543	ENSG00000148219	ASTN2	ENSG00000179455	MKRN3	ENSG00000166090	IL25	ENSG00000100731	PCNX1	ENSG00000167721	TSR1	ENSG00000172817	CYP7B1	ENSG00000171827	ZNF570	ENSG00000187527	ATP13A5
	ENSG00000171067	C11orf24	ENSG00000164506	STXBP5	ENSG00000177675	CD163L1	ENSG00000179044	EXOC3L1	ENSG00000184022	OR2T10	ENSG00000171533	MAP6	ENSG00000167925	GHDC	ENSG00000173612	GPRC6A	ENSG00000182372	CLN8	ENSG00000089327	FXYD5
	ENSG00000110066	KMT5B	ENSG00000163322	ABRAXAS1	ENSG00000053747	LAMA3	ENSG00000176018	LYSMD3	ENSG00000197147	LRRC8B	ENSG00000169484	OR4K14	ENSG00000168004	HRASLS5	ENSG00000173930	SLCO4C1	ENSG00000118197	DDX59	ENSG00000105928	GSDME
	ENSG00000147889	CDKN2A	ENSG00000013016	EHD3	ENSG00000163581	SLC2A2	ENSG00000180113	TDRD6	ENSG00000185291	IL3RA	ENSG00000156096	UGT2B4	ENSG00000168038	ULK4	ENSG00000188033	ZNF490	ENSG00000144451	SPAG16	ENSG00000122483	CCDC18
	ENSG00000169919	GUSB	ENSG00000178209	PLEC	ENSG00000205643	CDPF1	ENSG00000141084	RANBP10	ENSG00000185787	MORF4L1	ENSG00000172167	MTBP	ENSG00000171148	TADA3	ENSG00000175202	HIGD2B	ENSG00000184304	PRKD1	ENSG00000198062	POTEH
	ENSG00000172023	REG1B	ENSG00000140015	KCNH5	ENSG00000178921	PFAS	ENSG00000005102	MEOX1	ENSG00000183682	BMP8A	ENSG00000169710	FASN	ENSG00000171016	PYGO1	ENSG00000174937	OR5M3	ENSG00000173482	PTPRM	ENSG00000143514	TP53BP2
	ENSG00000171864	PRND	ENSG00000125386	FAM193A	ENSG00000021574	SPAST	ENSG00000179913	B3GNT3	ENSG00000185069	KRT76	ENSG00000174106	LEMD3	ENSG00000169548	ZNF280A	ENSG00000143164	DCAF6	ENSG00000183647	ZNF530	ENSG00000165416	SUGT1
	ENSG00000143797	MBOAT2	ENSG00000117713	ARID1A	ENSG00000198670	LPA	ENSG00000170743	SYT9	ENSG00000184108	TRIML1	ENSG00000128394	APOBEC3F	ENSG00000171522	PTGER4	ENSG00000118997	DNAH7	ENSG00000185567	AHNAK2	ENSG00000054654	SYNE2
	ENSG00000169871	TRIM56	ENSG00000138759	FRAS1	ENSG00000177875	CCDC184	ENSG00000107186	MPDZ	ENSG00000221890	NPTXR	ENSG00000172775	FAM192A	ENSG00000169313	P2RY12	ENSG00000146802	TMEM168	ENSG00000187151	ANGPTL5	ENSG00000038382	TRIO
	ENSG00000169087	HSPBAP1	ENSG00000136002	ARHGEF4	ENSG00000176903	PNMA1	ENSG00000184716	SERINC4	ENSG00000183873	SCN5A	ENSG00000146021	KLHL3	ENSG00000170255	MRGPRX1	ENSG00000009950	MLXIPL	ENSG00000166579	NDEL1	ENSG00000159788	RGS12
	ENSG00000172346	CSDC2	ENSG00000136758	YME1L1	ENSG00000179094	PER1	ENSG00000152767	FARP1	ENSG00000187123	LYPD6	ENSG00000141562	NARF	ENSG00000169992	NLGN2	ENSG00000159200	RCAN1	ENSG00000101190	TCFL5	ENSG00000188991	SLC15A5
	ENSG00000171163	ZNF692	ENSG00000181371	OR5M8	ENSG00000164961	WASHC5	ENSG00000175906	ARL4D	ENSG00000189079	ARID2	ENSG00000173825	TIGD3	ENSG00000170577	SIX2	ENSG00000119650	IFT43	ENSG00000063127	SLC6A16	ENSG00000172061	LRRC15
	ENSG00000171574	ZNF584	ENSG00000118322	ATP10B	ENSG00000175766	EIF4E1B	ENSG00000150275	PCDH15	ENSG00000186103	ARGFX	ENSG00000134852	CLOCK	ENSG00000168685	IL7R	ENSG00000178950	GAK	ENSG00000249471	ZNF324B	ENSG00000174844	DNAH12
	ENSG00000067113	PLPP1	ENSG00000164068	RNF123	ENSG00000165406	MARCH8	ENSG00000177084	POLE	ENSG00000114770	ABCC5	ENSG00000087191	PSMC5	ENSG00000168131	OR2B2	ENSG00000179817	MRGPRX4	ENSG00000182866	LCK	ENSG00000197479	PCDHB11
	ENSG00000084453	SLCO1A2	ENSG00000182870	GALNT9	ENSG00000180035	ZNF48	ENSG00000153071	DAB2	ENSG00000162614	NEXN	ENSG00000172640	OR10AD1	ENSG00000047365	ARAP2	ENSG00000135317	SNX14	ENSG00000145216	FIP1L1	ENSG00000021461	CYP3A43
	ENSG00000168491	CCDC110	ENSG00000183035	CYLC1	ENSG00000175854	SWI5	ENSG00000075886	TUBA3D	ENSG00000163395	IGFN1	ENSG00000162804	SNED1	ENSG00000103932	RPAP1	ENSG00000021574	SPAST	ENSG00000121057	AKAP1	ENSG00000146963	LUC7L2
	ENSG00000172969	FRG2C	ENSG00000185933	CALHM1	ENSG00000150275	PCDH15	ENSG00000181518	OR8D4	ENSG00000186335	SLC36A2	ENSG00000173276	ZBTB21	ENSG00000168955	TM4SF20	ENSG00000181781	ODF3L2	ENSG00000197050	ZNF420	ENSG00000026103	FAS
	ENSG00000172803	SNX32	ENSG00000185386	MAPK11	ENSG00000100156	SLC16A8	ENSG00000137857	DUOX1	ENSG00000176473	WDR25	ENSG00000146707	POMZP3	ENSG00000168542	COL3A1	ENSG00000083642	PDS5B	ENSG00000213213	CCDC183	ENSG00000077235	GTF3C1
	ENSG00000048649	RSF1	ENSG00000183723	CMTM4	ENSG00000175877	TMEM270	ENSG00000137411	VARS2	ENSG00000185974	GRK1	ENSG00000128422	KRT17	ENSG00000100731	PCNX1	ENSG00000114544	SLC41A3	ENSG00000006744	ELAC2	ENSG00000147485	PXDNL
	ENSG00000173546	CSPG4	ENSG00000156675	RAB11FIP1	ENSG00000177084	POLE	ENSG00000176208	ATAD5	ENSG00000147905	ZCCHC7	ENSG00000174282	ZBTB4	ENSG00000169836	TACR3	ENSG00000101076	HNF4A	ENSG00000180917	CMTR2	ENSG00000101605	MYOM1
	ENSG00000174123	TLR10	ENSG00000179270	C2orf71	ENSG00000180902	D2HGDH	ENSG00000176922	OR51S1	ENSG00000075420	FNDC3B	ENSG00000175097	RAG2	ENSG00000163872	YEATS2	ENSG00000177045	SIX5	ENSG00000076555	ACACB	ENSG00000198081	ZBTB14
	ENSG00000174989	FBXW8	ENSG00000185792	NLRP9	ENSG00000164506	STXBP5	ENSG00000102189	EEA1	ENSG00000079819	EPB41L2	ENSG00000174600	CMKLR1	ENSG00000171763	SPATA5L1	ENSG00000177409	SAMD9L	ENSG00000187961	KLHL17	ENSG00000163867	ZMYM6
	ENSG00000153902	LGI4	ENSG00000184374	COLEC10	ENSG00000137411	VARS2	ENSG00000178691	SUZ12	ENSG00000171492	LRRC8D	ENSG00000179144	GIMAP7	ENSG00000186716	BCR	ENSG00000174483	BBS1	ENSG00000121390	PSPC1	ENSG00000197410	DCHS2
	ENSG00000172640	OR10AD1	ENSG00000185567	AHNAK2	ENSG00000141469	SLC14A1	ENSG00000180979	LRRC57	ENSG00000160908	ZNF394	ENSG00000053747	LAMA3	ENSG00000143797	MBOAT2	ENSG00000179409	GEMIN4	ENSG00000156313	RPGR	ENSG00000176915	ANKLE2
	ENSG00000174015	SPERT	ENSG00000186472	PCLO	ENSG00000180929	GPR62	ENSG00000181323	SPEM1	ENSG00000213213	CCDC183	ENSG00000182013	PNMA8A	ENSG00000169871	TRIM56	ENSG00000155816	FMN2	ENSG00000155629	PIK3AP1	ENSG00000077458	FAM76B
	ENSG00000175093	SPSB4	ENSG00000168014	C2CD3	ENSG00000033178	UBA6	ENSG00000142405	NLRP12	ENSG00000163833	FBXO40	ENSG00000112624	BICRAL	ENSG00000170017	ALCAM	ENSG00000170289	CNGB3	ENSG00000136870	ZNF189	ENSG00000196367	TRRAP
	ENSG00000174059	CD34	ENSG00000153551	CMTM7	ENSG00000181544	FANCB	ENSG00000181544	FANCB	ENSG00000105784	RUNDC3B	ENSG00000178950	GAK	ENSG00000169876	MUC17	ENSG00000118307	CASC1	ENSG00000197472	ZNF695	ENSG00000084693	AGBL5
	ENSG00000146707	POMZP3	ENSG00000175600	SUGCT	ENSG00000204580	DDR1	ENSG00000179583	CIITA	ENSG00000180917	CMTR2	ENSG00000173369	C1QB	ENSG00000168944	CEP120	ENSG00000040633	PHF23	ENSG00000159618	ADGRG5	ENSG00000126259	KIRREL2
	ENSG00000129480	DTD2	ENSG00000129353	SLC44A2	ENSG00000176774	MAGEB18	ENSG00000107249	GLIS3	ENSG00000187475	HIST1H1T	ENSG00000060237	WNK1	ENSG00000171163	ZNF692	ENSG00000130294	KIF1A	ENSG00000100433	KCNK10	ENSG00000141837	CACNA1A
	ENSG00000175213	ZNF408	ENSG00000075420	FNDC3B	ENSG00000176029	C11orf16	ENSG00000165995	CACNB2	ENSG00000173275	ZNF449	ENSG00000198670	LPA	ENSG00000266074	BAHCC1	ENSG00000180900	SCRIB	ENSG00000182504	CEP97	ENSG00000167555	ZNF528
	ENSG00000173334	TRIB1	ENSG00000170113	NIPA1	ENSG00000121864	ZNF639	ENSG00000152939	MARVELD2	ENSG00000154258	ABCA9	ENSG00000114248	LRRC31	ENSG00000174243	DDX23	ENSG00000177084	POLE	ENSG00000158019	BABAM2	ENSG00000144744	UBA3
	ENSG00000175606	TMEM70	ENSG00000182621	PLCB1	ENSG00000181409	AATK	ENSG00000163798	SLC4A1AP	ENSG00000166347	CYB5A	ENSG00000147526	TACC1	ENSG00000175264	CHST1	ENSG00000110427	KIAA1549L	ENSG00000176435	CLEC14A	ENSG00000151914	DST
	ENSG00000118997	DNAH7	ENSG00000188124	OR2AG2	ENSG00000188976	NOC2L	ENSG00000180773	SLC36A4	ENSG00000130816	DNMT1	ENSG00000132024	CC2D1A	ENSG00000173451	THAP2	ENSG00000010327	STAB1	ENSG00000243772	KIR2DL3	ENSG00000116584	ARHGEF2
	ENSG00000178685	PARP10	ENSG00000091831	ESR1	ENSG00000184954	OR6C70	ENSG00000178965	ERICH3	ENSG00000187918	OR51I2	ENSG00000177409	SAMD9L	ENSG00000087111	PIGS	ENSG00000136153	LMO7	ENSG00000188167	TMPPE	ENSG00000121903	ZSCAN20
	ENSG00000148219	ASTN2	ENSG00000188211	NCR3LG1	ENSG00000101974	ATP11C	ENSG00000167615	LENG8	ENSG00000170099	SERPINA6	ENSG00000070756	PABPC1	ENSG00000090006	LTBP4	ENSG00000171634	BPTF	ENSG00000188523	CFAP77	ENSG00000198886	MT-ND4
	ENSG00000123064	DDX54	ENSG00000188659	SAXO2	ENSG00000185236	RAB11B	ENSG00000099998	GGT5	ENSG00000158321	AUTS2	ENSG00000141447	OSBPL1A	ENSG00000128394	APOBEC3F	ENSG00000013016	EHD3	ENSG00000010379	SLC6A13	ENSG00000198924	DCLRE1A
	ENSG00000178921	PFAS	ENSG00000171435	KSR2	ENSG00000108021	FAM208B	ENSG00000206579	XKR4	ENSG00000105708	ZNF14	ENSG00000122257	RBBP6	ENSG00000173692	PSMD1	ENSG00000087365	SF3B2	ENSG00000171703	TCEA2	ENSG00000198888	MT-ND1
	ENSG00000140471	LINS1	ENSG00000204475	NCR3	ENSG00000182752	PAPPA	ENSG00000183530	PRR14L	ENSG00000165533	TTC8	ENSG00000116774	OLFML3	ENSG00000173960	UBXN2A	ENSG00000176381	PRR18	ENSG00000224051	CPTP	ENSG00000198848	CES1
	ENSG00000181195	PENK	ENSG00000046651	OFD1	ENSG00000182472	CAPN12	ENSG00000183087	GAS6	ENSG00000137812	KNL1	ENSG00000153071	DAB2	ENSG00000172935	MRGPRF	ENSG00000134265	NAPG	ENSG00000127334	DYRK2	ENSG00000162482	AKR7A3
	ENSG00000172780	RAB43	ENSG00000156049	GNA14	ENSG00000182687	GALR2	ENSG00000197125	OR8B8	ENSG00000137860	SLC28A2	ENSG00000151692	RNF144A	ENSG00000175356	SCUBE2	ENSG00000177464	GPR4	ENSG00000054654	SYNE2	ENSG00000198727	MT-CYB
	ENSG00000166133	RPUSD2	ENSG00000182324	KCNJ14	ENSG00000185359	HGS	ENSG00000171916	LGALS9C	ENSG00000170482	SLC23A1	ENSG00000181061	HIGD1A	ENSG00000141699	RETREG3	ENSG00000108389	MTMR4	ENSG00000068024	HDAC4	ENSG00000203663	OR2L2
	ENSG00000181333	HEPHL1	ENSG00000187527	ATP13A5	ENSG00000054690	PLEKHH1	ENSG00000182261	NLRP10	ENSG00000148702	HABP2	ENSG00000181518	OR8D4	ENSG00000173621	LRFN4	ENSG00000176102	CSTF3	ENSG00000072121	ZFYVE26	ENSG00000054282	SDCCAG8
	ENSG00000215853	RPTN	ENSG00000177732	SOX12	ENSG00000153896	ZNF599	ENSG00000184140	OR4F6	ENSG00000157087	ATP2B2	ENSG00000164506	STXBP5	ENSG00000166405	RIC3	ENSG00000151617	EDNRA	ENSG00000029534	ANK1	ENSG00000143702	CEP170
	ENSG00000164853	UNCX	ENSG00000171219	CDC42BPG	ENSG00000185220	PGBD2	ENSG00000182199	SHMT2	ENSG00000164707	SLC13A4	ENSG00000010327	STAB1	ENSG00000134909	ARHGAP32	ENSG00000176714	CCDC121	ENSG00000151067	CACNA1C	ENSG00000091483	FH
	ENSG00000178381	ZFAND2A	ENSG00000188993	LRRC66	ENSG00000183439	TRIM61	ENSG00000185823	NPAP1	ENSG00000104044	OCA2	ENSG00000176208	ATAD5	ENSG00000173612	GPRC6A	ENSG00000180116	C12orf40	ENSG00000186075	ZPBP2	ENSG00000198626	RYR2
	ENSG00000126785	RHOJ	ENSG00000054654	SYNE2	ENSG00000166090	IL25	ENSG00000197016	ZNF470	ENSG00000141503	MINK1	ENSG00000176231	OR10H4	ENSG00000162804	SNED1	ENSG00000125386	FAM193A	ENSG00000124782	RREB1	ENSG00000116991	SIPA1L2
	ENSG00000125107	CNOT1	ENSG00000188649	CC2D2B	ENSG00000185640	KRT79	ENSG00000205420	KRT6A	ENSG00000187720	THSD4	ENSG00000180543	TSPYL5	ENSG00000140798	ABCC12	ENSG00000162897	FCAMR	ENSG00000136152	COG3	ENSG00000143776	CDC42BPA
	ENSG00000196083	IL1RAP	ENSG00000119919	NKX2-3	ENSG00000144451	SPAG16	ENSG00000182993	C12orf60	ENSG00000182534	MXRA7	ENSG00000136709	WDR33	ENSG00000174705	SH3PXD2B	ENSG00000166004	CEP295	ENSG00000175054	ATR	ENSG00000164488	DACT2
	ENSG00000132024	CC2D1A	ENSG00000165322	ARHGAP12	ENSG00000135480	KRT7	ENSG00000183729	NPBWR1	ENSG00000078053	AMPH	ENSG00000165891	E2F7	ENSG00000172568	FNDC9	ENSG00000159069	FBXW5	ENSG00000103742	IGDCC4	ENSG00000143819	EPHX1
	ENSG00000176658	MYO1D	ENSG00000169594	BNC1	ENSG00000116721	PRAMEF1	ENSG00000185811	IKZF1	ENSG00000197863	ZNF790	ENSG00000179698	WDR97	ENSG00000072195	SPEG	ENSG00000101639	CEP192	ENSG00000100243	CYB5R3	ENSG00000112541	PDE10A
	ENSG00000142794	NBPF3	ENSG00000118965	WDR35	ENSG00000198633	ZNF534	ENSG00000184571	PIWIL3	ENSG00000122986	HVCN1	ENSG00000181215	C4orf50	ENSG00000013725	CD6	ENSG00000131653	TRAF7	ENSG00000160460	SPTBN4	ENSG00000082497	SERTAD4
	ENSG00000165181	C9orf84	ENSG00000107485	GATA3	ENSG00000185069	KRT76	ENSG00000182348	ZNF804B	ENSG00000182141	ZNF708	ENSG00000004399	PLXND1	ENSG00000181767	OR8H2	ENSG00000178965	ERICH3	ENSG00000187391	MAGI2	ENSG00000076356	PLXNA2
	ENSG00000177535	OR2B11	ENSG00000164597	COG5	ENSG00000109118	PHF12	ENSG00000185567	AHNAK2	ENSG00000112280	COL9A1	ENSG00000107554	DNMBP	ENSG00000180353	HCLS1	ENSG00000178163	ZNF518B	ENSG00000021461	CYP3A43	ENSG00000203710	CR1
	ENSG00000141447	OSBPL1A	ENSG00000196557	CACNA1H	ENSG00000182263	FIGN	ENSG00000262814	MRPL12	ENSG00000197487	GALP	ENSG00000149577	SIDT2	ENSG00000146463	ZMYM4	ENSG00000185742	C11orf87	ENSG00000010932	FMO1	ENSG00000174529	TMEM81
	ENSG00000179097	HTR1F	ENSG00000153250	RBMS1	ENSG00000198440	ZNF583	ENSG00000184560	SPEM2	ENSG00000188324	OR6C6	ENSG00000128815	WDFY4	ENSG00000180919	OR56B4	ENSG00000221826	PSG3	ENSG00000122176	FMOD	ENSG00000131018	SYNE1
	ENSG00000032742	IFT88	ENSG00000157388	CACNA1D	ENSG00000186472	PCLO	ENSG00000186479	RGS7BP	ENSG00000145734	BDP1	ENSG00000082213	C5orf22	ENSG00000147548	NSD3	ENSG00000183273	CCDC60	ENSG00000133961	NUMB	ENSG00000120254	MTHFD1L
	ENSG00000130294	KIF1A	ENSG00000149485	FADS1	ENSG00000138315	OIT3	ENSG00000094631	HDAC6	ENSG00000198053	SIRPA	ENSG00000177992	SPATA31E1	ENSG00000069345	DNAJA2	ENSG00000108021	FAM208B	ENSG00000072163	LIMS2	ENSG00000158773	USF1
	ENSG00000139537	CCDC65	ENSG00000197454	OR2L5	ENSG00000168014	C2CD3	ENSG00000189079	ARID2	ENSG00000006283	CACNA1G	ENSG00000171606	ZNF274	ENSG00000141084	RANBP10	ENSG00000184014	DENND5A	ENSG00000131620	ANO1	ENSG00000163534	FCRL1
	ENSG00000115419	GLS	ENSG00000133131	MORC4	ENSG00000186230	ZNF749	ENSG00000165650	PDZD8	ENSG00000177575	CD163	ENSG00000104938	CLEC4M	ENSG00000177051	FBXO46	ENSG00000196132	MYT1	ENSG00000187164	SHTN1	ENSG00000173080	RXFP4
	ENSG00000180902	D2HGDH	ENSG00000165731	RET	ENSG00000176438	SYNE3	ENSG00000186352	ANKRD37	ENSG00000124721	DNAH8	ENSG00000206579	XKR4	ENSG00000177409	SAMD9L	ENSG00000134815	DHX34	ENSG00000183605	SFXN4	ENSG00000159450	TCHH
	ENSG00000105366	SIGLEC8	ENSG00000072310	SREBF1	ENSG00000152990	ADGRA3	ENSG00000164066	INTU	ENSG00000188869	TMC3	ENSG00000185753	CXorf38	ENSG00000097007	ABL1	ENSG00000182271	TMIGD1	ENSG00000196923	PDLIM7	ENSG00000112297	CRYBG1
	ENSG00000166501	PRKCB	ENSG00000225830	ERCC6	ENSG00000186174	BCL9L	ENSG00000103522	IL21R	ENSG00000182871	COL18A1	ENSG00000088305	DNMT3B	ENSG00000179055	OR13D1	ENSG00000183018	SPNS2	ENSG00000146833	TRIM4	ENSG00000095627	TDRD1
	ENSG00000136153	LMO7	ENSG00000089597	GANAB	ENSG00000184155	OR10J5	ENSG00000089250	NOS1	ENSG00000197093	GAL3ST4	ENSG00000196132	MYT1	ENSG00000127578	WFIKKN1	ENSG00000182175	RGMA	ENSG00000066933	MYO9A	ENSG00000188994	ZNF292
	ENSG00000176887	SOX11	ENSG00000198681	MAGEA1	ENSG00000164066	INTU	ENSG00000076555	ACACB	ENSG00000197102	DYNC1H1	ENSG00000183024	OR1G1	ENSG00000184716	SERINC4	ENSG00000182103	FAM181B	ENSG00000109794	FAM149A	ENSG00000214357	NEURL1B
	ENSG00000176925	OR51F2	ENSG00000115306	SPTBN1	ENSG00000115524	SF3B1	ENSG00000189420	ZFP92	ENSG00000187258	NPSR1	ENSG00000182870	GALNT9	ENSG00000176783	RUFY1	ENSG00000153896	ZNF599	ENSG00000214595	EML6	ENSG00000168765	GSTM4
	ENSG00000111799	COL12A1	ENSG00000206190	ATP10A	ENSG00000135226	UGT2B28	ENSG00000182903	ZNF721	ENSG00000197629	MPEG1	ENSG00000054690	PLEKHH1	ENSG00000152767	FARP1	ENSG00000189132	FAM47B	ENSG00000196422	PPP1R26	ENSG00000162618	ADGRL4
	ENSG00000123342	MMP19	ENSG00000213096	ZNF254	ENSG00000186625	KATNA1	ENSG00000067141	NEO1	ENSG00000183856	IQGAP3	ENSG00000254772	EEF1G	ENSG00000155816	FMN2	ENSG00000185823	NPAP1	ENSG00000197081	IGF2R	ENSG00000183631	PRR32
	ENSG00000181458	TMEM45A	ENSG00000111642	CHD4	ENSG00000100644	HIF1A	ENSG00000176986	SEC24C	ENSG00000151914	DST	ENSG00000183559	C10orf120	ENSG00000125319	C17orf53	ENSG00000185933	CALHM1	ENSG00000197410	DCHS2	ENSG00000085840	ORC1
	ENSG00000179698	WDR97	ENSG00000198947	DMD	ENSG00000113971	NPHP3	ENSG00000169962	TAS1R3	ENSG00000198840	MT-ND3	ENSG00000184371	CSF1	ENSG00000150275	PCDH15	ENSG00000197838	CYP2A13	ENSG00000171462	DLK2	ENSG00000107281	NPDC1
	ENSG00000178772	CPN2	ENSG00000164327	RICTOR	ENSG00000142599	RERE	ENSG00000136870	ZNF189	ENSG00000198752	CDC42BPB	ENSG00000066813	ACSM2B	ENSG00000139537	CCDC65	ENSG00000140675	SLC5A2	ENSG00000158711	ELK4	ENSG00000130635	COL5A1
	ENSG00000110713	NUP98	ENSG00000196843	ARID5A	ENSG00000078295	ADCY2	ENSG00000046651	OFD1	ENSG00000157131	C8A	ENSG00000185156	MFSD6L	ENSG00000005436	GCFC2	ENSG00000183389	OR56A4	ENSG00000198189	HSD17B11	ENSG00000162365	CYP4A22
	ENSG00000143595	AQP10	ENSG00000112294	ALDH5A1	ENSG00000187908	DMBT1	ENSG00000116641	DOCK7	ENSG00000198888	MT-ND1	ENSG00000184163	C1QTNF12	ENSG00000181291	TMEM132E	ENSG00000185070	FLRT2	ENSG00000142627	EPHA2	ENSG00000125484	GTF3C4
	ENSG00000128591	FLNC	ENSG00000197360	ZNF98	ENSG00000162572	SCNN1D	ENSG00000136925	TSTD2	ENSG00000198786	MT-ND5	ENSG00000197838	CYP2A13	ENSG00000111641	NOP2	ENSG00000182993	C12orf60	ENSG00000198205	ZXDA	ENSG00000147231	CXorf57
	ENSG00000135916	ITM2C	ENSG00000151655	ITIH2	ENSG00000182903	ZNF721	ENSG00000144468	RHBDD1	ENSG00000198712	MT-CO2	ENSG00000156675	RAB11FIP1	ENSG00000178928	TPRX1	ENSG00000184408	KCND2	ENSG00000072571	HMMR	ENSG00000117000	RLF
	ENSG00000178965	ERICH3	ENSG00000132549	VPS13B	ENSG00000188729	OSTN	ENSG00000112486	CCR6	ENSG00000134452	FBXO18	ENSG00000127325	BEST3	ENSG00000151689	INPP1	ENSG00000183729	NPBWR1	ENSG00000196747	HIST1H2AI	ENSG00000186310	NAP1L3
	ENSG00000180370	PAK2	ENSG00000196141	SPATS2L	ENSG00000122550	KLHL7	ENSG00000189181	OR14I1	ENSG00000143653	SCCPDH	ENSG00000185658	BRWD1	ENSG00000166004	CEP295	ENSG00000183307	TMEM121B	ENSG00000101203	COL20A1	ENSG00000196090	PTPRT
	ENSG00000206579	XKR4	ENSG00000089091	DZANK1	ENSG00000179603	GRM8	ENSG00000141646	SMAD4	ENSG00000203697	CAPN8	ENSG00000185567	AHNAK2	ENSG00000177992	SPATA31E1	ENSG00000173482	PTPRM	ENSG00000127914	AKAP9	ENSG00000124177	CHD6
	ENSG00000183578	TNFAIP8L3	ENSG00000180777	ANKRD30B	ENSG00000154258	ABCA9	ENSG00000188037	CLCN1	ENSG00000136630	HLX	ENSG00000186141	POLR3C	ENSG00000119596	YLPM1	ENSG00000178297	TMPRSS9	ENSG00000177575	CD163	ENSG00000151151	IPMK
	ENSG00000164068	RNF123	ENSG00000188984	AADACL3	ENSG00000166435	XRRA1	ENSG00000165972	CCDC38	ENSG00000175003	SLC22A1	ENSG00000159753	CARMIL2	ENSG00000114439	BBX	ENSG00000183475	ASB7	ENSG00000124721	DNAH8	ENSG00000149646	CNBD2
	ENSG00000182771	GRID1	ENSG00000165125	TRPV6	ENSG00000189369	GSPT2	ENSG00000188282	RUFY4	ENSG00000198049	AVPR1B	ENSG00000011114	BTBD7	ENSG00000128591	FLNC	ENSG00000185792	NLRP9	ENSG00000196663	TECPR2	ENSG00000136883	KIF12
	ENSG00000197951	ZNF71	ENSG00000196218	RYR1	ENSG00000267368	UPK3BL1	ENSG00000144647	POMGNT2	ENSG00000133065	SLC41A1	ENSG00000187068	C3orf70	ENSG00000240403	KIR3DL2	ENSG00000184432	COPB2	ENSG00000160299	PCNT	ENSG00000142798	HSPG2
	ENSG00000182890	GLUD2	ENSG00000111206	FOXM1	ENSG00000113328	CCNG1	ENSG00000214929	SPATA31D1	ENSG00000131018	SYNE1	ENSG00000185974	GRK1	ENSG00000198300	PEG3	ENSG00000182348	ZNF804B	ENSG00000163218	PGLYRP4	ENSG00000204248	COL11A2
	ENSG00000108021	FAM208B	ENSG00000197102	DYNC1H1	ENSG00000179348	GATA2	ENSG00000189184	PCDH18	ENSG00000146476	ARMT1	ENSG00000167566	NCKAP5L	ENSG00000112303	VNN2	ENSG00000185567	AHNAK2	ENSG00000134242	PTPN22	ENSG00000204291	COL15A1
	ENSG00000182752	PAPPA	ENSG00000151914	DST	ENSG00000197933	ZNF823	ENSG00000142192	APP	ENSG00000143278	F13B	ENSG00000162711	NLRP3	ENSG00000178965	ERICH3	ENSG00000182315	MBD3L3	ENSG00000168502	MTCL1	ENSG00000204352	C9orf129
	ENSG00000181481	RNF135	ENSG00000198911	SREBF2	ENSG00000172725	CORO1B	ENSG00000187187	ZNF546	ENSG00000117501	MROH9	ENSG00000044524	EPHA3	ENSG00000019169	MARCO	ENSG00000186472	PCLO	ENSG00000197576	HOXA4	ENSG00000184205	TSPYL2
	ENSG00000196132	MYT1	ENSG00000198888	MT-ND1	ENSG00000181378	CFAP65	ENSG00000162594	IL23R	ENSG00000112282	MED23	ENSG00000113971	NPHP3	ENSG00000118322	ATP10B	ENSG00000094631	HDAC6	ENSG00000153253	SCN3A	ENSG00000137634	NXPE4
	ENSG00000174004	NRROS	ENSG00000143297	FCRL5	ENSG00000185158	LRRC37B	ENSG00000136238	RAC1	ENSG00000163568	AIM2	ENSG00000160908	ZNF394	ENSG00000162433	AK4	ENSG00000186160	CYP4Z1	ENSG00000187624	C17orf97	ENSG00000168646	AXIN2
	ENSG00000132692	BCAN	ENSG00000197345	MRPL21	ENSG00000074603	DPP8	ENSG00000083097	DOPEY1	ENSG00000152894	PTPRK	ENSG00000144852	NR1I2	ENSG00000184954	OR6C70	ENSG00000186860	KRTAP17-1	ENSG00000197683	KRTAP26-1	ENSG00000176601	MAP3K19
	ENSG00000184428	TOP1MT	ENSG00000162722	TRIM58	ENSG00000187546	AGMO	ENSG00000175054	ATR	ENSG00000143614	GATAD2B	ENSG00000118162	KPTN	ENSG00000206579	XKR4	ENSG00000186306	OR10T2	ENSG00000165804	ZNF219	ENSG00000101306	MYLK2
	ENSG00000184344	GDF3	ENSG00000091483	FH	ENSG00000186648	CARMIL3	ENSG00000041982	TNC	ENSG00000159450	TCHH	ENSG00000078295	ADCY2	ENSG00000158163	DZIP1L	ENSG00000165650	PDZD8	ENSG00000050555	LAMC3	ENSG00000204469	PRRC2A
	ENSG00000182272	B4GALNT4	ENSG00000116996	ZP4	ENSG00000010379	SLC6A13	ENSG00000165138	ANKS6	ENSG00000151929	BAG3	ENSG00000118733	OLFM3	ENSG00000123500	COL10A1	ENSG00000163462	TRIM46	ENSG00000198551	ZNF627	ENSG00000167799	NUDT8
	ENSG00000182240	BACE2	ENSG00000143643	TTC13	ENSG00000141052	MYOCD	ENSG00000164707	SLC13A4	ENSG00000196865	NHLRC2	ENSG00000117523	PRRC2C	ENSG00000114270	COL7A1	ENSG00000186174	BCL9L	ENSG00000198793	MTOR	ENSG00000106772	PRUNE2
	ENSG00000183760	ACP7	ENSG00000163050	COQ8A	ENSG00000033627	ATP6V0A1	ENSG00000131584	ACAP3	ENSG00000139218	SCAF11	ENSG00000114374	USP9Y	ENSG00000180479	ZNF571	ENSG00000187166	H1FNT	ENSG00000198695	MT-ND6	ENSG00000171824	EXOSC10
	ENSG00000184260	HIST2H2AC	ENSG00000162769	FLVCR1	ENSG00000185271	KLHL33	ENSG00000197386	HTT	ENSG00000112159	MDN1	ENSG00000130024	PHF10	ENSG00000235568	NFAM1	ENSG00000163395	IGFN1	ENSG00000145365	TIFA	ENSG00000165072	MAMDC2
	ENSG00000184357	HIST1H1B	ENSG00000117322	CR2	ENSG00000106823	ECM2	ENSG00000197822	OCLN	ENSG00000203867	RBM20	ENSG00000188340	OR6N2	ENSG00000132692	BCAN	ENSG00000128607	KLHDC10	ENSG00000174469	CNTNAP2	ENSG00000125864	BFSP1
	ENSG00000179270	C2orf71	ENSG00000162889	MAPKAPK2	ENSG00000188732	FAM221A	ENSG00000197959	DNM3	ENSG00000163349	HIPK1	ENSG00000161249	DMKN	ENSG00000185245	GP1BA	ENSG00000186143	PRR30	ENSG00000198712	MT-CO2	ENSG00000204950	LRRC10B
	ENSG00000184304	PRKD1	ENSG00000131018	SYNE1	ENSG00000064835	POU1F1	ENSG00000163870	TPRA1	ENSG00000120029	C10orf76	ENSG00000189308	LIN54	ENSG00000054690	PLEKHH1	ENSG00000242110	AMACR	ENSG00000204843	DCTN1	ENSG00000152954	NRSN1
	ENSG00000136051	WASHC4	ENSG00000000971	CFH	ENSG00000158055	GRHL3	ENSG00000026103	FAS	ENSG00000101204	CHRNA4	ENSG00000170802	FOXN2	ENSG00000189132	FAM47B	ENSG00000175600	SUGCT	ENSG00000144674	GOLGA4	ENSG00000008128	CDK11A
	ENSG00000185482	STAC3	ENSG00000135838	NPL	ENSG00000144962	SPATA16	ENSG00000197591	OR11L1	ENSG00000124203	ZNF831	ENSG00000124615	MOCS1	ENSG00000185823	NPAP1	ENSG00000155761	SPAG17	ENSG00000198938	MT-CO3	ENSG00000198944	SOWAHA
	ENSG00000185792	NLRP9	ENSG00000198216	CACNA1E	ENSG00000120685	PROSER1	ENSG00000102547	CAB39L	ENSG00000124256	ZBP1	ENSG00000164512	ANKRD55	ENSG00000008735	MAPK8IP2	ENSG00000075420	FNDC3B	ENSG00000143702	CEP170	ENSG00000205413	SAMD9
	ENSG00000185567	AHNAK2	ENSG00000153029	MR1	ENSG00000166596	CFAP52	ENSG00000146833	TRIM4	ENSG00000203972	GLYATL3	ENSG00000181378	CFAP65	ENSG00000185838	GNB1L	ENSG00000167685	ZNF444	ENSG00000198626	RYR2	ENSG00000175518	UBQLNL
	ENSG00000184056	VPS33B	ENSG00000135837	CEP350	ENSG00000197043	ANXA6	ENSG00000147485	PXDNL	ENSG00000138193	PLCE1	ENSG00000008083	JARID2	ENSG00000168930	TRIM49	ENSG00000054611	TBC1D22A	ENSG00000077522	ACTN2	ENSG00000102781	KATNAL1
	ENSG00000184445	KNTC1	ENSG00000169905	TOR1AIP2	ENSG00000197993	KEL	ENSG00000214595	EML6	ENSG00000108231	LGI1	ENSG00000188112	C6orf132	ENSG00000185156	MFSD6L	ENSG00000100644	HIF1A	ENSG00000092978	GPATCH2	ENSG00000110665	C11orf21
	ENSG00000186472	PCLO	ENSG00000162782	TDRD5	ENSG00000151892	GFRA1	ENSG00000149451	ADAM33	ENSG00000096384	HSP90AB1	ENSG00000086758	HUWE1	ENSG00000182400	TRAPPC6B	ENSG00000039319	ZFYVE16	ENSG00000112499	SLC22A2	ENSG00000151849	CENPJ
	ENSG00000181322	NME9	ENSG00000198734	F5	ENSG00000133131	MORC4	ENSG00000111676	ATN1	ENSG00000085265	FCN1	ENSG00000188167	TMPPE	ENSG00000184557	SOCS3	ENSG00000151640	DPYSL4	ENSG00000076356	PLXNA2	ENSG00000198838	RYR3
	ENSG00000197937	ZNF347	ENSG00000186517	ARHGAP30	ENSG00000198003	CCDC151	ENSG00000107938	EDRF1	ENSG00000162373	BEND5	ENSG00000105549	THEG	ENSG00000185177	ZNF479	ENSG00000162607	USP1	ENSG00000162670	BRINP3	ENSG00000106105	GARS
	ENSG00000162302	RPS6KA4	ENSG00000198965	OR10R2	ENSG00000197081	IGF2R	ENSG00000130723	PRRC2B	ENSG00000124126	PREX1	ENSG00000143627	PKLR	ENSG00000075035	WSCD2	ENSG00000244242	IFITM10	ENSG00000047410	TPR	ENSG00000168702	LRP1B
	ENSG00000125482	TTF1	ENSG00000132680	KHDC4	ENSG00000197410	DCHS2	ENSG00000105726	ATP13A1	ENSG00000126106	TMEM53	ENSG00000173572	NLRP13	ENSG00000182591	KRTAP11-1	ENSG00000188316	ENO4	ENSG00000135828	RNASEL	ENSG00000179954	SSC5D
	ENSG00000186265	BTLA	ENSG00000243364	EFNA4	ENSG00000010704	HFE	ENSG00000180616	SSTR2	ENSG00000127124	HIVEP3	ENSG00000089472	HEPH	ENSG00000172270	BSG	ENSG00000156049	GNA14	ENSG00000135837	CEP350	ENSG00000101680	LAMA1
	ENSG00000186795	KCNK18	ENSG00000188580	NKAIN2	ENSG00000012048	BRCA1	ENSG00000082684	SEMA5B	ENSG00000197694	SPTAN1	ENSG00000124232	RBPJL	ENSG00000213859	KCTD11	ENSG00000229292	RFPL4AL1	ENSG00000143157	POGK	ENSG00000185038	MROH2A
	ENSG00000187091	PLCD1	ENSG00000135333	EPHA7	ENSG00000146592	CREB5	ENSG00000135622	SEMA4F	ENSG00000127603	MACF1	ENSG00000005379	TSPOAP1	ENSG00000204880	KRTAP4-8	ENSG00000155886	SLC24A2	ENSG00000160856	FCRL3	ENSG00000143669	LYST
	ENSG00000187097	ENTPD5	ENSG00000148735	PLEKHS1	ENSG00000140563	MCTP2	ENSG00000177548	RABEP2	ENSG00000185090	MANEAL	ENSG00000224051	CPTP	ENSG00000182791	CCDC87	ENSG00000169435	RASSF6	ENSG00000132676	DAP3	ENSG00000205445	KRTAP10-2
	ENSG00000163395	IGFN1	ENSG00000139218	SCAF11	ENSG00000007341	ST7L	ENSG00000196712	NF1	ENSG00000102271	KLHL4	ENSG00000038382	TRIO	ENSG00000186472	PCLO	ENSG00000188886	ASTL	ENSG00000172594	SMPDL3A	ENSG00000178935	ZNF552
	ENSG00000119866	BCL11A	ENSG00000148842	CNNM2	ENSG00000135269	TES	ENSG00000132549	VPS13B	ENSG00000134698	AGO4	ENSG00000107831	FGF8	ENSG00000240386	LCE1F	ENSG00000179152	TCAIM	ENSG00000047936	ROS1	ENSG00000104892	KLC3
	ENSG00000113812	ACTR8	ENSG00000023909	GCLM	ENSG00000047056	WDR37	ENSG00000132466	ANKRD17	ENSG00000136895	GARNL3	ENSG00000173040	EVC2	ENSG00000186642	PDE2A	ENSG00000178568	ERBB4	ENSG00000189334	S100A14	ENSG00000151704	KCNJ1
	ENSG00000169131	ZNF354A	ENSG00000117151	CTBS	ENSG00000206384	COL6A6	ENSG00000198053	SIRPA	ENSG00000162526	TSSK3	ENSG00000187555	USP7	ENSG00000186440	OR6P1	ENSG00000141646	SMAD4	ENSG00000143631	FLG	ENSG00000166266	CUL5
	ENSG00000167566	NCKAP5L	ENSG00000101181	MTG2	ENSG00000163817	SLC6A20	ENSG00000009413	REV3L	ENSG00000184634	MED12	ENSG00000189184	PCDH18	ENSG00000187091	PLCD1	ENSG00000168447	SCNN1B	ENSG00000143369	ECM1	ENSG00000154227	CERS3
	ENSG00000182923	CEP63	ENSG00000171307	ZDHHC16	ENSG00000180777	ANKRD30B	ENSG00000175265	GOLGA8A	ENSG00000125998	FAM83C	ENSG00000197647	ZNF433	ENSG00000197403	OR6N1	ENSG00000184635	ZNF93	ENSG00000112297	CRYBG1	ENSG00000170439	METTL7B
	ENSG00000171492	LRRC8D	ENSG00000118473	SGIP1	ENSG00000100207	TCF20	ENSG00000109339	MAPK10	ENSG00000204186	ZDBF2	ENSG00000060656	PTPRU	ENSG00000163395	IGFN1	ENSG00000196646	ZNF136	ENSG00000023902	PLEKHO1	ENSG00000170776	AKAP13
	ENSG00000187800	PEAR1	ENSG00000096093	EFHC1	ENSG00000196367	TRRAP	ENSG00000165125	TRPV6	ENSG00000165733	BMS1	ENSG00000166734	CASC4	ENSG00000186417	GLDN	ENSG00000038382	TRIO	ENSG00000095627	TDRD1	ENSG00000126822	PLEKHG3
	ENSG00000180815	MAP3K15	ENSG00000198768	APCDD1L	ENSG00000196704	AMZ2	ENSG00000196218	RYR1	ENSG00000070159	PTPN3	ENSG00000198185	ZNF334	ENSG00000135226	UGT2B28	ENSG00000175970	UNC119B	ENSG00000177272	KCNA3	ENSG00000147724	FAM135B
	ENSG00000117523	PRRC2C	ENSG00000153292	ADGRF1	ENSG00000198445	CCT8L2	ENSG00000182871	COL18A1	ENSG00000158813	EDA	ENSG00000196557	CACNA1H	ENSG00000167992	VWCE	ENSG00000242485	MRPL20	ENSG00000085433	WDR47	ENSG00000186448	ZNF197
	ENSG00000154258	ABCA9	ENSG00000148408	CACNA1B	ENSG00000197893	NRAP	ENSG00000196367	TRRAP	ENSG00000177283	FZD8	ENSG00000213199	ASIC3	ENSG00000147649	MTDH	ENSG00000196557	CACNA1H	ENSG00000198691	ABCA4	ENSG00000100473	COCH
	ENSG00000056972	TRAF3IP2	ENSG00000058804	NDC1	ENSG00000187624	C17orf97	ENSG00000066739	ATG2B	ENSG00000162551	ALPL	ENSG00000136155	SCEL	ENSG00000155506	LARP1	ENSG00000118004	COLEC11	ENSG00000189195	BTBD8	ENSG00000081052	COL4A4
	ENSG00000188050	RNF133	ENSG00000175556	LONRF3	ENSG00000147381	MAGEA4	ENSG00000187624	C17orf97	ENSG00000158122	AAED1	ENSG00000132780	NASP	ENSG00000167693	NXN	ENSG00000085274	MYNN	ENSG00000174021	GNG5	ENSG00000116044	NFE2L2
	ENSG00000173230	GOLGB1	ENSG00000148602	LRIT1	ENSG00000197969	VPS13A	ENSG00000196458	ZNF605	ENSG00000204410	MSH5	ENSG00000135903	PAX3	ENSG00000155096	AZIN1	ENSG00000144962	SPATA16	ENSG00000162613	FUBP1	ENSG00000111186	WNT5B
	ENSG00000161031	PGLYRP2	ENSG00000133124	IRS4	ENSG00000196376	SLC35F1	ENSG00000197635	DPP4	ENSG00000120539	MASTL	ENSG00000149485	FADS1	ENSG00000128271	ADORA2A	ENSG00000163885	CFAP100	ENSG00000052749	RRP12	ENSG00000170677	SOCS6
	ENSG00000133030	MPRIP	ENSG00000119333	WDR34	ENSG00000119121	TRPM6	ENSG00000131503	ANKHD1	ENSG00000134901	KDELC1	ENSG00000164733	CTSB	ENSG00000182621	PLCB1	ENSG00000103742	IGDCC4	ENSG00000198768	APCDD1L	ENSG00000101337	TM9SF4
	ENSG00000082397	EPB41L3	ENSG00000124249	KCNK15	ENSG00000018625	ATP1A2	ENSG00000151914	DST	ENSG00000125247	TMTC4	ENSG00000157837	SPPL3	ENSG00000078295	ADCY2	ENSG00000116661	FBXO2	ENSG00000021852	C8B	ENSG00000134444	KIAA1468
	ENSG00000111335	OAS2	ENSG00000127603	MACF1	ENSG00000240038	AMY2B	ENSG00000116584	ARHGEF2	ENSG00000204560	DHX16	ENSG00000065559	MAP2K4	ENSG00000076555	ACACB	ENSG00000164318	EGFLAM	ENSG00000095464	PDE6C	ENSG00000157601	MX1
	ENSG00000187527	ATP13A5	ENSG00000102290	PCDH11X	ENSG00000198730	CTR9	ENSG00000086015	MAST2	ENSG00000165105	RASEF	ENSG00000125875	TBC1D20	ENSG00000164465	DCBLD1	ENSG00000146963	LUC7L2	ENSG00000148396	SEC16A	ENSG00000172296	SPTLC3
	ENSG00000243772	KIR2DL3	ENSG00000102271	KLHL4	ENSG00000132792	CTNNBL1	ENSG00000196199	MPHOSPH8	ENSG00000139793	MBNL2	ENSG00000164749	HNF4G	ENSG00000111879	FAM184A	ENSG00000197386	HTT	ENSG00000160323	ADAMTS13	ENSG00000198561	CTNND1
	ENSG00000171219	CDC42BPG	ENSG00000198246	SLC29A3	ENSG00000198298	ZNF485	ENSG00000198786	MT-ND5	ENSG00000152749	GPR180	ENSG00000168386	FILIP1L	ENSG00000179603	GRM8	ENSG00000154856	APCDD1	ENSG00000124151	NCOA3	ENSG00000159261	CLDN14
	ENSG00000197128	ZNF772	ENSG00000112078	KCTD20	ENSG00000143621	ILF2	ENSG00000169851	PCDH7	ENSG00000160049	DFFA	ENSG00000168079	SCARA5	ENSG00000152592	DMP1	ENSG00000032219	ARID4A	ENSG00000170734	POLH	ENSG00000002822	MAD1L1
	ENSG00000105122	RASAL3	ENSG00000138400	MDH1B	ENSG00000198899	MT-ATP6	ENSG00000198727	MT-CYB	ENSG00000165072	MAMDC2	ENSG00000185247	MAGEA11	ENSG00000179930	ZNF648	ENSG00000198597	ZNF536	ENSG00000100982	PCIF1	ENSG00000073614	KDM5A
	ENSG00000196646	ZNF136	ENSG00000157654	PALM2-AKAP2	ENSG00000198879	SFMBT2	ENSG00000198879	SFMBT2	ENSG00000165997	ARL5B	ENSG00000154856	APCDD1	ENSG00000185056	C5orf47	ENSG00000196335	STK31	ENSG00000137221	TJAP1	ENSG00000183354	KIAA2026
	ENSG00000115241	PPM1G	ENSG00000169083	AR	ENSG00000198626	RYR2	ENSG00000198892	SHISA4	ENSG00000241058	NSUN6	ENSG00000196116	TDRD7	ENSG00000101180	HRH3	ENSG00000125826	RBCK1	ENSG00000167157	PRRX2	ENSG00000180530	NRIP1
	ENSG00000112679	DUSP22	ENSG00000184677	ZBTB40	ENSG00000135775	COG2	ENSG00000081248	CACNA1S	ENSG00000136111	TBC1D4	ENSG00000187720	THSD4	ENSG00000153107	ANAPC1	ENSG00000168071	CCDC88B	ENSG00000188483	IER5L	ENSG00000100298	APOBEC3H
	ENSG00000088827	SIGLEC1	ENSG00000171456	ASXL1	ENSG00000164488	DACT2	ENSG00000162885	B3GALNT2	ENSG00000147050	KDM6A	ENSG00000183605	SFXN4	ENSG00000181378	CFAP65	ENSG00000115306	SPTBN1	ENSG00000165655	ZNF503	ENSG00000184863	RBM33
	ENSG00000214929	SPATA31D1	ENSG00000162460	TMEM82	ENSG00000185155	MIXL1	ENSG00000116991	SIPA1L2	ENSG00000101333	PLCB4	ENSG00000197136	PCNX3	ENSG00000008083	JARID2	ENSG00000146094	DOK3	ENSG00000124574	ABCC10	ENSG00000125454	SLC25A19
	ENSG00000145113	MUC4	ENSG00000167614	TTYH1	ENSG00000175003	SLC22A1	ENSG00000131018	SYNE1	ENSG00000154099	DNAAF1	ENSG00000157873	TNFRSF14	ENSG00000188886	ASTL	ENSG00000170956	CEACAM3	ENSG00000127125	PPCS	ENSG00000066032	CTNNA2
	ENSG00000112242	E2F3	ENSG00000150867	PIP4K2A	ENSG00000158615	PPP1R15B	ENSG00000066279	ASPM	ENSG00000134569	LRP4	ENSG00000197321	SVIL	ENSG00000166130	IKBIP	ENSG00000196277	GRM7	ENSG00000166432	ZMAT1	ENSG00000169026	SLC49A3
	ENSG00000151067	CACNA1C	ENSG00000139793	MBNL2	ENSG00000117139	KDM5B	ENSG00000116750	UCHL5	ENSG00000102174	PHEX	ENSG00000147485	PXDNL	ENSG00000173572	NLRP13	ENSG00000118257	NRP2	ENSG00000127603	MACF1	ENSG00000115970	THADA
	ENSG00000137860	SLC28A2	ENSG00000106772	PRUNE2	ENSG00000203722	RAET1G	ENSG00000047410	TPR	ENSG00000180138	CSNK1A1L	ENSG00000197953	AADACL2	ENSG00000188037	CLCN1	ENSG00000163535	SGO2	ENSG00000196090	PTPRT	ENSG00000196498	NCOR2
	ENSG00000163001	CFAP36	ENSG00000078061	ARAF	ENSG00000066279	ASPM	ENSG00000117501	MROH9	ENSG00000168743	NPNT	ENSG00000198162	MAN1A2	ENSG00000122779	TRIM24	ENSG00000066382	MPPED2	ENSG00000106991	ENG	ENSG00000155026	RSPH10B
	ENSG00000120784	ZFP30	ENSG00000204700	OR2J2	ENSG00000162670	BRINP3	ENSG00000146378	TAAR2	ENSG00000073910	FRY	ENSG00000120049	KCNIP2	ENSG00000054654	SYNE2	ENSG00000178075	GRAMD1C	ENSG00000179774	ATOH7	ENSG00000100029	PES1
	ENSG00000197479	PCDHB11	ENSG00000204713	TRIM27	ENSG00000135828	RNASEL	ENSG00000163568	AIM2	ENSG00000084754	HADHA	ENSG00000119946	CNNM1	ENSG00000038382	TRIO	ENSG00000196712	NF1	ENSG00000119457	SLC46A2	ENSG00000218819	TDRD15
	ENSG00000198597	ZNF536	ENSG00000178695	KCTD12	ENSG00000116147	TNR	ENSG00000180433	OR6K6	ENSG00000187134	AKR1C1	ENSG00000196455	PIK3R4	ENSG00000135776	ABCB10	ENSG00000148343	MIGA2	ENSG00000204178	MACO1	ENSG00000084676	NCOA1
	ENSG00000197168	NEK5	ENSG00000204849	SPATA31A1	ENSG00000117152	RGS4	ENSG00000027869	SH2D2A	ENSG00000134851	TMEM165	ENSG00000198947	DMD	ENSG00000187510	PLEKHG7	ENSG00000132549	VPS13B	ENSG00000070061	ELP1	ENSG00000169507	SLC38A11
	ENSG00000197591	OR11L1	ENSG00000118946	PCDH17	ENSG00000158859	ADAMTS4	ENSG00000152894	PTPRK	ENSG00000125780	TGM3	ENSG00000130723	PRRC2B	ENSG00000189184	PCDH18	ENSG00000198677	TTC37	ENSG00000204262	COL5A2	ENSG00000144535	DIS3L2
	ENSG00000131773	KHDRBS3	ENSG00000213214	ARHGEF35	ENSG00000198945	L3MBTL3	ENSG00000159450	TCHH	ENSG00000165685	TMEM52B	ENSG00000105726	ATP13A1	ENSG00000154305	MIA3	ENSG00000180777	ANKRD30B	ENSG00000091436	MAP3K20	ENSG00000180881	CAPS2
	ENSG00000197734	C14orf178	ENSG00000205002	AARD	ENSG00000158488	CD1E	ENSG00000168438	CDC40	ENSG00000205856	C22orf42	ENSG00000197786	OR5B17	ENSG00000100852	ARHGAP5	ENSG00000141933	TPGS1	ENSG00000168477	TNXB	ENSG00000105877	DNAH11
	ENSG00000105220	GPI	ENSG00000134569	LRP4	ENSG00000152894	PTPRK	ENSG00000198765	SYCP1	ENSG00000174963	ZIC4	ENSG00000010704	HFE	ENSG00000118898	PPL	ENSG00000221995	TIAF1	ENSG00000196305	IARS	ENSG00000177483	RBM44
	ENSG00000159140	SON	ENSG00000165623	UCMA	ENSG00000163467	TSACC	ENSG00000111850	SMIM8	ENSG00000166960	CCDC178	ENSG00000173585	CCR9	ENSG00000104067	TJP1	ENSG00000196218	RYR1	ENSG00000204410	MSH5	ENSG00000205867	KRTAP5-2
	ENSG00000165629	ATP5F1C	ENSG00000115825	PRKD3	ENSG00000143552	NUP210L	ENSG00000112706	IMPG1	ENSG00000059145	UNKL	ENSG00000196678	ERI2	ENSG00000072736	NFATC3	ENSG00000087502	ERGIC2	ENSG00000178795	GDPD4	ENSG00000224383	PRR29
	ENSG00000124508	BTN2A2	ENSG00000174482	LINGO2	ENSG00000176769	TCERG1L	ENSG00000196586	MYO6	ENSG00000105792	CFAP69	ENSG00000198173	FAM47C	ENSG00000106113	CRHR2	ENSG00000170160	CCDC144A	ENSG00000106772	PRUNE2	ENSG00000234745	HLA-B
	ENSG00000169045	HNRNPH1	ENSG00000205436	EXOC3L4	ENSG00000143631	FLG	ENSG00000095539	SEMA4G	ENSG00000213996	TM6SF2	ENSG00000155957	TMBIM4	ENSG00000186866	POFUT2	ENSG00000159307	SCUBE1	ENSG00000167182	SP2	ENSG00000187550	SBK2
	ENSG00000115306	SPTBN1	ENSG00000073910	FRY	ENSG00000143412	ANXA9	ENSG00000101188	NTSR1	ENSG00000168702	LRP1B	ENSG00000157578	LCA5L	ENSG00000158089	GALNT14	ENSG00000151914	DST	ENSG00000120942	UBIAD1	ENSG00000157554	ERG
	ENSG00000196967	ZNF585A	ENSG00000205517	RGL3	ENSG00000130826	DKC1	ENSG00000171502	COL24A1	ENSG00000101680	LAMA1	ENSG00000142627	EPHA2	ENSG00000150667	FSIP1	ENSG00000122367	LDB3	ENSG00000243729	OR5V1	ENSG00000123154	WDR83
	ENSG00000157502	MUM1L1	ENSG00000088882	CPXM1	ENSG00000146243	IRAK1BP1	ENSG00000162613	FUBP1	ENSG00000080224	EPHA6	ENSG00000206384	COL6A6	ENSG00000175054	ATR	ENSG00000198959	TGM2	ENSG00000107611	CUBN	ENSG00000126464	PRR12
	ENSG00000196074	SYCP2	ENSG00000044459	CNTLN	ENSG00000060718	COL11A1	ENSG00000102038	SMARCA1	ENSG00000196169	KIF19	ENSG00000183206	POTEC	ENSG00000103742	IGDCC4	ENSG00000198795	ZNF521	ENSG00000097021	ACOT7	ENSG00000115760	BIRC6
	ENSG00000114416	FXR1	ENSG00000164989	CCDC171	ENSG00000023909	GCLM	ENSG00000198889	DCAF12L1	ENSG00000085511	MAP3K4	ENSG00000176834	VSIG10	ENSG00000100243	CYB5R3	ENSG00000171345	KRT19	ENSG00000124942	AHNAK	ENSG00000151952	TMEM132D
	ENSG00000128513	POT1	ENSG00000146950	SHROOM2	ENSG00000135297	MTO1	ENSG00000157216	SSBP3	ENSG00000130340	SNX9	ENSG00000165125	TRPV6	ENSG00000165732	DDX21	ENSG00000198933	TBKBP1	ENSG00000205108	FAM205A	ENSG00000158480	SPATA2
	ENSG00000196411	EPHB4	ENSG00000169059	VCX3A	ENSG00000174842	GLMN	ENSG00000157077	ZFYVE9	ENSG00000169727	GPS1	ENSG00000160299	PCNT	ENSG00000187391	MAGI2	ENSG00000198712	MT-CO2	ENSG00000171873	ADRA1D	ENSG00000113263	ITK
	ENSG00000091732	ZC3HC1	ENSG00000047315	POLR2B	ENSG00000101977	MCF2	ENSG00000107281	NPDC1	ENSG00000213139	CRYGS	ENSG00000115414	FN1	ENSG00000198276	UCKL1	ENSG00000198727	MT-CYB	ENSG00000129159	KCNC1	ENSG00000005108	THSD7A
	ENSG00000151655	ITIH2	ENSG00000087448	KLHL42	ENSG00000117114	ADGRL2	ENSG00000107331	ABCA2	ENSG00000172530	BANP	ENSG00000196367	TRRAP	ENSG00000196876	SCN8A	ENSG00000198756	COLGALT2	ENSG00000096696	DSP	ENSG00000095110	NXPE1
	ENSG00000164440	TXLNB	ENSG00000205710	C17orf107	ENSG00000137269	LRRC1	ENSG00000130558	OLFM1	ENSG00000073921	PICALM	ENSG00000197093	GAL3ST4	ENSG00000197977	ELOVL2	ENSG00000277462	ZNF670	ENSG00000120669	SOHLH2	ENSG00000219481	NBPF1
	ENSG00000142627	EPHA2	ENSG00000205730	ITPRIPL2	ENSG00000170927	PKHD1	ENSG00000077264	PAK3	ENSG00000157423	HYDIN	ENSG00000147381	MAGEA4	ENSG00000164318	EGFLAM	ENSG00000143702	CEP170	ENSG00000134460	IL2RA	ENSG00000168026	TTC21A
	ENSG00000188324	OR6C6	ENSG00000185164	NOMO2	ENSG00000009694	TENM1	ENSG00000101938	CHRDL1	ENSG00000168246	UBTD2	ENSG00000185010	F8	ENSG00000168079	SCARA5	ENSG00000116984	MTR	ENSG00000139618	BRCA2	ENSG00000183230	CTNNA3
	ENSG00000206384	COL6A6	ENSG00000096968	JAK2	ENSG00000134716	CYP2J2	ENSG00000170835	CEL	ENSG00000172123	SLFN12	ENSG00000204632	HLA-G	ENSG00000133961	NUMB	ENSG00000143643	TTC13	ENSG00000139579	NABP2	ENSG00000122545	SEPT7
	ENSG00000135899	SP110	ENSG00000147996	CBWD5	ENSG00000143006	DMRTB1	ENSG00000165698	SPACA9	ENSG00000066697	MSANTD3	ENSG00000134871	COL4A2	ENSG00000198182	ZNF607	ENSG00000154380	ENAH	ENSG00000183778	B3GALT5	ENSG00000062822	POLD1
	ENSG00000138347	MYPN	ENSG00000102854	MSLN	ENSG00000196396	PTPN1	ENSG00000101017	CD40	ENSG00000147724	FAM135B	ENSG00000126461	SCAF1	ENSG00000032219	ARID4A	ENSG00000136628	EPRS	ENSG00000139514	SLC7A1	ENSG00000131951	LRRC9
	ENSG00000038358	EDC4	ENSG00000143520	FLG2	ENSG00000148396	SEC16A	ENSG00000066135	KDM4A	ENSG00000079974	RABL2B	ENSG00000131069	ACSS2	ENSG00000196268	ZNF493	ENSG00000143476	DTL	ENSG00000124535	WRNIP1	ENSG00000143847	PPFIA4
	ENSG00000126883	NUP214	ENSG00000255346	NOX5	ENSG00000204010	IFIT1B	ENSG00000147231	CXorf57	ENSG00000073712	FERMT2	ENSG00000132554	RGS22	ENSG00000197321	SVIL	ENSG00000131018	SYNE1	ENSG00000147869	CER1	ENSG00000169246	NPIPB3
	ENSG00000160299	PCNT	ENSG00000204361	NXPE2	ENSG00000188152	NUTM2G	ENSG00000095319	NUP188	ENSG00000073150	PANX2	ENSG00000168411	RFWD3	ENSG00000198369	SPRED2	ENSG00000000971	CFH	ENSG00000153914	SREK1	ENSG00000146809	ASB15
	ENSG00000198874	TYW1	ENSG00000179954	SSC5D	ENSG00000066056	TIE1	ENSG00000049089	COL9A2	ENSG00000002746	HECW1	ENSG00000198837	DENND4B	ENSG00000197953	AADACL2	ENSG00000111961	SASH1	ENSG00000103540	CCP110	ENSG00000107099	DOCK8
	ENSG00000221866	PLXNA4	ENSG00000101680	LAMA1	ENSG00000127603	MACF1	ENSG00000136877	FPGS	ENSG00000198963	RORB	ENSG00000198862	LTN1	ENSG00000198162	MAN1A2	ENSG00000164506	STXBP5	ENSG00000168453	HR	ENSG00000177694	NAALADL2
	ENSG00000174744	BRMS1	ENSG00000178882	RFLNA	ENSG00000126950	TMEM35A	ENSG00000186675	MAGEE2	ENSG00000162076	FLYWCH2	ENSG00000198932	GPRASP1	ENSG00000159140	SON	ENSG00000162783	IER5	ENSG00000074755	ZZEF1	ENSG00000124227	ANKRD60
	ENSG00000198445	CCT8L2	ENSG00000174948	GPR149	ENSG00000183386	FHL3	ENSG00000121904	CSMD2	ENSG00000116044	NFE2L2	ENSG00000198804	MT-CO1	ENSG00000119946	CNNM1	ENSG00000143324	XPR1	ENSG00000139496	NUP58	ENSG00000102804	TSC22D1
	ENSG00000152952	PLOD2	ENSG00000166257	SCN3B	ENSG00000186310	NAP1L3	ENSG00000025800	KPNA6	ENSG00000181143	MUC16	ENSG00000198712	MT-CO2	ENSG00000197863	ZNF790	ENSG00000198771	RCSD1	ENSG00000159131	GART	ENSG00000151577	DRD3
	ENSG00000117266	CDK18	ENSG00000123636	BAZ2B	ENSG00000162510	MATN1	ENSG00000011454	RABGAP1	ENSG00000118492	ADGB	ENSG00000198899	MT-ATP6	ENSG00000005844	ITGAL	ENSG00000132681	ATP1A4	ENSG00000125895	TMEM74B	ENSG00000106327	TFR2
	ENSG00000157557	ETS2	ENSG00000115947	ORC4	ENSG00000148180	GSN	ENSG00000171448	ZBTB26	ENSG00000087274	ADD1	ENSG00000198753	PLXNB3	ENSG00000196422	PPP1R26	ENSG00000160685	ZBTB7B	ENSG00000067365	METTL22	ENSG00000109689	STIM2
	ENSG00000197683	KRTAP26-1	ENSG00000133958	UNC79	ENSG00000096063	SRPK1	ENSG00000147133	TAF1	ENSG00000099991	CABIN1	ENSG00000203668	CHML	ENSG00000143537	ADAM15	ENSG00000143515	ATP8B2	ENSG00000100503	NIN	ENSG00000157741	UBN2
	ENSG00000126461	SCAF1	ENSG00000135951	TSGA10	ENSG00000025293	PHF20	ENSG00000119397	CNTRL	ENSG00000177200	CHD9	ENSG00000175003	SLC22A1	ENSG00000111642	CHD4	ENSG00000169474	SPRR1A	ENSG00000205869	KRTAP5-1	ENSG00000100979	PLTP
	ENSG00000133083	DCLK1	ENSG00000171631	P2RY6	ENSG00000197444	OGDHL	ENSG00000065029	ZNF76	ENSG00000144747	TMF1	ENSG00000203710	CR1	ENSG00000165973	NELL1	ENSG00000143631	FLG	ENSG00000165474	GJB2	ENSG00000159210	SNF8
	ENSG00000198682	PAPSS2	ENSG00000196975	ANXA4	ENSG00000165383	LRRC18	ENSG00000244005	NFS1	ENSG00000249158	PCDHA11	ENSG00000162894	FCMR	ENSG00000197410	DCHS2	ENSG00000112394	SLC16A10	ENSG00000174963	ZIC4	ENSG00000138829	FBN2
	ENSG00000157131	C8A	ENSG00000156453	PCDH1	ENSG00000204264	PSMB8	ENSG00000157978	LDLRAP1	ENSG00000204839	MROH6	ENSG00000158715	SLC45A3	ENSG00000196832	OR11G2	ENSG00000095574	IKZF5	ENSG00000143520	FLG2	ENSG00000197721	CR1L
	ENSG00000198924	DCLRE1A	ENSG00000180316	PNPLA1	ENSG00000168477	TNXB	ENSG00000090889	KIF4A	ENSG00000172046	USP19	ENSG00000131018	SYNE1	ENSG00000114416	FXR1	ENSG00000138162	TACC2	ENSG00000169758	TMEM266	ENSG00000163312	HELQ
	ENSG00000198934	MAGEE1	ENSG00000126822	PLEKHG3	ENSG00000137634	NXPE4	ENSG00000142661	MYOM3	ENSG00000188162	OTOG	ENSG00000133067	LGR6	ENSG00000082684	SEMA5B	ENSG00000143374	TARS2	ENSG00000059145	UNKL	ENSG00000145555	MYO10
	ENSG00000198795	ZNF521	ENSG00000167395	ZNF646	ENSG00000169071	ROR2	ENSG00000155659	VSIG4	ENSG00000157927	RADIL	ENSG00000135837	CEP350	ENSG00000180257	ZNF816	ENSG00000121634	GJA8	ENSG00000187741	FANCA	ENSG00000146067	FAM193B
	ENSG00000198797	BRINP2	ENSG00000073712	FERMT2	ENSG00000065526	SPEN	ENSG00000157637	SLC38A10	ENSG00000170262	MRAP	ENSG00000116147	TNR	ENSG00000196277	GRM7	ENSG00000132424	PNISR	ENSG00000168702	LRP1B	ENSG00000240694	PNMA2
	ENSG00000198912	C1orf174	ENSG00000171931	FBXW10	ENSG00000204442	FAM155A	ENSG00000125977	EIF2S2	ENSG00000183742	MACC1	ENSG00000112299	VNN1	ENSG00000176915	ANKLE2	ENSG00000143061	IGSF3	ENSG00000153820	SPHKAP	ENSG00000197892	KIF13B
	ENSG00000135040	NAA35	ENSG00000198346	ZNF813	ENSG00000204469	PRRC2A	ENSG00000236981	OR10G9	ENSG00000101353	MROH8	ENSG00000143224	PPOX	ENSG00000213782	DDX47	ENSG00000163393	SLC22A15	ENSG00000118690	ARMC2	ENSG00000188596	CFAP54
	ENSG00000198727	MT-CYB	ENSG00000169031	COL4A3	ENSG00000147082	CCNB3	ENSG00000136937	NCBP1	ENSG00000003147	ICA1	ENSG00000162723	SLAMF9	ENSG00000151655	ITIH2	ENSG00000203867	RBM20	ENSG00000134954	ETS1	ENSG00000149403	GRIK4
	ENSG00000080823	MOK	ENSG00000147576	ADHFE1	ENSG00000134900	TPP2	ENSG00000204356	NELFE	ENSG00000186153	WWOX	ENSG00000047936	ROS1	ENSG00000197013	ZNF429	ENSG00000198765	SYCP1	ENSG00000154240	CEP112	ENSG00000137501	SYTL2
	ENSG00000091483	FH	ENSG00000118900	UBN1	ENSG00000165113	GKAP1	ENSG00000162494	LRRC38	ENSG00000181588	MEX3D	ENSG00000163263	C1orf189	ENSG00000198053	SIRPA	ENSG00000065833	ME1	ENSG00000172530	BANP	ENSG00000197261	C6orf141
	ENSG00000143776	CDC42BPA	ENSG00000116044	NFE2L2	ENSG00000137337	MDC1	ENSG00000054938	CHRDL2	ENSG00000139410	SDSL	ENSG00000171811	CFAP46	ENSG00000009413	REV3L	ENSG00000085465	OVGP1	ENSG00000106278	PTPRZ1	ENSG00000081842	PCDHA6
	ENSG00000143768	LEFTY2	ENSG00000133422	MORC2	ENSG00000106772	PRUNE2	ENSG00000167755	KLK6	ENSG00000004846	ABCB5	ENSG00000148773	MKI67	ENSG00000118873	RAB3GAP2	ENSG00000196924	FLNA	ENSG00000157423	HYDIN	ENSG00000151503	NCAPD3
	ENSG00000196187	TMEM63A	ENSG00000108510	MED13	ENSG00000130940	CASZ1	ENSG00000080166	DCT	ENSG00000164199	ADGRV1	ENSG00000143631	FLG	ENSG00000180777	ANKRD30B	ENSG00000116266	STXBP3	ENSG00000173575	CHD2	ENSG00000140848	CPNE2
	ENSG00000136630	HLX	ENSG00000196914	ARHGEF12	ENSG00000147124	ZNF41	ENSG00000135048	TMEM2	ENSG00000137266	SLC22A23	ENSG00000159450	TCHH	ENSG00000175265	GOLGA8A	ENSG00000189195	BTBD8	ENSG00000160117	ANKLE1	ENSG00000115266	APC2
	ENSG00000203710	CR1	ENSG00000081138	CDH7	ENSG00000107338	SHB	ENSG00000179399	GPC5	ENSG00000152969	JAKMIP1	ENSG00000182898	TCHHL1	ENSG00000109339	MAPK10	ENSG00000137960	GIPC2	ENSG00000172716	SLFN11	ENSG00000235098	ANKRD65
	ENSG00000174529	TMEM81	ENSG00000104613	INTS10	ENSG00000122696	SLC25A51	ENSG00000178235	SLITRK1	ENSG00000197653	DNAH10	ENSG00000155111	CDK19	ENSG00000104818	CGB2	ENSG00000117054	ACADM	ENSG00000126803	HSPA2	ENSG00000146955	RAB19
	ENSG00000133056	PIK3C2B	ENSG00000088247	KHSRP	ENSG00000130226	DPP6	ENSG00000119139	TJP2	ENSG00000138385	SSB	ENSG00000163125	RPRD2	ENSG00000197705	KLHL14	ENSG00000170927	PKHD1	ENSG00000163932	PRKCD	ENSG00000134255	CEPT1
	ENSG00000131018	SYNE1	ENSG00000160200	CBS	ENSG00000107611	CUBN	ENSG00000118922	KLF12	ENSG00000164080	RAD54L2	ENSG00000107651	SEC23IP	ENSG00000196218	RYR1	ENSG00000009694	TENM1	ENSG00000083290	ULK2	ENSG00000167657	DAPK3
	ENSG00000117139	KDM5B	ENSG00000163320	CGGBP1	ENSG00000152465	NMT2	ENSG00000124942	AHNAK	ENSG00000156414	TDRD9	ENSG00000057663	ATG5	ENSG00000198601	OR2M2	ENSG00000196284	SUPT3H	ENSG00000079974	RABL2B	ENSG00000135439	AGAP2
	ENSG00000177888	ZBTB41	ENSG00000204572	KRTAP5-10	ENSG00000198722	UNC13B	ENSG00000136147	PHF11	ENSG00000182132	KCNIP1	ENSG00000112238	PRDM13	ENSG00000221866	PLXNA4	ENSG00000026559	KCNG1	ENSG00000073150	PANX2	ENSG00000198324	FAM109A
	ENSG00000066279	ASPM	ENSG00000251664	PCDHA12	ENSG00000198814	GK	ENSG00000205038	PKHD1L1	ENSG00000132297	HHLA1	ENSG00000139218	SCAF11	ENSG00000126259	KIRREL2	ENSG00000124198	ARFGEF2	ENSG00000103534	TMC5	ENSG00000257335	MGAM
	ENSG00000116747	TROVE2	ENSG00000177994	C2orf73	ENSG00000172766	NAA16	ENSG00000145996	CDKAL1	ENSG00000224531	SMIM13	ENSG00000116824	CD2	ENSG00000134762	DSC3	ENSG00000117472	TSPAN1	ENSG00000156968	MPV17L	ENSG00000137070	IL11RA
	ENSG00000146414	SHPRH	ENSG00000061492	WNT8A	ENSG00000185915	KLHL34	ENSG00000165623	UCMA	ENSG00000236334	PPIAL4G	ENSG00000143061	IGSF3	ENSG00000239732	TLR9	ENSG00000127124	HIVEP3	ENSG00000166669	ATF7IP2	ENSG00000258818	RNASE4
	ENSG00000162779	AXDND1	ENSG00000214842	RAD51AP2	ENSG00000205339	IPO7	ENSG00000131437	KIF3A	ENSG00000164219	PGGT1B	ENSG00000146282	RARS2	ENSG00000116221	MRPL37	ENSG00000188786	MTF1	ENSG00000010295	IFFO1	ENSG00000165795	NDRG2
	ENSG00000116147	TNR	ENSG00000142197	DOPEY2	ENSG00000096696	DSP	ENSG00000123240	OPTN	ENSG00000114841	DNAH1	ENSG00000163349	HIPK1	ENSG00000132554	RGS22	ENSG00000163873	GRIK3	ENSG00000140993	TIGD7	ENSG00000034053	APBA2
	ENSG00000198734	F5	ENSG00000139915	MDGA2	ENSG00000145945	FAM50B	ENSG00000101323	HAO1	ENSG00000184313	MROH7	ENSG00000112837	TBX18	ENSG00000109625	CPZ	ENSG00000102290	PCDH11X	ENSG00000133612	AGAP3	ENSG00000181827	RFX7
	ENSG00000117152	RGS4	ENSG00000188162	OTOG	ENSG00000138080	EMILIN1	ENSG00000125872	LRRN4	ENSG00000258405	ZNF578	ENSG00000156374	PCGF6	ENSG00000197629	MPEG1	ENSG00000121904	CSMD2	ENSG00000214063	TSPAN4	ENSG00000171914	TLN2
	ENSG00000118523	CTGF	ENSG00000196689	TRPV1	ENSG00000124570	SERPINB6	ENSG00000188157	AGRN	ENSG00000167110	GOLGA2	ENSG00000065135	GNAI3	ENSG00000151914	DST	ENSG00000136935	GOLGA1	ENSG00000126001	CEP250	ENSG00000262576	PCDHGA4
	ENSG00000132718	SYT11	ENSG00000183354	KIAA2026	ENSG00000178031	ADAMTSL1	ENSG00000140859	KIFC3	ENSG00000147642	SYBU	ENSG00000107862	GBF1	ENSG00000116157	GPX7	ENSG00000148204	CRB2	ENSG00000100154	TTC28	ENSG00000141376	BCAS3
	ENSG00000160691	SHC1	ENSG00000215301	DDX3X	ENSG00000139514	SLC7A1	ENSG00000133110	POSTN	ENSG00000173114	LRRN3	ENSG00000243509	TNFRSF6B	ENSG00000198739	LRRTM3	ENSG00000121753	ADGRB2	ENSG00000181143	MUC16	ENSG00000155657	TTN
	ENSG00000171811	CFAP46	ENSG00000092200	RPGRIP1	ENSG00000188996	HUS1B	ENSG00000058091	CDK14	ENSG00000206069	TMEM211	ENSG00000166167	BTRC	ENSG00000212907	MT-ND4L	ENSG00000056586	RC3H2	ENSG00000214414	TRIM77	ENSG00000171051	FPR1
	ENSG00000163207	IVL	ENSG00000100031	GGT1	ENSG00000122033	MTIF3	ENSG00000188158	NHS	ENSG00000174611	KY	ENSG00000198691	ABCA4	ENSG00000198888	MT-ND1	ENSG00000182010	RTKN2	ENSG00000171988	JMJD1C	ENSG00000105357	MYH14
	ENSG00000187180	LCE2C	ENSG00000250423	KIAA1210	ENSG00000110665	C11orf21	ENSG00000073910	FRY	ENSG00000226479	TMEM185B	ENSG00000213341	CHUK	ENSG00000171467	ZNF318	ENSG00000244462	RBM12	ENSG00000092148	HECTD1	ENSG00000170959	DCDC1
	ENSG00000163156	SCNM1	ENSG00000066032	CTNNA2	ENSG00000153707	PTPRD	ENSG00000087842	PIR	ENSG00000237440	ZNF737	ENSG00000188107	EYS	ENSG00000164651	SP8	ENSG00000204175	GPRIN2	ENSG00000101773	RBBP8	ENSG00000134817	APLNR
	ENSG00000163125	RPRD2	ENSG00000133020	MYH8	ENSG00000196208	GREB1	ENSG00000132522	GPS2	ENSG00000189056	RELN	ENSG00000186376	ZNF75D	ENSG00000198793	MTOR	ENSG00000165733	BMS1	ENSG00000215217	C5orf49
	ENSG00000085377	PREP	ENSG00000157168	NRG1	ENSG00000106993	CDC37L1	ENSG00000152520	PAN3	ENSG00000187980	PLA2G2C	ENSG00000112175	BMP5	ENSG00000158458	NRG2	ENSG00000157654	PALM2-AKAP2	ENSG00000092200	RPGRIP1
	ENSG00000159164	SV2A	ENSG00000069020	MAST4	ENSG00000113456	RAD1	ENSG00000182162	P2RY8	ENSG00000168016	TRANK1	ENSG00000124203	ZNF831	ENSG00000198795	ZNF521	ENSG00000158825	CDA	ENSG00000167077	MEI1
	ENSG00000112249	ASCC3	ENSG00000126870	WDR60	ENSG00000240654	C1QTNF9	ENSG00000169347	GP2	ENSG00000196466	ZNF799	ENSG00000087460	GNAS	ENSG00000198804	MT-CO1	ENSG00000159423	ALDH4A1	ENSG00000165966	PDZRN4
	ENSG00000175535	PNLIP	ENSG00000100109	TFIP11	ENSG00000185774	KCNIP4	ENSG00000075673	ATP12A	ENSG00000166025	AMOTL1	ENSG00000183631	PRR32	ENSG00000198785	GRIN3A	ENSG00000204348	DXO	ENSG00000133794	ARNTL
	ENSG00000185515	BRCC3	ENSG00000221813	OR6B1	ENSG00000205978	NYNRIN	ENSG00000185053	SGCZ	ENSG00000158528	PPP1R9A	ENSG00000157211	CDCP2	ENSG00000143297	FCRL5	ENSG00000179002	TAS1R2	ENSG00000084774	CAD
	ENSG00000111880	RNGTT	ENSG00000221977	OR4E2	ENSG00000206536	OR5K3	ENSG00000151835	SACS	ENSG00000204946	ZNF783	ENSG00000196396	PTPN1	ENSG00000162062	TEDC2	ENSG00000127081	ZNF484	ENSG00000068878	PSME4
	ENSG00000177551	NHLH2	ENSG00000196659	TTC30B	ENSG00000135052	GOLM1	ENSG00000183638	RP1L1	ENSG00000228672	PROB1	ENSG00000169213	RAB3B	ENSG00000198879	SFMBT2	ENSG00000058453	CROCC	ENSG00000115762	PLEKHB2
	ENSG00000188994	ZNF292	ENSG00000176058	TPRN	ENSG00000136011	STAB2	ENSG00000165474	GJB2	ENSG00000166912	MTMR10	ENSG00000148688	RPP30	ENSG00000198938	MT-CO3	ENSG00000204388	HSPA1B	ENSG00000185737	NRG3
	ENSG00000148835	TAF5	ENSG00000157999	ANKRD61	ENSG00000183977	PP2D1	ENSG00000109685	NSD2	ENSG00000179869	ABCA13	ENSG00000158470	B4GALT5	ENSG00000203666	EFCAB2	ENSG00000187240	DYNC2H1	ENSG00000173239	LIPM
	ENSG00000196924	FLNA	ENSG00000163092	XIRP2	ENSG00000164197	RNF180	ENSG00000166960	CCDC178	ENSG00000225614	ZNF469	ENSG00000204022	LIPJ	ENSG00000143702	CEP170	ENSG00000065526	SPEN	ENSG00000119630	PGF
	ENSG00000060718	COL11A1	ENSG00000159784	FAM131B	ENSG00000155827	RNF20	ENSG00000204657	OR2H2	ENSG00000133401	PDZD2	ENSG00000124126	PREX1	ENSG00000091483	FH	ENSG00000162458	FBLIM1	ENSG00000164199	ADGRV1
	ENSG00000189195	BTBD8	ENSG00000152127	MGAT5	ENSG00000198838	RYR3	ENSG00000143520	FLG2	ENSG00000243156	MICAL3	ENSG00000085999	RAD54L	ENSG00000198626	RYR2	ENSG00000187498	COL4A1	ENSG00000197077	KIAA1671
	ENSG00000143032	BARHL2	ENSG00000213901	SLC23A3	ENSG00000089169	RPH3A	ENSG00000172478	C2orf54	ENSG00000150995	ITPR1	ENSG00000085998	POMGNT1	ENSG00000116574	RHOU	ENSG00000077420	APBB1IP	ENSG00000113916	BCL6
	ENSG00000155966	AFF2	ENSG00000144741	SLC25A26	ENSG00000168702	LRP1B	ENSG00000154237	LRRK1	ENSG00000234284	ZNF879	ENSG00000124151	NCOA3	ENSG00000181873	IBA57	ENSG00000137337	MDC1	ENSG00000105889	STEAP1B
	ENSG00000137975	CLCA2	ENSG00000166153	DEPDC4	ENSG00000101680	LAMA1	ENSG00000188522	FAM83G	ENSG00000116690	PRG4	ENSG00000243710	CFAP57	ENSG00000143801	PSEN2	ENSG00000125798	FOXA2	ENSG00000133454	MYO18B
	ENSG00000171502	COL24A1	ENSG00000082269	FAM135A	ENSG00000080224	EPHA6	ENSG00000198838	RYR3	ENSG00000157106	SMG1	ENSG00000049089	COL9A2	ENSG00000164488	DACT2	ENSG00000179528	LBX2	ENSG00000163492	CCDC141
	ENSG00000117174	ZNHIT6	ENSG00000136367	ZFHX2	ENSG00000115935	WIPF1	ENSG00000168702	LRP1B	ENSG00000124003	MOGAT1	ENSG00000102290	PCDH11X	ENSG00000203697	CAPN8	ENSG00000188243	COMMD6	ENSG00000169432	SCN9A
	ENSG00000188107	EYS	ENSG00000115593	SMYD1	ENSG00000197142	ACSL5	ENSG00000015133	CCDC88C	ENSG00000233041	PHGR1	ENSG00000102271	KLHL4	ENSG00000054392	HHAT	ENSG00000169605	GKN1	ENSG00000198925	ATG9A
	ENSG00000151914	DST	ENSG00000146776	ATXN7L1	ENSG00000073921	PICALM	ENSG00000181007	ZFP82	ENSG00000144426	NBEAL1	ENSG00000196090	PTPRT	ENSG00000174059	CD34	ENSG00000213214	ARHGEF35	ENSG00000106066	CPVL
	ENSG00000077254	USP33	ENSG00000114841	DNAH1	ENSG00000160145	KALRN	ENSG00000138378	STAT4	ENSG00000058272	PPP1R12A	ENSG00000124177	CHD6	ENSG00000143479	DYRK3	ENSG00000205089	CCNI2	ENSG00000154269	ENPP3
	ENSG00000117054	ACADM	ENSG00000182111	ZNF716	ENSG00000112759	SLC29A1	ENSG00000161267	BDH1	ENSG00000189186	DCAF8L2	ENSG00000136859	ANGPTL2	ENSG00000198625	MDM4	ENSG00000133858	ZFC3H1	ENSG00000251322	SHANK3
	ENSG00000259030	FPGT-TNNI3K	ENSG00000196569	LAMA2	ENSG00000138468	SENP7	ENSG00000161547	SRSF2	ENSG00000232125	DYTN	ENSG00000162521	RBBP4	ENSG00000135828	RNASEL	ENSG00000205126	ACCSL	ENSG00000160953	MUM1
	ENSG00000087495	PHACTR3	ENSG00000154358	OBSCN	ENSG00000184500	PROS1	ENSG00000197177	ADGRA1	ENSG00000136527	TRA2B	ENSG00000067177	PHKA1	ENSG00000135835	KIAA1614	ENSG00000188157	AGRN	ENSG00000171877	FRMD5
	ENSG00000187140	FOXD3	ENSG00000188738	FSIP2	ENSG00000196159	FAT4	ENSG00000196358	NTNG2	ENSG00000161133	USP41	ENSG00000244462	RBM12	ENSG00000057252	SOAT1	ENSG00000158125	XDH	ENSG00000140553	UNC45A
	ENSG00000170927	PKHD1	ENSG00000215474	SKOR2	ENSG00000172716	SLFN11	ENSG00000206530	CFAP44	ENSG00000196531	NACA	ENSG00000148229	POLE3	ENSG00000116191	RALGPS2	ENSG00000137074	APTX	ENSG00000212123	PRR22
	ENSG00000132855	ANGPTL3	ENSG00000186908	ZDHHC17	ENSG00000213588	ZBTB9	ENSG00000156920	ADGRG4	ENSG00000145888	GLRA1	ENSG00000158062	UBXN11	ENSG00000112282	MED23	ENSG00000173698	ADGRG2	ENSG00000223510	CDRT15
	ENSG00000157211	CDCP2	ENSG00000159314	ARHGAP27	ENSG00000073712	FERMT2	ENSG00000196159	FAT4	ENSG00000227471	AKR1B15	ENSG00000142675	CNKSR1	ENSG00000132681	ATP1A4	ENSG00000175518	UBQLNL	ENSG00000215186	GOLGA6B
	ENSG00000148408	CACNA1B	ENSG00000070961	ATP2B1	ENSG00000106571	GLI3	ENSG00000156697	UTP14A	ENSG00000169760	NLGN1	ENSG00000204178	MACO1	ENSG00000085552	IGSF9	ENSG00000084754	HADHA	ENSG00000198010	DLGAP2
	ENSG00000108231	LGI1	ENSG00000189056	RELN	ENSG00000111716	LDHB	ENSG00000149499	EML3	ENSG00000158258	CLSTN2	ENSG00000177283	FZD8	ENSG00000116539	ASH1L	ENSG00000164946	FREM1	ENSG00000005108	THSD7A
	ENSG00000174348	PODN	ENSG00000214700	C12orf71	ENSG00000166783	MARF1	ENSG00000094880	CDC23	ENSG00000102804	TSC22D1	ENSG00000142798	HSPG2	ENSG00000163344	PMVK	ENSG00000100678	SLC8A3	ENSG00000196184	OR10J1
	ENSG00000204006	C1orf185	ENSG00000102445	RUBCNL	ENSG00000139083	ETV6	ENSG00000147206	NXF3	ENSG00000283154	IQCJ-SCHIP1	ENSG00000198502	HLA-DRB5	ENSG00000164451	CALHM4	ENSG00000185736	ADARB2	ENSG00000095110	NXPE1
	ENSG00000162373	BEND5	ENSG00000007237	GAS7	ENSG00000183454	GRIN2A	ENSG00000138639	ARHGAP24	ENSG00000145113	MUC4	ENSG00000158816	VWA5B1	ENSG00000203784	LELP1	ENSG00000205726	ITSN1	ENSG00000188738	FSIP2
	ENSG00000186094	AGBL4	ENSG00000226650	KIF4B	ENSG00000010295	IFFO1	ENSG00000138311	ZNF365	ENSG00000085276	MECOM	ENSG00000102302	FGD1	ENSG00000163141	BNIPL	ENSG00000132932	ATP8A2	ENSG00000159884	CCDC107
	ENSG00000130720	FIBCD1	ENSG00000168280	KIF5C	ENSG00000083168	KAT6A	ENSG00000138674	SEC31A	ENSG00000144893	MED12L	ENSG00000204344	STK19	ENSG00000164494	PDSS2	ENSG00000150712	MTMR12	ENSG00000135540	NHSL1
	ENSG00000204060	FOXO6	ENSG00000179869	ABCA13	ENSG00000133612	AGAP3	ENSG00000184788	SATL1	ENSG00000150722	PPP1R1C	ENSG00000152254	G6PC2	ENSG00000043591	ADRB1	ENSG00000183638	RP1L1	ENSG00000085982	USP40
	ENSG00000124159	MATN4	ENSG00000119559	C19orf25	ENSG00000154928	EPHB1	ENSG00000115232	ITGA4	ENSG00000136522	MRPL47	ENSG00000136531	SCN2A	ENSG00000025039	RRAGD	ENSG00000151062	CACNA2D4	ENSG00000161800	RACGAP1
	ENSG00000084073	ZMPSTE24	ENSG00000225614	ZNF469	ENSG00000099991	CABIN1	ENSG00000160294	MCM3AP	ENSG00000227124	ZNF717	ENSG00000127081	ZNF484	ENSG00000188994	ZNF292	ENSG00000211455	STK38L	ENSG00000115896	PLCL1
	ENSG00000136877	FPGS	ENSG00000178809	TRIM73	ENSG00000172748	ZNF596	ENSG00000154134	ROBO3	ENSG00000010322	NISCH	ENSG00000127083	OMD	ENSG00000168710	AHCYL1	ENSG00000171094	ALK	ENSG00000134042	MRO
	ENSG00000244122	UGT1A7	ENSG00000144406	UNC80	ENSG00000104885	DOT1L	ENSG00000142185	TRPM2	ENSG00000188848	BEND4	ENSG00000171456	ASXL1	ENSG00000214357	NEURL1B	ENSG00000197599	CCDC154	ENSG00000105298	CACTIN
	ENSG00000134684	YARS	ENSG00000152700	SAR1B	ENSG00000133106	EPSTI1	ENSG00000244752	CRYBB2	ENSG00000145147	SLIT2	ENSG00000101350	KIF3B	ENSG00000168765	GSTM4	ENSG00000106105	GARS	ENSG00000219481	NBPF1
	ENSG00000136931	NR5A1	ENSG00000206562	METTL6	ENSG00000140481	CCDC33	ENSG00000214414	TRIM77	ENSG00000151388	ADAMTS12	ENSG00000065526	SPEN	ENSG00000143028	SYPL2	ENSG00000121335	PRB2	ENSG00000010539	ZNF200
	ENSG00000147174	GCNA	ENSG00000151773	CCDC122	ENSG00000182670	TTC3	ENSG00000114541	FRMD4B	ENSG00000109133	TMEM33	ENSG00000130045	NXNL2	ENSG00000135312	HTR1B	ENSG00000168702	LRP1B	ENSG00000030419	IKZF2
	ENSG00000197444	OGDHL	ENSG00000185842	DNAH14	ENSG00000197535	MYO5A	ENSG00000144747	TMF1	ENSG00000138658	ZGRF1	ENSG00000178795	GDPD4	ENSG00000198910	L1CAM	ENSG00000130559	CAMSAP1	ENSG00000181234	TMEM132C
	ENSG00000138835	RGS3	ENSG00000224940	PRRT4	ENSG00000197241	SLC2A7	ENSG00000253846	PCDHGA10	ENSG00000113430	IRX4	ENSG00000148482	SLC39A12	ENSG00000162631	NTNG1	ENSG00000185038	MROH2A	ENSG00000007314	SCN4A
	ENSG00000106868	SUSD1	ENSG00000085831	TTC39A	ENSG00000165124	SVEP1	ENSG00000214842	RAD51AP2	ENSG00000176406	RIMS2	ENSG00000136738	STAM	ENSG00000162669	HFM1	ENSG00000172116	CD8B	ENSG00000197948	FCHSD1
	ENSG00000125998	FAM83C	ENSG00000204449	TRIM49C	ENSG00000100346	CACNA1I	ENSG00000139915	MDGA2	ENSG00000197603	C5orf42	ENSG00000146039	SLC17A4	ENSG00000172987	HPSE2	ENSG00000167393	PPP2R3B	ENSG00000231924	PSG1
	ENSG00000227057	WDR46	ENSG00000006118	TMEM132A	ENSG00000106536	POU6F2	ENSG00000189051	RNF222	ENSG00000203952	CCDC160	ENSG00000122707	RECK	ENSG00000188107	EYS	ENSG00000204577	LILRB3	ENSG00000115355	CCDC88A
	ENSG00000204231	RXRB	ENSG00000107099	DOCK8	ENSG00000128311	TST	ENSG00000171495	MROH2B	ENSG00000253731	PCDHGA6	ENSG00000147050	KDM6A	ENSG00000112200	ZNF451	ENSG00000142541	RPL13A	ENSG00000115271	GCA
	ENSG00000204248	COL11A2	ENSG00000146648	EGFR	ENSG00000156687	UNC5D	ENSG00000170262	MRAP	ENSG00000113262	GRM6	ENSG00000205038	PKHD1L1	ENSG00000137960	GIPC2	ENSG00000198612	COPS8	ENSG00000133657	ATP13A3
	ENSG00000165029	ABCA1	ENSG00000003402	CFLAR	ENSG00000100280	AP1B1	ENSG00000180530	NRIP1	ENSG00000155508	CNOT8	ENSG00000008128	CDK11A	ENSG00000152763	WDR78	ENSG00000114346	ECT2	ENSG00000130038	CRACR2A
	ENSG00000204262	COL5A2	ENSG00000227471	AKR1B15	ENSG00000164199	ADGRV1	ENSG00000189169	KRTAP10-12	ENSG00000120907	ADRA1A	ENSG00000205108	FAM205A	ENSG00000096093	EFHC1	ENSG00000123636	BAZ2B	ENSG00000273540	AGBL1
	ENSG00000184083	FAM120C	ENSG00000073331	ALPK1	ENSG00000182326	C1S	ENSG00000172915	NBEA	ENSG00000164756	SLC30A8	ENSG00000198814	GK	ENSG00000087460	GNAS	ENSG00000135338	LCA5	ENSG00000164022	AIMP1
	ENSG00000196305	IARS	ENSG00000135976	ANKRD36	ENSG00000164649	CDCA7L	ENSG00000171587	DSCAM	ENSG00000055163	CYFIP2	ENSG00000089199	CHGB	ENSG00000170927	PKHD1	ENSG00000042317	SPATA7	ENSG00000269343	ZNF587B
	ENSG00000171456	ASXL1	ENSG00000168631	DPCR1	ENSG00000169519	METTL15	ENSG00000179023	KLHDC7A	ENSG00000135299	ANKRD6	ENSG00000101868	POLA1	ENSG00000009694	TENM1	ENSG00000115364	MRPL19	ENSG00000160111	CPAMD8
	ENSG00000187240	DYNC2H1	ENSG00000145113	MUC4	ENSG00000175161	CADM2	ENSG00000196748	CLPSL2	ENSG00000204764	RANBP17	ENSG00000005889	ZFX	ENSG00000183918	SH2D1A	ENSG00000135637	CCDC142	ENSG00000143847	PPFIA4
	ENSG00000162460	TMEM82	ENSG00000164675	IQUB	ENSG00000197653	DNAH10	ENSG00000106633	GCK	ENSG00000166788	SAAL1	ENSG00000105821	DNAJC2	ENSG00000162598	C1orf87	ENSG00000196159	FAT4	ENSG00000149091	DGKZ
	ENSG00000204469	PRRC2A	ENSG00000163714	U2SURP	ENSG00000163092	XIRP2	ENSG00000144045	DQX1	ENSG00000214787	MS4A4E	ENSG00000089057	SLC23A2	ENSG00000059573	ALDH18A1	ENSG00000205403	CFI	ENSG00000197057	DTHD1
	ENSG00000204472	AIF1	ENSG00000157445	CACNA2D3	ENSG00000130147	SH3BP4	ENSG00000156687	UNC5D	ENSG00000254997	KRTAP5-9	ENSG00000095951	HIVEP1	ENSG00000173145	NOC3L	ENSG00000163932	PRKCD	ENSG00000144895	EIF2A
	ENSG00000125633	CCDC93	ENSG00000144724	PTPRG	ENSG00000169432	SCN9A	ENSG00000057935	MTA3	ENSG00000093144	ECHDC1	ENSG00000125817	CENPB	ENSG00000186188	FFAR4	ENSG00000094880	CDC23	ENSG00000090097	PCBP4
	ENSG00000196781	TLE1	ENSG00000136522	MRPL47	ENSG00000115233	PSMD14	ENSG00000110492	MDK	ENSG00000173898	SPTBN2	ENSG00000147894	C9orf72	ENSG00000138182	KIF20B	ENSG00000112984	KIF20A	ENSG00000145113	MUC4
	ENSG00000204610	TRIM15	ENSG00000100979	PLTP	ENSG00000157890	MEGF11	ENSG00000243244	STON1	ENSG00000134940	ACRV1	ENSG00000188379	IFNA2	ENSG00000130635	COL5A1	ENSG00000169375	SIN3A	ENSG00000109689	STIM2
	ENSG00000204642	HLA-F	ENSG00000198663	C6orf89	ENSG00000137474	MYO7A	ENSG00000100288	CHKB	ENSG00000124493	GRM4	ENSG00000139219	COL2A1	ENSG00000125485	DDX31	ENSG00000129292	PHF20L1	ENSG00000144893	MED12L
	ENSG00000179399	GPC5	ENSG00000170412	GPRC5C	ENSG00000177483	RBM44	ENSG00000162849	KIF26B	ENSG00000105289	TJP3	ENSG00000151632	AKR1C2	ENSG00000185303	SFTPA2	ENSG00000172164	SNTB1	ENSG00000197024	ZNF398
	ENSG00000204694	OR11A1	ENSG00000136274	NACAD	ENSG00000205593	DENND6B	ENSG00000183762	KREMEN1	ENSG00000055483	USP36	ENSG00000164975	SNAPC3	ENSG00000151208	DLG5	ENSG00000110888	CAPRIN2	ENSG00000152910	CNTNAP4
	ENSG00000152192	POU4F1	ENSG00000163746	PLSCR2	ENSG00000160439	RDH13	ENSG00000177398	UMODL1	ENSG00000103510	KAT8	ENSG00000153914	SREK1	ENSG00000127124	HIVEP3	ENSG00000198105	ZNF248	ENSG00000144935	TRPC1
	ENSG00000119139	TJP2	ENSG00000187533	PRR27	ENSG00000232263	KRTAP25-1	ENSG00000221813	OR6B1	ENSG00000005810	MYCBP2	ENSG00000205642	VCX3B	ENSG00000127603	MACF1	ENSG00000169981	ZNF35	ENSG00000154721	JAM2
	ENSG00000007923	DNAJC11	ENSG00000075539	FRYL	ENSG00000186732	MPPED1	ENSG00000196730	DAPK1	ENSG00000176170	SPHK1	ENSG00000169059	VCX3A	ENSG00000132823	OSER1	ENSG00000083828	ZNF586	ENSG00000247746	USP51
	ENSG00000124942	AHNAK	ENSG00000170448	NFXL1	ENSG00000186442	KRT3	ENSG00000197653	DNAH10	ENSG00000134571	MYBPC3	ENSG00000103540	CCP110	ENSG00000137218	FRS3	ENSG00000179826	MRGPRX3	ENSG00000204970	PCDHA1
	ENSG00000167995	BEST1	ENSG00000171234	UGT2B7	ENSG00000196081	ZNF724	ENSG00000160703	NLRX1	ENSG00000178752	ERFE	ENSG00000135605	TEC	ENSG00000126733	DACH2	ENSG00000244482	LILRA6	ENSG00000197603	C5orf42
	ENSG00000077943	ITGA8	ENSG00000196782	MAML3	ENSG00000067560	RHOA	ENSG00000163092	XIRP2	ENSG00000185046	ANKS1B	ENSG00000120217	CD274	ENSG00000196090	PTPRT	ENSG00000139083	ETV6	ENSG00000118762	PKD2
	ENSG00000205038	PKHD1L1	ENSG00000130997	POLN	ENSG00000006788	MYH13	ENSG00000099338	CATSPERG	ENSG00000258102	MAP1LC3B2	ENSG00000150712	MTMR12	ENSG00000138316	ADAMTS14	ENSG00000106460	TMEM106B	ENSG00000218336	TENM3
	ENSG00000030066	NUP160	ENSG00000177453	NIM1K	ENSG00000184956	MUC6	ENSG00000187833	C2orf78	ENSG00000169554	ZEB2	ENSG00000178177	LCORL	ENSG00000112164	GLP1R	ENSG00000063169	BICRA	ENSG00000171503	ETFDH
	ENSG00000101333	PLCB4	ENSG00000170153	RNF150	ENSG00000196569	LAMA2	ENSG00000178199	ZC3H12D	ENSG00000135686	KLHL36	ENSG00000206075	SERPINB5	ENSG00000132793	LPIN3	ENSG00000110619	CARS	ENSG00000145555	MYO10
	ENSG00000198722	UNC13B	ENSG00000183117	CSMD1	ENSG00000090863	GLG1	ENSG00000172269	DPAGT1	ENSG00000174943	KCTD13	ENSG00000154781	CCDC174	ENSG00000122145	TBX22	ENSG00000197124	ZNF682	ENSG00000150471	ADGRL3
	ENSG00000165282	PIGO	ENSG00000120963	ZNF706	ENSG00000066735	KIF26A	ENSG00000163510	CWC22	ENSG00000262576	PCDHGA4	ENSG00000143520	FLG2	ENSG00000102383	ZDHHC15	ENSG00000107105	ELAVL2	ENSG00000253537	PCDHGA7
	ENSG00000221829	FANCG	ENSG00000184672	RALYL	ENSG00000148019	CEP78	ENSG00000123485	HJURP	ENSG00000091592	NLRP1	ENSG00000136011	STAB2	ENSG00000204116	CHIC1	ENSG00000080608	PUM3	ENSG00000253953	PCDHGB4
	ENSG00000123240	OPTN	ENSG00000160948	VPS28	ENSG00000188738	FSIP2	ENSG00000234745	HLA-B	ENSG00000197879	MYO1C	ENSG00000155093	PTPRN2	ENSG00000162526	TSSK3	ENSG00000196872	KIAA1211L	ENSG00000104517	UBR5
	ENSG00000205108	FAM205A	ENSG00000149292	TTC12	ENSG00000167861	HID1	ENSG00000186442	KRT3	ENSG00000262209	PCDHGB3	ENSG00000168702	LRP1B	ENSG00000160055	TMEM234	ENSG00000181143	MUC16	ENSG00000163866	SMIM12
	ENSG00000145476	CYP4V2	ENSG00000204962	PCDHA8	ENSG00000184640	SEPT9	ENSG00000196081	ZNF724	ENSG00000124813	RUNX2	ENSG00000130559	CAMSAP1	ENSG00000148204	CRB2	ENSG00000118492	ADGB	ENSG00000253506	NACA2
	ENSG00000089199	CHGB	ENSG00000204961	PCDHA9	ENSG00000189056	RELN	ENSG00000075711	DLG1	ENSG00000206043	C18orf63	ENSG00000179954	SSC5D	ENSG00000121753	ADGRB2	ENSG00000154928	EPHB1	ENSG00000179921	GPBAR1
	ENSG00000102174	PHEX	ENSG00000165490	DDIAS	ENSG00000022355	GABRA1	ENSG00000197123	ZNF679	ENSG00000171595	DNAI2	ENSG00000006071	ABCC8	ENSG00000112078	KCTD20	ENSG00000160200	CBS	ENSG00000040933	INPP4A
	ENSG00000189350	TOGARAM2	ENSG00000109971	HSPA8	ENSG00000127616	SMARCA4	ENSG00000198010	DLGAP2	ENSG00000105426	PTPRS	ENSG00000105619	TFPT	ENSG00000182010	RTKN2	ENSG00000206538	VGLL3	ENSG00000126016	AMOT
	ENSG00000006740	ARHGAP44	ENSG00000064763	FAR2	ENSG00000234438	KBTBD13	ENSG00000184956	MUC6	ENSG00000108946	PRKAR1A	ENSG00000104892	KLC3	ENSG00000130768	SMPDL3B	ENSG00000214782	MS4A18	ENSG00000166788	SAAL1
	ENSG00000133107	TRPC4	ENSG00000151838	CCDC175	ENSG00000183230	CTNNA3	ENSG00000005108	THSD7A	ENSG00000130175	PRKCSH	ENSG00000130340	SNX9	ENSG00000204149	AGAP6	ENSG00000171988	JMJD1C	ENSG00000165970	SLC6A5
	ENSG00000180138	CSNK1A1L	ENSG00000070601	FRMPD1	ENSG00000158528	PPP1R9A	ENSG00000196184	OR10J1			ENSG00000161267	BDH1	ENSG00000119314	PTBP3	ENSG00000188162	OTOG	ENSG00000028277	POU2F2
	ENSG00000134470	IL15RA	ENSG00000197837	HIST4H4	ENSG00000112787	FBRSL1	ENSG00000187535	IFT140			ENSG00000123636	BAZ2B	ENSG00000158008	EXTL1	ENSG00000188089	PLA2G4E	ENSG00000162241	SLC25A45
	ENSG00000139597	N4BP2L1	ENSG00000167447	SMG8	ENSG00000178386	ZNF223	ENSG00000137760	ALKBH8			ENSG00000164897	TMUB1	ENSG00000204186	ZDBF2	ENSG00000067900	ROCK1	ENSG00000023171	GRAMD1B
	ENSG00000169906	S100G	ENSG00000005810	MYCBP2	ENSG00000226650	KIF4B	ENSG00000189056	RELN			ENSG00000151572	ANO4	ENSG00000030304	MUSK	ENSG00000101353	MROH8	ENSG00000149115	TNKS1BP1
	ENSG00000107295	SH3GL2	ENSG00000100714	MTHFD1	ENSG00000179869	ABCA13	ENSG00000127616	SMARCA4			ENSG00000144061	NPHP1	ENSG00000138356	AOX1	ENSG00000159256	MORC3	ENSG00000161807	OR7G1
	ENSG00000146950	SHROOM2	ENSG00000258227	CLEC5A	ENSG00000189164	ZNF527	ENSG00000161204	ABCF3			ENSG00000137628	DDX60	ENSG00000204262	COL5A2	ENSG00000154654	NCAM2	ENSG00000130962	PRRG1
	ENSG00000180176	TH	ENSG00000165899	OTOGL	ENSG00000176406	RIMS2	ENSG00000235942	LCE6A			ENSG00000138468	SENP7	ENSG00000186191	BPIFB4	ENSG00000132763	MMACHC	ENSG00000185432	METTL7A
	ENSG00000185164	NOMO2	ENSG00000257335	MGAM	ENSG00000154310	TNIK	ENSG00000064012	CASP8			ENSG00000213445	SIPA1	ENSG00000204394	VARS	ENSG00000205268	PDE7A	ENSG00000187105	HEATR4
	ENSG00000111700	SLCO1B3	ENSG00000196465	MYL6B	ENSG00000028203	VEZT	ENSG00000147912	FBXO10			ENSG00000184500	PROS1	ENSG00000187240	DYNC2H1	ENSG00000138081	FBXO11	ENSG00000020577	SAMD4A
	ENSG00000074755	ZZEF1	ENSG00000187105	HEATR4	ENSG00000182077	PTCHD3	ENSG00000158528	PPP1R9A			ENSG00000171992	SYNPO	ENSG00000204442	FAM155A	ENSG00000160007	ARHGAP35	ENSG00000165861	ZFYVE1
	ENSG00000100150	DEPDC5	ENSG00000034053	APBA2	ENSG00000133657	ATP13A3	ENSG00000112139	MDGA1			ENSG00000179626	OR6C4	ENSG00000077420	APBB1IP	ENSG00000144045	DQX1	ENSG00000119684	MLH3
	ENSG00000122386	ZNF205	ENSG00000138606	SHF	ENSG00000144406	UNC80	ENSG00000106483	SFRP4			ENSG00000196159	FAT4	ENSG00000204544	MUC21	ENSG00000115970	THADA	ENSG00000100888	CHD8
	ENSG00000177030	DEAF1	ENSG00000198198	SZT2	ENSG00000164307	ERAP1	ENSG00000176406	RIMS2			ENSG00000205403	CFI	ENSG00000106772	PRUNE2	ENSG00000100280	AP1B1	ENSG00000157766	ACAN
	ENSG00000205978	NYNRIN	ENSG00000183914	DNAH2	ENSG00000184047	DIABLO	ENSG00000203747	FCGR3A			ENSG00000121270	ABCC11	ENSG00000204681	GABBR1	ENSG00000218819	TDRD15	ENSG00000007376	RPUSD1
	ENSG00000099960	SLC7A4	ENSG00000129204	USP6	ENSG00000185842	DNAH14	ENSG00000188293	IGFL1			ENSG00000101901	ALG13	ENSG00000088930	XRN2	ENSG00000132640	BTBD3	ENSG00000260230	FRRS1L
	ENSG00000163701	IL17RE	ENSG00000141627	DYM	ENSG00000157106	SMG1	ENSG00000165671	NSD1			ENSG00000138821	SLC39A8	ENSG00000187626	ZKSCAN4	ENSG00000002822	MAD1L1	ENSG00000169592	INO80E
	ENSG00000143520	FLG2	ENSG00000206432	TMEM200C	ENSG00000154479	CCDC173	ENSG00000180644	PRF1			ENSG00000149532	CPSF7	ENSG00000101343	CRNKL1	ENSG00000113916	BCL6	ENSG00000285043	ALDOA
	ENSG00000205309	NT5M	ENSG00000007255	TRAPPC6A	ENSG00000169181	GSG1L	ENSG00000064933	PMS1			ENSG00000132589	FLOT2	ENSG00000102554	KLF5	ENSG00000100109	TFIP11	ENSG00000261221	ZNF865
	ENSG00000155827	RNF20	ENSG00000197961	ZNF121	ENSG00000184465	WDR27	ENSG00000096872	IFT74			ENSG00000140006	WDR89	ENSG00000137124	ALDH1B1	ENSG00000196482	ESRRG	ENSG00000169344	UMOD
	ENSG00000134013	LOXL2	ENSG00000197256	KANK2	ENSG00000081803	CADPS2	ENSG00000170085	SIMC1			ENSG00000167395	ZNF646	ENSG00000148484	RSU1	ENSG00000071909	MYO3B	ENSG00000079432	CIC
	ENSG00000121335	PRB2	ENSG00000181626	ANKRD62	ENSG00000204613	TRIM10	ENSG00000234284	ZNF879			ENSG00000162620	LRRIQ3	ENSG00000125848	FLRT3	ENSG00000144218	AFF3	ENSG00000167723	TRPV3
	ENSG00000136535	TBR1	ENSG00000130175	PRKCSH	ENSG00000079337	RAPGEF3	ENSG00000173809	TDRD12			ENSG00000147724	FAM135B	ENSG00000205038	PKHD1L1	ENSG00000228300	C19orf24	ENSG00000154217	PITPNC1
	ENSG00000179954	SSC5D	ENSG00000108984	MAP2K6	ENSG00000164659	KIAA1324L	ENSG00000157106	SMG1			ENSG00000163739	CXCL1	ENSG00000008128	CDK11A	ENSG00000137474	MYO7A	ENSG00000011258	MBTD1
	ENSG00000101680	LAMA1	ENSG00000155657	TTN	ENSG00000134532	SOX5	ENSG00000213759	UGT2B11			ENSG00000160808	MYL3	ENSG00000205116	TMEM88B	ENSG00000132321	IQCA1	ENSG00000160888	IER2
	ENSG00000174948	GPR149	ENSG00000198131	ZNF544	ENSG00000170959	DCDC1	ENSG00000205356	TECPR1			ENSG00000166415	WDR72	ENSG00000205126	ACCSL	ENSG00000196604	POTEF	ENSG00000256771	ZNF253
	ENSG00000185038	MROH2A	ENSG00000196350	ZNF729	ENSG00000182168	UNC5C	ENSG00000143847	PPFIA4			ENSG00000107863	ARHGAP21	ENSG00000102763	VWA8	ENSG00000166619	BLCAP	ENSG00000189144	ZNF573
	ENSG00000187175	KRTAP12-1	ENSG00000130751	NPAS1	ENSG00000136527	TRA2B	ENSG00000132510	KDM6B			ENSG00000169031	COL4A3	ENSG00000131591	C1orf159	ENSG00000185864	NPIPB4	ENSG00000155657	TTN
	ENSG00000204673	AKT1S1	ENSG00000139718	SETD1B	ENSG00000006118	TMEM132A	ENSG00000143889	HNRNPLL			ENSG00000100473	COCH	ENSG00000120662	MTRF1	ENSG00000177683	THAP5	ENSG00000267041	ZNF850
	ENSG00000197177	ADGRA1			ENSG00000204740	MALRD1	ENSG00000146809	ASB15			ENSG00000111653	ING4	ENSG00000137080	IFNA21	ENSG00000088053	GP6	ENSG00000170959	DCDC1
	ENSG00000151704	KCNJ1			ENSG00000169991	IFFO2	ENSG00000134532	SOX5			ENSG00000008323	PLEKHG6	ENSG00000099364	FBXL19	ENSG00000186442	KRT3	ENSG00000161677	JOSD2
	ENSG00000154265	ABCA5			ENSG00000170807	LMOD2	ENSG00000149311	ATM			ENSG00000092051	JPH4	ENSG00000138080	EMILIN1	ENSG00000149177	PTPRJ	ENSG00000142449	FBN3
	ENSG00000106278	PTPRZ1			ENSG00000110497	AMBRA1	ENSG00000186952	TMEM232			ENSG00000107105	ELAVL2	ENSG00000215305	VPS16	ENSG00000155744	FAM126B	ENSG00000130518	IQCN
	ENSG00000128573	FOXP2			ENSG00000145113	MUC4	ENSG00000228198	OR2M3			ENSG00000126001	CEP250	ENSG00000110665	C11orf21	ENSG00000058335	RASGRF1	ENSG00000139718	SETD1B
	ENSG00000155256	ZFYVE27			ENSG00000243978	RTL9	ENSG00000137802	MAPKBP1			ENSG00000006459	KDM7A	ENSG00000138944	SHISAL1	ENSG00000205754	SLCO1B7
	ENSG00000196159	FAT4			ENSG00000162601	MYSM1	ENSG00000110497	AMBRA1			ENSG00000160255	ITGB2	ENSG00000100678	SLC8A3	ENSG00000167110	GOLGA2
	ENSG00000160117	ANKLE1			ENSG00000144893	MED12L	ENSG00000135976	ANKRD36			ENSG00000104760	FGL1	ENSG00000169347	GP2	ENSG00000151952	TMEM132D
	ENSG00000198720	ANKRD13B			ENSG00000227124	ZNF717	ENSG00000163659	TIPARP			ENSG00000099991	CABIN1	ENSG00000035928	RFC1	ENSG00000154358	OBSCN
	ENSG00000196247	ZNF107			ENSG00000168658	VWA3B	ENSG00000146426	TIAM2			ENSG00000214513	NOTO	ENSG00000205978	NYNRIN	ENSG00000005108	THSD7A
	ENSG00000146676	PURB			ENSG00000127463	EMC1	ENSG00000145113	MUC4			ENSG00000249158	PCDHA11	ENSG00000111218	PRMT8	ENSG00000169067	ACTBL2
	ENSG00000058404	CAMK2B			ENSG00000164867	NOS3	ENSG00000129007	CALML4			ENSG00000182670	TTC3	ENSG00000163607	GTPBP8	ENSG00000131747	TOP2A
	ENSG00000185104	FAF1			ENSG00000174125	TLR1	ENSG00000121871	SLITRK3			ENSG00000188517	COL25A1	ENSG00000196220	SRGAP3	ENSG00000174611	KY
	ENSG00000134551	PRH2			ENSG00000163138	PACRGL	ENSG00000119523	ALG2			ENSG00000142197	DOPEY2	ENSG00000136378	ADAMTS7	ENSG00000188738	FSIP2
	ENSG00000205810	KLRC3			ENSG00000173610	UGT2A1	ENSG00000131398	KCNC3			ENSG00000186487	MYT1L	ENSG00000111057	KRT18	ENSG00000011275	RNF216
	ENSG00000183044	ABAT			ENSG00000145147	SLIT2	ENSG00000165192	ASB11			ENSG00000205670	SMIM11A	ENSG00000136011	STAB2	ENSG00000250506	CDK3
	ENSG00000118900	UBN1			ENSG00000145526	CDH18	ENSG00000158092	NCK1			ENSG00000215041	NEURL4	ENSG00000197768	STPG3	ENSG00000187535	IFT140
	ENSG00000083168	KAT6A			ENSG00000118194	TNNT2	ENSG00000137203	TFAP2A			ENSG00000180626	ZNF594	ENSG00000156886	ITGAD	ENSG00000117859	OSBPL9
	ENSG00000160321	ZNF208			ENSG00000137460	FHDC1	ENSG00000242950	ERVW-1			ENSG00000215301	DDX3X	ENSG00000146267	FAXC	ENSG00000189056	RELN
	ENSG00000082805	ERC1			ENSG00000179046	TRIML2	ENSG00000165219	GAPVD1			ENSG00000172915	NBEA	ENSG00000166166	TRMT61A	ENSG00000144649	FAM198A
	ENSG00000007545	CRAMP1			ENSG00000143494	VASH2	ENSG00000170954	ZNF415			ENSG00000171587	DSCAM	ENSG00000153093	ACOXL	ENSG00000006468	ETV1
	ENSG00000184708	EIF4ENIF1			ENSG00000130477	UNC13A	ENSG00000138658	ZGRF1			ENSG00000154845	PPP4R1	ENSG00000167393	PPP2R3B	ENSG00000223638	RFPL4A
	ENSG00000126001	CEP250			ENSG00000183117	CSMD1	ENSG00000174473	GALNTL6			ENSG00000215568	GAB4	ENSG00000118156	ZNF541	ENSG00000181234	TMEM132C
	ENSG00000133422	MORC2			ENSG00000120963	ZNF706	ENSG00000072518	MARK2			ENSG00000068796	KIF2A	ENSG00000104884	ERCC2	ENSG00000223496	EXOSC6
	ENSG00000174206	C12orf66			ENSG00000166793	YPEL4	ENSG00000007062	PROM1			ENSG00000184178	SCFD2	ENSG00000249861	LGALS16	ENSG00000179869	ABCA13
	ENSG00000099991	CABIN1			ENSG00000204963	PCDHA7	ENSG00000217128	FNIP1			ENSG00000165124	SVEP1	ENSG00000166428	PLD4	ENSG00000115355	CCDC88A
	ENSG00000161813	LARP4			ENSG00000105639	JAK3	ENSG00000164334	FAM170A			ENSG00000227345	PARG	ENSG00000082438	COBLL1	ENSG00000164308	ERAP2
	ENSG00000104728	ARHGEF10			ENSG00000189167	ZAR1L	ENSG00000253731	PCDHGA6			ENSG00000196172	ZNF681	ENSG00000123636	BAZ2B	ENSG00000225614	ZNF469
	ENSG00000100038	TOP3B			ENSG00000215021	PHB2	ENSG00000253598	SLC10A5			ENSG00000138380	CARF	ENSG00000139372	TDG	ENSG00000198885	ITPRIPL1
	ENSG00000197467	COL13A1			ENSG00000160999	SH2B2	ENSG00000183117	CSMD1			ENSG00000133020	MYH8	ENSG00000151572	ANO4	ENSG00000120063	GNA13
	ENSG00000121797	CCRL2			ENSG00000124493	GRM4	ENSG00000157570	TSPAN18			ENSG00000168397	ATG4B	ENSG00000133640	LRRIQ1	ENSG00000243156	MICAL3
	ENSG00000214819	CDRT15L2			ENSG00000139438	FAM222A	ENSG00000169427	KCNK9			ENSG00000187715	KBTBD12	ENSG00000114554	PLXNA1	ENSG00000166866	MYO1A
	ENSG00000183773	AIFM3			ENSG00000256188	TAS2R30	ENSG00000104517	UBR5			ENSG00000164828	SUN1	ENSG00000144182	LIPT1	ENSG00000184389	A3GALT2
	ENSG00000183808	RBM12B			ENSG00000165409	TSHR	ENSG00000104365	IKBKB			ENSG00000164199	ADGRV1	ENSG00000145864	GABRB2	ENSG00000170085	SIMC1
	ENSG00000156273	BACH1			ENSG00000143190	POU2F1	ENSG00000104299	INTS9			ENSG00000113916	BCL6	ENSG00000196159	FAT4	ENSG00000163145	C1QTNF7
	ENSG00000154723	ATP5PF			ENSG00000142765	SYTL1	ENSG00000182674	KCNB2			ENSG00000244588	RAD21L1	ENSG00000094880	CDC23	ENSG00000141506	PIK3R5
	ENSG00000215372	ZNF705G			ENSG00000187783	TMEM72	ENSG00000198400	NTRK1			ENSG00000176771	NCKAP5	ENSG00000162620	LRRIQ3	ENSG00000164164	OTUD4
	ENSG00000172915	NBEA			ENSG00000139405	RITA1	ENSG00000149972	CNTN5			ENSG00000221994	ZNF630	ENSG00000147724	FAM135B	ENSG00000184465	WDR27
	ENSG00000163531	NFASC			ENSG00000257335	MGAM	ENSG00000204965	PCDHA5			ENSG00000105877	DNAH11	ENSG00000184788	SATL1	ENSG00000081803	CADPS2
	ENSG00000165124	SVEP1			ENSG00000196091	MYBPC1	ENSG00000170486	KRT72			ENSG00000153563	CD8A	ENSG00000079974	RABL2B	ENSG00000108448	TRIM16L
	ENSG00000066032	CTNNA2			ENSG00000188039	NWD1	ENSG00000175463	TBC1D10C			ENSG00000185269	NOTUM	ENSG00000154025	SLC5A10	ENSG00000140396	NCOA2
	ENSG00000109472	CPE			ENSG00000258839	MC1R	ENSG00000131023	LATS1			ENSG00000151164	RAD9B	ENSG00000106571	GLI3	ENSG00000114279	FGF12
	ENSG00000111886	GABRR2			ENSG00000100578	KIAA0586	ENSG00000135439	AGAP2			ENSG00000115649	CNPPD1	ENSG00000166833	NAV2	ENSG00000186952	TMEM232
	ENSG00000183023	SLC8A1			ENSG00000119684	MLH3	ENSG00000185046	ANKS1B			ENSG00000196151	WDSUB1	ENSG00000154678	PDE1C	ENSG00000117713	ARID1A
	ENSG00000135315	CEP162			ENSG00000100665	SERPINA4	ENSG00000196091	MYBPC1			ENSG00000163629	PTPN13	ENSG00000166415	WDR72	ENSG00000158258	CLSTN2
	ENSG00000105672	ETV2			ENSG00000068305	MEF2A	ENSG00000012504	NR1H4			ENSG00000155363	MOV10	ENSG00000244482	LILRA6	ENSG00000132026	RTBDN
	ENSG00000133020	MYH8			ENSG00000259207	ITGB3	ENSG00000139572	GPR84			ENSG00000107036	RIC1	ENSG00000063169	BICRA	ENSG00000145113	MUC4
	ENSG00000152689	RASGRP3			ENSG00000103067	ESRP2	ENSG00000188039	NWD1			ENSG00000068079	IFI35	ENSG00000160321	ZNF208	ENSG00000243978	RTL9
	ENSG00000142700	DMRTA2			ENSG00000174197	MGA	ENSG00000197555	SIPA1L1			ENSG00000166578	IQCD	ENSG00000092529	CAPN3	ENSG00000162813	BPNT1
	ENSG00000146555	SDK1			ENSG00000132361	CLUH	ENSG00000100888	CHD8			ENSG00000186442	KRT3	ENSG00000196408	NOXO1	ENSG00000149016	TUT1
	ENSG00000004846	ABCB5			ENSG00000262576	PCDHGA4	ENSG00000140368	PSTPIP1			ENSG00000136367	ZFHX2	ENSG00000181143	MUC16	ENSG00000168658	VWA3B
	ENSG00000130349	C6orf203			ENSG00000141086	CTRL	ENSG00000157766	ACAN			ENSG00000187189	TSPYL4	ENSG00000081138	CDH7	ENSG00000002933	TMEM176A
	ENSG00000164199	ADGRV1			ENSG00000187838	PLSCR3	ENSG00000171914	TLN2			ENSG00000066735	KIF26A	ENSG00000155974	GRIP1	ENSG00000177707	NECTIN3
	ENSG00000184113	CLDN5			ENSG00000238083	LRRC37A2	ENSG00000198198	SZT2			ENSG00000171316	CHD7	ENSG00000185304	RGPD2	ENSG00000136274	NACAD
	ENSG00000121957	GPSM2			ENSG00000160392	C19orf47	ENSG00000183914	DNAH2			ENSG00000170921	TANC2	ENSG00000161647	MPP3	ENSG00000000460	C1orf112
	ENSG00000126773	PCNX4			ENSG00000109063	MYH3	ENSG00000166292	TMEM100			ENSG00000168779	SHOX2	ENSG00000204889	KRT40	ENSG00000163138	PACRGL
	ENSG00000204406	MBD5			ENSG00000132016	C19orf57	ENSG00000198231	DDX42			ENSG00000186001	LRCH3	ENSG00000177200	CHD9	ENSG00000204970	PCDHA1
	ENSG00000184838	PRR16			ENSG00000197808	ZNF461	ENSG00000108786	HSD17B1			ENSG00000161800	RACGAP1	ENSG00000144747	TMF1	ENSG00000145526	CDH18
	ENSG00000133454	MYO18B			ENSG00000099821	POLRMT	ENSG00000131848	ZSCAN5A			ENSG00000112419	PHACTR2	ENSG00000251664	PCDHA12	ENSG00000197603	C5orf42
	ENSG00000176058	TPRN			ENSG00000188629	ZNF177	ENSG00000189144	ZNF573			ENSG00000189056	RELN	ENSG00000152234	ATP5F1A	ENSG00000155329	ZCCHC10
	ENSG00000081177	EXD2			ENSG00000155657	TTN	ENSG00000155657	TTN			ENSG00000159882	ZNF230	ENSG00000172296	SPTLC3	ENSG00000217128	FNIP1
	ENSG00000189362	NEMP2			ENSG00000105204	DYRK1B	ENSG00000171817	ZNF540			ENSG00000127616	SMARCA4	ENSG00000121797	CCRL2	ENSG00000074276	CDHR2
	ENSG00000197991	AL592490.1			ENSG00000142528	ZNF473	ENSG00000173988	LRRC63			ENSG00000225190	PLEKHM1	ENSG00000188517	COL25A1	ENSG00000218336	TENM3
	ENSG00000144535	DIS3L2			ENSG00000105357	MYH14	ENSG00000105499	PLA2G4C			ENSG00000205189	ZBTB10	ENSG00000186487	MYT1L	ENSG00000130997	POLN
	ENSG00000169432	SCN9A			ENSG00000142303	ADAMTS10	ENSG00000089847	ANKRD24			ENSG00000166105	GLB1L3	ENSG00000197535	MYO5A	ENSG00000169247	SH3TC2
	ENSG00000181555	SETD2			ENSG00000204611	ZNF616	ENSG00000105732	ZNF574			ENSG00000048052	HDAC9	ENSG00000183808	RBM12B	ENSG00000155158	TTC39B
	ENSG00000196604	POTEF			ENSG00000197497	ZNF665	ENSG00000124092	CTCFL			ENSG00000183230	CTNNA3	ENSG00000180071	ANKRD18A	ENSG00000109572	CLCN3
	ENSG00000020181	ADGRA2			ENSG00000186272	ZNF17	ENSG00000134207	SYT6			ENSG00000170100	ZNF778	ENSG00000133216	EPHB2	ENSG00000183137	CEP57L1
	ENSG00000166578	IQCD			ENSG00000139985	ADAM21					ENSG00000204946	ZNF783	ENSG00000172915	NBEA	ENSG00000130477	UNC13A
	ENSG00000163376	KBTBD8			ENSG00000203786	KPRP					ENSG00000112139	MDGA1	ENSG00000154654	NCAM2	ENSG00000169427	KCNK9
	ENSG00000174996	KLC2			ENSG00000051825	MPHOSPH9					ENSG00000223638	RFPL4A	ENSG00000215547	DEFB115	ENSG00000255408	PCDHA3
	ENSG00000149177	PTPRJ			ENSG00000134207	SYT6					ENSG00000133401	PDZD2	ENSG00000009724	MASP2	ENSG00000240694	PNMA2
	ENSG00000111199	TRPV4									ENSG00000083857	FAT1	ENSG00000165124	SVEP1	ENSG00000135299	ANKRD6
	ENSG00000136367	ZFHX2									ENSG00000159648	TEPP	ENSG00000100346	CACNA1I	ENSG00000166788	SAAL1
	ENSG00000157703	SVOPL									ENSG00000160111	CPAMD8	ENSG00000106536	POU6F2	ENSG00000213563	C8orf82
	ENSG00000102024	PLS3									ENSG00000164074	ABHD18	ENSG00000006652	IFRD1	ENSG00000214338	SOGA3
	ENSG00000182111	ZNF716									ENSG00000082482	KCNK2	ENSG00000220201	ZGLP1	ENSG00000110429	FBXO3
	ENSG00000198010	DLGAP2									ENSG00000116690	PRG4	ENSG00000180884	ZNF792	ENSG00000162241	SLC25A45
	ENSG00000154358	OBSCN									ENSG00000131951	LRRC9	ENSG00000146555	SDK1	ENSG00000014216	CAPN1
	ENSG00000196440	ARMCX4									ENSG00000104731	KLHDC4	ENSG00000164199	ADGRV1	ENSG00000187021	PNLIPRP1
	ENSG00000141258	SGSM2									ENSG00000176945	MUC20	ENSG00000179915	NRXN1	ENSG00000213906	LTB4R2
	ENSG00000083799	CYLD									ENSG00000204296	C6orf10	ENSG00000184838	PRR16	ENSG00000154114	TBCEL
	ENSG00000285077	ARHGAP11B									ENSG00000126856	PRDM7	ENSG00000169519	METTL15	ENSG00000177106	EPS8L2
	ENSG00000088888	MAVS									ENSG00000204613	TRIM10	ENSG00000122585	NPY	ENSG00000080854	IGSF9B
	ENSG00000127616	SMARCA4									ENSG00000235863	B3GALT4	ENSG00000133454	MYO18B	ENSG00000166444	ST5
	ENSG00000168016	TRANK1									ENSG00000124140	SLC12A5	ENSG00000221947	XKR9	ENSG00000165935	SMCO2
	ENSG00000102445	RUBCNL									ENSG00000197057	DTHD1	ENSG00000196862	RGPD4	ENSG00000102924	CBLN1
	ENSG00000166105	GLB1L3									ENSG00000213265	TSGA13	ENSG00000180336	MEIOC	ENSG00000188992	LIPI
	ENSG00000234438	KBTBD13									ENSG00000134398	ERN2	ENSG00000146918	NCAPG2	ENSG00000166707	ZCCHC18
	ENSG00000236287	ZBED5									ENSG00000136603	SKIL	ENSG00000180881	CAPS2	ENSG00000180574	EIF2S3B
	ENSG00000119655	NPC2									ENSG00000196136	SERPINA3	ENSG00000168890	TMEM150A	ENSG00000170043	TRAPPC1
	ENSG00000181234	TMEM132C									ENSG00000130589	HELZ2	ENSG00000181555	SETD2	ENSG00000165409	TSHR
	ENSG00000224389	C4B									ENSG00000131398	KCNC3	ENSG00000106066	CPVL	ENSG00000139629	GALNT6
	ENSG00000143970	ASXL2									ENSG00000165188	RNF183	ENSG00000156414	TDRD9	ENSG00000183304	FAM9A
	ENSG00000179869	ABCA13									ENSG00000174255	ZNF80	ENSG00000138078	PREPL	ENSG00000111530	CAND1
	ENSG00000274764	PRAMEF27									ENSG00000189367	KIAA0408	ENSG00000144229	THSD7B	ENSG00000227059	ANHX
	ENSG00000133401	PDZD2									ENSG00000250479	CHCHD10	ENSG00000166448	TMEM130	ENSG00000165899	OTOGL
	ENSG00000167632	TRAPPC9									ENSG00000175455	CCDC14	ENSG00000140553	UNC45A	ENSG00000111058	ACSS3
	ENSG00000223547	ZNF844									ENSG00000124104	SNX21	ENSG00000197283	SYNGAP1	ENSG00000121749	TBC1D15
	ENSG00000106304	SPAM1									ENSG00000170044	ZPLD1	ENSG00000139620	KANSL2	ENSG00000119596	YLPM1
	ENSG00000134146	DPH6									ENSG00000163638	ADAMTS9	ENSG00000196569	LAMA2	ENSG00000020577	SAMD4A
	ENSG00000187323	DCC									ENSG00000145416	MARCH1	ENSG00000236279	CLEC2L	ENSG00000006432	MAP3K9
	ENSG00000206474	OR10C1									ENSG00000154864	PIEZO2	ENSG00000141404	GNAL	ENSG00000100744	GSKIP
	ENSG00000157106	SMG1									ENSG00000109265	KIAA1211	ENSG00000145860	RNF145	ENSG00000166546	BEAN1
	ENSG00000104731	KLHDC4									ENSG00000183580	FBXL7	ENSG00000188738	FSIP2	ENSG00000198198	SZT2
	ENSG00000164309	CMYA5									ENSG00000151388	ADAMTS12	ENSG00000215474	SKOR2	ENSG00000135686	KLHL36
	ENSG00000144290	SLC4A10									ENSG00000138829	FBN2	ENSG00000073008	PVR	ENSG00000153930	ANKFN1
	ENSG00000184465	WDR27									ENSG00000026297	RNASET2	ENSG00000166377	ATP9B	ENSG00000040199	PHLPP2
	ENSG00000081803	CADPS2									ENSG00000078795	PKD2L2	ENSG00000097046	CDC7	ENSG00000091592	NLRP1
	ENSG00000135426	TESPA1									ENSG00000119715	ESRRB	ENSG00000117859	OSBPL9	ENSG00000141086	CTRL
	ENSG00000185313	SCN10A									ENSG00000074276	CDHR2	ENSG00000159882	ZNF230	ENSG00000129204	USP6
	ENSG00000174775	HRAS									ENSG00000177034	MTX3	ENSG00000127616	SMARCA4	ENSG00000079432	CIC
	ENSG00000250264	AL669918.1									ENSG00000181790	ADGRB1	ENSG00000170949	ZNF160	ENSG00000238083	LRRC37A2
	ENSG00000106608	URGCP									ENSG00000196591	HDAC2	ENSG00000198429	ZNF69	ENSG00000167723	TRPV3
	ENSG00000111445	RFC5									ENSG00000104205	SGK3	ENSG00000168016	TRANK1	ENSG00000173821	RNF213
	ENSG00000144712	CAND2									ENSG00000130477	UNC13A	ENSG00000182095	TNRC18	ENSG00000220008	LINGO3
	ENSG00000170807	LMOD2									ENSG00000253305	PCDHGB6	ENSG00000174527	MYO1H	ENSG00000155657	TTN
	ENSG00000110497	AMBRA1									ENSG00000120903	CHRNA2	ENSG00000149474	KAT14	ENSG00000126246	IGFLR1
	ENSG00000169251	NMD3									ENSG00000182674	KCNB2	ENSG00000179869	ABCA13	ENSG00000108950	FAM20A
	ENSG00000130649	CYP2E1									ENSG00000158856	DMTN	ENSG00000137648	TMPRSS4	ENSG00000183207	RUVBL2
	ENSG00000164076	CAMKV									ENSG00000129173	E2F8	ENSG00000198203	SULT1C2	ENSG00000178150	ZNF114
	ENSG00000257743	MGAM2									ENSG00000172375	C2CD2L	ENSG00000225614	ZNF469	ENSG00000105499	PLA2G4C
	ENSG00000007402	CACNA2D2									ENSG00000166323	C11orf65	ENSG00000133401	PDZD2	ENSG00000140279	DUOX2
	ENSG00000133619	KRBA1									ENSG00000117983	MUC5B	ENSG00000139746	RBM26
	ENSG00000119771	KLHL29									ENSG00000133112	TPT1	ENSG00000198885	ITPRIPL1
	ENSG00000068650	ATP11A									ENSG00000109944	JHY	ENSG00000106304	SPAM1
	ENSG00000174953	DHX36									ENSG00000204961	PCDHA9	ENSG00000069206	ADAM7
	ENSG00000048342	CC2D2A									ENSG00000105501	SIGLEC5	ENSG00000083857	FAT1
	ENSG00000154864	PIEZO2									ENSG00000198000	NOL8	ENSG00000151948	GLT1D1
	ENSG00000151388	ADAMTS12									ENSG00000105676	ARMC6	ENSG00000166866	MYO1A
	ENSG00000183775	KCTD16									ENSG00000183269	OR52E8	ENSG00000164830	OXR1
	ENSG00000138829	FBN2									ENSG00000167394	ZNF668	ENSG00000157106	SMG1
	ENSG00000072518	MARK2									ENSG00000160094	ZNF362	ENSG00000237388	OR4A47
	ENSG00000134588	USP26									ENSG00000090975	PITPNM2	ENSG00000236398	TAS2R39
	ENSG00000164304	CAGE1									ENSG00000055483	USP36	ENSG00000135272	MDFIC
	ENSG00000132561	MATN2									ENSG00000111752	PHC1	ENSG00000166548	TK2
	ENSG00000253305	PCDHGB6									ENSG00000167447	SMG8	ENSG00000149311	ATM
	ENSG00000240694	PNMA2									ENSG00000087494	PTHLH	ENSG00000170959	DCDC1
	ENSG00000079102	RUNX1T1									ENSG00000134571	MYBPC3	ENSG00000050438	SLC4A8
	ENSG00000176697	BDNF									ENSG00000139988	RDH12	ENSG00000147408	CSGALNACT1
	ENSG00000100697	DICER1									ENSG00000018236	CNTN1	ENSG00000196531	NACA
	ENSG00000182359	KBTBD3									ENSG00000198707	CEP290	ENSG00000139174	PRICKLE1
	ENSG00000255398	HCAR3									ENSG00000197555	SIPA1L1	ENSG00000181090	EHMT1
	ENSG00000254466	OR4D10									ENSG00000165943	MOAP1	ENSG00000135976	ANKRD36
	ENSG00000110077	MS4A6A									ENSG00000166073	GPR176	ENSG00000106128	GHRHR
	ENSG00000204962	PCDHA8									ENSG00000137875	BCL2L10	ENSG00000185008	ROBO2
	ENSG00000078124	ACER3									ENSG00000040199	PHLPP2	ENSG00000145113	MUC4
	ENSG00000173898	SPTBN2									ENSG00000091592	NLRP1	ENSG00000106410	NOBOX
	ENSG00000226761	TAS2R46									ENSG00000183914	DNAH2	ENSG00000028310	BRD9
	ENSG00000182450	KCNK4									ENSG00000179873	NLRP11	ENSG00000131398	KCNC3
	ENSG00000153789	FAM92B									ENSG00000155657	TTN	ENSG00000257743	MGAM2
	ENSG00000198178	CLEC4C									ENSG00000105576	TNPO2	ENSG00000007402	CACNA2D2
	ENSG00000196418	ZNF124									ENSG00000197134	ZNF257	ENSG00000003989	SLC7A2
	ENSG00000111530	CAND1									ENSG00000105583	WDR83OS	ENSG00000163638	ADAMTS9
	ENSG00000134571	MYBPC3									ENSG00000100341	PNPLA5	ENSG00000005882	PDK2
	ENSG00000198324	FAM109A									ENSG00000005007	UPF1	ENSG00000151458	ANKRD50
	ENSG00000175203	DCTN2									ENSG00000197497	ZNF665	ENSG00000204970	PCDHA1
	ENSG00000139220	PPFIA2									ENSG00000186272	ZNF17	ENSG00000109265	KIAA1211
	ENSG00000170421	KRT8									ENSG00000105700	KXD1	ENSG00000109762	SNX25
	ENSG00000188039	NWD1											ENSG00000183580	FBXL7
	ENSG00000142208	AKT1											ENSG00000152670	DDX4
	ENSG00000197555	SIPA1L1											ENSG00000113430	IRX4
	ENSG00000070778	PTPN21											ENSG00000138829	FBN2
	ENSG00000100665	SERPINA4											ENSG00000197603	C5orf42
	ENSG00000130164	LDLR											ENSG00000114670	NEK11
	ENSG00000128923	MINDY2											ENSG00000204628	RACK1
	ENSG00000138593	SECISBP2L											ENSG00000185261	KIAA0825
	ENSG00000174197	MGA											ENSG00000181790	ADGRB1
	ENSG00000132361	CLUH											ENSG00000183117	CSMD1
	ENSG00000079432	CIC											ENSG00000104517	UBR5
	ENSG00000124813	RUNX2											ENSG00000149972	CNTN5
	ENSG00000221926	TRIM16											ENSG00000110080	ST3GAL4
	ENSG00000173826	KCNH6											ENSG00000175104	TRAF6
	ENSG00000081665	ZNF506											ENSG00000137504	CREBZF
	ENSG00000183401	CCDC159											ENSG00000185122	HSF1
	ENSG00000197561	ELANE											ENSG00000081842	PCDHA6
	ENSG00000171443	ZNF524											ENSG00000254469	AP002495.1
	ENSG00000155657	TTN											ENSG00000117983	MUC5B
	ENSG00000167216	KATNAL2											ENSG00000257594	GALNT4
	ENSG00000256087	ZNF432											ENSG00000029363	BCLAF1
	ENSG00000213799	ZNF845											ENSG00000162231	NXF1
	ENSG00000269404	SPIB											ENSG00000139132	FGD4
	ENSG00000213024	NUP62											ENSG00000184949	FAM227A
	ENSG00000171649	ZIK1											ENSG00000070601	FRMPD1
	ENSG00000142235	LMTK3											ENSG00000168769	TET2
	ENSG00000064607	SUGP2											ENSG00000156858	PRR14
	ENSG00000140299	BNIP2											ENSG00000142765	SYTL1
	ENSG00000122484	RPAP2											ENSG00000005810	MYCBP2
													ENSG00000135625	EGR4
													ENSG00000100714	MTHFD1
													ENSG00000257335	MGAM
													ENSG00000039987	BEST2
													ENSG00000110876	SELPLG
													ENSG00000018236	CNTN1
													ENSG00000100767	PAPLN
													ENSG00000169554	ZEB2
													ENSG00000185880	TRIM69
													ENSG00000121274	PAPD5
													ENSG00000140398	NEIL1
													ENSG00000186153	WWOX
													ENSG00000174450	GOLGA6L2
													ENSG00000087237	CETP
													ENSG00000183914	DNAH2
													ENSG00000183747	ACSM2A
													ENSG00000060237	WNK1
													ENSG00000153406	NMRAL1
													ENSG00000129204	USP6
													ENSG00000124813	RUNX2
													ENSG00000171595	DNAI2
													ENSG00000141449	GREB1L
													ENSG00000206432	TMEM200C
													ENSG00000184185	KCNJ12
													ENSG00000179262	RAD23A
													ENSG00000167680	SEMA6B
													ENSG00000197213	ZSCAN5B
													ENSG00000131848	ZSCAN5A
													ENSG00000197808	ZNF461
													ENSG00000188629	ZNF177
													ENSG00000155657	TTN
													ENSG00000186566	GPATCH8
													ENSG00000105550	FGF21
													ENSG00000213973	ZNF99
													ENSG00000142449	FBN3
													ENSG00000129455	KLK8
													ENSG00000186272	ZNF17
													ENSG00000204130	RUFY2
													ENSG00000148513	ANKRD30A
													ENSG00000203786	KPRP
													ENSG00000269113	TRABD2B
													ENSG00000273274	ZBTB8B
													ENSG00000166313	APBB1
													ENSG00000273079	GRIN2B
													ENSG00000157542	KCNJ6

## Sheet: Fig.1B
Expression Datasets of genes with non-silent mutations across all the 10 ESCC cell lines
Fig.1B-15258	Ensembl ID	GN	KYSE140_OESOPHAGUS	KYSE150_OESOPHAGUS	KYSE180_OESOPHAGUS	KYSE270_OESOPHAGUS	KYSE30_OESOPHAGUS	KYSE410_OESOPHAGUS	KYSE450_OESOPHAGUS	KYSE510_OESOPHAGUS	KYSE520_OESOPHAGUS	KYSE70_OESOPHAGUS
	ENSG00000175899	A2M	0.13	0.43	0.01	37.91	0.05	0	0.17	0.13	0.11	0.2
	ENSG00000166535	A2ML1	0.05	0.01	0.03	0.06	0.43	0	0.05	0.01	2.77	0.04
	ENSG00000128274	A4GALT	7.68	9.47	6	4.01	10.21	7.19	1.68	10.56	6.78	14.46
	ENSG00000118017	A4GNT	0	0.04	0.01	0.14	0.05	0	0	0	0	0.06
	ENSG00000094914	AAAS	83.86	57.76	29.35	38.62	37.26	32.41	114.72	40.49	50.59	48.16
	ENSG00000081760	AACS	6.5	11.84	7.05	14.52	9.32	10.69	23.62	11.74	25.52	28.6
	ENSG00000114771	AADAC	0.18	0	0.21	3.26	0.23	6.89	0.25	0.47	0.04	3.89
	ENSG00000197953	AADACL2	0	0	0	0	0.04	0.12	0	0	0.05	0.43
	ENSG00000109576	AADAT	2.19	0	6.27	3.06	0.84	6.9	2.56	0.02	4.57	0.76
	ENSG00000158122	AAED1	3.75	8.85	2.85	3.64	2.88	3.12	3.42	2.22	5.3	2.27
	ENSG00000103591	AAGAB	33.64	44.45	28.83	13.09	26.36	25.39	27.17	32.18	38.9	36.62
	ENSG00000115977	AAK1	4.93	5.28	4.07	4.39	4.26	3.38	12.59	2.94	6.48	5.04
	ENSG00000087884	AAMDC	19.08	34.18	10.69	18.3	27.71	14.86	20.55	15.39	34.74	23.08
	ENSG00000127837	AAMP	55.16	120.98	70.41	47.63	124.56	63.68	138.34	105.43	29.64	61.79
	ENSG00000129673	AANAT	0.82	0.12	0.17	1.39	0.06	0.12	0.21	0	0.17	0.53
	ENSG00000131043	AAR2	11.99	29.77	26.16	16.55	14.08	27.6	35.12	19.74	18.09	15.8
	ENSG00000205002	AARD	0.01	0	0.01	3.2	0.52	0	0.16	0	0	0.02
	ENSG00000090861	AARS	106.88	221.61	118.33	67.14	58.6	63.34	451.52	127.67	144.5	238.14
	ENSG00000124608	AARS2	7.74	5.82	9.75	8.44	5.15	15.08	10.98	10.4	6.12	3.61
	ENSG00000266967	AARSD1	40.83	48.82	54.52	40.12	21.56	35.98	70.68	41.05	44.06	29.08
	ENSG00000157426	AASDH	4.1	4.48	4.08	2.44	5.35	2.79	9.33	7.03	5.4	3.7
	ENSG00000149313	AASDHPPT	15.51	31.02	45.7	10.2	16.29	30.51	51.14	16.86	38.12	27.8
	ENSG00000008311	AASS	7	7.92	2.67	5.99	0.28	6.7	8.83	2.28	7.4	7.55
	ENSG00000181409	AATK	0.28	1.32	0.54	3.9	0.64	0.18	1.74	0.61	0.25	0.57
	ENSG00000183044	ABAT	1.48	2.98	0.8	4.07	24.25	2.9	1.64	0.58	2.66	1.48
	ENSG00000165029	ABCA1	3.03	0.04	2.9	2.28	4.43	1.07	0.09	0.22	6.56	1.2
	ENSG00000154263	ABCA10	0.05	0.09	0.01	0.07	1.16	1.35	0.02	0.36	0.67	0.03
	ENSG00000144452	ABCA12	0.2	0.09	0.08	0.06	8.14	1.16	0.65	4.15	0.58	1.31
	ENSG00000179869	ABCA13	32.04	0.55	5.02	0.36	0.41	2.05	5.03	0.58	0.43	10.05
	ENSG00000107331	ABCA2	17.35	51.26	8.16	44.96	98.6	10.16	11.9	16.66	26.54	62.9
	ENSG00000167972	ABCA3	5.4	0.85	0.11	8.59	0.73	0.09	3.68	0.07	0.69	4.05
	ENSG00000198691	ABCA4	0.03	0.19	0.22	0.15	0.76	0.22	0.94	4.92	0.65	0.31
	ENSG00000154265	ABCA5	4.46	6	2.3	4.34	16.77	1.98	1.86	1.75	14.59	5.31
	ENSG00000154262	ABCA6	0	0	0.01	0.01	0.3	0	0.01	0.03	0.04	0
	ENSG00000064687	ABCA7	7.13	11.8	4.36	10.86	25.91	6.84	1.78	9.93	3.61	21.77
	ENSG00000154258	ABCA9	0	0	0	0.02	0.32	0.04	0.01	0	0.1	0.01
	ENSG00000085563	ABCB1	0.07	0.03	0.13	1.48	0.02	0.02	0.08	0	0.15	0.12
	ENSG00000135776	ABCB10	7.04	4.77	10.72	6.33	5.08	6.1	8.13	6.13	6.29	10.58
	ENSG00000005471	ABCB4	0.02	0.01	0.12	0.13	0.15	0.01	0.02	0.13	0.2	0.08
	ENSG00000004846	ABCB5	0.06	0.01	0.07	0.01	0.03	0.01	0.04	0.62	0.02	0.39
	ENSG00000115657	ABCB6	46.42	1.89	22.62	22.15	9.3	13.62	1.29	35.07	36.22	74.62
	ENSG00000131269	ABCB7	12.23	19.11	33.71	12.26	14.02	13.88	8.22	14.86	7.6	13.33
	ENSG00000197150	ABCB8	15.52	9.52	10.98	10.29	9.91	14.61	15.89	16.84	18.08	16.85
	ENSG00000150967	ABCB9	2.12	4.25	6.01	4.91	6.39	4.21	3.71	5.42	3.23	2.86
	ENSG00000103222	ABCC1	36.52	14.57	39.31	31.98	32.17	36.06	66.4	45.92	45.97	142.01
	ENSG00000124574	ABCC10	8.49	8.2	11.13	12.27	16.49	16.27	12.78	16.17	9.22	6.64
	ENSG00000023839	ABCC2	1.77	0.68	4.4	0.22	25.98	0.25	0.14	29.3	1.33	14.65
	ENSG00000108846	ABCC3	6.71	25	27.27	8.65	29.52	20.33	3.07	20.62	60.53	78.49
	ENSG00000125257	ABCC4	12.09	9.48	17.25	5.77	2.48	10.37	11.13	8.39	7.24	8.27
	ENSG00000114770	ABCC5	22.24	12.72	69.96	49.79	94.18	47.21	24.8	23.55	56.62	104.09
	ENSG00000091262	ABCC6	0.22	0.03	1.01	2.73	0.2	0.25	0.24	0.14	0.79	2.69
	ENSG00000006071	ABCC8	0	0	0.02	7.18	0	0	0.35	0	0	0.15
	ENSG00000069431	ABCC9	0.02	0	0.03	0.03	0.01	0.02	0	0.04	1.43	0.02
	ENSG00000101986	ABCD1	0.96	2.14	0.65	9.24	13.05	2.43	0.8	3.33	4.08	4.43
	ENSG00000117528	ABCD3	19.35	18.92	42.08	25.75	40.61	22.18	18.01	31.76	28.71	10.61
	ENSG00000119688	ABCD4	24.3	35.19	27.14	40.8	35.5	35.18	16.71	29	35.33	20.91
	ENSG00000164163	ABCE1	33.53	38.65	86.43	26.11	11.89	66.95	44.95	55.2	36.23	32.47
	ENSG00000204574	ABCF1	63.37	157.54	98.02	45.55	73.59	48.95	95.72	76.07	32.19	38.72
	ENSG00000033050	ABCF2	28.44	30.12	44.96	19.55	15.64	34.11	41.55	26.32	26.8	37.53
	ENSG00000161204	ABCF3	32.38	37.01	96.67	41.76	71.46	42.41	77.65	36.12	34.29	83.22
	ENSG00000160179	ABCG1	20.76	0	3.28	1.72	1.46	1.33	20.01	0.61	1.34	43.74
	ENSG00000118777	ABCG2	1.63	10.4	2.25	0.36	9.38	5.35	1	10.87	1.76	0.72
	ENSG00000172350	ABCG4	0.19	0.07	0.29	0.6	0.01	0.04	0.06	0.02	0.47	0.37
	ENSG00000143994	ABHD1	0.2	0.09	0.4	1.53	0.16	0.13	0.56	0.41	1.74	0.95
	ENSG00000144827	ABHD10	17.99	30.23	19.58	13.6	15.34	18.24	22.79	27.05	15.68	23.71
	ENSG00000106077	ABHD11	27.59	54.66	26.3	9.15	75.21	61.35	28.88	38.64	12.74	46.5
	ENSG00000100997	ABHD12	20.26	55.28	25.18	25.79	58.04	38.25	29.89	19.36	60.56	43.46
	ENSG00000131969	ABHD12B	0.26	0.46	0.11	0.18	0.32	0.19	0.17	0.92	2.66	0
	ENSG00000139826	ABHD13	10	4.28	9.53	4.11	4.02	5.88	3.97	3.18	3.98	3.13
	ENSG00000248487	ABHD14A	3.37	5.05	7.17	15.1	8.24	1.83	7.38	2.09	5.52	4.06
	ENSG00000114779	ABHD14B	26.36	36.48	17.03	34.62	47.54	3.72	56.71	10.33	17.8	23.69
	ENSG00000168792	ABHD15	4.03	7.11	4.21	4.98	3.23	5.25	5.52	4.01	3.13	4.55
	ENSG00000204427	ABHD16A	33.22	17.29	16.16	23.56	51.68	18.78	53.94	19.69	14.6	20.71
	ENSG00000183260	ABHD16B	0.75	5.52	2.43	5.8	2.32	2.83	11.45	4.86	6.7	2.5
	ENSG00000129968	ABHD17A	24.57	41.16	18.65	14.74	30.47	12.66	26.65	16.58	19.73	24.1
	ENSG00000107362	ABHD17B	6.01	11.29	8	6.85	5.32	8.85	6.02	11.79	2.84	10.66
	ENSG00000136379	ABHD17C	10.49	16.09	14.1	11.11	14.83	13.41	9.18	7.08	7.12	22.56
	ENSG00000164074	ABHD18	3.5	5.38	4.56	1.9	5.16	4.47	2.29	4.77	3.39	3.17
	ENSG00000140526	ABHD2	12.58	10.02	10.41	6.66	7.92	14.84	12.26	15.83	17.39	9.31
	ENSG00000158201	ABHD3	30.01	16.88	42.15	27.8	19.58	43.25	5.65	30.11	33.98	36.66
	ENSG00000100439	ABHD4	22.81	50.92	20.15	4.85	21.14	6.5	22.51	29.53	23.3	76.86
	ENSG00000011198	ABHD5	9.28	22.47	8.26	3.9	7.5	12.94	11.85	7.14	5.02	6.79
	ENSG00000163686	ABHD6	4.64	8.9	10.26	8.34	2.6	5.99	5.38	1.24	3.74	11.56
	ENSG00000127220	ABHD8	11.42	0.93	2.67	11.85	12.97	1.58	0.25	1.64	11.27	2.48
	ENSG00000136754	ABI1	38.91	30.26	17.32	11.37	17.19	19.72	12.32	11.21	28.76	86.93
	ENSG00000138443	ABI2	19.19	23.66	21.12	10.34	15.08	19.73	24.51	27.62	14.16	22.8
	ENSG00000108798	ABI3	0.03	0	0	0.01	0.16	0	0.03	0	0.2	0.12
	ENSG00000154175	ABI3BP	0.08	1.29	0.19	0.17	0.89	0.21	0.32	0.39	3.02	0.18
	ENSG00000097007	ABL1	15.13	20.1	25.6	13.18	23.09	12.98	31.4	14.9	20.27	27.7
	ENSG00000143322	ABL2	14.25	11.73	8.01	2.97	5.14	3.53	15.34	3.31	9.66	4.26
	ENSG00000099204	ABLIM1	35.13	60.31	38.85	4.26	35.95	24.56	75	33.35	28.06	50.55
	ENSG00000163995	ABLIM2	1.07	1.31	0.35	1.56	0.9	0.07	0.05	1.33	3.45	0.58
	ENSG00000173210	ABLIM3	0.11	2.19	0.15	0.26	33.27	19.28	0.18	2.91	5.5	0.92
	ENSG00000175164	ABO	0	0	0.01	3.85	0.16	0	0.01	0.07	2.37	0.05
	ENSG00000159842	ABR	16.99	40.11	21.58	23.34	46.64	16.41	26.85	15.05	21.22	19.33
	ENSG00000146386	ABRACL	79.04	51.22	30.23	68.29	98.44	72.05	59.68	155.78	34.75	51.8
	ENSG00000163322	ABRAXAS1	2.9	4.72	4.71	1.68	7.15	5.63	2.52	3.47	6.01	4.25
	ENSG00000165660	ABRAXAS2	8.37	13.74	15.31	8.13	7.7	8.31	13.96	7.31	12.49	6.43
	ENSG00000146109	ABT1	18.3	38.21	30.39	14.4	20.49	11.01	22.37	13.93	9.35	8.12
	ENSG00000114626	ABTB1	1.28	20.58	2.33	14.59	37.87	1.36	2.33	11.94	18.91	8.39
	ENSG00000166016	ABTB2	3.78	1.71	3.88	1.93	4.03	9.17	5.82	4.27	3.46	7.56
	ENSG00000257767	AC002996.1	0	0	0.06	0	0.15	0	0.08	0.14	0	0.2
	ENSG00000267618	AC004223.3	0	0.05	0	0	0.09	0	0	0.27	0	0.04
	ENSG00000270168	AC004233.2	1.87	6.29	0.14	0.45	0.08	0	0	2.58	1.26	0.21
	ENSG00000269881	AC004754.1	0	0	0	0	0.21	0	0	0	0	0
	ENSG00000249590	AC004832.3	0.1	0	0	0	0	0	0.25	0	0	0.06
	ENSG00000248751	AC004997.1	0.23	0.3	0.08	0.13	0.68	0.05	0.09	0.21	0.51	0.33
	ENSG00000251537	AC005324.3	0.11	0.31	0.09	0.13	1.79	0.29	0.36	0.12	0.62	1.68
	ENSG00000267318	AC005702.1	0	0	0	0.54	0	0	0	0	0	0
	ENSG00000258472	AC005726.1	2.09	1.76	2.62	5.22	3.42	3.53	2.62	5.04	3.14	1.47
	ENSG00000268643	AC006486.1	0.53	0.16	0	0.19	0	0	0.77	0	0.41	0
	ENSG00000267001	AC006538.2	0	0.87	2.49	0	0	2.79	0	1.78	0	0
	ENSG00000258881	AC007040.2	0.14	0.06	0.36	0.58	0.09	0.03	0.14	0.02	0.42	0.1
	ENSG00000267140	AC007998.2	0	0.27	0.27	0	0.24	0.98	0	0	0	0
	ENSG00000253251	AC008560.1	1.65	3.56	2.54	0.74	1.88	2.62	3.57	1.78	2.78	1.7
	ENSG00000268790	AC008764.4	52.67	57.74	27.01	12.06	53.01	26.59	74.26	16.09	12.59	36.85
	ENSG00000260300	AC009119.2	0.2	0.14	0	0	0.42	0	1.01	0	0.25	0.31
	ENSG00000258311	AC009779.3	2.93	1.19	0.89	0.68	1.62	1.45	0.84	1.62	1.71	1.55
	ENSG00000261341	AC010325.1	0	0	0	0.41	0	0.11	0.14	0	0.25	0.2
	ENSG00000268750	AC010522.1	4.07	6.9	5.07	3.15	5.93	3.57	5.59	4.05	5.13	5.96
	ENSG00000131152	AC010531.1	0.51	0.39	1.25	0.21	0.22	0.12	0.65	0.32	0.67	0.41
	ENSG00000258674	AC011448.1	4.34	2.32	1.67	1.45	2.78	0.34	2.28	2.69	2.26	2.56
	ENSG00000255730	AC011462.1	0.08	0	0	0	0.06	0	0	0	0.28	0.07
	ENSG00000267748	AC011479.1	1.78	0.49	0.87	1.11	0.2	0.36	0.21	0.5	0.2	0
	ENSG00000267157	AC011499.1	0.95	0.37	0.44	0	0	0.24	0.82	0	0	0.39
	ENSG00000260537	AC012184.2	3.42	2.61	5.67	0	6.84	2.25	4.9	0.96	0.68	0
	ENSG00000273049	AC012531.3	0.14	0	0	0.1	0.24	0.48	0	0	0	0
	ENSG00000266086	AC015813.2	1.11	1.15	1.11	1.76	2.77	0.31	1.52	1.28	5	2.25
	ENSG00000257390	AC023055.1	1.27	1.03	0.31	0.4	0.26	0.59	1.02	0.65	0.58	0.36
	ENSG00000267281	AC023509.3	1.47	0.95	0.63	0.91	1.63	1.42	0.8	0.77	1.78	1.62
	ENSG00000267740	AC024592.3	1.6	2.05	2.89	0.56	1.2	1.9	0.9	1.12	1.58	1.71
	ENSG00000272899	AC025594.2	0.67	3.46	0.29	0.26	1.22	0.13	0.33	0.67	1.09	2.58
	ENSG00000260914	AC026464.4	0.44	0	0.59	0.2	0.12	0	0.1	0	0.55	0.17
	ENSG00000257411	AC034102.2	0	0.19	0.7	0	0	0.32	0	0	0.24	0
	ENSG00000249319	AC068533.4	1.73	1.78	0.66	0.36	1.77	0.53	1.6	0.67	0	2.02
	ENSG00000250644	AC068580.4	0.76	1.09	0.31	0.84	8.39	0.47	1.28	2.94	4.22	6.23
	ENSG00000255641	AC068775.1	0	0.2	0	0	1.84	0.19	0	0.26	0	0
	ENSG00000249240	AC069368.1	0.25	0	0.1	0.08	0.03	0	0	0.03	0.43	0
	ENSG00000272822	AC073610.3	0.66	0.41	0.45	0.19	0.71	0.24	0.52	0.29	1.95	0.44
	ENSG00000144785	AC073896.1	10.23	41.66	4.57	16.21	11.77	2.11	69.93	36.17	22.74	20.02
	ENSG00000248713	AC083902.2	0.04	0	0.02	0	0	0.01	0.03	0.06	0	0.92
	ENSG00000259316	AC087632.1	1.81	0.03	1.54	0.99	0.53	0.51	0.68	1.18	0.91	0.32
	ENSG00000260170	AC090527.2	0.13	0.1	0.1	0	0.16	0	0	0.08	0	0
	ENSG00000266953	AC092073.1	0.19	0.07	0.16	0	0.14	0.08	0.14	0.13	0.09	0.21
	ENSG00000273155	AC092587.1	0.89	0.82	0.58	0.54	0.21	1.67	0.4	0.69	0.33	0.31
	ENSG00000260643	AC092718.3	1.82	1.03	0.61	0.47	0.84	0.05	2.32	0.61	0.92	0.98
	ENSG00000233757	AC092835.1	0.23	0	0.34	1.24	0.05	0	1.65	0.14	0.55	0
	ENSG00000267561	AC093155.3	0.13	0.04	0.09	0.1	0.25	0.13	0.03	0.18	0.11	0.04
	ENSG00000270249	AC093668.1	0	0.05	0.03	0	0	0.05	0.06	0.04	1.01	0.04
	ENSG00000251569	AC093899.2	0.07	0	0	0.05	0.01	0.09	0.14	0	0	0.03
	ENSG00000173366	AC097637.1	0	0.11	0	0	0	0	0.11	0.05	0	0.06
	ENSG00000188897	AC099489.1	0.58	0.27	0.26	1.49	1.7	0.05	0.4	0.89	0.63	1.25
	ENSG00000258724	AC105001.2	0	0.03	0.2	0	0	0.03	0	0	0	0.02
	ENSG00000258130	AC106782.1	0.09	2.52	0.01	0.12	4.09	0.21	0.04	5.29	0.85	0
	ENSG00000255767	AC108488.2	0	0	0	1.59	0	0	0	0	0	0
	ENSG00000254893	AC113404.3	0.35	0.86	1.25	0.71	1.49	1.95	2.14	1.25	1.34	0.92
	ENSG00000250378	AC114296.1	1.31	0	0	0	0	0	0	0	0	0
	ENSG00000036549	AC118549.1	16.14	27.88	27.71	16.33	32.65	21.84	24.76	20.76	24.38	23.16
	ENSG00000233024	AC126755.2	30.21	32.71	24.55	18.66	41.15	9.75	68.97	32.69	31.19	20.87
	ENSG00000258150	AC133555.3	0	0	0.01	0.06	1.26	0	0	1.98	0.19	0
	ENSG00000264668	AC138696.1	0.15	0.34	0	0	0.17	0	0.34	0	0.06	0.43
	ENSG00000260342	AC138811.2	39.5	52.97	4.65	25.62	75.66	3.47	29.1	109.22	27.07	27.55
	ENSG00000183889	AC138969.1	33.52	40.43	22.94	45.44	27.91	21.42	81.93	32.1	42.84	43.74
	ENSG00000262165	AC233723.1	0.06	0.06	0	0	0.12	0	0.16	0.12	0.06	0.22
	ENSG00000241489	AC244197.3	3.63	2.55	0.24	1.49	15.39	2.79	2.96	2.23	1.26	6.14
	ENSG00000060971	ACAA1	19.12	19.02	16.93	21.01	48.68	63.33	26.45	21.97	23.69	29.09
	ENSG00000167315	ACAA2	4.84	1.07	3.04	23.22	9.17	46.81	2.36	2.77	5.18	6.04
	ENSG00000076555	ACACB	3.59	0.01	2.18	2.61	0.47	1.25	1.25	5.08	1.35	4.24
	ENSG00000111271	ACAD10	14.99	24.76	12.49	12.97	23.8	5.66	20.76	17.87	12.12	17.55
	ENSG00000240303	ACAD11	9	16.24	12.28	12.35	5.76	7	21.96	8.36	15.88	14.52
	ENSG00000151498	ACAD8	11.52	33.77	11.35	7.53	10.25	10.51	7.37	9.7	15.61	21.24
	ENSG00000177646	ACAD9	28.62	27.05	44.15	33.31	19.51	27.89	39.25	35.12	26.27	33.95
	ENSG00000115361	ACADL	0	0	0.01	0.3	0.05	0.1	0.34	0.02	0.06	0
	ENSG00000117054	ACADM	32.89	57.62	30.62	37.32	110.41	33.41	31.27	68.02	45.56	15.38
	ENSG00000122971	ACADS	2.73	0.08	2.21	8.45	2.88	1.99	7.75	5.64	2.85	5.89
	ENSG00000196177	ACADSB	3.26	5	5.87	3.19	3.86	0.75	2.77	3.67	3.63	4.15
	ENSG00000072778	ACADVL	150.73	382.53	97.59	269.6	303.39	293.78	208.95	195.48	191.99	174.9
	ENSG00000157766	ACAN	0.02	0	0	0.26	0.01	0	0	0	0	0
	ENSG00000072818	ACAP1	4.48	2.55	1.75	5.14	3.12	2.9	4.69	1.1	2.84	5.2
	ENSG00000114331	ACAP2	12.27	17.9	24.55	9.35	19.94	13.55	18.44	18.02	12.59	46.6
	ENSG00000131584	ACAP3	15.49	12.06	7.94	28.48	21.08	14.84	6.91	11.34	11.71	37.82
	ENSG00000075239	ACAT1	27.43	114.8	77.4	18.07	9.26	69.75	37.88	28.8	53.73	89.59
	ENSG00000120437	ACAT2	31.5	0.41	24.82	13.34	12.24	28.39	29.96	134.21	28.23	57.52
	ENSG00000182827	ACBD3	22.81	23.38	22.53	20.82	33.05	18.3	38.84	21.12	23.76	25.87
	ENSG00000181513	ACBD4	3.29	8.95	1.43	4.78	13.57	2.37	5.82	6.85	11.09	7.62
	ENSG00000107897	ACBD5	14.45	24.4	10.95	9.84	9.82	10.7	11.54	11.69	16.18	39.71
	ENSG00000230124	ACBD6	4.02	2.91	2.98	5.19	5.07	2.74	5.37	2.9	2.09	6.58
	ENSG00000176244	ACBD7	1.02	0.29	1.07	4.06	0.76	2.27	4.15	3.65	4.75	1.46
	ENSG00000110455	ACCS	5.27	40.77	1.47	5.13	27.38	1.9	8.81	8.71	14.23	15.24
	ENSG00000102977	ACD	21.34	62.41	33.58	20.32	14.31	18.51	48.15	28.04	26.78	18.62
	ENSG00000159640	ACE	0.45	0.02	0.12	10.48	2.17	0.04	0.34	0.1	1.58	0
	ENSG00000130234	ACE2	0.03	0.08	0.09	0.16	0.67	0.04	0.48	1.56	0.43	0.6
	ENSG00000167769	ACER1	0	0	0	0	0.08	0	0.03	0	0.12	0
	ENSG00000177076	ACER2	1.11	1.67	1	1.19	9.52	2.82	1.63	0.9	0.63	0.62
	ENSG00000078124	ACER3	10.04	9.18	7.55	5.56	4.28	6.73	9.55	5.1	8.76	8.69
	ENSG00000087085	ACHE	0.96	0.43	0.39	1.37	4.38	0.42	0.64	0.03	1.31	0.29
	ENSG00000100813	ACIN1	113.09	78.61	133.18	54.65	89.16	78.2	103.01	90.04	77.24	58.31
	ENSG00000144648	ACKR2	0.13	0.15	0.02	0.03	0.84	0.15	0.18	0.1	0.19	0.09
	ENSG00000144476	ACKR3	3.51	0.04	21.5	6.72	0.02	5.74	12.92	12.5	23.54	0.69
	ENSG00000129048	ACKR4	0.42	0.29	0.6	0.36	0.29	0.3	0.35	0.24	0.14	0.29
	ENSG00000131473	ACLY	85.56	130.59	82.05	47.55	36.14	59.74	59.89	101.33	82.05	69.11
	ENSG00000122729	ACO1	8.16	9.59	7.43	7.49	7.21	9.99	8.37	12.4	11.54	10.51
	ENSG00000100412	ACO2	66.56	40.58	34.35	18.45	31.88	38.61	87.34	52.78	31.19	128.57
	ENSG00000184227	ACOT1	4.79	0	3.76	0.75	3.34	1.65	3.47	10.41	5.41	0.08
	ENSG00000162390	ACOT11	12.62	6.95	1.18	9.51	41.27	11.88	0.46	7.06	1.28	28.04
	ENSG00000112304	ACOT13	15.17	24.21	6.27	4.58	11.71	6.91	6.08	12.94	9.19	30.38
	ENSG00000119673	ACOT2	28.03	0.21	21.15	6.12	27.56	7.94	24.47	32.65	14.43	0.48
	ENSG00000177465	ACOT4	0	5.39	1.49	0.92	2.66	0.21	1	2.73	0.68	0
	ENSG00000205669	ACOT6	0	0	0.02	0	0.05	0	0.03	0	0.03	0.12
	ENSG00000097021	ACOT7	80.6	43.91	47.09	73.45	24.45	34.59	29.91	65.05	64.54	59.59
	ENSG00000101473	ACOT8	7.38	50.94	13.17	15.49	24.29	34.57	28.83	14.91	46.39	27.8
	ENSG00000123130	ACOT9	26.7	48.51	23.42	30.79	17.28	33.98	30.39	20.94	14.73	27.72
	ENSG00000161533	ACOX1	11.25	8.19	9.78	10.08	15.16	13.4	15.37	5	7.55	8.41
	ENSG00000168306	ACOX2	0.05	0.4	0.09	0.1	0.06	0.37	0.02	0.4	0.48	0.4
	ENSG00000087008	ACOX3	5.33	4.35	5.01	3.04	10.07	3.08	8.75	3.94	4.22	3.65
	ENSG00000153093	ACOXL	0.34	0.03	0.26	1.85	0.28	2.01	0.84	0.03	0.34	0.51
	ENSG00000143727	ACP1	53.93	151.19	191.09	68.54	102.23	111.29	132.12	153.32	58.2	91.81
	ENSG00000134575	ACP2	11.35	27.22	18.58	11.5	53.63	17.23	30.59	12.99	11.47	18.1
	ENSG00000102575	ACP5	0.54	1.89	0.48	0.34	0.13	0.04	0.75	3.01	1.63	6.56
	ENSG00000162836	ACP6	11.4	9.68	7.74	8.04	13.67	31.79	23.35	6.46	6.25	0.11
	ENSG00000183760	ACP7	2.81	8.41	0.43	0.86	1.39	3.73	0.28	0.12	0.2	2.34
	ENSG00000014257	ACPP	2.02	6.85	0.68	0.09	11.59	1.68	0.29	0.58	0.33	0.72
	ENSG00000100312	ACR	0.51	0	0.28	0.22	0.06	0.05	0.16	0.08	0.08	0.11
	ENSG00000111644	ACRBP	0.96	0.58	0.13	1.06	6.86	0.34	0.64	0.1	1.04	1.9
	ENSG00000103740	ACSBG1	0.19	0.07	0.2	0.38	0.12	0.14	0.05	0.13	0.19	0.18
	ENSG00000167107	ACSF2	18.17	23.5	15.8	16.5	101.89	34.48	8.29	39.31	29.83	16.04
	ENSG00000176715	ACSF3	13.22	17.46	11.64	15.95	15.23	7.46	33.81	14.24	9.78	15.1
	ENSG00000151726	ACSL1	22.11	22.27	5.7	7.83	55.17	28.22	8.4	74.7	16.1	53.28
	ENSG00000123983	ACSL3	78.57	106.45	74.85	57.64	100.97	70.21	81.55	87.25	66.99	63.97
	ENSG00000068366	ACSL4	19.95	37.6	19.16	14.9	27.64	16.37	7.36	16.7	26.63	67.26
	ENSG00000197142	ACSL5	0.03	2.94	0.15	0.41	19.33	18.24	0.15	4.96	0.3	0.07
	ENSG00000164398	ACSL6	0.07	0.01	0.02	0.15	0.05	0	0.06	0	0.08	0
	ENSG00000166743	ACSM1	0	0.07	0.01	0	0.91	0.07	0.04	0.07	0	0
	ENSG00000005187	ACSM3	1.64	1.03	0.45	1.43	0.53	0.32	0.32	0.57	0.67	0.51
	ENSG00000154930	ACSS1	7.94	7.06	8.36	13.7	3.55	1.14	6.16	1.53	5.26	17.59
	ENSG00000131069	ACSS2	11.34	148.97	11.89	32.33	31.17	6.09	12.92	34.55	22.49	39.33
	ENSG00000111058	ACSS3	0	0.01	0.01	1.18	0.04	1.14	0.01	0.04	0.01	0
	ENSG00000143632	ACTA1	0.15	0.06	0.06	0.04	0.2	0.05	0.06	0.12	0.14	0.14
	ENSG00000107796	ACTA2	0.36	12.13	2.15	1.26	2.89	0.77	8.85	2.37	4.17	0.19
	ENSG00000075624	ACTB	2655.7	2094.8	3206.6	1388.9	906.45	3622.2	970.66	1586.2	1701.3	1210.1
	ENSG00000159251	ACTC1	0.05	0	0.11	0	0	0	0.13	0.02	14.86	0
	ENSG00000184009	ACTG1	1086	1201.5	2686.7	1282.9	1297.5	1108.3	1291.5	1138.7	653.46	642.58
	ENSG00000163017	ACTG2	0.06	0.02	0.08	0.01	0	0.03	0.58	0.32	0.06	0.03
	ENSG00000182584	ACTL10	0.1	4.64	0.8	1.16	0.34	0.16	0.08	1.92	0.61	0.11
	ENSG00000136518	ACTL6A	203.63	120.53	223.71	119.1	79.94	132.94	63.2	143.52	72.55	293.77
	ENSG00000072110	ACTN1	143.56	193.35	176.74	110.64	82.64	88.3	74.27	155.94	162.88	66.61
	ENSG00000077522	ACTN2	0.15	0	0.04	0.62	0.03	0.01	1.22	0	0.23	0.08
	ENSG00000130402	ACTN4	267.92	189.77	162.92	72.06	281.68	171.86	151.3	187.11	417.68	141.86
	ENSG00000131966	ACTR10	41.45	21.75	53.45	27.26	33.59	40.23	31.06	46.91	49.06	42.42
	ENSG00000138107	ACTR1A	41.4	34.67	29.34	31.97	29.48	27.71	42.25	23.17	45.25	33.04
	ENSG00000115073	ACTR1B	11.96	34.03	10.19	31.17	23.91	30.05	50.28	14.64	13.87	22.15
	ENSG00000138071	ACTR2	67.04	119.52	123.51	67.77	102.94	137.62	140.11	116.47	93.28	75.53
	ENSG00000115091	ACTR3	111.6	152.31	91.96	60.53	91.77	117.58	127.96	157.5	99.39	179.48
	ENSG00000133627	ACTR3B	10.05	17.6	12.51	7.69	6.15	7.32	16.03	8.35	10.69	26.24
	ENSG00000106526	ACTR3C	2.35	0	0.93	2.65	12.9	2.69	1.82	3.71	0.53	0
	ENSG00000101442	ACTR5	4.14	11.54	11.16	9.35	4.4	9.51	8.86	9.95	4.96	3.16
	ENSG00000075089	ACTR6	21.24	53.64	28.6	11.97	15.43	39.59	17.3	33.41	16.17	17.16
	ENSG00000113812	ACTR8	7.1	11.08	7.99	5.12	9.87	12.03	15.1	7.5	8.67	11.46
	ENSG00000184378	ACTRT3	3.23	0	9	0.02	1.39	0.11	0.66	1.19	2.26	1.14
	ENSG00000115170	ACVR1	9.26	9.4	4.68	5.83	6.68	13.94	6.05	5.93	14.45	4.29
	ENSG00000135503	ACVR1B	17.13	10.32	8.51	13.89	9.11	8.73	15.25	9.48	9.47	15.28
	ENSG00000123612	ACVR1C	0.74	0.05	0.94	0.78	0.1	2.82	0.52	0.2	1.4	0.05
	ENSG00000121989	ACVR2A	4.72	2.76	4.94	1.17	3.43	4.91	3.43	4.49	2.59	0.92
	ENSG00000114739	ACVR2B	1.19	2.32	1.34	1.23	2.14	2.07	1.58	1.41	1.04	0.98
	ENSG00000139567	ACVRL1	0.03	0	0	0.04	0.02	0.02	0.02	0.02	0.19	0.12
	ENSG00000243989	ACY1	10.01	59.22	12	23.77	18.88	24.03	39.75	22.68	10.45	33.74
	ENSG00000132744	ACY3	0.03	0.79	0.5	0.4	0.02	0.04	0	0.69	0.1	0
	ENSG00000119640	ACYP1	46.34	41.58	30.05	32.15	36.72	38.2	18.08	49.77	33.49	17.08
	ENSG00000170634	ACYP2	5.34	10.64	2.67	5.27	4.11	3.96	18.78	12.49	10.03	13.27
	ENSG00000196839	ADA	6.43	43.48	8.35	8.71	19.22	8.67	1.7	17.88	11.39	7.26
	ENSG00000093072	ADA2	0.09	0.03	0	0.07	0.05	0	0.12	0.16	0.05	0.4
	ENSG00000140955	ADAD2	2.19	0.33	0.14	0.01	1.41	0	0.08	0.38	0.17	0.01
	ENSG00000168803	ADAL	3.77	6.64	6.82	1.92	1.62	4.54	6.33	3.34	9.27	3.77
	ENSG00000137845	ADAM10	26.44	65.89	30.11	48.94	105.94	42.83	27.69	42.51	72.35	55.14
	ENSG00000073670	ADAM11	1.24	0.92	1.16	3.31	0.42	0.14	1.6	0.66	3.18	1.1
	ENSG00000148848	ADAM12	1.06	0.02	0.52	0.91	1.29	0.92	0.01	3.49	4.71	0.08
	ENSG00000143537	ADAM15	32.95	55.56	34.67	108.78	63.19	37.55	73.34	124.96	58.73	42.55
	ENSG00000151694	ADAM17	12.37	35.21	31.19	20.34	26.82	21.77	12.3	25.81	11.67	25.96
	ENSG00000135074	ADAM19	6.1	0.51	0.85	1.62	3.05	12.16	0.2	2.66	2.61	0.05
	ENSG00000008277	ADAM22	2.97	10.21	2.97	1.16	5.25	2.88	0.79	3.47	2.75	1.64
	ENSG00000114948	ADAM23	16.13	0.02	2.06	8.62	1.1	4.49	2.86	3.61	3.6	62.42
	ENSG00000042980	ADAM28	0.08	0	0	2.08	1.42	1.71	0.18	0.43	0.09	0.04
	ENSG00000197140	ADAM32	0.9	0.09	0.24	0.23	0.53	1.05	0.15	0.34	0.39	0.05
	ENSG00000149451	ADAM33	0	0	0.02	0	0.01	0	0	0.01	5.21	0
	ENSG00000151651	ADAM8	2.77	2.58	1.38	7.49	9.8	0.86	1.86	1.59	2.68	1.79
	ENSG00000168615	ADAM9	73.99	67.49	55.05	40.91	140.56	274.55	54.63	93.99	66.13	65.73
	ENSG00000154734	ADAMTS1	5.44	1.36	23.39	1.64	0.4	10.61	12.06	1.24	4.45	4.07
	ENSG00000142303	ADAMTS10	1.39	0	0.07	2.72	0.18	0.02	0.15	0	0.13	0.01
	ENSG00000151388	ADAMTS12	0.24	0.02	0.01	0.78	0.03	1.97	0.07	0.03	11.98	0.47
	ENSG00000160323	ADAMTS13	0.75	3.02	0.29	4.34	2.01	0.02	4.88	0.35	2.63	6.49
	ENSG00000138316	ADAMTS14	0.09	0.01	0.01	0.36	0.97	0.03	0.06	0.01	0.75	1.31
	ENSG00000166106	ADAMTS15	9.82	0.17	1.73	3.45	0.96	13.51	0.12	2.06	1.99	0.32
	ENSG00000145536	ADAMTS16	0.01	2.8	0.19	0.42	0.19	1.31	2.01	0.8	0.54	0.15
	ENSG00000140470	ADAMTS17	6.42	0	1.06	2.28	0.17	0	2.29	0.71	2.59	1.17
	ENSG00000145808	ADAMTS19	0	0	0.03	0.63	0	0	0.13	0	0.08	0
	ENSG00000087116	ADAMTS2	0.21	0	0.08	13.59	0	0.01	0.08	0.01	0.23	0.19
	ENSG00000156140	ADAMTS3	0.29	0	0.07	0.75	0.03	0.39	0.92	0.05	1.5	0.01
	ENSG00000154736	ADAMTS5	0.2	0	0	0.03	0	0.03	0.01	0	0.4	0
	ENSG00000049192	ADAMTS6	0.18	1.28	0.79	0.21	1.56	2.93	0.27	0.05	1.5	0.06
	ENSG00000136378	ADAMTS7	0.04	0.13	0.02	4.67	0.28	2.42	0.24	0.05	4.31	0.04
	ENSG00000134917	ADAMTS8	0.76	0.01	0.02	1.37	0.06	0.03	0.07	0.08	0.02	0.17
	ENSG00000163638	ADAMTS9	0.03	0.01	0	0.37	0.01	0.02	0.11	0	0.03	0.03
	ENSG00000178031	ADAMTSL1	0.06	0.02	0.01	0.03	0.02	0.09	0.06	0.12	0.06	0.12
	ENSG00000156218	ADAMTSL3	0.64	0.01	0.09	3.3	4.94	0.14	0.33	0.16	0.12	0.1
	ENSG00000143382	ADAMTSL4	1.53	8.85	0.47	7.38	8.05	1.13	0.3	1.57	23.02	0.41
	ENSG00000185761	ADAMTSL5	8.99	10.51	2.96	13.81	13.4	1.42	3.63	4.07	19.34	9.52
	ENSG00000105963	ADAP1	27.2	35.16	12.64	10.93	31.68	20.35	20.01	39.88	28.55	52.49
	ENSG00000184060	ADAP2	0.09	0.34	0.82	4.63	0.88	0.15	3.25	0.29	1.14	1.15
	ENSG00000160710	ADAR	42.27	70.52	61.19	42.7	90.36	74.65	165.36	112.44	82.43	60.45
	ENSG00000197381	ADARB1	4.96	11.59	5.06	7.91	2.44	6.29	4.39	5.32	5.48	4.05
	ENSG00000185736	ADARB2	0.14	0	0	0.15	0.06	0	2.09	0.67	0	0.23
	ENSG00000065457	ADAT1	22	62.19	32.2	13.89	17.68	21.26	54.63	25.27	35.16	34.54
	ENSG00000189007	ADAT2	7.56	14.49	9.95	7.69	3.85	4.49	8.4	10.43	2.87	3.87
	ENSG00000213638	ADAT3	4.11	3.95	4.04	2.59	5.6	0.69	2.31	3.2	1.3	2.92
	ENSG00000063761	ADCK1	7.49	3.83	3.03	7.17	3.94	3.05	5.77	4.31	4.1	11.97
	ENSG00000133597	ADCK2	10.62	19.27	10.77	10.92	9.25	7.66	14.45	10.91	9.74	20.52
	ENSG00000173137	ADCK5	7.65	8.24	1.86	13.21	15.92	10.41	5.84	6.4	8.33	6.89
	ENSG00000164742	ADCY1	0.78	0	2.47	5.14	1.39	1.44	4.02	1.79	0.53	5.65
	ENSG00000078295	ADCY2	0.11	0.01	0.01	1.04	0	0	0.24	0	0	0
	ENSG00000138031	ADCY3	23.55	48.87	69.93	72.93	11.85	43.72	74.14	40.25	28.81	43.8
	ENSG00000129467	ADCY4	0.01	0.03	0.01	0.28	0.03	0	0	0	0	0.04
	ENSG00000173175	ADCY5	0.22	0.02	0.08	0.65	0.11	0.02	0.14	0.16	1.07	0.48
	ENSG00000174233	ADCY6	12.37	13	2.09	10.94	38.61	15.55	10.43	9.41	12.99	13.29
	ENSG00000121281	ADCY7	15.81	36.68	13.3	18.34	9	20.24	55.59	9.21	13.4	2.51
	ENSG00000162104	ADCY9	3.25	8.46	5.38	5.99	5.45	1.73	11.1	3.27	4.22	7.26
	ENSG00000141433	ADCYAP1	0	0	0	0.17	0.04	0.01	0	0	0	0
	ENSG00000078549	ADCYAP1R1	0	0	0	3.24	0	0	0.01	0	0	0.01
	ENSG00000087274	ADD1	41.64	26.36	39.82	34.38	76.49	46.54	47.79	30.32	80.74	35.9
	ENSG00000075340	ADD2	9.54	0.01	21.36	11.16	0.05	0.2	10.01	6.94	13.54	7.5
	ENSG00000148700	ADD3	39.67	26.55	20.63	26.23	39.3	23.76	12.08	23.05	42.69	12.31
	ENSG00000020181	ADGRA2	0.65	1.93	0.35	1.21	0.78	0.23	0.59	0.39	1.76	0.61
	ENSG00000152990	ADGRA3	36.14	18.36	13.32	10.55	59.63	26.14	14.29	18.78	14.05	11.07
	ENSG00000181790	ADGRB1	3.44	0.08	0.01	16.78	0	0	0.2	0.01	0.66	7.24
	ENSG00000121753	ADGRB2	18.36	3.72	2.85	18.94	5.63	5.26	1.77	6.51	22.9	6.06
	ENSG00000135298	ADGRB3	0.25	0	0	0.26	0	0.1	0.02	0	0.13	0.02
	ENSG00000111452	ADGRD1	0	0	0.14	3.64	0.03	0	0.03	1.31	0.04	0.37
	ENSG00000174837	ADGRE1	0.05	0	0.02	2.18	0.01	0	0.01	0.01	0.02	0.04
	ENSG00000127507	ADGRE2	1.18	0.98	0.23	1.66	1.13	0.04	0.92	0.04	0.4	0.12
	ENSG00000123146	ADGRE5	9.87	32.07	15.4	35.05	32.8	13.55	11.14	6.48	13.6	0.2
	ENSG00000153292	ADGRF1	0.11	13.81	0.27	0.29	219.42	9.08	1.27	33.89	1.17	0.03
	ENSG00000164393	ADGRF2	0.04	0	0.01	0	0.07	0.12	0	0	0.03	0
	ENSG00000173567	ADGRF3	0.12	0.31	0.13	0.08	0.46	0.25	0.34	0.9	0.31	0.77
	ENSG00000153294	ADGRF4	0.33	0.06	0.13	0.03	13.17	9.95	0.08	1.28	1.48	0.01
	ENSG00000069122	ADGRF5	0	0.01	0.02	0.01	0.07	0.01	0	0.15	0.01	0.01
	ENSG00000205336	ADGRG1	86.74	115.59	50.11	34.37	85.64	96.72	39.44	77.42	27.43	132.43
	ENSG00000173698	ADGRG2	0.47	0.04	0.06	2.85	0.14	0.03	0.23	0.06	1.76	2.34
	ENSG00000182885	ADGRG3	0.04	0.05	0.03	0.03	0.06	0	0.22	0.01	0.02	0.08
	ENSG00000159618	ADGRG5	2.34	0.02	0.02	0.01	0.09	0	0.02	0.05	0.11	0
	ENSG00000112414	ADGRG6	14.64	45.96	6.69	10.42	59.45	13.79	17.9	23.92	24.4	3.53
	ENSG00000072071	ADGRL1	18.06	14.53	23.3	30.76	9.91	11.34	15.46	3.72	7.85	17.51
	ENSG00000117114	ADGRL2	3.09	0.08	51.51	12.55	49.84	28.72	15.07	42.87	34.12	34.79
	ENSG00000150471	ADGRL3	3.2	0.4	1.19	0.98	1.85	2.22	2.99	0.03	0.78	3.44
	ENSG00000164199	ADGRV1	3.21	0.8	2.24	3.16	3.63	3.1	1.41	0.16	0.69	5.94
	ENSG00000187758	ADH1A	0.02	0	0	0.02	0.05	0.06	0.01	0	0	0.28
	ENSG00000196616	ADH1B	0	0	0	0.04	0	0	0	0.13	0	0.09
	ENSG00000248144	ADH1C	0	0	0.02	0	0	0.58	0.02	29.6	0.04	0.06
	ENSG00000197894	ADH5	85.14	61.58	96.84	41.58	45.97	73.56	30.37	106.13	89.19	185.11
	ENSG00000172955	ADH6	0.23	0.21	0.1	0.21	0.39	0	0.12	0.15	0.04	0.79
	ENSG00000196344	ADH7	1.09	0	10.15	0	0	0	1.4	0.1	0.85	9.16
	ENSG00000147576	ADHFE1	0.87	0.52	0.16	1.86	5.03	0.35	2.01	0.08	2.18	0.2
	ENSG00000182551	ADI1	21.67	51.52	40.33	25.76	29.25	33.08	16.71	44.25	44.09	79.9
	ENSG00000159346	ADIPOR1	53.91	48.2	62.14	54.68	84.41	49.77	56.92	79.3	63.3	73.45
	ENSG00000006831	ADIPOR2	32.7	87.83	39.29	45.18	38.14	41.93	45.44	39.32	34.72	30.41
	ENSG00000148671	ADIRF	28.12	151.88	21.42	23.77	365.96	7.43	12.38	214.04	408.36	0.16
	ENSG00000156110	ADK	56.36	94.53	66.13	34.16	49.99	55.14	106.43	55	68.08	40.09
	ENSG00000148926	ADM	46.67	94.06	74.97	129.73	73.51	26.66	120.88	46.49	74.42	34.15
	ENSG00000128165	ADM2	4.35	2.87	0.85	1.45	0.55	0.77	21.36	1.26	0.51	8.96
	ENSG00000224420	ADM5	3.35	3.8	0.93	0.81	3.19	4.75	1.89	1.44	0.47	1.92
	ENSG00000101126	ADNP	18.46	37.55	39.66	19.46	22.8	44.91	32.64	22.85	34.74	24.41
	ENSG00000101544	ADNP2	7.1	8.08	15.33	6.71	5.9	11.94	8.32	6.66	7.02	6.02
	ENSG00000181915	ADO	6	12.73	8.88	4.73	4.51	5.06	16.37	6.18	7.24	9.02
	ENSG00000163485	ADORA1	0.2	0.45	0.02	0.84	1.48	0	0.04	1.13	2.04	0.19
	ENSG00000128271	ADORA2A	3.71	1.97	1.21	1.85	3.2	0.53	1.28	1.42	2.94	1.94
	ENSG00000170425	ADORA2B	10.17	42	17.44	43.52	39	22.06	42.68	20.36	18.6	2.1
	ENSG00000159322	ADPGK	40.77	37.19	36.61	25.8	30.94	50.33	39.63	24.58	46.66	50.07
	ENSG00000144843	ADPRH	0.02	0	0.96	3.49	0.3	0.24	0.5	0.12	0.88	0.01
	ENSG00000153531	ADPRHL1	5.8	6	4.73	5.89	8.46	0.76	23.8	2.25	5.35	6.22
	ENSG00000116863	ADPRHL2	20.42	36.6	14.26	24.53	19.82	16.93	40.39	24.23	22.8	13.93
	ENSG00000170222	ADPRM	7.51	8.18	4.08	3.31	17.17	4.89	6.14	5.45	5.15	8.42
	ENSG00000120907	ADRA1A	0.08	0	0	0.08	0	0	0.05	0	0	13.1
	ENSG00000170214	ADRA1B	0.56	0.06	3.81	0.72	4.01	1.05	0.23	0.14	0.05	0
	ENSG00000171873	ADRA1D	0.18	0	0.02	0.1	2.29	0	0.05	0.74	0.12	0.63
	ENSG00000150594	ADRA2A	0	0	0.02	0.47	0	0	0.32	0	0.03	0.09
	ENSG00000184160	ADRA2C	2.79	1.03	4.59	9.35	4.37	0	1.73	1.18	0.71	9.76
	ENSG00000043591	ADRB1	0.39	0.73	0.37	0.3	2.01	0.13	0.25	0.6	0.63	0.08
	ENSG00000169252	ADRB2	0.39	8.67	10.13	0.85	6.37	0.68	7.55	11.35	10.8	4.02
	ENSG00000130706	ADRM1	113.95	253.88	160.66	161.64	85.15	237.29	246.86	150.6	184.64	113.81
	ENSG00000239900	ADSL	95.13	32.3	76.12	28.86	14.36	60.01	73.64	61.98	43.35	87.79
	ENSG00000035687	ADSS	53.33	30.68	50.05	11.2	37.04	44.89	35.3	45.82	26.19	65.22
	ENSG00000185100	ADSSL1	30.46	5.68	3.01	7	13.75	4.54	4.91	15.72	10.96	3.88
	ENSG00000111863	ADTRP	0.1	0.58	1.87	0.05	0.66	1.36	0.4	0.91	1.88	0.78
	ENSG00000106624	AEBP1	0.13	0.07	1	63.92	0.1	0.11	0.04	0.02	0.35	0.16
	ENSG00000139154	AEBP2	24.74	27.71	23.93	13.36	29.37	23.67	29.91	23.32	22.11	19.9
	ENSG00000181026	AEN	17.1	20.36	22.64	13.02	3.16	13.51	94.17	15.74	10.43	5.35
	ENSG00000104964	AES	244.49	292.87	101.69	144.23	271.66	100.26	198.21	105.1	231.85	419.99
	ENSG00000196526	AFAP1	3.79	12.99	3.63	2.36	10.47	9.57	5.13	3.67	11.93	4.9
	ENSG00000157510	AFAP1L1	0.76	7.19	5.5	4.53	2.29	2.5	6.36	4.29	13.11	0.48
	ENSG00000169129	AFAP1L2	0.88	34.09	5.99	24.17	17.35	28.32	0.73	6.55	15.07	0.09
	ENSG00000130396	AFDN	51.24	60.4	13.47	17.28	66.8	16.49	82.78	64.95	20.66	26.56
	ENSG00000172493	AFF1	3.48	6.03	3.83	1.11	9.86	4.49	5.38	2.61	6.36	1.87
	ENSG00000155966	AFF2	0.01	0	0.03	0.36	0	0.07	0.09	0.01	0	0.02
	ENSG00000144218	AFF3	0.01	0	0	0.21	0.05	0.01	0.1	0.01	0.01	0.03
	ENSG00000072364	AFF4	11.04	14.61	10.27	7.63	21.1	14.76	27.59	11.84	23.09	21.75
	ENSG00000135537	AFG1L	3	2.74	1.33	1.48	2.37	2.48	1.6	1.81	1.87	1.5
	ENSG00000141385	AFG3L2	34.83	44.59	62.49	40.03	39.14	49.08	76.64	18.37	41.64	40.6
	ENSG00000183077	AFMID	25.57	34.14	60.99	18.09	45.02	27.53	31.51	24.19	29.65	12.92
	ENSG00000119844	AFTPH	7.59	20	16.13	6.87	19.64	15.35	18.35	13.99	13.01	12.77
	ENSG00000038002	AGA	10.26	8.26	8.19	20.46	11.88	12.66	27.36	19.45	18.65	14.1
	ENSG00000157985	AGAP1	6.37	4.88	5.45	4.41	11.54	4.17	6.19	8.45	9.5	10.66
	ENSG00000135439	AGAP2	1.21	3.01	0.15	3.99	0.99	0.11	0.48	1.26	0.32	1.12
	ENSG00000133612	AGAP3	28.14	69.78	41.68	76.31	44.01	58.72	57.41	38.58	39.13	80.19
	ENSG00000188234	AGAP4	11.29	2.47	4.5	11.24	11.01	1.42	8.77	2.16	2.79	2.97
	ENSG00000172650	AGAP5	4.59	3.67	2.36	4.54	5.11	2.7	3.51	2.6	5.1	4.57
	ENSG00000204149	AGAP6	15.87	15.39	8.1	13.15	7.86	11.57	7.9	7.76	7.58	11.79
	ENSG00000204172	AGAP9	7.42	4.59	1.81	0.85	8.75	2.67	0.72	5.1	1.18	7.41
	ENSG00000165923	AGBL2	2.81	8.34	1.62	1.91	0.1	1.75	1.35	3.69	5.2	0
	ENSG00000146856	AGBL3	0.87	0.68	0.59	0.38	1.99	2.47	0.46	1.28	0.92	0.32
	ENSG00000186094	AGBL4	0	0	0.13	0.08	0	0	0.11	0	0	0.05
	ENSG00000084693	AGBL5	16.18	27.21	19.05	18.38	28.87	20.61	38.33	24.27	30.32	23.04
	ENSG00000204305	AGER	3.98	2.28	1.15	7.46	9.23	4.24	2.66	2.45	3.56	2.96
	ENSG00000173744	AGFG1	26.54	46.21	44.67	15.01	14.52	56.21	39.78	57.95	42.7	21.3
	ENSG00000106351	AGFG2	6.31	6.13	5.82	3.08	9.71	8.81	5.12	2.35	9.87	2.57
	ENSG00000164252	AGGF1	7.34	14.72	8.18	4.21	11.83	9.26	7.36	10.6	10.46	8.68
	ENSG00000006530	AGK	12.32	28.1	19.2	9.29	14.79	19.19	18.54	19.26	13.54	20.74
	ENSG00000162688	AGL	8.36	9.93	11.43	6.44	14.38	4.99	4.86	7.44	8.04	6.26
	ENSG00000116771	AGMAT	0.35	1.66	4.89	2.86	0.41	2.33	1.36	4.03	2.16	0.19
	ENSG00000187546	AGMO	0	0	0.02	0.13	0.31	9.82	0.31	2.51	0.37	0.46
	ENSG00000092847	AGO1	10.42	4.6	7.58	4.66	6.07	4.4	6.81	6.94	4.21	4.11
	ENSG00000123908	AGO2	18.04	7.94	22.38	12.84	10.21	20.62	17.29	6.79	11.78	17.22
	ENSG00000126070	AGO3	7.85	10.16	8.37	5.64	4.37	4.92	6.17	4.7	4.73	4.4
	ENSG00000134698	AGO4	5.79	5.79	2.19	5.63	15.05	2.98	5.6	3.75	5.23	4.97
	ENSG00000204310	AGPAT1	40.64	29.11	25.53	33.69	57.33	29.61	47.8	31.06	46.07	33.47
	ENSG00000169692	AGPAT2	46.08	26.83	49.22	108.09	109.75	46.6	40.48	40.45	42.94	54.59
	ENSG00000160216	AGPAT3	6.23	16.93	12.78	21.02	18.3	16.68	26.65	21.37	8.06	20.83
	ENSG00000026652	AGPAT4	4.41	2.63	0.95	2.93	3.49	3.64	1.52	3.15	4.68	1.93
	ENSG00000155189	AGPAT5	18.38	12.57	35.55	18.55	8.87	57.32	10.23	33.03	13.62	12.49
	ENSG00000018510	AGPS	20.04	19.96	18.83	12.02	12.89	33.99	18.83	19.17	19.33	9.8
	ENSG00000106541	AGR2	66.55	2.07	6.38	19.97	2464.4	111.63	588.28	209.79	3.25	0.96
	ENSG00000173467	AGR3	0.74	0.06	0.13	0	29.87	0	4.02	9.52	0	0.21
	ENSG00000188157	AGRN	100.59	108.01	47.91	232.64	178.87	114.53	51.64	139.23	78.71	78.39
	ENSG00000135744	AGT	0.08	0.01	0.01	0.02	0.02	0.07	0.01	0.84	0.35	0.05
	ENSG00000135049	AGTPBP1	9	17.05	4.93	2.87	6.24	2.02	10.41	5.13	5.38	5.75
	ENSG00000177674	AGTRAP	44.98	43.57	25.78	124.38	56.76	15.7	39.23	63.21	60.15	57.07
	ENSG00000153207	AHCTF1	38.45	64.4	48.62	12.99	19.45	26.22	38.62	40.35	30.11	22.9
	ENSG00000101444	AHCY	204.73	287.72	159.95	168.11	157.85	121.31	206.43	215.68	140.23	163.44
	ENSG00000168710	AHCYL1	32.99	104.86	43.26	51.14	85.15	30.24	61.6	67.66	43.58	42.88
	ENSG00000158467	AHCYL2	3.36	5.78	3.15	2.17	5.63	4.57	10.57	3.75	5.81	9.26
	ENSG00000126705	AHDC1	3.07	4.11	2.35	3.21	8.69	3.46	1.86	6.78	8.64	5.16
	ENSG00000135541	AHI1	12	8.96	5.77	4.78	12.92	5.32	5.16	12	4.66	2.65
	ENSG00000124942	AHNAK	89.86	94.85	51.66	63.16	159.67	69.28	33.14	57.16	125.59	62.28
	ENSG00000185567	AHNAK2	34.17	3.86	3.71	27.53	43.31	19.82	1.83	17.23	40.02	56.89
	ENSG00000106546	AHR	40.14	14.56	18.03	8.16	60.07	18.37	99.54	17.67	15.09	58.55
	ENSG00000063438	AHRR	2.8	2.07	1.87	3.42	4.27	0.53	1.53	1.46	9.03	6.1
	ENSG00000100591	AHSA1	241.38	161.68	253.48	169.04	76.51	365.33	77.93	315.96	150.31	131.41
	ENSG00000173209	AHSA2P	26.1	47.64	24.39	47.85	70.03	38.97	56.41	39.53	59.76	27.19
	ENSG00000111732	AICDA	0	0	0.05	0	0.2	0	0	0.07	0.02	0.05
	ENSG00000186063	AIDA	21.58	51.73	29.78	21.75	24.72	32.36	19.43	49.05	33.04	24.09
	ENSG00000204472	AIF1	0.13	0	0	0.06	0	0	0.06	0	0	0.06
	ENSG00000126878	AIF1L	20.5	16.8	9.66	19.06	41.34	11.66	31.67	19.12	10.81	24.77
	ENSG00000156709	AIFM1	27.54	40.6	36.93	43.47	27.73	27.16	41.15	42.1	34.81	70.32
	ENSG00000042286	AIFM2	8.14	19.59	15.89	12.95	2.18	0.93	9.81	14.72	16.5	24.42
	ENSG00000183773	AIFM3	0.2	0.11	1.16	4.49	4.82	0.75	0.03	0	2.26	0.2
	ENSG00000146416	AIG1	26.49	62.63	30.23	28.82	49.7	30.81	55.77	62.91	28.74	12.79
	ENSG00000163568	AIM2	0	0.01	0.02	23.74	0.03	0.07	0.09	0	0.02	0
	ENSG00000164022	AIMP1	36.5	38.82	77.58	23.76	24.59	52.79	78.51	31.53	32.18	40.42
	ENSG00000106305	AIMP2	139.99	69.77	89.73	40.06	17.61	99.74	198.25	53.16	48.9	160.2
	ENSG00000110711	AIP	65.45	79.52	122.07	28.59	59.97	57.66	26.03	46.29	115.47	57.82
	ENSG00000196581	AJAP1	0	0	0.01	3.16	0	0	0	0.14	2.64	0
	ENSG00000232434	AJM1	0.41	0.8	0.59	0.73	1.57	0.18	0.95	0.25	1.92	2.09
	ENSG00000129474	AJUBA	51.96	135.61	150.3	25.32	9.31	25.95	46.89	69.31	45.9	29.02
	ENSG00000106992	AK1	29.26	48.34	56.59	33.8	33.41	37.77	48.55	21.62	53.61	37.49
	ENSG00000004455	AK2	184.8	248.83	174.6	122.16	135.71	150.2	359.39	204.85	167.61	121.32
	ENSG00000147853	AK3	12.63	25.17	12.87	11.43	9.51	16.22	42.88	14.9	14.77	41.74
	ENSG00000162433	AK4	6.76	39.38	50.38	47.05	32.72	27.08	28.67	28.79	16.82	15.12
	ENSG00000154027	AK5	0.04	0	0	0.75	0.89	0.27	0.2	0.53	2.09	2.49
	ENSG00000085231	AK6	72.14	124.63	108.68	36.81	68.55	118.09	124.71	105	114.24	102.51
	ENSG00000140057	AK7	4.69	0.55	0.14	4	0.29	0.03	1.13	4.88	1.09	0.22
	ENSG00000165695	AK8	0.83	0.22	0.18	0.69	1.06	0.01	2.01	0.11	0.63	0.96
	ENSG00000155085	AK9	0.34	2.01	0.43	0.65	1.3	2.72	2.68	0.78	2.58	0.97
	ENSG00000121057	AKAP1	24.5	24.23	35.73	47.88	17.39	21.3	28.91	31.72	12.98	41.34
	ENSG00000108599	AKAP10	10.12	22.37	8.77	6.56	47.4	9.54	20.06	15.38	18.27	21.48
	ENSG00000023516	AKAP11	5.87	9.25	3.69	4.22	7.04	6.78	6.06	6.93	5.12	6.08
	ENSG00000131016	AKAP12	5.31	5.41	7.47	5.76	1.54	29.86	1.68	15.79	26.09	3.1
	ENSG00000170776	AKAP13	30.16	21.59	12.89	16.91	33.74	12.79	29.63	14.9	35.56	43.19
	ENSG00000197976	AKAP17A	7.28	19.82	9.28	23.96	12.69	9.22	23.48	11.92	9.07	24.43
	ENSG00000241978	AKAP2	26.84	0.28	16.02	13.26	14.66	11.65	15.93	5.86	27.05	2.44
	ENSG00000111254	AKAP3	0.8	0.8	0.56	1.32	3.66	0.15	2.89	1.12	0.21	0.8
	ENSG00000179841	AKAP5	0.81	0.32	0.74	1.23	0.24	1	0.11	0.57	0.68	0.41
	ENSG00000151320	AKAP6	2.47	0.55	1.78	0.15	0.89	0.25	3.58	0.75	0.17	0.32
	ENSG00000118507	AKAP7	2.24	2.22	0.31	1.62	0.18	5.03	2.61	3.49	1.45	5.73
	ENSG00000105127	AKAP8	17.58	12.46	19.31	14.29	17.18	13.97	15.83	12.76	13.49	15.96
	ENSG00000011243	AKAP8L	48.56	46.57	45.54	34.74	62.05	32.46	34	39.08	38.29	37.95
	ENSG00000127914	AKAP9	32.26	50.89	20.49	9.59	37.77	28.71	50.85	13.53	13.21	20.55
	ENSG00000166452	AKIP1	20.88	61.6	23.74	8.01	24.34	31.23	92.75	18.71	16.04	24.61
	ENSG00000174574	AKIRIN1	24.2	31.54	39.99	23.19	52.2	35.84	60.65	31.05	32.32	59.79
	ENSG00000135334	AKIRIN2	24.35	35.24	35.37	21.24	22.9	34.15	47.38	34.81	34.23	29.43
	ENSG00000106948	AKNA	4.21	7.32	0.62	0.64	3.67	0.48	29.86	2.06	1.08	14.36
	ENSG00000117448	AKR1A1	87.65	128.12	57.88	120.66	152.76	53.11	134.83	153.54	50.3	285.61
	ENSG00000085662	AKR1B1	81.76	64.16	117.46	45.46	1.11	200.99	88.56	144.84	408.55	129.16
	ENSG00000198074	AKR1B10	0.89	0.52	123.2	0.56	0.45	3.31	0.17	105.8	52.67	1305.3
	ENSG00000227471	AKR1B15	0.02	0.08	0.64	0.01	0.04	0.09	0	0.61	3.53	5.95
	ENSG00000187134	AKR1C1	45.04	0.2	465.74	1.06	0.1	6.32	23.69	229.01	522.02	1379.7
	ENSG00000151632	AKR1C2	138.3	0.2	268.57	0.55	0.41	153.33	107.64	1362.6	372.66	2827.9
	ENSG00000196139	AKR1C3	61.58	0.12	167.05	2.89	0.2	61.37	1.76	6.29	527.81	284.36
	ENSG00000165568	AKR1E2	3.37	0	0.9	0.1	0	0.26	0	0	5.77	7.05
	ENSG00000053371	AKR7A2	43.72	24.08	22.09	32.92	22.13	19.18	31.11	57.38	29.78	34.97
	ENSG00000162482	AKR7A3	0.46	0.1	0.15	2.15	0.19	0.12	0.09	0.29	0.54	0.45
	ENSG00000142208	AKT1	85.8	60.07	69.64	76.13	40.1	66.04	75.83	72.68	103.73	80.61
	ENSG00000204673	AKT1S1	36.32	48.93	40.44	17.26	36.82	33.65	79.92	56.83	45.02	56.83
	ENSG00000105221	AKT2	53.63	58.52	47.91	26.57	66.22	57.39	42.65	54.9	50.76	38.78
	ENSG00000117020	AKT3	11.68	11.58	0.6	3.87	10.93	10.93	7.16	8.73	25.58	4.03
	ENSG00000166971	AKTIP	9.55	38.46	10.92	7.96	23.52	16.34	25.27	15.67	14.3	9.61
	ENSG00000111780	AL021546.1	0.62	0.2	0.28	0.13	0	0.12	0	0.1	0.48	0.93
	ENSG00000270299	AL121758.1	0	0	0.1	0	0	0.06	0	0	0	0.12
	ENSG00000259132	AL132780.3	8.16	0	4.65	2.17	0	0.43	0.43	0	4.92	3.5
	ENSG00000254692	AL136295.1	5.7	1.06	0.43	1.32	0.42	0	0.2	0	0.38	1.62
	ENSG00000258465	AL139011.2	0.07	0.05	0.11	0.08	0.03	0.06	0.07	0.09	0.11	0.09
	ENSG00000256500	AL139300.1	6.73	5.58	7.77	0.89	0.48	7.74	3.24	6.13	6.36	3.32
	ENSG00000249141	AL159163.1	0.11	0	0	0	0.11	0.13	0.1	0	0	0
	ENSG00000187186	AL162231.1	7.94	6.65	0.53	2.1	0.42	0.02	19.33	0.78	6.84	7.07
	ENSG00000259171	AL163636.2	1.04	0.94	0	0.79	0.62	0.58	0.29	0.26	0.51	0.89
	ENSG00000258691	AL355102.2	0	1.34	0.25	0	0	0	0	0	1.04	0
	ENSG00000258989	AL355916.3	0	0	0.12	0	0	0.08	0	0	0	0.07
	ENSG00000254536	AL360181.3	0.05	0.11	0.04	0.67	0.03	0	0.11	0	0.05	0.05
	ENSG00000254706	AL512785.2	0.26	1.79	0.12	0	1.25	0.89	0.64	1.04	0.78	0.76
	ENSG00000271810	AL603832.3	0.12	0	0.06	1.15	0.14	0.1	0.13	0.03	0.1	0.46
	ENSG00000250264	AL669918.1	1.57	3	2.28	3.84	0.9	2.03	1.13	1.6	2	0.33
	ENSG00000261793	AL929554.1	0.13	0	0.08	0	0	0	0	0	0	0.06
	ENSG00000148218	ALAD	15.27	23.27	8.95	9.93	43.71	9.86	4.73	12.07	28.32	7.75
	ENSG00000023330	ALAS1	19.59	30.88	45.39	13.62	23.9	32.87	28.08	18.72	26.66	22.79
	ENSG00000170017	ALCAM	15.67	83.66	42.57	92.78	10.67	93.16	47.44	131.27	142.06	34.32
	ENSG00000161618	ALDH16A1	25.64	29.23	15.1	13.84	27.39	19.8	16.07	31.29	24.05	29.17
	ENSG00000059573	ALDH18A1	59.52	54.66	40.25	30.23	29.5	25.05	98.83	38.6	39.86	60.18
	ENSG00000165092	ALDH1A1	51.4	0.4	2.32	0.36	0.15	4.01	3.56	1.59	1.2	87.25
	ENSG00000128918	ALDH1A2	0.61	0.06	0.05	14.11	1.06	0.25	0.01	0.74	0.99	0.38
	ENSG00000184254	ALDH1A3	5.35	28.08	31.66	84.26	109.71	332.08	365.58	218.45	137.91	22.25
	ENSG00000137124	ALDH1B1	15.13	7.36	26.8	13.24	3.31	15.23	29.92	24.02	7.38	12.92
	ENSG00000144908	ALDH1L1	0.01	0.52	2.99	0.03	0.17	0.03	0	5.94	4.44	36.3
	ENSG00000136010	ALDH1L2	13.73	0.08	0.91	2.02	0.04	0.44	23.05	0.96	1.95	39.64
	ENSG00000111275	ALDH2	0.59	7.5	14.34	30.34	0.78	0.05	79.82	84.43	36.23	14.31
	ENSG00000108602	ALDH3A1	7.96	0.26	120.99	0.1	8.28	18.49	654.46	227.53	285.09	2206.2
	ENSG00000072210	ALDH3A2	32.31	69.82	46.88	12.7	161.03	48.77	31.16	111.14	94.63	542.62
	ENSG00000006534	ALDH3B1	1.48	29.57	1.5	0.27	109.35	4.61	4.2	14.17	57.3	22.1
	ENSG00000132746	ALDH3B2	1.04	22.87	0.31	0.02	9.35	0.69	0.17	9.85	3.37	0.02
	ENSG00000159423	ALDH4A1	11.19	8.97	4.63	10.6	8.02	4.79	13.31	8.07	7.25	17.69
	ENSG00000112294	ALDH5A1	4.9	1.13	4.32	5.01	3.28	4.01	5.32	6.37	4.66	5.67
	ENSG00000119711	ALDH6A1	7.86	11.03	1.61	4.72	10.25	1.04	10.4	13.46	5.35	8.79
	ENSG00000164904	ALDH7A1	0.24	166.9	44.71	69.49	52.68	0.17	68.59	196.22	0.23	0.19
	ENSG00000118514	ALDH8A1	0.4	0.35	0.17	0.03	0.37	0	0.1	0.34	0.5	0.07
	ENSG00000143149	ALDH9A1	20.59	61.42	31.74	26.97	28.66	21.88	43.65	44.52	27.76	42.95
	ENSG00000285043	ALDOA	868.21	768.07	1391.3	1064.3	1231.8	954.22	1413	1499.2	2337	1025
	ENSG00000136872	ALDOB	0.08	0.01	0.01	0	0.06	0.03	0	0.02	0.02	0.16
	ENSG00000109107	ALDOC	9.75	3.94	19.02	29.29	1.01	8.78	4.55	68.16	35.13	31.26
	ENSG00000033011	ALG1	19.73	18.17	42.72	18.69	24.39	17.85	46.48	19.75	12.66	21.17
	ENSG00000139133	ALG10	8.92	5.83	8.78	4.64	2.22	7.09	4.62	5.07	4.78	2.78
	ENSG00000175548	ALG10B	5.34	6.28	5.79	2.36	3.01	8.07	5.35	2.48	3.7	0.07
	ENSG00000253710	ALG11	5.18	7.47	5.81	3.77	5.47	5.11	6.57	5.05	3.9	5.9
	ENSG00000182858	ALG12	11.52	7.1	14.25	7.42	7.12	11.79	8.37	9.9	3.18	23.46
	ENSG00000101901	ALG13	30.92	37.33	33.18	13.57	37.44	30.89	30.45	26.03	18.36	26.48
	ENSG00000172339	ALG14	5.14	6.55	2.25	4.68	3.26	1.17	3.46	2.93	5.43	3.38
	ENSG00000189366	ALG1L	23.1	4.84	28.22	14.77	0.25	10.23	0.07	36.98	5.02	17.79
	ENSG00000251287	ALG1L2	0.11	0.5	0.1	0.24	0.21	0.04	0.12	0.15	0.26	0.24
	ENSG00000119523	ALG2	24.21	21.47	30.57	20.27	30.3	14.59	57.19	23.58	22.29	38.11
	ENSG00000214160	ALG3	42.15	66.98	150.66	85.83	66.07	55.65	97.22	48.22	39.74	185.7
	ENSG00000120697	ALG5	48.46	49.81	35.44	35.35	45.88	40.85	28.2	32.26	20.29	50.36
	ENSG00000088035	ALG6	13.68	7.62	14.26	9.63	14.19	12.61	2.75	12.37	6.04	5.57
	ENSG00000159063	ALG8	62.8	38.47	54.88	35.18	23	55.71	67.37	30.16	58.92	46.08
	ENSG00000086848	ALG9	14.21	15.04	17.9	10.66	6.52	14.83	10.8	5.5	19.59	11.19
	ENSG00000189292	ALKAL2	0.1	0.1	0.05	3.03	0.09	0.13	0.03	0	0.05	0.09
	ENSG00000100601	ALKBH1	8.07	12.04	12.4	7.5	6.74	13.14	20.17	10.94	8.91	6.44
	ENSG00000189046	ALKBH2	48.38	49.05	35.24	17.88	11.29	28.48	31.86	25.82	21.4	19.83
	ENSG00000166199	ALKBH3	8.93	48.43	23.28	11.29	17.34	16.05	56.42	20.72	19.32	33.66
	ENSG00000160993	ALKBH4	8.54	10.02	8.84	4.7	10.6	11.32	13.94	5.06	6.11	5.56
	ENSG00000091542	ALKBH5	25.58	30.86	32.65	27.32	64.44	18.09	55.77	31.84	33.49	46.38
	ENSG00000239382	ALKBH6	20.92	24.25	10.94	11.73	26.59	13.62	13.3	34.37	20.42	10.14
	ENSG00000125652	ALKBH7	17.86	37.52	15.7	8.01	38.76	10.17	32.41	23.01	28.1	44.38
	ENSG00000137760	ALKBH8	6.01	16.03	11.63	1.8	2.01	15.12	4.49	2.73	4.79	3.27
	ENSG00000116127	ALMS1	8.64	7.51	9.78	12.06	6.14	8.93	12.49	10.08	9.61	7.79
	ENSG00000108839	ALOX12	0.98	0.78	0.81	20.28	0.24	0.38	0.7	0.25	0.96	0.19
	ENSG00000179477	ALOX12B	1.07	0.74	0.56	1.24	0.6	0	7.96	0.1	2.67	0.11
	ENSG00000161905	ALOX15	0.22	0.03	0.11	0.16	10.82	0.31	0.23	2.11	0.05	0.15
	ENSG00000179593	ALOX15B	0	0	0.01	0.02	0	0	0.02	0	0.1	0.05
	ENSG00000012779	ALOX5	0.03	0	0.01	2.83	3.74	0.82	0.16	3.17	0.03	0.81
	ENSG00000132965	ALOX5AP	0.09	0.15	0	0.08	0.26	2.05	0.13	0.06	0.03	0.09
	ENSG00000179148	ALOXE3	0.55	1.23	0.57	0.24	1.14	0.33	2.39	0.02	2.42	3.4
	ENSG00000073331	ALPK1	1.98	9.32	0.94	1.99	10.8	3.5	4.77	8.65	7.55	2.66
	ENSG00000198796	ALPK2	0.04	0.05	0.02	0.06	0.14	0.01	0	0.1	0.11	0.06
	ENSG00000136383	ALPK3	0.73	0.17	1.75	0.23	4.11	0.69	0.21	1.43	1.86	0.59
	ENSG00000162551	ALPL	56.94	0.04	1.75	0.01	0	0.01	0.11	0.34	0.14	0.41
	ENSG00000003393	ALS2	6.52	9.57	6.42	4.64	8.35	9.05	9.17	10.02	5.83	10.25
	ENSG00000178038	ALS2CL	3.7	40.18	7.67	27.87	39.52	29.43	4.21	15.17	30.56	27.59
	ENSG00000155749	ALS2CR12	0.95	0	0.11	0.47	0.76	0.25	0.45	0.21	0.29	0.31
	ENSG00000156150	ALX3	0.02	0	0.03	1.57	0	0	0	0	0	0.04
	ENSG00000183684	ALYREF	172.42	104.67	302.9	77.03	33.38	112.28	209.35	82.04	52.08	52.89
	ENSG00000242110	AMACR	12.41	7.04	5.4	8.35	15.66	5.19	5.61	14.85	4.56	8.7
	ENSG00000106927	AMBP	0.49	0.05	0.16	0.2	0.02	0.32	0.11	0.12	0.43	0.59
	ENSG00000110497	AMBRA1	9	19.58	8.73	7.22	25.04	6.5	36.8	15.76	10.9	13.04
	ENSG00000123505	AMD1	42.56	37.18	50.32	41.68	7.3	61.75	111.9	50.09	22.71	22.88
	ENSG00000139344	AMDHD1	0.24	0.84	2.99	1.8	0.43	0.45	0.81	0.62	0.65	0.89
	ENSG00000162066	AMDHD2	12.91	18.82	10.02	20.58	18.39	5.59	24.85	15.55	17.23	57.28
	ENSG00000184675	AMER1	3.9	2.53	10.54	4.33	0.85	1.85	8.31	5.07	1.14	2.91
	ENSG00000159461	AMFR	26.35	45.71	38.38	32.04	70.96	22.87	56.41	29.59	83.5	34.01
	ENSG00000135409	AMHR2	0	0	0	0.01	0.05	0.07	0.04	0.29	0.03	0.08
	ENSG00000181754	AMIGO1	0.56	1.82	0.84	7.75	0.99	0.33	3.25	0.27	0.82	0.06
	ENSG00000139211	AMIGO2	19.84	50.49	48.42	11.49	4.87	334.05	7.1	3.29	46.38	9.27
	ENSG00000101935	AMMECR1	13.23	3.48	12.49	3.98	6.4	8.53	5.53	12.77	9.31	14.43
	ENSG00000144233	AMMECR1L	7.63	13.88	9.27	5.51	9.66	13.1	26.85	9.93	11.53	21.85
	ENSG00000166126	AMN	5.11	0.66	2.35	14.27	1.9	0.45	2.08	0.7	5.61	0.25
	ENSG00000151743	AMN1	6.99	0	5.27	1.58	9.76	5.61	8.97	5.87	8.35	11.71
	ENSG00000126016	AMOT	2.62	0.35	0.46	1.39	1.51	0.05	2.63	6.58	0	1.26
	ENSG00000166025	AMOTL1	20.59	34.94	17.54	3.17	41.18	6.22	69.8	9.01	21.79	20.98
	ENSG00000114019	AMOTL2	20.97	98.38	51.5	16.31	191.23	35.17	70.44	47.25	57.54	15.26
	ENSG00000116337	AMPD2	19.11	36.88	39.29	42.35	37.91	18.23	25.34	19.6	24.17	15.09
	ENSG00000133805	AMPD3	0.92	0.24	1.07	2.6	5.4	1.66	2.47	2.71	3.69	0.79
	ENSG00000078053	AMPH	10.28	0.01	0.01	0.71	0	0.06	0.1	0.02	0.1	0.01
	ENSG00000145020	AMT	3.87	9.74	1.18	4.04	20.75	1.74	4.89	3.22	5.52	8.62
	ENSG00000187689	AMTN	0.58	0	0.02	2.31	0.04	0.26	0	5.36	0.74	0.02
	ENSG00000240038	AMY2B	0.47	0.29	0.28	0.66	2.85	0.81	1.15	1.86	3.67	0.24
	ENSG00000196704	AMZ2	40.24	54.75	45.22	38.64	60.04	49.22	72.7	45.49	68.96	60.96
	ENSG00000153107	ANAPC1	13.75	27.06	19.49	8.25	11.77	15.28	31.63	32.44	16.99	19.49
	ENSG00000164162	ANAPC10	18.57	18.45	20.87	7.89	11.76	18.56	16.05	19.79	16.43	18.12
	ENSG00000141552	ANAPC11	130.78	132.03	228.47	69.07	155.6	109.73	113.99	140.97	80.2	80.17
	ENSG00000129055	ANAPC13	52.64	89.17	84.75	24.54	60.67	42.69	80.88	31.94	45.01	78.72
	ENSG00000110200	ANAPC15	88.85	126.02	33.21	39.54	22.67	41.86	96.29	68.88	100.22	88.45
	ENSG00000166295	ANAPC16	72.35	105.88	32.85	39.01	113.14	49.8	74.31	58.61	54.8	146.73
	ENSG00000176248	ANAPC2	23.75	22.38	22.83	17.12	56.59	17.26	34.53	26.02	25.59	27.41
	ENSG00000053900	ANAPC4	15.57	15.84	9.74	13.48	16.42	16.61	11.42	13.05	9.2	8.43
	ENSG00000089053	ANAPC5	50.3	67.45	62.97	65.89	57.1	59.29	62.04	63.48	74.2	75.01
	ENSG00000196510	ANAPC7	74.22	41.87	64.04	57.61	21.79	52.89	57.77	57.34	51.43	42.91
	ENSG00000214274	ANG	3.42	2.75	1.41	2.44	2.01	0.42	0.52	1.42	1.8	2.54
	ENSG00000013523	ANGEL1	13.05	12.01	16.59	10.37	8.23	11.72	16.93	14.88	8.43	11.12
	ENSG00000174606	ANGEL2	11.01	85.46	14.75	8.88	12.92	13.49	14.19	14.83	17.97	19.43
	ENSG00000154188	ANGPT1	0.03	0	0.43	0.11	0.01	1.77	4.03	0.52	0.1	0.2
	ENSG00000091879	ANGPT2	0.06	0.06	0.09	0.07	0.18	0.09	0.03	0.06	0.05	0
	ENSG00000116194	ANGPTL1	0.01	0	0	0.04	0.12	0.12	0.02	0.06	0.19	0.01
	ENSG00000136859	ANGPTL2	0.13	0	0.07	0.01	0.05	0.02	0.02	0.03	4.64	0.02
	ENSG00000167772	ANGPTL4	0.12	0.03	0.39	11.46	1.44	0.16	0.13	0.09	0.52	0.6
	ENSG00000187151	ANGPTL5	0.1	0	0.01	0.03	0	0	0.02	0.01	0	0
	ENSG00000130812	ANGPTL6	0.14	0.11	0.06	0.59	0.09	0	0.15	0.06	0.42	0.26
	ENSG00000171819	ANGPTL7	0.01	0	0	0.03	0	0.04	0	0.02	6.27	0.01
	ENSG00000130173	ANGPTL8	0	0	0	0.11	0.06	0.04	0	0	0.07	0
	ENSG00000029534	ANK1	0.89	0.11	3.75	5.63	0.22	0.41	2.71	0.48	0.53	0.14
	ENSG00000145362	ANK2	0.1	0.44	0.15	0.29	0.21	0.48	0.81	0.29	1.5	0.8
	ENSG00000151150	ANK3	17.37	7.1	10.61	3.01	8.4	10.51	11.14	13.99	5.67	16.92
	ENSG00000151687	ANKAR	0.83	4.12	2.73	1.09	5.27	0.47	0.97	0.53	3.7	0.07
	ENSG00000166839	ANKDD1A	1.49	0.91	0.92	3.18	2.79	2.09	0.48	0.36	5.96	1.6
	ENSG00000132623	ANKEF1	3.11	8.75	3.4	1.93	7.13	5.88	5.35	4.74	4.29	9.77
	ENSG00000153930	ANKFN1	0.01	0.03	0	0	0.01	0.04	0.01	0	0.2	0.06
	ENSG00000185722	ANKFY1	14	15.25	17.76	10.65	19.57	13.45	22.48	18.72	24.98	10.96
	ENSG00000154122	ANKH	35.11	19.86	23.55	46.57	15.33	12.19	43.32	1.46	13.48	23.39
	ENSG00000131503	ANKHD1	43.44	48.28	67.15	26.53	96.27	48.37	63.31	51.16	52.92	83.27
	ENSG00000254996	ANKHD1-EIF4EBP3	5.55	5.45	6.44	2.13	15.23	5.45	4.95	6.86	5.1	7.99
	ENSG00000001629	ANKIB1	17.16	39.61	16.67	6.66	34.33	27.66	20.88	12.44	21.12	18.69
	ENSG00000170209	ANKK1	0.39	0	0.03	0.05	0.57	0	0.52	0.14	0.2	1.65
	ENSG00000160117	ANKLE1	0.68	0.44	0.15	0.4	0.3	0.39	0.36	0.34	0.89	0.39
	ENSG00000176915	ANKLE2	24.11	47.88	34	31.23	36.07	78.05	36.06	37.76	33.18	22.63
	ENSG00000144504	ANKMY1	7.31	10.76	3.4	4.63	16.32	7.81	8.62	9.75	8.65	7.14
	ENSG00000106524	ANKMY2	18.94	29.98	14.49	8.45	18.2	10.37	18.2	10.43	18.98	21.26
	ENSG00000164331	ANKRA2	52.3	9.75	5.72	3.16	19.42	8.06	8.45	8.36	13.28	15.66
	ENSG00000148677	ANKRD1	1.85	1.07	54.38	0.15	2.3	5.86	1.93	0.7	17.01	6.3
	ENSG00000088448	ANKRD10	142.24	47.99	61.68	33.41	88.35	48.92	24.2	43.18	72.13	72.82
	ENSG00000167522	ANKRD11	39.46	46.59	49.32	27.26	40.66	33.86	98.58	36.69	30.21	39.52
	ENSG00000101745	ANKRD12	2.96	9.05	5.14	2.63	7.49	6.17	6.87	2.94	9.06	6.48
	ENSG00000076513	ANKRD13A	11.43	31.36	15.45	14.33	50.69	19.99	16.99	15.12	35.97	6.64
	ENSG00000198720	ANKRD13B	9.01	14.48	11.34	11.43	5.92	4.47	16.87	10.7	5.27	14.9
	ENSG00000118454	ANKRD13C	6.5	10.91	11.37	7.32	13.67	7.79	7.85	8.89	10.57	7.61
	ENSG00000172932	ANKRD13D	29.5	27.3	51.04	39.19	41.01	46.12	20.94	20.42	28.93	24.78
	ENSG00000134461	ANKRD16	5.45	8.73	3.33	2.31	2.4	2.79	7.25	2.04	2.98	4.85
	ENSG00000132466	ANKRD17	19.97	20.39	20.64	12.22	31.05	14.88	47.12	18.68	20.81	18.77
	ENSG00000180071	ANKRD18A	7.81	4.42	3.03	4.51	0.41	3.91	4.22	2.49	1.35	0.74
	ENSG00000230453	ANKRD18B	6.32	5.89	9.3	3.65	1.33	4.71	2.23	5.56	6.09	1.39
	ENSG00000165887	ANKRD2	0.33	90.74	0.24	0	1.33	2.17	0.13	3.79	0.78	1.16
	ENSG00000183148	ANKRD20A2	0.04	0.02	0.11	0.11	0.2	0.09	0.21	0.02	0.08	0.86
	ENSG00000172014	ANKRD20A4	0	0	0.02	0.21	0.03	0.02	0.03	0.02	0.02	0.2
	ENSG00000152766	ANKRD22	5.92	7.44	0.32	0.07	23.92	9.96	0.96	3.21	1.16	0.9
	ENSG00000163126	ANKRD23	0.81	1.63	1.12	1.56	2.93	1.81	2.95	1.43	0.86	2.81
	ENSG00000089847	ANKRD24	0.18	1.33	0.18	0.59	0.57	0.04	0.76	0.07	0.78	0.85
	ENSG00000107890	ANKRD26	4.75	3.29	3.85	3.35	2	3.91	3.15	1.69	5.74	8.52
	ENSG00000105186	ANKRD27	18.17	20.94	27.26	11.05	19.08	18.32	13.07	18.36	19.52	9.01
	ENSG00000206560	ANKRD28	14.58	29.32	13.14	10.29	15.78	25.27	20.87	15.36	18.15	27.4
	ENSG00000154065	ANKRD29	4.29	3.49	7.97	4.68	2.23	4.75	1.64	2.3	1.94	4.39
	ENSG00000145700	ANKRD31	0.15	0.1	0.04	0.04	0.22	0.12	0.44	0.08	0.23	0.05
	ENSG00000164236	ANKRD33B	0.76	1.46	1.72	2.78	0.47	0.16	2.84	1.67	6.72	0.69
	ENSG00000198483	ANKRD35	0.86	0.01	0	0	1.48	0.13	0	0.14	0.68	0.02
	ENSG00000135976	ANKRD36	3.78	8.29	6.91	4.76	6.58	10.27	4.12	5.56	3.59	3.81
	ENSG00000196912	ANKRD36B	4.56	5.8	2.72	3.49	5.67	6.39	4.08	3.45	3.13	2.91
	ENSG00000174501	ANKRD36C	2.28	2.51	1.65	1.51	4.64	2.66	1.24	2.22	1.7	1.52
	ENSG00000186352	ANKRD37	3.23	4.75	4.91	4.19	10.76	8.94	2.13	8.96	9.24	9.63
	ENSG00000213337	ANKRD39	7.12	11.83	8.4	5.68	7.41	11.82	15.05	8.93	5.41	6.85
	ENSG00000154945	ANKRD40	14.68	19.47	27.56	12.78	11.63	17.15	42.22	17.8	20.94	20.05
	ENSG00000137494	ANKRD42	4.58	14.16	3	4.29	7.18	2.82	14.13	3.8	4.79	5.77
	ENSG00000065413	ANKRD44	4.31	0	0.39	1.29	1.98	1.14	0.78	0.05	2.94	0.24
	ENSG00000183831	ANKRD45	0	0	0.02	0	0.1	0	0.01	0	0.26	0.06
	ENSG00000186106	ANKRD46	6.64	8.28	8.69	7.92	11.6	8.57	7.04	4.46	6.23	10.92
	ENSG00000168876	ANKRD49	21.73	15.57	18.77	6.93	17.66	12.8	27.43	7.21	19.29	12.74
	ENSG00000151458	ANKRD50	23.76	3.63	4.93	1.72	21.55	22.03	4.66	6.13	5.22	9.51
	ENSG00000139645	ANKRD52	19.32	10.56	11.21	13.6	13.64	16.71	27.15	19.37	17.53	18.79
	ENSG00000144031	ANKRD53	0.23	0.07	0.26	0.05	0.03	0	0.09	0.03	0.23	0.6
	ENSG00000100124	ANKRD54	25.28	18.78	11.43	11.61	11.49	12.6	27.37	13.13	7.43	14.44
	ENSG00000164512	ANKRD55	0.09	0.01	0.08	0.03	0	0.02	0.14	0	0.05	0.01
	ENSG00000135299	ANKRD6	5.58	0.14	2.88	11.28	0.39	0.12	8.21	0.22	2.6	16.83
	ENSG00000157999	ANKRD61	1.63	0.59	0.64	0.49	0.85	1.71	0.94	0.83	0.95	1.18
	ENSG00000181626	ANKRD62	0.1	0	0.02	0.1	0	0.02	0.05	0	0.1	0.23
	ENSG00000235098	ANKRD65	2.89	5.14	6.74	4.91	57.95	8.48	0.16	4.5	0.86	16.05
	ENSG00000106013	ANKRD7	0	0	0.03	0.27	0	0	1.95	0	1.54	0
	ENSG00000156381	ANKRD9	6.93	7.45	2.37	12.06	1.67	1.49	7.05	4.87	6.9	8.79
	ENSG00000064999	ANKS1A	8.45	7.33	10.65	7.57	11.49	7.68	14.31	9.95	6.07	6.06
	ENSG00000185046	ANKS1B	1.24	0.02	0.02	0.19	0.11	0.1	0.31	0.01	0.02	0.05
	ENSG00000168096	ANKS3	12.44	24.9	10.22	11.82	14.42	10.77	38.48	9.9	7.48	8.01
	ENSG00000165138	ANKS6	20.25	22.5	17.43	18.31	22	11.94	20.04	12.62	12.74	12.29
	ENSG00000163516	ANKZF1	13.07	22.67	13.88	34.42	41.91	13.77	15.01	32.4	34.4	17.61
	ENSG00000011426	ANLN	103.36	72.83	104.98	34.56	20.92	148.6	28.45	60.45	120.74	12.71
	ENSG00000131620	ANO1	42.92	0.19	14.51	9.66	29.29	19.3	0.95	4.89	16.53	0.11
	ENSG00000160746	ANO10	8.3	10.42	6.65	7.57	12.29	11.96	5.96	9.16	11.42	9.17
	ENSG00000047617	ANO2	0.21	6.84	0.09	1.16	0.01	0	0.46	0	3.56	0.31
	ENSG00000171714	ANO5	0	0	0	0.91	0.01	0	0.01	0	0	0.01
	ENSG00000177119	ANO6	19.01	34.14	21.16	10.88	30.32	32.96	13.3	11.13	34.49	14.29
	ENSG00000074855	ANO8	7.32	5.27	2.26	2.04	4.61	2.71	1.06	3.24	3.54	2.47
	ENSG00000185101	ANO9	7.3	27.58	1.95	20.43	19.82	7.25	5.67	12.79	7.1	1.12
	ENSG00000011201	ANOS1	0.72	0.98	1	8.57	3.22	8.62	0.94	0.95	0	1.22
	ENSG00000140350	ANP32A	319.07	221.61	340.78	97.9	139.4	200.01	271.02	290.95	242.84	160.84
	ENSG00000136938	ANP32B	400.98	317.74	274.97	147.51	187.21	192.3	372.41	258.03	258.68	217.24
	ENSG00000143401	ANP32E	65.69	84.07	77.61	42.34	29.66	66.41	35.3	63.74	91.14	25.93
	ENSG00000166825	ANPEP	0.17	0.24	0.35	0.26	0.28	0.04	0.14	0.32	0.88	0.11
	ENSG00000169604	ANTXR1	7.8	23.7	15.45	17.67	13.99	24.43	19.91	7.3	43.42	17.64
	ENSG00000163297	ANTXR2	0.64	2.74	1.03	3.06	1.77	19.39	2.23	0.68	10.81	0.06
	ENSG00000135046	ANXA1	329.9	1279.6	426.02	394.28	793.45	664.1	1761.2	323.23	143.46	456.29
	ENSG00000109511	ANXA10	0.06	0.07	18.36	2.51	0.06	176.39	0	0.2	104.48	2.35
	ENSG00000122359	ANXA11	73	80.52	38.52	50.24	92.85	48.03	62.84	64.8	58.52	51.07
	ENSG00000182718	ANXA2	1021	1232.7	903.2	1416.9	1863.2	2048.9	1981.4	1122.4	3435.2	1334.1
	ENSG00000177721	ANXA2R	1.41	1.64	0.73	0.54	0.93	0.19	0.3	0.77	1.07	1.18
	ENSG00000138772	ANXA3	25.73	238.91	25.52	5.61	31.63	82.97	109.51	53.15	120.15	0.11
	ENSG00000196975	ANXA4	52.91	90.73	20.07	50.16	83.21	29.3	54.93	60.41	42.38	85.09
	ENSG00000164111	ANXA5	196.27	117.55	196.97	106.21	62.92	443.36	109.27	184.93	221.28	94.97
	ENSG00000197043	ANXA6	1.49	0.09	3.99	31.65	0.98	0.1	2.59	6.45	17.42	33.69
	ENSG00000138279	ANXA7	69.12	86.36	59.93	48.94	41.55	57.41	73.56	64.08	82.45	105.03
	ENSG00000143412	ANXA9	0.2	17.34	0.19	0.1	121.69	4.95	0.19	8.89	4.11	0.34
	ENSG00000136250	AOAH	0.19	0	0.04	0.27	0.01	0	0.01	0.12	1.58	0.06
	ENSG00000002726	AOC1	0	0.03	0	0.1	0.02	0.42	0	0.13	0.24	0.01
	ENSG00000131480	AOC2	1.57	2.13	2.91	2.04	2.56	0.95	1.68	0.41	3.54	0.72
	ENSG00000131471	AOC3	1.69	0.94	1.84	2.5	1.48	0.47	0.78	0.09	1.85	0.44
	ENSG00000138356	AOX1	0.05	0.17	0.14	0.1	0.48	0.16	0.14	0.98	1.08	0.13
	ENSG00000265590	AP000275.2	9.06	2.18	4.54	2.82	0.98	0.16	6.34	2.83	3.02	9
	ENSG00000249624	AP000295.1	0	0	0.16	0.12	0.07	0	0.18	0.59	0	0
	ENSG00000258529	AP001781.2	0.1	0.06	0	0	0.09	0	0	0.02	0	0.07
	ENSG00000254469	AP002495.1	4.81	6.5	1.42	2.32	4.12	2.51	6.73	3.95	4.44	2.84
	ENSG00000256591	AP003108.2	36.5	122.99	62.99	38.8	104.51	46.28	121.59	93.02	55.6	66.71
	ENSG00000256514	AP003419.1	1.39	0	0	0	0	1.63	0.65	0	1.2	0
	ENSG00000138660	AP1AR	9.07	16.44	15.76	7.11	11.02	16.71	9.32	17.89	9.73	20.33
	ENSG00000100280	AP1B1	43.59	50.09	24.58	14.83	31.58	32.79	46.01	25.39	19.56	25.86
	ENSG00000166747	AP1G1	25.78	34.34	47.98	21	33.7	23.95	61.62	29.4	31.24	30.52
	ENSG00000213983	AP1G2	93.08	85.37	90.93	45.44	126.41	45.77	36.96	94.11	51.41	40.78
	ENSG00000072958	AP1M1	21.15	30	23.87	21.19	14.79	16.27	12.59	11.93	29.03	18.37
	ENSG00000129354	AP1M2	100.63	129.73	52.26	65.41	112.02	53.81	58.4	60.03	21.01	1.78
	ENSG00000106367	AP1S1	101.97	198.24	68.75	42.89	271.07	145.61	70.73	125.97	80.1	165.17
	ENSG00000182287	AP1S2	10.5	12.48	5.32	7.36	2.76	11.98	6.85	3.17	10.45	23.99
	ENSG00000152056	AP1S3	14.32	19.05	20.19	3.75	11.57	26.54	20.54	30.94	10.43	6.43
	ENSG00000196961	AP2A1	34.12	45.4	38.72	19.5	62.51	27.3	30.75	60.15	58.75	46.03
	ENSG00000183020	AP2A2	19.04	20.27	14.91	18.28	22.56	26.79	29.24	16.23	20.86	24.54
	ENSG00000006125	AP2B1	49.55	126.96	61.47	28.72	91.6	57.63	164.83	98.16	52.16	76.51
	ENSG00000161203	AP2M1	221.65	296.41	529.05	297.12	283.11	370.63	328.99	243.93	283.27	341.54
	ENSG00000042753	AP2S1	151.79	244.25	110.41	86.26	144.49	96.54	148.73	196.58	119	85.15
	ENSG00000132842	AP3B1	26.32	33.09	25.95	11.54	31.69	31.72	19.66	25.19	31.23	15.22
	ENSG00000103723	AP3B2	11.23	1.01	1.45	6.66	0.02	0.28	9.52	0.12	9.24	50.78
	ENSG00000065000	AP3D1	53.31	46.7	78.86	30.98	45.79	49.1	85.23	41.99	47.63	110.96
	ENSG00000185009	AP3M1	18.24	25.74	24.18	16.88	26.23	20.52	21.27	26.89	28.19	30.2
	ENSG00000070718	AP3M2	16.37	8.3	11.52	12.95	4.9	22.4	19.54	15.96	8.59	22.04
	ENSG00000177879	AP3S1	35.95	60.85	31.44	29.54	70.94	159.14	38.32	56.84	150.33	52.55
	ENSG00000157823	AP3S2	16.58	41.93	17.48	14.93	20.02	26.43	105.82	30.26	32.52	29.62
	ENSG00000134262	AP4B1	10.85	12.45	14.21	13.48	12.57	4.04	8.9	3.96	6.62	4.63
	ENSG00000081014	AP4E1	2.52	11.47	6.98	4.03	3.07	5.74	6.71	2.44	8.07	4.13
	ENSG00000221838	AP4M1	16.86	10.67	7.62	5.51	11.46	15.09	9.35	7.58	8.3	9.45
	ENSG00000100478	AP4S1	22.01	6.96	21.08	1.95	6.51	10.93	11.52	11.87	3.69	5.28
	ENSG00000254470	AP5B1	5.54	5.32	13.23	9.64	12.32	2.42	10.43	6.13	10.24	12.54
	ENSG00000053770	AP5M1	24.37	12.71	24.03	12.25	12.5	15.84	18.09	32.66	19.51	29.53
	ENSG00000125843	AP5S1	3.59	9.36	3.77	4.73	9.95	5.23	12.98	6.45	19.58	12.45
	ENSG00000242802	AP5Z1	22.48	26.93	10.46	16.79	20.44	19.19	41.58	9.22	21.45	63.86
	ENSG00000120868	APAF1	6.95	5.71	9.66	6.58	8.26	11.73	4.19	9.1	7.89	2.23
	ENSG00000107282	APBA1	1.45	0.02	0.01	0.82	0.16	1.35	0.06	0.27	0.16	1.03
	ENSG00000034053	APBA2	1.69	0.06	2.34	7.44	0.05	0	9.94	1.05	0.03	1.73
	ENSG00000011132	APBA3	9.09	14.21	8.46	6.29	10.33	7.5	8.99	7.21	8.42	13.03
	ENSG00000166313	APBB1	1.05	0	2.3	6.7	0.66	0.05	4.67	0.01	3.1	0.31
	ENSG00000163697	APBB2	7.09	54.54	5.9	4.18	14.45	2.98	12.3	6.02	15.17	10.78
	ENSG00000113108	APBB3	9.3	8.22	4.33	7.94	28.24	6.9	5.88	10.99	17.17	22.99
	ENSG00000134982	APC	8.15	3.45	5.75	3.17	4.84	6.7	4.9	3.92	4.97	6
	ENSG00000154856	APCDD1	7.61	0.01	0.01	3.23	0.1	0.01	0.82	1.44	0.05	0.04
	ENSG00000198768	APCDD1L	0.92	0.75	1.12	0.24	0.03	0.44	0.66	0.31	8.98	0.17
	ENSG00000164062	APEH	56.06	137.89	70.78	38.94	45.04	57.28	130.97	82.13	61.09	40.46
	ENSG00000100823	APEX1	202.22	166.33	366.68	71.04	98.08	159.69	219.43	272.45	101.56	141.6
	ENSG00000169188	APEX2	8.79	22.37	12.25	13.37	5.92	10.76	11.14	12.18	6.9	8.45
	ENSG00000117362	APH1A	110.65	130.04	127.86	99.15	215.62	76.18	160.71	129.75	99.28	139.44
	ENSG00000138613	APH1B	6.72	5.19	1.03	5.58	2.63	2.18	1.17	2.21	11.12	5.73
	ENSG00000166181	API5	47.77	69.03	99.87	35.46	46.62	57.11	94.64	81.17	56.86	80.75
	ENSG00000149089	APIP	15.92	54.68	31.29	11.08	7.94	39.34	32.76	47.96	15.86	47.07
	ENSG00000169621	APLF	0.15	0.48	0.05	0.04	0.63	0.16	0.75	0.1	1	0.44
	ENSG00000171388	APLN	0.01	2.86	0.31	0.85	0.02	0.18	0	0.11	1.61	0.22
	ENSG00000134817	APLNR	0.27	0	0.01	0.09	0.01	0	0	0.23	0.01	0.01
	ENSG00000105290	APLP1	14.75	3.34	1	16.52	2.29	2.32	1.49	0.4	8.54	6.19
	ENSG00000084234	APLP2	161.19	666.84	158.81	223.73	440.8	318.99	139.67	167.67	119.7	272.37
	ENSG00000101474	APMAP	56.51	80.07	71.73	127.83	81.58	94.61	50.06	42.46	115.51	83.17
	ENSG00000124701	APOBEC2	0.15	0.02	0	0.04	0.08	0.02	0.02	0.02	0.09	0.12
	ENSG00000128383	APOBEC3A	0	0.02	0	0.02	0.17	0	0.14	0.18	0.82	0.05
	ENSG00000179750	APOBEC3B	0.06	27.63	3.68	20.02	14.59	31.97	71.93	14.44	24.28	20.68
	ENSG00000244509	APOBEC3C	25.97	20.45	11.89	11.82	22.95	9.35	18.23	15.82	13.32	30.03
	ENSG00000243811	APOBEC3D	0.28	0.09	0.31	0.49	0.75	0.1	0.19	0.1	0.2	0.33
	ENSG00000128394	APOBEC3F	0.7	5.08	0.88	1.83	6.08	0.59	2.91	3.57	2.92	5.91
	ENSG00000239713	APOBEC3G	0.02	0.1	0.09	0.1	0.57	0.03	0.16	0.25	0.16	0.11
	ENSG00000100298	APOBEC3H	0.1	0.05	0.04	0.08	0.88	0.08	0.22	1.09	0.05	0.52
	ENSG00000184730	APOBR	0.03	0.46	0.03	0.07	0.36	0.01	0.22	0.27	0.24	0.2
	ENSG00000130208	APOC1	23.07	32.35	17.35	111.5	1.64	7.52	8.86	18.6	19.23	1.64
	ENSG00000234906	APOC2	0	0.04	0	0	0.08	0	0	0	0.13	0
	ENSG00000267467	APOC4	0	0	0.04	0.01	0.18	0	0	0	0.05	0
	ENSG00000189058	APOD	0.14	0.65	0.14	0.02	2.14	0.37	0	71.38	0.16	3.59
	ENSG00000130203	APOE	3.23	0.52	7.22	100.42	0.73	0.8	0.49	4.67	87.68	1.35
	ENSG00000100342	APOL1	0.06	1.2	0.47	27.52	22.37	6.82	0.67	41.12	0.87	0.31
	ENSG00000128335	APOL2	4.32	11.92	8.11	9.54	23.49	9.74	7.51	14.05	10.38	7.95
	ENSG00000128284	APOL3	0	0.7	0.17	4.17	12.11	2.92	0.09	14.3	1	0.32
	ENSG00000100336	APOL4	0.14	0.2	0.02	0.61	0.2	0.12	0.02	0.29	0.02	0.02
	ENSG00000221963	APOL6	0.05	2.86	0.44	1.49	8.21	6.31	0.48	8.2	1.74	0.3
	ENSG00000178878	APOLD1	3.22	3.88	2.71	2.66	2.41	3.12	2.92	0.35	4.6	3.21
	ENSG00000204444	APOM	6.63	2.35	2.4	1.47	3.96	0.91	12.94	1.95	2.52	6.55
	ENSG00000184831	APOO	19.74	27.62	21.41	12.39	8.19	19.58	17.49	18.64	9.65	34.28
	ENSG00000155008	APOOL	7.06	8.64	12.24	3.84	6.51	4.62	7.2	7.39	7.73	6.19
	ENSG00000256053	APOPT1	42.74	67.62	37.32	24.64	36.58	37.08	60.9	42.53	35.81	32.58
	ENSG00000142192	APP	224.16	424.49	215.73	211.59	428.74	224.33	78.36	156.77	327.03	361.22
	ENSG00000062725	APPBP2	7.17	8.98	10.25	5.45	13.09	7.93	15.85	11.72	14.75	10.39
	ENSG00000157500	APPL1	8.15	19.3	9.6	6.66	7.81	12.91	9.19	10.79	6.79	9.37
	ENSG00000136044	APPL2	18.1	25.03	12.53	9.1	15.12	14.39	10.11	14.58	19.25	21.93
	ENSG00000198931	APRT	77.21	114.96	135.76	109.7	92.05	96.07	279.44	168.85	56.28	75.76
	ENSG00000137074	APTX	51.81	54.81	46.31	17.19	19.34	25.52	176.24	28.87	29.61	54.04
	ENSG00000240583	AQP1	0.71	0.97	0.46	0.04	0.71	0.03	0.29	0.53	0.26	0.15
	ENSG00000143595	AQP10	0.8	0.07	0	0.03	0.02	0	0	0	0.07	1.24
	ENSG00000178301	AQP11	0.72	0.96	0.56	0.7	0.79	0.98	0.67	0.98	1.55	1.76
	ENSG00000165272	AQP3	0.43	11.28	28.91	36.02	36.82	9.7	1.53	95.85	123.49	0.39
	ENSG00000171885	AQP4	0.18	0	0	0.07	0	0	0	0.05	0.01	0.33
	ENSG00000161798	AQP5	0.07	0	0	0.01	0.05	0.19	0	0.05	0	0.03
	ENSG00000165269	AQP7	0	0.05	0	0.12	0.21	0	0.04	0.13	0.13	0.13
	ENSG00000021776	AQR	11.58	19.4	26.24	8.44	11.07	21.9	17.1	14.6	17.38	10.64
	ENSG00000169083	AR	0.03	0.04	0.04	0.5	0.03	0.68	0.05	0.53	0	0.08
	ENSG00000078061	ARAF	18.34	44.18	20.41	35.05	19.63	25.13	30.46	20.99	22.75	38.98
	ENSG00000186635	ARAP1	36.84	57.05	16.28	45.84	48.32	28.84	43.83	27.46	63.33	17.97
	ENSG00000047365	ARAP2	5.33	4.46	2.52	1.81	8.53	5.99	4.62	2.36	2.07	4.34
	ENSG00000120318	ARAP3	1.14	15.62	1.83	5.57	15.07	21.25	0.78	8.68	5.96	8.8
	ENSG00000198576	ARC	0.16	0.01	0.15	5.76	0.11	0	0.08	0.22	0.32	0.06
	ENSG00000095139	ARCN1	52.27	101.26	74.98	31.95	34.11	65.91	112.07	24.31	98.78	89.54
	ENSG00000109321	AREG	122.12	128.59	82.68	20.48	204.63	14.27	299.62	5.82	15.09	187.99
	ENSG00000119682	AREL1	15.65	22.05	19.44	14.61	16.54	25.17	13.64	22.89	24.76	17.76
	ENSG00000143761	ARF1	277.31	147.12	203.34	160.83	278.05	177.89	409.1	286.69	227.7	344.03
	ENSG00000134287	ARF3	128.26	84.73	72.14	85.09	107.01	93.89	175.26	86.52	77.5	85.01
	ENSG00000168374	ARF4	87.95	193.58	101.99	46.32	92.49	168.83	278.5	83.34	96.14	171.31
	ENSG00000004059	ARF5	130.63	230.71	64.26	77.09	207.11	92.08	319.42	139.76	98.16	140.16
	ENSG00000165527	ARF6	83.09	60.4	76.92	31.63	82.54	56.49	79.86	93.08	47.66	63.73
	ENSG00000101199	ARFGAP1	23.18	37.65	33.5	61.32	35.82	42	72.62	46.78	76.55	35.65
	ENSG00000149182	ARFGAP2	41	113.08	62.61	33.76	84.29	51.21	122.89	59.09	36.17	43.28
	ENSG00000242247	ARFGAP3	28.26	15.15	7.61	5.82	15.17	14.89	30.8	18.11	13.78	30.82
	ENSG00000066777	ARFGEF1	14.35	23.84	17.93	18.49	51.31	21.16	20.44	16.1	14.73	10.97
	ENSG00000124198	ARFGEF2	4.52	16.41	9.18	8.93	10.66	17.63	12.9	12.82	37.72	19.98
	ENSG00000112379	ARFGEF3	2.12	0.8	0.12	2.08	4.1	2.07	4.56	4.96	1.11	2.05
	ENSG00000164144	ARFIP1	12.49	17.8	16.15	6.16	15.84	16.23	8.6	16.19	11.9	9.32
	ENSG00000132254	ARFIP2	22.48	85.35	37.88	18.94	24.44	34.56	83.8	24.46	23.91	31.59
	ENSG00000101246	ARFRP1	11.54	32.32	9.19	25.67	11.57	34.13	51.85	17.02	26.32	12.94
	ENSG00000118520	ARG1	0.05	0.01	0	0	0.19	0.05	0.1	0.04	0	0.11
	ENSG00000081181	ARG2	16.88	12.53	14.39	6.58	0.45	0.64	9.66	6.62	3.87	9.17
	ENSG00000134884	ARGLU1	242.7	151.65	81.16	122.67	198.5	68.52	102.43	109.35	129.08	76.14
	ENSG00000175220	ARHGAP1	20.71	86.35	20.51	17.53	48.95	15.53	59.86	23.42	24.93	22.25
	ENSG00000071205	ARHGAP10	8.17	11.79	9.58	3.48	10.37	6.88	3.56	7.77	3.66	4.72
	ENSG00000198826	ARHGAP11A	32.74	30.02	50.28	20.73	6.51	38.72	21.13	29.74	60.99	17.1
	ENSG00000285077	ARHGAP11B	11.83	12.86	15.46	8.42	5.61	17.65	7.81	12.65	29.63	4.21
	ENSG00000165322	ARHGAP12	10.87	15.15	11.54	7.26	24.09	14.44	5.97	5.99	11.54	42.23
	ENSG00000075884	ARHGAP15	0.03	0.01	0.02	0.06	0.17	0	0	0	0.3	0.12
	ENSG00000140750	ARHGAP17	10.07	26.65	17	19.02	23.19	16.7	17.99	12.19	17.78	14.19
	ENSG00000146376	ARHGAP18	3.59	9.42	11.65	1.68	7.98	10.98	1.79	4.06	4.15	7.74
	ENSG00000213390	ARHGAP19	10.82	8.39	10.32	3.18	4.24	6.25	5.81	4.8	8.21	2.73
	ENSG00000137727	ARHGAP20	0.05	0	0.02	0.05	0	0.01	0.06	0.19	0.66	0.05
	ENSG00000107863	ARHGAP21	29.94	24.53	14.44	42.91	18.65	19.68	25.53	7.77	22.48	52.72
	ENSG00000128805	ARHGAP22	0	1.57	0.05	11.04	0.3	2.89	1.85	3.58	1.56	0.09
	ENSG00000138639	ARHGAP24	4.01	0	0.08	0.49	0.37	1.62	0.42	1.92	3.22	0.61
	ENSG00000163219	ARHGAP25	0.45	0.02	0.15	0.42	0.05	0.33	0.25	0.45	0.95	0.33
	ENSG00000145819	ARHGAP26	6.31	4.02	2.53	2.24	5.79	13.94	3.23	2.93	3.3	4.29
	ENSG00000159314	ARHGAP27	10.02	19.17	8.57	11.22	40.18	23.77	14.78	18.93	13.2	14.47
	ENSG00000088756	ARHGAP28	0.01	0.01	0	0.53	0	0.12	1.27	0.01	0.65	1.02
	ENSG00000137962	ARHGAP29	7.55	20.22	6.01	15.88	53.08	6.52	4.82	18.83	33.21	0.75
	ENSG00000186517	ARHGAP30	0.83	0.71	0.36	0.19	1.82	0.64	1.4	1.09	0.78	0.81
	ENSG00000031081	ARHGAP31	0.06	0.01	0.16	1.07	0.35	0.02	0.2	0.02	0.77	0.08
	ENSG00000134909	ARHGAP32	3.47	10.4	2.94	1.98	9.49	10.43	4.85	3.81	1.74	3.54
	ENSG00000004777	ARHGAP33	7.27	5.86	1.21	3.41	1.47	2.83	1.48	7.19	5.21	1.5
	ENSG00000160007	ARHGAP35	20.1	24.17	25.85	8.97	31.86	24.64	24.09	28.29	24.34	24.82
	ENSG00000147799	ARHGAP39	6.72	3.25	4.71	5.26	6.84	5.79	16	4.76	3.81	7.21
	ENSG00000089820	ARHGAP4	1.42	26.61	0.3	1.64	5.27	0.12	1.68	1.44	3.51	5.69
	ENSG00000124143	ARHGAP40	0.13	0.03	0.02	0.7	0.14	0	0.08	0	0.52	0
	ENSG00000165895	ARHGAP42	2.24	1.51	1.56	1.3	1.08	4.8	2.66	0.2	1.02	1.23
	ENSG00000006740	ARHGAP44	0.47	0.07	0.28	3.07	0.44	0.06	1.47	0.02	0.39	1.62
	ENSG00000180448	ARHGAP45	9.47	26.44	14.3	8.03	11.4	7.04	8.93	3.99	11.53	7.72
	ENSG00000100852	ARHGAP5	60.87	21.34	51.79	6.13	22.37	22.34	23.72	25.77	13.78	16.44
	ENSG00000047648	ARHGAP6	0.3	0	0.14	0.82	0.09	0.03	0.16	0.04	0.6	0.37
	ENSG00000241484	ARHGAP8	24.45	22.15	25.55	10.41	25.1	13.37	11.31	28.26	2.76	2.12
	ENSG00000123329	ARHGAP9	0.23	0.11	0.13	1.6	0.27	0.05	5.53	0.12	0.34	1.61
	ENSG00000141522	ARHGDIA	154.96	207.96	326.74	102.46	139.75	118.78	200.89	105.28	88	80.94
	ENSG00000111348	ARHGDIB	8.28	11.02	32.75	88.28	397.26	178.98	1.5	86.21	10.16	0.62
	ENSG00000242173	ARHGDIG	0.79	0.11	0.19	5.43	0.34	0	1.18	3.46	0.57	0.4
	ENSG00000076928	ARHGEF1	35.32	41.55	42.16	29.2	37.81	32.77	18.44	16.33	38.91	18.23
	ENSG00000104728	ARHGEF10	12.52	9.53	12.16	13.23	11.6	3.71	4.91	16.58	13.25	3.98
	ENSG00000074964	ARHGEF10L	3.27	2.48	1.11	3.56	26.33	11.04	2.55	8.64	5.87	6.1
	ENSG00000132694	ARHGEF11	6.19	8.11	7.25	10.57	14.07	6.36	13.37	12.15	13.05	13.13
	ENSG00000196914	ARHGEF12	11.94	25.95	9.24	7.2	21.36	14.94	8.81	11.09	34.11	26.59
	ENSG00000130762	ARHGEF16	14.43	18.92	5.18	16.95	27.17	7.49	3.19	23.97	10.18	7.23
	ENSG00000110237	ARHGEF17	5.86	1.46	6.39	13.26	11.23	9.54	22.24	6.99	8.79	4.59
	ENSG00000104880	ARHGEF18	13.6	29.76	10.82	10.77	28.53	16.78	14.91	11.95	19.87	17.43
	ENSG00000142632	ARHGEF19	28.63	4.15	7.17	0.85	17.89	14.71	3.49	21.57	9.19	4.06
	ENSG00000116584	ARHGEF2	12.08	53.06	17.75	12.02	33.94	12.7	94.11	27.15	30.25	52.56
	ENSG00000240771	ARHGEF25	7.79	6.12	2.52	14.08	0.93	6.27	11.45	3.9	22.45	0.1
	ENSG00000114790	ARHGEF26	4.69	0.06	6.55	9.04	0.18	5.64	4.09	2.09	5.11	5.59
	ENSG00000214944	ARHGEF28	25.69	19	5.22	0.9	10.59	6.5	1.76	4.98	8.51	4.19
	ENSG00000163947	ARHGEF3	6.95	19.24	9.19	9.68	15.34	7.31	4.91	9.86	6.73	21.7
	ENSG00000214694	ARHGEF33	0.09	0.14	0.1	0.01	0.05	0.02	0.04	0.05	0.09	0.06
	ENSG00000213214	ARHGEF35	12.69	21.28	9.08	5.72	15.66	5.28	19.75	12.21	6.18	12.08
	ENSG00000183111	ARHGEF37	2.8	3.16	0.66	0.97	6.02	0.35	2.7	2.77	7.34	5.21
	ENSG00000137135	ARHGEF39	14.04	5.69	11.58	5.11	2.31	9.07	9.51	8.79	12.29	3.55
	ENSG00000136002	ARHGEF4	9.35	25.83	11.41	22.24	14.37	4.03	16.62	17.36	12.08	36.84
	ENSG00000165801	ARHGEF40	3.77	2.51	1.19	4.64	5.17	10.64	1.01	6.46	7.28	6.65
	ENSG00000050327	ARHGEF5	14.22	27.63	9.41	8.06	25.97	9.72	18.65	11.5	12.93	16.96
	ENSG00000129675	ARHGEF6	0.05	0.03	0.03	1.9	0.04	0.05	0.1	0.16	0.16	0.05
	ENSG00000102606	ARHGEF7	30.59	23.3	24.52	9.67	24.03	15.81	16.99	15.84	14.4	10.74
	ENSG00000131089	ARHGEF9	0.02	8.57	1.71	3.12	3.99	1.28	2.99	5.9	2.05	0.4
	ENSG00000117713	ARID1A	31.84	19.81	22.65	20.99	26.32	26.83	28.28	30.84	27.38	23.89
	ENSG00000049618	ARID1B	11.71	12.39	10	7.77	15.98	9.77	15.74	11.54	8.78	9.7
	ENSG00000189079	ARID2	11.54	4.76	9.25	3.49	6.52	11.03	9.59	5.79	8.34	7.68
	ENSG00000116017	ARID3A	10.17	0.25	4.37	4.81	14.39	1.65	1.66	2.05	2.98	1.87
	ENSG00000179361	ARID3B	6.93	6.39	4.56	4.87	6.13	4.65	3.9	2	5.06	14.44
	ENSG00000205143	ARID3C	0.41	0.07	0.01	0.09	0.05	0.04	0.3	0	0.07	0.08
	ENSG00000032219	ARID4A	4.48	3.83	7.06	3.86	9.07	5.52	3.67	7.76	10.08	6.16
	ENSG00000054267	ARID4B	10.52	21.28	11.41	5	18.5	11.19	12.09	11.58	14.03	10.06
	ENSG00000196843	ARID5A	3.13	6.49	4.21	7.29	3.12	5.13	13.23	1.67	1.09	6.08
	ENSG00000150347	ARID5B	8.14	5.06	3.04	1.05	8.84	2.78	20.16	6.52	3.9	10.75
	ENSG00000166233	ARIH1	13.2	20.4	16.22	8.24	16.81	22.33	26.55	14.42	22.19	30.67
	ENSG00000177479	ARIH2	29.99	81.25	57.45	20.75	21.86	40.24	87.53	32.61	15.44	43.61
	ENSG00000221883	ARIH2OS	0.77	1.25	0.43	0.55	1.55	0.46	2.65	0.52	0.33	1.13
	ENSG00000120805	ARL1	47.25	41.22	38.3	30.24	40	41.98	61.93	45.64	45.29	68.46
	ENSG00000175414	ARL10	5.61	0.59	5.85	6.24	0.87	0.01	9.11	0.16	4.71	0.02
	ENSG00000152213	ARL11	0	0	0.03	0.02	0.01	0	0	0.72	0.32	0.01
	ENSG00000174225	ARL13A	0.06	0.11	0.03	0.01	0.12	0.03	0.03	0.02	0.14	0.01
	ENSG00000169379	ARL13B	17.81	12.25	6.51	8.94	2.06	8.2	26.83	10.66	21.47	7.04
	ENSG00000179674	ARL14	0.06	2.12	0.7	2	10.24	14.65	0.38	1.77	1.29	0.13
	ENSG00000152219	ARL14EP	5.21	25.23	12.26	3.97	6.35	12.46	19.15	9.16	8.07	23.91
	ENSG00000185305	ARL15	8.32	8.07	7.57	3.93	12.18	8.66	8.21	3.22	5.95	10.18
	ENSG00000214087	ARL16	31.35	37.19	53.71	34.89	39.68	35.04	76.07	24.79	25.17	20.57
	ENSG00000185829	ARL17A	7.29	27.38	10.27	8.85	28.89	16.01	5.38	19.68	14.36	5.03
	ENSG00000228696	ARL17B	7.27	18.71	13.32	7.75	9.05	13.77	2.3	14.44	8.04	2.84
	ENSG00000213465	ARL2	80.4	106.79	117.56	58.5	38.17	46.69	137.01	110.65	97.56	148.13
	ENSG00000102931	ARL2BP	32.71	36.67	32.09	12.65	29.7	17.12	61.14	13.8	33.34	41.97
	ENSG00000138175	ARL3	12.69	9.18	3.35	3.48	6.67	4.29	5.76	7.05	7.88	15.57
	ENSG00000122644	ARL4A	25.94	41.22	42.4	6.63	55.73	23.02	9.74	36.95	20.96	27.09
	ENSG00000188042	ARL4C	23.67	13.62	7.24	3.12	16.53	6.49	38.38	7.84	9.15	15.65
	ENSG00000175906	ARL4D	19.97	24.56	14.55	8.29	19.2	6.44	27.64	22.71	20.34	15.93
	ENSG00000162980	ARL5A	16.68	16.48	27.68	4.25	13.61	33.63	20.05	26.74	16.67	7.9
	ENSG00000165997	ARL5B	10.73	18.98	6.51	3.38	17.42	13.09	14.71	3.76	2.48	8.79
	ENSG00000113966	ARL6	6.52	7.4	5.37	4.71	4.18	6.72	7.53	5.73	6.28	7.93
	ENSG00000170540	ARL6IP1	143.95	106.83	224.16	159.51	202.49	299.95	110.48	231.42	121.38	84.73
	ENSG00000182196	ARL6IP4	79.79	165.06	55.93	125.86	102.21	97.31	145.59	117.12	134.77	148.29
	ENSG00000144746	ARL6IP5	32.97	40.2	30.89	6.54	56.73	60.97	18.91	21.76	25	41.97
	ENSG00000177917	ARL6IP6	19.6	22.6	19.5	21.02	14.69	30.88	10.19	26.95	20.71	5.07
	ENSG00000143862	ARL8A	18.45	11.8	9.25	14.59	21.34	6.28	22.07	15.19	21.12	30.39
	ENSG00000134108	ARL8B	35.86	27.78	30.78	14.09	21.34	50.23	29.99	25.54	27.76	41.16
	ENSG00000196503	ARL9	0.04	0.02	0.09	2.02	0.02	0	0.02	0	0.19	0
	ENSG00000104442	ARMC1	10.36	19.13	32.97	17.53	19.99	21.9	17.06	16.7	18.92	14.4
	ENSG00000170632	ARMC10	31.95	37.9	33.06	8.93	24.15	51.92	32.06	18.27	17.93	21.76
	ENSG00000157343	ARMC12	0.17	0.04	0.03	0.15	0.37	0.02	0.08	0	0.16	1.14
	ENSG00000118690	ARMC2	3.3	1.22	1.08	2.24	2.49	1.68	0.56	2.21	2.21	2.42
	ENSG00000165309	ARMC3	0.16	0	0.02	0.43	0.19	0.03	0.28	0	0.01	0
	ENSG00000169126	ARMC4	0.16	0	0.01	36.26	0.03	0.01	1.26	0	2.13	0
	ENSG00000140691	ARMC5	3.11	6.43	5.5	6.47	5.53	6.28	9.98	4.35	9.06	7.08
	ENSG00000105676	ARMC6	44.58	33.96	31.84	13.33	8.39	20.88	33.29	15.66	21.86	20.85
	ENSG00000125449	ARMC7	6.8	12.35	8.86	8.16	11.87	12.57	8.03	5.64	11.62	19.82
	ENSG00000114098	ARMC8	17.96	21.88	46.48	24.03	15.97	21.8	25.8	16.44	15.01	16.9
	ENSG00000135931	ARMC9	7.34	10.96	5.76	5.78	8.63	7.13	10.93	7.9	33.1	10.98
	ENSG00000126947	ARMCX1	0	0.01	0.02	2.56	0	0.02	0.02	0.01	0.04	0.01
	ENSG00000184867	ARMCX2	1.31	0	0.02	1.88	0.03	0.07	0.04	0.06	3.18	0.01
	ENSG00000102401	ARMCX3	25.4	0.07	0.1	14.21	8.74	0.15	40.2	0.06	29.35	0.05
	ENSG00000196440	ARMCX4	0	0.01	1.72	3.78	0.01	1.94	0.01	1.38	3.78	0
	ENSG00000125962	ARMCX5	6.47	0.04	10.91	3.94	5.88	5.86	9.8	4.63	4.76	5.61
	ENSG00000198960	ARMCX6	55.23	0.08	5.29	36.99	14.9	0.05	40.68	0.07	63.6	0.11
	ENSG00000146476	ARMT1	13.08	16.68	17.41	9.49	24.15	17.07	13.47	26.65	11.95	6.7
	ENSG00000143437	ARNT	13.93	15.2	15.15	8.28	21.66	10.77	12.35	21.9	19.58	14.17
	ENSG00000172379	ARNT2	0.11	0.04	0.09	2.94	0.07	0.1	1.1	0.08	0.94	0.26
	ENSG00000133794	ARNTL	7.71	5.67	5.17	5.15	4.46	3.8	15.85	3.2	5.38	11.53
	ENSG00000029153	ARNTL2	20.48	20.5	25.36	6.39	5.9	20.78	25.99	9.63	19.34	0.85
	ENSG00000241685	ARPC1A	116.57	100.59	158.62	49.2	147.09	273.58	150.99	76.2	119.23	91.3
	ENSG00000130429	ARPC1B	132.34	244.01	99.35	86.62	312.64	322.57	237.09	274.69	163.37	97.94
	ENSG00000163466	ARPC2	263.99	395.22	233.44	123.71	394.1	250.66	158.09	424.98	78.37	137.94
	ENSG00000111229	ARPC3	250.99	420.58	291.51	191.01	377.41	285.96	265.83	275.33	256.92	204.42
	ENSG00000241553	ARPC4	44.82	205.46	95.41	54.74	92.92	169.94	146.15	122.28	70.17	86.63
	ENSG00000250151	ARPC4-TTLL3	26.48	11.12	1.86	2.78	11.73	3.7	19.4	5.29	7.24	6.53
	ENSG00000162704	ARPC5	89.01	74.9	67.93	66.22	133.25	62.87	76.01	115.41	161.97	81.13
	ENSG00000136950	ARPC5L	56.47	107.03	82.13	49.04	83.89	57.34	150.82	56.36	55.7	55.46
	ENSG00000242498	ARPIN	9.73	20.16	2.51	10.04	15.14	3.2	30.73	12.81	14.31	0.14
	ENSG00000128989	ARPP19	38.3	49.67	50.38	29.1	30.44	56.99	52.79	37.81	39.38	54.48
	ENSG00000120500	ARR3	0.06	0.02	0	0.05	0	0	0	0	0.1	0
	ENSG00000137486	ARRB1	1.02	0.68	1.49	4.53	11.67	0.82	1.35	2.17	3.05	1
	ENSG00000141480	ARRB2	27.15	28.91	25.91	22.38	28.66	3.89	16.87	38.15	18.44	12.91
	ENSG00000197070	ARRDC1	29.19	102.8	31.21	16.48	179.85	30.9	44.76	54.82	33.87	34.04
	ENSG00000105643	ARRDC2	9.84	11.37	5.38	9.49	13.31	5.31	7.99	7.56	9	5.81
	ENSG00000113369	ARRDC3	8.42	11.37	4.12	11.24	18.91	14.48	7.72	3.91	22.61	6.35
	ENSG00000140450	ARRDC4	7.21	33.85	5.6	3.22	5.38	2.14	95.31	5.09	4.22	2.96
	ENSG00000100299	ARSA	8.87	10.57	4.14	6.81	11.17	4.66	7.61	9.3	3.36	14.4
	ENSG00000113273	ARSB	6.04	3.06	4.6	1.61	2.05	4.54	3.57	3.52	3.17	3.41
	ENSG00000006756	ARSD	0.03	4.67	1.22	12.2	13.15	2.99	5.53	0.03	0.75	0.04
	ENSG00000141337	ARSG	4.16	2.48	0.72	2.59	0.48	0.92	6.75	2.26	1.28	2.91
	ENSG00000183876	ARSI	0.03	0	3.4	0	0.09	0.02	0.01	3.32	13.62	0.01
	ENSG00000180801	ARSJ	6.03	7.96	16.54	4.19	5.81	8.16	5.43	7.42	2.77	9.13
	ENSG00000164291	ARSK	4.65	4.79	6.14	4.4	6.97	5.46	3.19	6.14	6.1	8.25
	ENSG00000156219	ART3	0	0	0	0.32	0	0	0.05	0.24	0	0.03
	ENSG00000167311	ART5	0.06	0	0.02	4.74	0	0	0.08	0	0.33	0.02
	ENSG00000117407	ARTN	38.28	0.51	18.39	8.5	22.11	1.07	29.81	14.29	30.58	47.91
	ENSG00000173409	ARV1	29.64	13.97	24.71	3.11	16.15	13.54	12.13	19.39	15.37	19.78
	ENSG00000099889	ARVCF	7.6	22.04	1.39	7.41	17.29	4.9	18.66	9.17	8.29	11.19
	ENSG00000004848	ARX	0.01	0	0	0.46	0.02	0.02	0.48	0.03	0.03	0.48
	ENSG00000214435	AS3MT	0	0	0.04	5.54	0.37	0.48	1.98	0	6.28	0
	ENSG00000104763	ASAH1	53.97	65.29	26.45	54.39	138.78	61.87	16.37	80.19	41.38	56.3
	ENSG00000188611	ASAH2	1.38	0.37	1.51	1.16	0.51	0.44	1.16	0.49	0.33	1.79
	ENSG00000204147	ASAH2B	3.24	3.01	3.53	4.7	3.55	3.96	8.08	4.01	2.16	4.53
	ENSG00000153317	ASAP1	12.41	43.97	38.57	15.82	33.97	41.56	12.04	10.5	32.16	27.5
	ENSG00000151693	ASAP2	8.18	28.64	10.66	8.68	15.78	20.47	11.02	9.92	11.83	9.92
	ENSG00000088280	ASAP3	11.63	2.33	3.56	12.91	9.53	10.87	9.82	8.23	12.41	7.82
	ENSG00000065802	ASB1	16.78	17.14	18.36	9.58	11.87	14.8	42.72	11.59	22.52	8.96
	ENSG00000196372	ASB13	9.04	15.28	6.14	9.5	7.98	6.3	14.57	6.15	5.38	9.71
	ENSG00000239388	ASB14	0.17	0.23	0.05	0.15	0.24	0.18	0.11	0.15	0.07	0.14
	ENSG00000161664	ASB16	1.36	0.49	0.2	0.66	0.74	0.65	0.98	0.88	1.33	1.28
	ENSG00000100628	ASB2	0.05	0.11	0.2	5.31	0.01	0.09	0.02	0.04	0.09	0.03
	ENSG00000115239	ASB3	6.53	16.29	11	5.34	10.11	10.71	22.97	11.52	13.9	7.35
	ENSG00000005981	ASB4	0.11	0.01	0.03	0	0.3	0	0.01	0.03	0.04	0
	ENSG00000148331	ASB6	9.91	22.47	25.05	10.58	15.89	10.72	25	12.63	15.26	13.65
	ENSG00000183475	ASB7	4.65	7.69	5.25	3.35	9.41	5.54	17.05	10.47	9.26	5
	ENSG00000177981	ASB8	11.52	14.4	9.74	5.67	12.51	13.04	10.78	7.6	10.1	9.32
	ENSG00000102048	ASB9	0.1	3.01	0.39	1.73	2.68	2.99	0.49	5.21	0.49	0.01
	ENSG00000138303	ASCC1	21.55	23.74	18.43	21.14	47.43	14.54	23.93	26.29	19.1	43.13
	ENSG00000100325	ASCC2	48.34	52.7	27.96	17.92	35.95	45.75	37.11	23.77	20.27	33.78
	ENSG00000112249	ASCC3	10.69	17.98	18.62	9.65	13.37	33.73	12.81	16.61	13.82	8.84
	ENSG00000183734	ASCL2	3.78	0.07	0.08	3.85	1.34	0.04	0.5	0.17	0.9	0.66
	ENSG00000111875	ASF1A	12.22	7.98	17.86	4.87	4.85	19.02	23.06	19.85	9.08	21.77
	ENSG00000105011	ASF1B	53.61	51.8	26.56	40.5	15.98	33.3	38.61	62.43	44.34	17.23
	ENSG00000141505	ASGR1	0.04	0.23	0.36	1.21	0.05	0.25	0.03	0.11	0.91	0.21
	ENSG00000116539	ASH1L	8.34	11.57	12.09	6.05	18.27	10.99	18.49	16.8	11.98	10.84
	ENSG00000129691	ASH2L	32.42	18.34	14.28	12.95	18.71	31.13	23.84	25.77	16.73	22.48
	ENSG00000110881	ASIC1	4.62	5.57	4.1	9.6	1.74	2.03	3.96	0.46	5.12	4.57
	ENSG00000213199	ASIC3	3.36	2.09	0.47	2.82	2.22	0.85	1.32	0.94	2.12	13.71
	ENSG00000126522	ASL	12.79	48.99	14.29	8.5	28.62	20.79	19	19.94	9.39	29.21
	ENSG00000169093	ASMTL	9.94	18.67	8.18	13.9	14.56	7.25	8.81	11.44	5.17	8.64
	ENSG00000198356	ASNA1	75.25	61.74	76.89	57.23	58.8	51.07	92.71	59.71	66.27	121.8
	ENSG00000070669	ASNS	110.78	194.51	53.67	9.2	23.17	24.06	194.93	38.14	24.31	130.98
	ENSG00000138381	ASNSD1	12.65	32.41	29.85	9.59	24.99	25.42	15.3	23.16	34.3	14.1
	ENSG00000108381	ASPA	0	0.02	0	0	0	0	0	0	0.02	0.13
	ENSG00000204653	ASPDH	0.88	0.78	0.56	0	0.53	0	0.77	0.21	0.16	2.1
	ENSG00000166183	ASPG	0.59	0.28	0	0	0.01	0	0.12	3.15	1.52	0.08
	ENSG00000198363	ASPH	28.68	76.56	113.58	101.72	200.97	127.52	31.3	160.02	277.78	127.98
	ENSG00000128203	ASPHD2	1.57	3	1.06	5	0.41	0.94	1.45	0.37	1.09	2.84
	ENSG00000066279	ASPM	19.71	9.15	25.62	12.65	7.2	29.38	11.51	28.69	40.23	6.53
	ENSG00000106819	ASPN	0.03	0	0.05	0.01	0.01	0	0.12	0	0.03	0.03
	ENSG00000244617	ASPRV1	0.39	0.11	0.38	0.05	0.28	0.12	0.3	0.35	1.36	0.58
	ENSG00000169696	ASPSCR1	22.79	18.35	8.93	19.62	20.02	8.02	28.35	13.98	15.29	20.25
	ENSG00000162174	ASRGL1	2.97	0.05	12.23	17.22	1.34	3.18	7.75	15.72	12.38	0.63
	ENSG00000130707	ASS1	97.78	318.33	18.37	37.14	97.27	2.52	142.79	380.02	100.78	0.88
	ENSG00000034533	ASTE1	6.13	6.49	9.29	5.44	2.4	6.09	4.85	3.98	4.88	3.47
	ENSG00000188886	ASTL	0.11	0	0.12	0.18	0.42	0.15	0	0.03	0.13	0.05
	ENSG00000148219	ASTN2	1.51	0.25	0.24	5.67	3.45	0.07	0.12	0.16	2.65	0.29
	ENSG00000171456	ASXL1	27.45	44.38	31.65	31.3	44.68	32.37	27.08	32.93	47.88	14.59
	ENSG00000143970	ASXL2	5.15	7.34	7.76	4.4	6.32	5.8	12.34	6.93	8.14	7.21
	ENSG00000141431	ASXL3	0	0	0	0.12	0	0.01	0.04	0	0.07	0
	ENSG00000138138	ATAD1	26.15	38.17	26.36	14.12	32.95	17.78	36.13	21.71	26.73	47.96
	ENSG00000156802	ATAD2	42.59	18.62	53.47	22.05	11.02	70.94	24.68	77.61	35.64	8.92
	ENSG00000119778	ATAD2B	3.56	3.87	6.89	3.26	3.09	7.91	5.92	3.54	2.57	3.85
	ENSG00000197785	ATAD3A	36.09	25.98	32.8	56.73	11.65	23.08	51.62	35.3	21.47	38.54
	ENSG00000160072	ATAD3B	23.71	24.98	20.69	50.77	12.2	21.39	28.48	29.96	15.04	18.4
	ENSG00000215915	ATAD3C	0.08	0.51	0.26	2.48	7.21	0.09	0.01	0.03	0.03	0.6
	ENSG00000176208	ATAD5	5.55	2.94	7.18	3.57	1.06	5.32	3.01	4.42	2.97	0.84
	ENSG00000137343	ATAT1	5.98	25.12	5.89	5.49	11.18	7.57	5.99	6.4	8.4	4.71
	ENSG00000107669	ATE1	9.68	16.24	14.95	6.6	7.8	6.51	10.23	10.29	9.85	12.32
	ENSG00000123268	ATF1	26.54	32.14	14.43	15.67	17.66	33.07	40	20.15	17.97	24.39
	ENSG00000115966	ATF2	7.14	17.58	9.95	6.02	9.66	12.96	15.07	19.93	26.74	18.96
	ENSG00000162772	ATF3	11.54	1276.8	20.68	25.87	620.64	44.13	103.13	81.34	10.98	97.39
	ENSG00000128272	ATF4	406.13	498.31	218.18	136.23	180	296.4	773.93	438.53	212.35	706.88
	ENSG00000169136	ATF5	35.68	3.75	14.34	10.24	20.78	19.51	54.36	23.27	25.09	104.81
	ENSG00000118217	ATF6	8.84	13.7	12.48	8.17	6.72	8.02	25.8	11.9	11.62	14.93
	ENSG00000213676	ATF6B	51.1	39	37.58	55.86	149.26	37.04	89.22	55.06	39.2	38.7
	ENSG00000170653	ATF7	15.81	12.88	9.99	10.03	17.23	11.09	21.11	12.31	11.83	16.36
	ENSG00000171681	ATF7IP	12.66	32.84	22.04	7.21	13.53	15.12	8.05	15.22	16.09	10
	ENSG00000166669	ATF7IP2	1.49	21.47	7.49	9.18	2.78	1.66	0.12	0.15	0.05	0
	ENSG00000152348	ATG10	9.07	6.25	3.62	3.25	5.42	6.65	5.23	5.52	4.11	3.91
	ENSG00000123395	ATG101	83.05	111.15	34.52	34.59	51.41	31.18	140.2	50.2	30.43	76.04
	ENSG00000145782	ATG12	23.94	30.63	26.25	17.8	49.03	64.44	28.35	33.77	97.8	31.21
	ENSG00000175224	ATG13	20.5	51.45	18.44	16.99	59.5	14.05	71.81	29.15	31.23	49.2
	ENSG00000126775	ATG14	4.9	3.74	8.6	5.71	11.52	5.13	3.99	11.14	12.75	8.34
	ENSG00000085978	ATG16L1	9.32	22.11	11.36	7.89	14.41	5.47	15.11	13.25	21.47	12.15
	ENSG00000168010	ATG16L2	4.83	12.88	1.14	3.32	11.94	3.55	4.16	8.35	6.34	3.64
	ENSG00000110046	ATG2A	4	7.35	6.37	7.15	11.8	3.28	8.4	5.94	10.39	4.33
	ENSG00000066739	ATG2B	5.27	4.29	5.77	5.09	4.32	3.54	5.75	3.81	9.1	6.03
	ENSG00000144848	ATG3	51.4	88.91	47.19	38.88	20.18	41.42	78.49	56.74	43.88	70.24
	ENSG00000101844	ATG4A	4.99	8.32	8.43	4.51	5.18	5.98	4.34	1.82	5.52	9.24
	ENSG00000168397	ATG4B	39.73	55.95	45.13	26.31	25.15	41.65	64.13	61.16	65.95	34.63
	ENSG00000125703	ATG4C	6.46	6.71	10.62	2.67	6.45	5.49	2.93	7.21	6.06	1.7
	ENSG00000130734	ATG4D	31.88	13.37	25.15	14.72	14.63	14.29	26.51	12.62	23	39.69
	ENSG00000057663	ATG5	21.67	18.66	14.5	10.19	28.24	29.93	11.2	18.36	15.3	14.34
	ENSG00000197548	ATG7	12.87	19.7	10.47	3.4	11.46	13.49	16.96	13.86	15.6	6.4
	ENSG00000198925	ATG9A	15.63	30.99	25.09	24.68	33.35	21.05	21.37	27.04	28.07	26.52
	ENSG00000181652	ATG9B	0.16	0.2	0.08	0.55	6.19	0.1	0.08	0.4	3.65	4.94
	ENSG00000138363	ATIC	111.61	125.1	157.57	52.82	70.52	164.19	181.36	141.9	61.32	80.69
	ENSG00000198513	ATL1	1.17	0.78	0.29	1.39	3.1	0.26	1.47	1.18	3.15	8.5
	ENSG00000119787	ATL2	32.31	47.52	75.88	30.97	35.08	61.16	57.65	46.65	43.49	43.88
	ENSG00000184743	ATL3	24.54	10.08	15.65	13.12	12.63	6.7	10.34	16.69	26.15	6.94
	ENSG00000149311	ATM	8.99	27.62	14.57	5.88	9.69	21.27	10.51	7.53	30.44	21.86
	ENSG00000166454	ATMIN	17.34	14.58	32.72	12.75	18.05	19.6	28.65	11.19	10.8	14.88
	ENSG00000111676	ATN1	49.89	83.84	39.76	56.7	40.59	64.46	65.53	31.09	61.46	65.93
	ENSG00000168874	ATOH8	0.13	0	0.03	0.28	14.79	6.59	0.15	12.46	5.01	0.02
	ENSG00000177556	ATOX1	65.66	213.81	93.62	31.48	219.21	109.63	106.64	121.75	142.85	81.84
	ENSG00000206190	ATP10A	0	0	0	0.7	0	0.04	0.45	0	0.01	0.01
	ENSG00000118322	ATP10B	0	0	0.01	0	0	0	0.04	0.38	0.03	0.06
	ENSG00000145246	ATP10D	6.75	6.66	4.38	3.05	9.18	8.35	3.15	3.04	11.29	4.32
	ENSG00000068650	ATP11A	12.05	19.19	17.4	12.86	25.09	10.5	13.41	9.26	18.94	9.24
	ENSG00000058063	ATP11B	137.19	23.83	38.44	16.1	28.79	18.77	16.91	13.2	18.01	52.42
	ENSG00000101974	ATP11C	18.66	11.05	12.06	17.09	5.48	18.1	7.11	15.28	12.76	7.38
	ENSG00000075673	ATP12A	0.01	0	0.03	0.47	0.11	0.03	0.47	0.08	0.2	0.01
	ENSG00000105726	ATP13A1	32.41	44.11	31.7	21.74	24.19	14.88	38.13	19.13	26.38	38.05
	ENSG00000159363	ATP13A2	30.68	12.03	14.08	37.22	13.49	16.85	32.28	14.4	11.73	20.69
	ENSG00000133657	ATP13A3	45.03	67.68	94.13	61.27	95.43	78.09	67.62	98.32	53.35	73.75
	ENSG00000127249	ATP13A4	1.32	0.01	0.1	0.01	0.12	0.04	0.02	0.13	0.55	0.31
	ENSG00000187527	ATP13A5	0.98	0	0.01	1.59	0	0	0.01	0.45	0	0.01
	ENSG00000163399	ATP1A1	369.95	249.95	298.41	464.42	321.22	115.93	253.23	221.22	153.45	152.54
	ENSG00000018625	ATP1A2	0.01	0.01	0.02	0	0.32	0.01	0	0.16	0.06	0.08
	ENSG00000105409	ATP1A3	0.53	3.62	0.6	7.49	0.47	0.43	0.82	0.32	6.87	1.11
	ENSG00000132681	ATP1A4	0	0.01	0	0	0.1	0.38	0	0.02	0.03	0
	ENSG00000143153	ATP1B1	112.38	29.58	24.18	12.58	15.41	34.93	4.43	49	39.74	64.5
	ENSG00000129244	ATP1B2	0.39	0.06	0.01	3.22	0.11	0	0.04	0.01	0.56	0.12
	ENSG00000069849	ATP1B3	365.62	67.92	421.1	635.34	52.95	128.62	199.7	109.02	135.75	405.64
	ENSG00000166896	ATP23	12	12.59	9.1	5.39	7.53	20.99	5.33	9.92	10.93	7.86
	ENSG00000196296	ATP2A1	2.4	8.15	0.77	4.79	5.15	0.82	2.74	1.88	9.17	1.14
	ENSG00000174437	ATP2A2	129.57	99.44	209.8	101.84	72.07	142.14	140.47	139.57	96.71	215.93
	ENSG00000074370	ATP2A3	1.94	0.04	1.92	9.74	2.45	0.13	0.99	1.89	4.61	0.37
	ENSG00000070961	ATP2B1	23.04	16.06	35.4	8.6	12.59	24.2	18.4	24.28	14.14	32.78
	ENSG00000058668	ATP2B4	12.07	6.97	6.55	12.24	35.22	11.13	3.49	32.35	50.56	15.05
	ENSG00000017260	ATP2C1	67.31	47.17	103.84	137.26	40.32	87.59	59.51	42.88	54.01	66.45
	ENSG00000064270	ATP2C2	2.49	24.42	2.81	7.11	2.32	1.32	6.12	5.84	1.12	0.78
	ENSG00000152234	ATP5F1A	293.33	264.2	442.57	172.71	206.09	252.93	264.12	296.87	208.11	328.66
	ENSG00000110955	ATP5F1B	891.3	589.85	653.13	338.83	322.61	837.6	1170.5	680.05	390.62	820.05
	ENSG00000165629	ATP5F1C	314.62	448.87	216.8	85.43	248.15	255.79	292.95	240.54	137.24	166.72
	ENSG00000099624	ATP5F1D	54.26	65.3	74.05	65.59	51.25	43.35	166.33	58.15	36.52	81.23
	ENSG00000124172	ATP5F1E	51.9	64.83	42.07	76.05	34.41	94.61	83.26	69.38	110.44	80.13
	ENSG00000130770	ATP5IF1	299.59	181.47	115.49	179.12	172.95	152.16	395.28	325.47	263.76	245.55
	ENSG00000159199	ATP5MC1	306.77	230.88	400.32	165.11	131.37	256.29	331.27	456.31	243.96	410.77
	ENSG00000135390	ATP5MC2	396.71	470.53	206.93	194	440.13	328.37	375.5	424.49	359.22	420.72
	ENSG00000154518	ATP5MC3	276.76	200.69	322.16	169.45	203.96	244.59	450.38	438.78	332.16	340.83
	ENSG00000173915	ATP5MD	361.71	571.59	343.39	186.07	313.63	360.27	535.72	432.01	354.37	463.15
	ENSG00000169020	ATP5ME	407.48	309.48	182.89	224.15	424.34	239.32	393.49	352.64	422.99	520.62
	ENSG00000241468	ATP5MF	848.29	541.79	1103.4	245.38	730.7	1807.2	1350.7	748.2	602.96	604.13
	ENSG00000248919	ATP5MF-PTCD1	2.98	1.61	2.79	0.78	0.45	3.02	5.99	0.66	1.88	2.44
	ENSG00000167283	ATP5MG	140.32	197.32	121.82	80.31	122.91	188.4	214.54	131.15	217.65	197.86
	ENSG00000249222	ATP5MGL	0.1	0.04	0.06	0	0.07	0.08	0.09	0.03	0.03	0.03
	ENSG00000156411	ATP5MPL	241.5	125.89	239.17	152.59	119.21	136.04	185.33	198.95	144.67	210.46
	ENSG00000116459	ATP5PB	271.21	272.23	389.86	218.11	248.35	190.21	290.96	173.71	115	158.74
	ENSG00000167863	ATP5PD	379.17	353.6	325.02	194.5	409.84	282.49	692.03	316.09	312.82	313.58
	ENSG00000154723	ATP5PF	136.73	256.29	155.63	100.08	148.04	222.61	220.94	189.39	136.66	206.35
	ENSG00000241837	ATP5PO	172.09	189.33	185.08	166.63	180.99	216.38	170.47	205.38	125.3	208.71
	ENSG00000125375	ATP5S	30.62	12.59	11.89	4.81	12.09	5.01	18.19	19.19	13.54	13.63
	ENSG00000071553	ATP6AP1	99.24	81.55	33.44	89.52	93.57	34.8	50.43	40.38	95.33	174.64
	ENSG00000205464	ATP6AP1L	0.35	1.98	0.2	0.4	1.1	0.26	0.97	0.63	1.81	0.93
	ENSG00000182220	ATP6AP2	41.36	82.47	42.14	97.83	38.63	54.45	41.41	45.73	52.94	83.41
	ENSG00000033627	ATP6V0A1	23.38	24.47	22.08	15.3	35.86	13.33	20.45	19.85	20.88	27.22
	ENSG00000185344	ATP6V0A2	8.53	13.04	11.52	11.92	3.59	8.22	15.25	6.23	8.07	14.85
	ENSG00000105929	ATP6V0A4	0.03	0.35	0.04	0.05	0.13	0.23	0.03	0.17	0.07	2.18
	ENSG00000117410	ATP6V0B	86.44	93.09	122.1	146.91	115.97	87.31	142.69	76.74	69.85	240.82
	ENSG00000185883	ATP6V0C	145.9	93.27	111.84	141.73	154.46	88.79	205.88	117.98	84.1	177.11
	ENSG00000159720	ATP6V0D1	26.43	44.28	35.58	38.45	42.26	21.19	54.06	26.46	43.12	87.06
	ENSG00000147614	ATP6V0D2	0	0.01	0.01	1.06	0	0.05	0	0	0.21	0.02
	ENSG00000113732	ATP6V0E1	148.64	123.49	148.64	161.56	313.86	122.99	156.75	107.9	167.96	180.78
	ENSG00000171130	ATP6V0E2	12.59	0.07	2.89	16.27	8.19	0.12	7.14	5.71	16.8	18.37
	ENSG00000114573	ATP6V1A	13.09	21.02	17.55	18.74	11.88	17.68	31.46	13.39	20.1	37.09
	ENSG00000116039	ATP6V1B1	0.07	0.8	2.08	2.37	13.73	0	5.67	6.35	6.46	4.44
	ENSG00000147416	ATP6V1B2	24.24	31.5	33.62	22.12	31.75	36.09	40.76	34.74	18.83	41.38
	ENSG00000155097	ATP6V1C1	20.25	20.86	46.96	18.99	38.33	42.34	22.76	20.02	33.05	39.15
	ENSG00000143882	ATP6V1C2	4.73	0.79	1.38	3.73	2.23	2.21	13.51	2.82	2.02	1.88
	ENSG00000100554	ATP6V1D	65.68	76.81	93.78	58.3	60	55.26	37.91	64.78	101.04	94.94
	ENSG00000131100	ATP6V1E1	122	110.32	69.07	39.44	127.03	103.21	110.09	87.33	208.72	184.15
	ENSG00000250565	ATP6V1E2	5.03	15.31	6.95	7.66	11.46	5.68	24.35	9.43	8.43	9.59
	ENSG00000128524	ATP6V1F	124.82	203.75	71.59	66.64	144.48	76.36	248.94	95.81	112.58	203.33
	ENSG00000136888	ATP6V1G1	175.3	153.56	120.65	61.68	200.94	86.05	196.91	100.1	128.39	274.27
	ENSG00000213760	ATP6V1G2	0.4	0.1	0.55	0.84	0.93	0.39	1.14	0.21	2.67	0.59
	ENSG00000047249	ATP6V1H	14.66	32.32	29.19	23.8	38.65	41.08	49.28	18.58	27.18	29.76
	ENSG00000165240	ATP7A	1.43	4.24	5.2	1.55	4.99	3.03	1.28	1.49	1.47	2.6
	ENSG00000123191	ATP7B	0.52	3	1.12	2.69	0.66	0.65	2.84	0.67	1.31	2.77
	ENSG00000124406	ATP8A1	0.14	0.08	0.04	0.3	0.11	1.05	0.11	0.01	0.47	0.1
	ENSG00000081923	ATP8B1	11.68	24.08	5.15	5.89	20.04	15.37	5.79	12.43	1.89	3.93
	ENSG00000143515	ATP8B2	9.33	0.03	11.82	7.79	0.07	0.06	6.11	2.76	21.28	19.49
	ENSG00000130270	ATP8B3	1.7	1.26	1.08	2.69	1.99	4.55	0.11	1.49	6.19	1.09
	ENSG00000104043	ATP8B4	0	0.36	0.07	0.08	0.15	0.18	0.05	0.12	0.22	0.3
	ENSG00000054793	ATP9A	7.29	7.04	5.97	21.96	7.34	16.6	27.35	10.74	15.5	20.79
	ENSG00000166377	ATP9B	5.12	5.23	3.63	4.27	9.31	7.48	5.55	3.4	6.36	4.3
	ENSG00000123472	ATPAF1	30.44	36.66	59.5	29.87	31.91	38.84	47.28	40.94	28.75	90.61
	ENSG00000171953	ATPAF2	16.26	23.73	15.28	10.08	68.32	15.1	34.55	20.08	15.26	16.85
	ENSG00000175054	ATR	30.5	23.42	38.04	35.84	18.21	31.17	36.46	25.64	22.31	15.53
	ENSG00000138085	ATRAID	86.3	132.85	90.43	100.22	134.84	115.23	192.43	101.7	122.39	98.7
	ENSG00000164053	ATRIP	5.19	5.14	9.67	4.69	2.29	8.21	7.76	5.58	4.29	4.3
	ENSG00000088812	ATRN	10.08	11.09	11.12	24.81	21.96	9.03	26.26	6.31	34.34	46.07
	ENSG00000107518	ATRNL1	1.39	0.01	0.01	2.28	0	0.04	2.04	0	2.92	7.48
	ENSG00000085224	ATRX	8.36	15.68	25.75	12.13	17.19	15	12.65	12.89	9.59	17.16
	ENSG00000124788	ATXN1	6.07	4.46	4.83	4.81	10	3.29	14.78	6.41	2.73	8.97
	ENSG00000130638	ATXN10	79.29	51.21	61.87	32.59	71.28	59.1	134.05	111.89	55.6	99.02
	ENSG00000224470	ATXN1L	9.76	13.01	15.62	7.52	14.13	8.08	23.05	12.36	17.72	15.62
	ENSG00000204842	ATXN2	17.46	43.43	27.27	15.77	41.23	12.69	28.92	29.1	31.82	32.06
	ENSG00000168488	ATXN2L	81.05	99.95	78.44	63.55	64.53	52.57	145.96	71.73	145.41	89.95
	ENSG00000066427	ATXN3	22.22	15.41	32.31	15.32	11.12	10.69	10.02	19.8	18.75	11.63
	ENSG00000285258	ATXN7	3.92	8.48	5.34	3.86	9.55	5.54	11.97	5.68	5.39	9.96
	ENSG00000146776	ATXN7L1	3.62	4.16	1.38	1.51	7.08	10.23	7.81	2.8	3.66	3.93
	ENSG00000162650	ATXN7L2	3.68	7.7	4.91	8.59	7.82	4.05	2.64	2.8	2.06	1.65
	ENSG00000087152	ATXN7L3	18.13	28.45	23.41	23.71	29.5	28.9	40.16	27.36	28.98	23.16
	ENSG00000253719	ATXN7L3B	16.65	33.8	26.8	21.2	45.34	42.07	54.32	35	21.95	34.72
	ENSG00000148090	AUH	13.4	28.02	11.09	12.77	57.2	8.96	16.81	18.49	13.03	12.07
	ENSG00000127423	AUNIP	9.32	8.06	12.32	6.32	1.08	9.54	10.58	12.7	5.66	1.92
	ENSG00000115307	AUP1	89.39	122.96	194.86	142.3	134.36	143.62	213.54	122.53	121.86	106.19
	ENSG00000087586	AURKA	27.23	93.17	150.54	59.08	17.71	181.77	93.83	106.04	183.07	25.66
	ENSG00000175756	AURKAIP1	100.41	102.77	87.11	121.16	72.99	79.38	92.67	107.64	60.33	102.25
	ENSG00000178999	AURKB	163.06	70.67	209.86	72.88	25.75	91.95	91.17	115.98	89.26	22.28
	ENSG00000105146	AURKC	0.07	0.45	1.09	0.15	0.63	0.96	0.25	0.15	0.63	0.75
	ENSG00000158321	AUTS2	10.2	17.4	10.72	6.3	8.59	7.75	9.52	1.33	0.06	9.53
	ENSG00000169857	AVEN	12.29	12.26	17.6	3.96	4.62	17.89	22.34	6.5	16.86	13.4
	ENSG00000135407	AVIL	2.72	0.54	0.48	3.73	9.81	1.05	0.84	0.5	6.38	3.12
	ENSG00000105778	AVL9	15.14	22.37	14.23	8.95	6.26	19.33	13.43	9.13	13.47	19.21
	ENSG00000119986	AVPI1	11.74	42.4	10.38	23.89	24.68	8.24	16.65	23.28	21.97	49.13
	ENSG00000126895	AVPR2	0.02	0.32	0.04	0.02	0.05	0	0.03	0.23	1.69	0.33
	ENSG00000103126	AXIN1	12.81	21.19	21.04	25.13	14.72	11.21	48.56	20.54	14.6	17.33
	ENSG00000168646	AXIN2	1.63	0.14	0.08	0.92	0.11	0.31	0.33	0.14	0.99	0.37
	ENSG00000167601	AXL	2.03	64.85	25.36	10.96	22.42	29.81	5.86	14.16	168.13	0.44
	ENSG00000160862	AZGP1	0.12	0.04	0.05	0.1	0.96	0.16	0.15	0.14	0.23	0.47
	ENSG00000163512	AZI2	37.64	57.75	31.73	14.7	21.03	49.16	48.64	21.02	33.23	31.44
	ENSG00000155096	AZIN1	48.39	106.44	84.47	54.52	44.62	121.52	69.34	40.77	65.72	28.44
	ENSG00000142920	AZIN2	3.2	5.51	0.74	2.9	3.78	0.56	2.5	0.42	4.16	2.39
	ENSG00000166710	B2M	449.97	1066.7	984.47	2093.4	2511.1	1243	1124.8	1578.9	2380.3	775.93
	ENSG00000169255	B3GALNT1	0.02	4.33	0.02	14.17	3.17	22.66	0.06	11.53	10.55	0
	ENSG00000162885	B3GALNT2	21.49	38.46	20.06	9.31	10.54	13.61	29.41	22.51	20.62	33.98
	ENSG00000172318	B3GALT1	0.03	0	0.01	0.04	0.14	0	0.03	0.01	0.11	0.02
	ENSG00000235863	B3GALT4	0.2	2.44	1.42	3.03	10.35	2.47	0.58	3.03	2.47	0.37
	ENSG00000183778	B3GALT5	0	0	0.01	0.2	0.03	0.58	0.01	0	0.01	0.1
	ENSG00000176022	B3GALT6	10.5	11.64	6.13	24.95	8.15	12.77	17.46	9.88	7.13	17.96
	ENSG00000109956	B3GAT1	0.39	0.01	0.02	3.19	0.01	0.04	0.34	0.05	0.04	0.25
	ENSG00000112309	B3GAT2	0.18	0.18	0.11	0.42	0.32	0.07	0.14	0.33	0.15	0.15
	ENSG00000149541	B3GAT3	29.62	37.7	23.04	39.89	32.53	13.25	27.2	24.98	34.2	40.07
	ENSG00000187676	B3GLCT	6.99	2.78	4.78	5.45	2.05	6.8	1.27	1.34	3.49	4.44
	ENSG00000214654	B3GNT10	4.33	9.78	1.72	3.28	5.16	2.62	14.13	2.94	3.69	5.97
	ENSG00000170340	B3GNT2	8.76	11.94	15.58	8.21	13.71	15.16	12.52	11.53	13.49	23.07
	ENSG00000179913	B3GNT3	5.37	16.4	0.56	3.12	24.84	14.01	0.02	7.75	2.13	0.01
	ENSG00000176383	B3GNT4	2.8	1.25	1.36	3.2	1.66	1.09	1.74	2.01	0.89	1.86
	ENSG00000176597	B3GNT5	90.97	23.37	18.75	11.95	72.16	22.4	11.58	29.75	3.56	19.73
	ENSG00000156966	B3GNT7	0.09	0.12	0.19	2.76	0.14	1.68	0.07	3.06	4.18	0.06
	ENSG00000177191	B3GNT8	0.22	0.08	0.14	0.35	0.34	0.26	0.03	1.98	1.8	0.27
	ENSG00000237172	B3GNT9	5.87	5.74	3.81	4.55	5.08	2.99	15.43	2.43	19.61	17.79
	ENSG00000175711	B3GNTL1	4.28	6.81	1.86	5.01	3.35	3.57	7.83	3.82	2.4	4.44
	ENSG00000135454	B4GALNT1	24.73	12.49	16.67	21.64	0.65	14.54	3.61	11.55	16.61	48.06
	ENSG00000167080	B4GALNT2	0	0	0.02	2.42	0	0	0	0	1.77	0.01
	ENSG00000139044	B4GALNT3	11.03	2.12	2.07	14.91	5.34	1.45	7.18	0.98	6.82	5.68
	ENSG00000182272	B4GALNT4	25.6	8.14	11.86	50.1	22.44	25.71	46.3	8.96	14.17	23.5
	ENSG00000086062	B4GALT1	64.96	38.3	23.9	30.65	28.34	30.84	38.31	23.41	15.71	16.95
	ENSG00000117411	B4GALT2	36.4	46.73	38.55	43.35	25.97	30.92	61.5	27.51	36.77	41.81
	ENSG00000158850	B4GALT3	26.53	36.03	51.2	25.77	18.78	34.81	60.17	30.71	28.92	22.56
	ENSG00000121578	B4GALT4	20.28	11.28	22.84	32.34	28.59	24.59	19.37	14.26	35.12	20.99
	ENSG00000158470	B4GALT5	13.54	67.73	24.22	26.47	36.74	37.82	26.53	92.15	64.6	24.75
	ENSG00000118276	B4GALT6	2.11	2.76	1.42	3.1	0.83	1.81	2.72	2.27	4.45	5.51
	ENSG00000027847	B4GALT7	12.94	24.73	16.32	26.26	33.03	13.27	26.58	15.11	16.24	29.84
	ENSG00000174684	B4GAT1	8.22	9.5	14.66	17.58	11.88	3.89	5.7	6.97	22.87	8.04
	ENSG00000108641	B9D1	41.83	23.84	12.99	23.89	62.07	14.13	96.81	28.16	29.69	69.92
	ENSG00000123810	B9D2	6.03	5.18	3.69	3	3.88	5.84	3.7	5.3	5.72	6.06
	ENSG00000164929	BAALC	0.02	0.01	0.02	0.86	0.12	0.04	0.07	0.03	0.02	0.01
	ENSG00000105393	BABAM1	89.08	121.53	73.58	66.2	70.71	45.14	63.6	62.08	99.64	51.15
	ENSG00000158019	BABAM2	13	20.66	18.08	12.37	20.33	19.2	20.59	19.99	21.88	17.04
	ENSG00000186318	BACE1	10.1	19.73	9.6	5.52	2.87	4.32	20.97	0.89	18.33	17.15
	ENSG00000182240	BACE2	21.14	8.04	0.41	26.35	9.97	13.35	10.62	26.08	1.58	13.74
	ENSG00000156273	BACH1	3.97	10.07	8.53	5.21	8.13	4.35	5.72	4.23	9.11	14.2
	ENSG00000112182	BACH2	1.51	0.27	0.13	0.2	0.2	0.24	4.43	0.06	0.2	0.73
	ENSG00000002330	BAD	50.74	85.64	44.21	37.73	77.22	32.93	42.75	42.29	101.07	80.25
	ENSG00000107262	BAG1	47.51	27.21	37.52	30.68	24.54	26.9	142.22	29.91	33.09	63.78
	ENSG00000112208	BAG2	7.58	0.44	53.06	15.24	3.92	31.29	25.81	26.99	17.43	17.4
	ENSG00000151929	BAG3	35.71	53.08	49.1	36.69	44.14	30.89	33.44	32.72	46.5	26.82
	ENSG00000156735	BAG4	13.12	5.93	11.04	4.87	7.87	9.38	8.96	10.12	6.81	9.14
	ENSG00000166170	BAG5	20.49	18.22	17.32	12.23	7.51	12.91	21.66	17	14.37	14.37
	ENSG00000204463	BAG6	108.92	121.75	128.25	87.46	173.8	90.54	249.12	121.41	97.27	100.25
	ENSG00000140320	BAHD1	6.45	10.7	14.12	10.52	8.48	8.76	8.92	7.46	10.18	11.49
	ENSG00000175866	BAIAP2	45.47	26.3	65.22	16.32	52.06	31.3	29.28	21.93	32.24	73.93
	ENSG00000006453	BAIAP2L1	25.98	25.09	41.21	13.93	38.93	56.08	23.45	17.37	12.29	25.04
	ENSG00000128298	BAIAP2L2	0.79	0.48	0.03	0.27	0.73	0.04	0.32	13.64	1.25	2.86
	ENSG00000007516	BAIAP3	0.26	0.81	0.44	5.97	39.11	0.11	0.19	0.79	0.8	0.78
	ENSG00000030110	BAK1	17.18	16.26	32.04	22.81	13.59	16.06	48.39	24.87	13.93	19.85
	ENSG00000095739	BAMBI	4.75	0.22	3.46	5.22	3.29	6.66	2.19	9.16	14.4	272.64
	ENSG00000175334	BANF1	267.68	194.24	410.02	179.2	150.34	214.78	280.39	293.45	247.22	210.03
	ENSG00000125888	BANF2	0	0	0	0	0.16	0	0	0	0	0
	ENSG00000153064	BANK1	1.79	0.69	0.96	0.58	0.58	1.53	1.29	0.3	1.66	2.27
	ENSG00000172530	BANP	10.91	6.83	17.77	12.07	11.02	13.57	16.88	14.15	11.47	14.85
	ENSG00000163930	BAP1	35	52.39	42.34	17.7	24.39	26.16	48.2	25.42	27.14	58.79
	ENSG00000138376	BARD1	3.77	3.58	5.34	2.34	1.54	6.25	4.51	11.61	1.9	0.97
	ENSG00000043039	BARX2	0.06	11.9	1.38	0.64	9.36	0.26	2.65	3.67	0.72	3.04
	ENSG00000176788	BASP1	65.75	113.41	69.86	78.21	18.69	29.32	23.88	139.33	77.37	27.22
	ENSG00000156127	BATF	0.05	0.07	0.09	0.07	5.29	4.95	0	0.49	0.03	0.03
	ENSG00000168062	BATF2	0.02	0.08	0.09	0.06	0.68	0.06	0.5	0.07	0.65	0.07
	ENSG00000123685	BATF3	6.12	0.69	1.91	3.81	0.55	0.28	4.09	1.89	2.23	1.25
	ENSG00000087088	BAX	121.15	111.85	107.53	65.67	122.11	75.37	87	179.44	164.04	176.68
	ENSG00000198604	BAZ1A	47.31	25.79	67.73	9.28	15.06	33.64	23.58	20.11	12.42	13.63
	ENSG00000009954	BAZ1B	42.28	53.81	48.07	18.14	25.8	62.68	47.02	33.71	30.93	36.3
	ENSG00000076108	BAZ2A	29.73	38.39	19.35	18.22	47.97	37.73	61.83	29.16	34.54	27.15
	ENSG00000123636	BAZ2B	7.21	14.45	7.67	4.51	25.88	11.89	13.68	13.26	23.21	7.32
	ENSG00000105327	BBC3	0.91	20.04	1.34	0.8	34.78	1.25	5.4	4.49	5.04	4.63
	ENSG00000214413	BBIP1	17.02	33.63	10.1	10.24	14.24	18.18	24.18	14.59	22.12	15.34
	ENSG00000119636	BBOF1	2.82	0.81	0.4	2.82	2.75	0.21	2.67	2.32	1.57	1.75
	ENSG00000129151	BBOX1	0.19	2.98	0.04	0.02	1.4	0.21	0.09	0.31	0.69	0.07
	ENSG00000174483	BBS1	12.84	9.05	22.57	9.09	21.71	17.19	24.78	13.23	19.14	18.23
	ENSG00000179941	BBS10	2.81	6.63	5.47	2.92	8.41	5.71	7.57	6.51	6.65	7.11
	ENSG00000181004	BBS12	1.13	0.84	0.88	0.55	2.71	0.55	1.37	1.22	1.36	1.35
	ENSG00000125124	BBS2	21.79	34.03	8.6	18.2	46.51	13.32	24.56	26.06	59.94	29.51
	ENSG00000140463	BBS4	7.32	15.62	4.47	4.53	13.62	12.5	6.68	5.32	12.22	14.65
	ENSG00000163093	BBS5	3.3	0.01	3.15	2.3	1.71	1.86	4.74	1.29	1.75	2.93
	ENSG00000138686	BBS7	9.02	11.51	12.55	6.94	7.48	11.71	6.41	18.16	11.14	8.05
	ENSG00000122507	BBS9	4	10.51	2.43	2.23	4.34	3.96	1.24	1.74	3.92	3.54
	ENSG00000114439	BBX	9.24	19.56	13.24	18.78	15.87	10.18	34.68	23.55	27.27	23.8
	ENSG00000187244	BCAM	202.43	256.51	124.04	341.72	114.15	66.11	76.4	55.09	259.65	151.59
	ENSG00000132692	BCAN	0	0.14	0.09	0.29	0.15	0.11	0.02	0.08	0.07	0.01
	ENSG00000075790	BCAP29	53.17	38.19	37.02	25.83	33.62	56.62	17.61	21.52	23.64	14.06
	ENSG00000185825	BCAP31	232.1	190.74	141.48	256.92	287.97	186.96	146.34	199.99	196.92	266.55
	ENSG00000050820	BCAR1	17.81	40.33	30.86	22.87	23.79	30.8	57.7	24.09	26.26	29.97
	ENSG00000137936	BCAR3	2.89	49.86	27.92	25.03	33.13	21.3	2.86	17.28	22.56	10.55
	ENSG00000064787	BCAS1	0.03	0.03	0.06	0.02	22.28	0.84	0.05	1.31	0.08	0.06
	ENSG00000116752	BCAS2	63.27	110.18	85	52.98	61.17	25.47	78.8	43.49	28.88	47.1
	ENSG00000141376	BCAS3	20.69	12.4	6.57	4.07	13.07	5.7	35.83	6.61	9.18	7.14
	ENSG00000124243	BCAS4	10.39	28.42	9.25	10.64	22.3	23.67	12.19	24.88	51.92	29.09
	ENSG00000060982	BCAT1	0.81	0.05	39.95	13.47	8.45	11.79	50.4	11.05	14.9	0.14
	ENSG00000105552	BCAT2	46.47	52.84	44.37	19.85	51.63	24.18	38.68	86.43	28.76	48.76
	ENSG00000107949	BCCIP	82.61	79.87	158.34	54.7	45.72	89.99	35.45	60.52	60.37	42.9
	ENSG00000186666	BCDIN3D	8.19	7.87	2.33	4.76	7.51	8.15	14.32	2.95	2.69	8.89
	ENSG00000114200	BCHE	6.49	1.1	10.83	0.13	0.08	0.47	0.09	2.28	2.97	4.93
	ENSG00000248098	BCKDHA	18.11	27.69	2.27	11.82	42.82	7.01	35.27	24.17	20.42	22.98
	ENSG00000083123	BCKDHB	5.62	16.21	3.22	7.68	29.5	4.47	7.75	18.79	9.88	9.15
	ENSG00000103507	BCKDK	16.84	33.95	26.64	17.92	38.34	34.27	32.62	26.99	38.27	10.31
	ENSG00000142867	BCL10	8.08	15.87	10.18	7.44	31.59	9.21	14.02	10.17	7.41	4.73
	ENSG00000119866	BCL11A	9.99	0.78	9.39	2	0.11	1.73	9.43	4.42	0.14	1.08
	ENSG00000127152	BCL11B	5.21	0.22	1.91	0.92	0.01	0.01	0.11	0.42	0.28	1.33
	ENSG00000171791	BCL2	2.03	2.98	1.22	0.85	0.37	1.3	5.19	0.65	1.54	2.46
	ENSG00000140379	BCL2A1	0	0	0	0.11	0.43	0	0	0.14	0.03	0.14
	ENSG00000171552	BCL2L1	48.55	80.81	43.21	32.46	63.02	64.96	40.53	48.42	69.47	47.18
	ENSG00000137875	BCL2L10	0.04	0.03	0.52	0	0.03	0	0.02	0	0.22	0.23
	ENSG00000153094	BCL2L11	3.43	8.15	2.9	5	16.7	6.76	3.23	9.73	7.9	7.32
	ENSG00000126453	BCL2L12	54.22	46.52	62.82	30.75	43.46	57.36	43.19	106.73	47.42	21.15
	ENSG00000099968	BCL2L13	40.92	62.55	35.05	13.18	52.46	32.21	72.27	28.07	49.43	61.51
	ENSG00000121380	BCL2L14	0.18	0.01	0.03	0.1	0.85	0.48	0	0.81	0.08	0.05
	ENSG00000188761	BCL2L15	0.22	0.01	0.17	0.4	0.05	0.01	0.03	0.1	0.09	0.02
	ENSG00000129473	BCL2L2	22.59	26.64	40.83	10.8	26.06	11.79	47.55	23.7	25.07	29.03
	ENSG00000258643	BCL2L2-PABPN1	2.01	1.72	7.46	0.51	2.61	1.12	4.6	2.6	2.83	2.57
	ENSG00000069399	BCL3	12.07	15.94	4.97	20.33	26.96	4.44	11.15	22.27	16.34	13.59
	ENSG00000113916	BCL6	4.22	5.17	5.22	7.55	39.79	4.04	7.07	11.8	14.58	4.13
	ENSG00000161940	BCL6B	0	0.01	0.19	0.11	0.04	0.13	0.01	0	0.14	0.02
	ENSG00000110987	BCL7A	5.65	16.4	6.22	4.75	11.64	5.19	14.34	8.42	5.93	19.92
	ENSG00000106635	BCL7B	40.76	83.68	56.57	23.09	44.78	61.14	62.65	35.23	24.64	40.21
	ENSG00000099385	BCL7C	18.43	17.6	18.16	12.56	20.21	18.09	18.82	10.63	26.43	11.8
	ENSG00000116128	BCL9	4.37	7.96	8.27	5.88	10	7.83	6.04	8.17	4.64	2.3
	ENSG00000186174	BCL9L	13.55	36.19	12.49	10.83	24.24	11.89	20.66	15.4	39.44	35.12
	ENSG00000029363	BCLAF1	53.11	40.15	50.98	31.3	36.68	50.69	66.5	72.37	38.48	35.95
	ENSG00000173681	BCLAF3	1.63	4.46	1.15	2.51	1.89	2.86	2.08	1.72	2.87	6.82
	ENSG00000135697	BCO1	0	0.11	0.01	0.11	0.62	0.08	0.33	0.39	0.02	0.01
	ENSG00000197580	BCO2	0.72	0.88	1.44	0.55	2.05	0.61	0.27	3.13	8.93	1.31
	ENSG00000183337	BCOR	10.34	8.48	11.58	20.78	6.39	8.55	13.1	10.12	11.07	9.53
	ENSG00000085185	BCORL1	1.69	2.23	2.22	8.09	3.29	2.15	2.99	1.66	9.61	3.27
	ENSG00000186716	BCR	23.89	16.69	17.19	26.94	15.68	12.35	27.66	15.35	46.62	31.13
	ENSG00000074582	BCS1L	27.79	52.16	47.02	22.03	20.9	45.21	36.26	37.12	39.4	20.38
	ENSG00000161267	BDH1	52.98	25.32	44.97	42.06	26.9	3.54	32.78	71.7	19.44	41.17
	ENSG00000164039	BDH2	5.17	18.09	5.64	9.93	10.54	14.85	6.65	16.01	17.94	1.1
	ENSG00000100739	BDKRB1	0.11	1.54	2.31	0.3	0.03	0	0.01	1.83	26.51	0.28
	ENSG00000168398	BDKRB2	0.08	6.18	2.71	2.09	0	0	0.01	9.42	11.91	0.87
	ENSG00000176697	BDNF	0.71	5.65	0.07	0.26	10.53	3.35	0.11	1.12	9.75	0.83
	ENSG00000145734	BDP1	10.89	9.34	10.6	5.16	6.21	11.6	10.82	7.41	7.55	5.53
	ENSG00000166546	BEAN1	0.48	0.26	0.1	2.14	3.66	0.03	0.84	0.11	0.58	0.32
	ENSG00000126581	BECN1	40.85	74.5	42.55	35.71	63.04	38.06	77.38	55.52	67.56	35.07
	ENSG00000183092	BEGAIN	1.82	0.36	0.88	28.72	0.11	0.15	1.44	1.11	0.41	1.71
	ENSG00000178409	BEND3	2.98	2.06	3.56	2.28	0.63	2.98	3.1	3.19	1.35	1.77
	ENSG00000162373	BEND5	0.06	0	0.23	3.92	0	0.32	0.01	0	0	0.82
	ENSG00000151917	BEND6	1.83	1.14	1.87	0.72	1.81	2.74	1.71	1.74	4.05	1.53
	ENSG00000165626	BEND7	1.25	0.02	0.34	3.51	0.56	10.02	7.26	0.41	3.12	7.2
	ENSG00000167995	BEST1	1.75	0.84	2.78	0.2	5.32	1.71	25.27	2.25	4.94	8.12
	ENSG00000039987	BEST2	0.1	0	0.13	0.08	0	0.06	0.05	0	0.14	0.07
	ENSG00000127325	BEST3	0.01	0.31	0.04	0.01	0.05	0.3	0.04	0.05	0.14	0
	ENSG00000105829	BET1	12.08	35.14	16.52	6.92	36.63	25.29	65.97	19.68	18.58	21.84
	ENSG00000177951	BET1L	14.13	38.31	18.75	14.83	21.46	20.86	68.58	11.76	15.79	30.22
	ENSG00000133169	BEX1	0.12	0.03	0.07	0.06	0	0.15	0.47	0.03	0.13	6.29
	ENSG00000133134	BEX2	37.93	0.03	2.26	30.28	0.97	0	111.19	4.1	3.23	183.63
	ENSG00000166681	BEX3	386.46	138.61	215.87	160.06	106.98	84.66	187.35	265.7	238.94	400.89
	ENSG00000102409	BEX4	19.22	0.05	0.07	40.94	0.04	0.05	3.09	0	1.19	1.82
	ENSG00000184515	BEX5	1.17	0	0.32	7.56	0	0	0.31	0	0.16	1.06
	ENSG00000103429	BFAR	30.51	62.39	48.76	35.8	45.59	44.78	44.6	35.01	25.47	49.14
	ENSG00000125864	BFSP1	2.14	2.07	0.54	1.32	3.9	0.51	1.8	0.64	2.35	0.13
	ENSG00000242252	BGLAP	0.54	0.2	0.21	1.09	1.8	0.2	0.36	0.46	1.59	0.7
	ENSG00000182492	BGN	0.09	0.01	0.02	0.07	0.05	0.02	0.07	0.23	24.81	0.06
	ENSG00000180535	BHLHA15	0.04	0.04	0.28	0.78	0.08	0	41.56	0	0.07	1.94
	ENSG00000198908	BHLHB9	1.93	0.02	3.05	1.56	1.08	0.81	2.09	1.08	2.55	0.77
	ENSG00000134107	BHLHE40	20.58	75.54	7.18	20.37	69.14	84.82	7.62	51.95	26.55	20.07
	ENSG00000123095	BHLHE41	0.36	0.65	0.18	0.98	1.89	3.86	0.79	0.69	3.86	0.36
	ENSG00000132840	BHMT2	0	0	0.1	0.07	0.01	0.02	0.08	0	0.02	0.14
	ENSG00000122870	BICC1	1.13	0.02	0.05	0.9	0.01	1.75	0.41	0.01	0	0.04
	ENSG00000151746	BICD1	17.48	33.75	13.67	11.38	15.63	14.72	25.58	7.03	9.62	11.2
	ENSG00000185963	BICD2	39.38	20.85	28.34	23.78	28.67	17.62	26.37	16.75	25.5	30.61
	ENSG00000135127	BICDL1	7.97	11.14	5.13	5.63	10.45	3.3	5.96	13.24	11.97	26.03
	ENSG00000162069	BICDL2	9.44	17.12	2.67	10.34	60.53	5.74	20.08	9.14	0.12	0.01
	ENSG00000063169	BICRA	4.09	5.05	5.58	2.32	9.53	7.69	3.91	6.36	5.24	2.73
	ENSG00000112624	BICRAL	3.05	2.43	1.73	1.17	7.47	3.5	3.03	2.96	2.14	2.94
	ENSG00000015475	BID	82.02	44.14	39.29	22.11	52.99	70.99	59.07	45.59	56.7	30.03
	ENSG00000100290	BIK	5.45	2.82	1.11	2.95	15.07	3.91	4.5	20.67	3.8	20.39
	ENSG00000136717	BIN1	1.19	8.14	4.48	8.4	11.17	12.43	0.82	6.59	21.93	9.48
	ENSG00000110934	BIN2	0.17	0.03	0	0.03	0.14	0	0.05	0.03	0.05	0.01
	ENSG00000147439	BIN3	20.63	33.97	14.51	16.77	35.63	20.54	40.33	23.19	13.64	11.55
	ENSG00000110330	BIRC2	9.63	33.99	20.74	8.98	26.57	109.73	26.54	50.58	20.41	21.17
	ENSG00000023445	BIRC3	0.3	5.34	0.74	0.47	8.63	2.81	1.22	7.02	1.21	0.48
	ENSG00000089685	BIRC5	59.51	33.61	158.67	46.84	20.4	81.39	56.82	57.62	63.24	16.46
	ENSG00000115760	BIRC6	14.42	29.18	23.52	13.62	24.66	25.94	38.82	18.48	23.97	17.73
	ENSG00000134897	BIVM	11.43	19.58	18.89	6.37	8.78	6.3	7.49	3.15	10.58	8.69
	ENSG00000270181	BIVM-ERCC5	4.17	5.84	4.21	1.77	3.24	1.61	2.81	0.97	4.39	2.8
	ENSG00000166619	BLCAP	47.93	171.99	116.13	143.96	110.94	116.56	101.03	109.56	68.11	69.44
	ENSG00000136573	BLK	0.03	0.02	0.01	0.17	0.16	0.05	0	0.04	0.08	0
	ENSG00000197299	BLM	16.78	7.25	13.96	7.54	2.16	14.57	9.15	26.07	7.96	1.89
	ENSG00000108578	BLMH	37.01	15.16	52.64	26.96	12.1	35.92	40.19	35.1	23.14	29.8
	ENSG00000095585	BLNK	1.47	1.11	0.02	0.19	7.61	0.03	0.04	4.38	0.19	3.1
	ENSG00000135441	BLOC1S1	105.21	100.65	41.9	52.12	116.26	87.27	114.61	101.52	58.62	104.46
	ENSG00000196072	BLOC1S2	46.71	78.76	42.55	19.37	32.68	30.8	63.38	31.57	30.63	56.69
	ENSG00000189114	BLOC1S3	5.5	3.61	5.26	5.2	4.44	4.07	10.47	3.77	5.99	5.28
	ENSG00000186222	BLOC1S4	4.67	7.84	7.35	10.17	11.36	4.9	9.73	9.65	8.26	17.73
	ENSG00000188428	BLOC1S5	5.6	8.6	7.42	3.84	6.45	3.29	11.59	6.18	4.23	4.09
	ENSG00000104164	BLOC1S6	12.92	16.11	23.86	9.14	9.82	21.99	21.85	16.13	25.08	37.38
	ENSG00000106605	BLVRA	59.18	57.64	41.73	37.21	28.25	41.03	33.1	53.97	47.48	62.51
	ENSG00000090013	BLVRB	100.68	97.33	43.73	34.39	132.4	34.13	65.03	104.53	52.18	131.7
	ENSG00000117475	BLZF1	8.18	29.51	12.11	4.74	24.97	8.04	17.35	8.89	11.58	13.96
	ENSG00000104081	BMF	1.15	0.45	0.31	2.03	14.85	3.13	0.13	3.04	5.69	1.24
	ENSG00000168283	BMI1	31.77	29.81	24.73	14.2	17.02	39.95	29.32	10.71	32.13	40
	ENSG00000168487	BMP1	11.44	27.37	8.37	19.62	35.06	25.75	4.32	12.45	25.31	39.6
	ENSG00000125845	BMP2	0.84	0.35	0.59	1.3	0.11	2.03	1.51	1.73	5.76	2.02
	ENSG00000138756	BMP2K	5.2	5.14	5.9	2.68	2.47	3.85	5.04	3.84	6.74	3.5
	ENSG00000152785	BMP3	0	0	0	0.01	0.33	0	0.02	0	0.06	0
	ENSG00000125378	BMP4	0.42	0.33	1.01	9.99	11.77	10.89	1.07	3.42	45.17	3.96
	ENSG00000112175	BMP5	0.03	1.05	0.03	0	11.9	0.1	0.01	6.86	0.12	0.02
	ENSG00000153162	BMP6	1.59	0.01	2.91	5.23	0.46	1.06	2.25	1.29	0.29	2.68
	ENSG00000101144	BMP7	23.48	7.38	16.1	24.29	4.24	0.04	22.27	15.37	9.91	63.23
	ENSG00000183682	BMP8A	0.11	0.17	0.11	0.46	0.6	0	0.07	0.11	0.18	0.39
	ENSG00000116985	BMP8B	2.32	1.02	2.78	3.89	0.97	0.35	1.72	6.32	2.32	1.35
	ENSG00000164619	BMPER	0.66	0.07	0.07	1.51	0.1	2.24	0.2	0.08	6.35	0.06
	ENSG00000107779	BMPR1A	6.28	4.88	8.48	5.22	7.98	6.48	5.65	5.54	9.83	9.59
	ENSG00000138696	BMPR1B	0.98	0.3	0.13	0.98	0.21	2.56	1.22	1.94	0.98	0.05
	ENSG00000204217	BMPR2	5.65	3.53	4.6	2.78	5.66	10.83	5.42	4.08	3.55	6.32
	ENSG00000165733	BMS1	28.97	19.47	25.95	12.47	10.09	19.47	20.03	16.02	9.36	15.95
	ENSG00000164603	BMT2	1.55	1.91	1.88	1.68	5.55	3.52	1.53	2.8	4.41	2.85
	ENSG00000102010	BMX	0.05	0	0.02	0.03	0	0.01	0.1	0.02	0.06	0.67
	ENSG00000169594	BNC1	3.53	21.28	12.94	3.79	1.63	7.58	5.8	2.62	16.34	4.65
	ENSG00000173068	BNC2	1.13	0.09	0	0.85	0.11	0.03	0.58	0.95	0.03	0.04
	ENSG00000113734	BNIP1	9.91	33.97	15.59	9.35	14.33	13.46	46.62	11.73	12.93	7.91
	ENSG00000140299	BNIP2	23.09	56.76	36.1	26.17	46.49	53.4	45.47	38.59	44.46	57.09
	ENSG00000176171	BNIP3	31.44	12.19	56.78	232.48	53.02	0.78	36.11	55.52	72.52	38.24
	ENSG00000104765	BNIP3L	22.22	24.24	17.99	43.86	43.95	16.25	15.76	32.83	33.96	45.2
	ENSG00000163141	BNIPL	0.73	0.39	0.17	0.53	35.47	0.34	0.17	0.6	3.04	0.28
	ENSG00000144857	BOC	6.64	0	0.23	2.74	1.7	0.08	1.48	3.35	2.69	7.4
	ENSG00000145919	BOD1	31.79	67.71	91.08	53.43	44.09	57.51	170.79	45.37	61.1	107.47
	ENSG00000038219	BOD1L1	14.56	18.89	11.01	8.12	22.59	9.33	23.21	10.01	18.9	12.23
	ENSG00000176720	BOK	5.06	20.55	8.73	7.81	3.61	2.88	13.7	5.19	11.25	5.53
	ENSG00000178096	BOLA1	14.98	16.6	15.25	2.83	13.32	3.29	22.52	9.95	12.57	0.3
	ENSG00000183336	BOLA2	19.52	35.33	11.91	8.99	17.35	16.88	27.66	15.52	26.68	12.7
	ENSG00000169627	BOLA2B	94.33	173.93	101.94	54.31	94.02	150.61	129.7	91.9	107.25	59.28
	ENSG00000261740	BOLA2-SMG1P6	73.1	114.44	42.26	16.05	52.34	74.37	59.47	52.49	76.38	48.85
	ENSG00000163170	BOLA3	50.72	75.69	106.27	52.6	27.72	108.89	124.84	74.13	59.75	53.32
	ENSG00000136122	BORA	13.44	13.54	34.26	6.72	13.23	18.7	16.71	12.68	36.45	5.84
	ENSG00000165714	BORCS5	7.78	16.66	5.12	3.66	6.62	4.32	15.49	3.32	4.67	9.99
	ENSG00000196544	BORCS6	4.19	10.31	2.84	4.54	7.79	1.3	7.79	2.91	6.21	8.96
	ENSG00000166275	BORCS7	6.71	10.2	4.17	3.62	13.08	2.88	13.81	7.04	8.79	9.74
	ENSG00000254901	BORCS8	15.7	10.4	11.58	6.31	13.92	11.3	17.29	9.68	12.31	9.95
	ENSG00000064489	BORCS8-MEF2B	11.78	14.44	7.86	2.89	12.14	3.68	14.52	6.88	10.6	7.82
	ENSG00000172331	BPGM	21.47	11.85	17.54	3.16	17.36	16.75	2.92	10.41	7	6.71
	ENSG00000137274	BPHL	7.46	9.89	7.21	6.11	6.97	6.35	9.94	9.75	5.35	10.44
	ENSG00000125999	BPIFB1	0.03	0	0.03	0.18	0.07	0.1	0.87	1.86	0.04	0.11
	ENSG00000162813	BPNT1	15.82	55.49	24.75	20.86	33.26	21.53	21.25	20.46	26.09	11.27
	ENSG00000171634	BPTF	27.3	20.74	30.47	23.18	40.44	26.53	28.81	19.22	38.11	20.49
	ENSG00000157764	BRAF	5.59	9.96	9.64	4.11	12.47	8.85	14.37	7.06	7.71	11.27
	ENSG00000089234	BRAP	9.01	12.93	10.17	9.32	11.02	3.54	16.07	9.75	10.09	12.18
	ENSG00000106009	BRAT1	32.75	26.35	27.34	21.63	28.43	21.48	26.02	21.57	22.22	33.89
	ENSG00000012048	BRCA1	20.94	18.69	20	14.66	4.47	22.96	25.71	28.36	25.93	6.18
	ENSG00000139618	BRCA2	11.6	8.1	6.04	5.2	1.96	13.55	5.9	7.8	5.53	1.05
	ENSG00000185515	BRCC3	15.64	22.54	17.54	16.74	20.46	15.19	15.95	23.21	12.73	18.79
	ENSG00000100425	BRD1	14.34	7.75	16.74	7.63	10.14	13.9	24.86	11.91	6.54	16.45
	ENSG00000204256	BRD2	148.26	105.56	170.46	103.11	136.85	141.26	242.56	138.71	92.66	124.29
	ENSG00000169925	BRD3	8.64	11.37	11.22	8.45	17.42	4.95	13.61	14.75	14.25	14.19
	ENSG00000235106	BRD3OS	8.63	11.7	17.09	9	21.44	8.47	25.26	8.06	14.25	17.08
	ENSG00000141867	BRD4	26.67	25.58	39.86	24.12	17.53	19.41	48.81	15.28	27.8	51.16
	ENSG00000166164	BRD7	49.3	82.92	69	27.86	43.63	42.16	78.5	63.79	87.58	35.79
	ENSG00000112983	BRD8	74.17	44.34	27.24	41.7	161.3	76.56	41.85	85.05	71.01	38.88
	ENSG00000028310	BRD9	33.44	35.34	44.4	37.36	14.9	32.39	46.71	39.99	25.57	10.93
	ENSG00000185024	BRF1	17	14.55	22.37	24.76	12.67	18.28	21.85	19.27	21.73	15.48
	ENSG00000104221	BRF2	16.45	5.8	7.14	6.9	9.66	10.67	9.33	10.7	6.75	10.49
	ENSG00000164713	BRI3	56.17	46.33	49.18	19	65.35	84.98	59.87	26.33	77.4	144.11
	ENSG00000184992	BRI3BP	9.46	10.65	17.34	17.19	4.12	13.97	11.3	30.85	11.28	8.52
	ENSG00000182685	BRICD5	6.04	6.16	2.2	17.04	5.28	8.35	13.37	2.84	7.62	5.99
	ENSG00000078725	BRINP1	0	0	0.01	0.92	0.03	0	0.01	0	0	0
	ENSG00000162670	BRINP3	0.03	0	2.29	0	0	0.01	0.08	0	0	0.13
	ENSG00000136492	BRIP1	5.89	5.32	5.25	5.06	1.69	7.34	3.88	4.26	5.62	0.79
	ENSG00000113460	BRIX1	85.57	111.51	118.27	47.4	38.31	71.44	72.92	114.43	30.52	49.97
	ENSG00000254999	BRK1	167.5	156.14	75.65	57.74	116.6	158.75	143.19	112.51	67.22	118.87
	ENSG00000174744	BRMS1	72.68	56.43	136.87	39.01	45.31	37.71	108.08	46.36	46.21	50.12
	ENSG00000100916	BRMS1L	30.55	9.47	20.39	6.89	6.16	11.97	5.48	18.31	6.25	5.92
	ENSG00000162819	BROX	12.18	35.99	24.73	14.54	44.69	22.19	15.76	26.42	20.89	11.4
	ENSG00000156983	BRPF1	13.28	13.08	11.79	8.26	5.07	15.59	18.29	8.44	7.92	8.41
	ENSG00000096070	BRPF3	11.33	7.48	15.92	12.71	19.88	16.91	19.8	7.89	10.94	13.23
	ENSG00000160469	BRSK1	5.84	4.56	3.24	2.38	3.02	1.17	2.58	0.16	5.27	4.11
	ENSG00000185658	BRWD1	6.28	11.1	7.3	8.76	17.9	7.31	16.09	11.43	8.06	14.17
	ENSG00000165288	BRWD3	2.24	5.99	7.17	3.77	10.73	3.82	2.91	5.56	3.32	0.15
	ENSG00000168000	BSCL2	21.22	59.98	32.31	69.28	65.93	23.59	21.13	49.76	29.62	44.01
	ENSG00000160058	BSDC1	19.92	36.32	12.83	17.69	60.57	16.03	33	23.65	30.01	22.3
	ENSG00000172270	BSG	451.08	537.9	355.68	564.83	380.56	283.25	491.52	582.62	311.37	429.29
	ENSG00000119411	BSPRY	6.5	2.97	0.61	5.38	13.75	0.35	5.55	6.82	2.34	0.79
	ENSG00000109743	BST1	0.14	0.08	0.23	0.08	0.12	0.04	0.12	0.21	0.11	0.06
	ENSG00000130303	BST2	2	1.9	145.7	73.84	9.72	63.79	75.16	17	44.94	103.79
	ENSG00000095564	BTAF1	19.25	37	10.1	14.18	17.33	12.63	31.23	15.37	23.09	21.74
	ENSG00000064726	BTBD1	22.77	35.42	16.33	18.04	20.56	28.09	26.44	23.52	45.87	48.02
	ENSG00000148925	BTBD10	10.92	27.13	16.88	14.22	16.32	37.38	25.82	9.52	16.89	25.24
	ENSG00000151136	BTBD11	5.25	1.55	6.27	1.09	4.3	2.53	2.04	5.36	2.06	23.28
	ENSG00000222009	BTBD19	0.12	2.8	0.3	1.02	18.69	1.1	0.11	0.36	0.86	0.63
	ENSG00000133243	BTBD2	54.83	53.38	37	37.81	67.22	33.15	51.32	42.83	42.13	81.54
	ENSG00000132640	BTBD3	5.75	10.47	5.49	10.3	25.34	10.96	5.62	15.68	36.62	13.23
	ENSG00000184887	BTBD6	30.37	15.23	46.35	40.95	14.12	25.38	28.4	18.12	31.07	27.15
	ENSG00000011114	BTBD7	10.89	7.14	21.59	7.24	7.22	15.26	8.55	7.76	12.48	9.14
	ENSG00000189195	BTBD8	0.23	1.25	0.4	0.46	3.75	0.47	0.34	0.86	0.98	0.21
	ENSG00000183826	BTBD9	2.11	1.92	1.27	1.24	5.9	2.32	4.03	2.11	1.12	2.5
	ENSG00000174808	BTC	2.35	0.17	0.62	1.25	4.65	1.39	3.29	1.98	2.03	0.01
	ENSG00000169814	BTD	2.36	12.41	2.12	3.71	10.49	7.39	1.16	4.77	9.95	3.74
	ENSG00000145741	BTF3	2941.9	1062.3	600.13	259.9	683.91	612.16	1040.2	630.37	495.48	824.14
	ENSG00000134717	BTF3L4	66.65	92.52	62.76	42.55	56.99	52.62	80.56	74.7	37.06	51.33
	ENSG00000133639	BTG1	27.5	13.7	19.33	10.72	97.69	27.33	26.02	21.99	15.51	23.54
	ENSG00000159388	BTG2	2.67	5.56	4.42	12.08	78.14	4.8	8.56	13.92	14.75	16.34
	ENSG00000154640	BTG3	16.2	44.29	22.27	20.84	12.06	18.48	41.81	22.62	24.77	36.19
	ENSG00000010671	BTK	0.13	0.09	0.15	0.14	0.26	0.07	0.07	0.02	0.05	0.05
	ENSG00000186265	BTLA	0.03	0	0	0.05	0.09	0	0	0.03	0.28	0.02
	ENSG00000112763	BTN2A1	11.63	27.02	13.78	11.78	18.2	17.26	10.65	10.02	16.3	7.26
	ENSG00000124508	BTN2A2	7.93	14.95	6.47	10.27	11.53	4.63	8.97	5.66	8.49	0.28
	ENSG00000026950	BTN3A1	3.47	28.13	3.83	8.99	36.53	4.19	1.89	15.87	6.21	1.97
	ENSG00000186470	BTN3A2	5.97	23.46	11.09	3.29	58.92	6.22	1.93	33.01	10.52	2.74
	ENSG00000111801	BTN3A3	0.65	6.85	1.8	10.36	10.8	2.66	0.88	15.34	3.87	0.98
	ENSG00000165810	BTNL9	12.38	0	0.02	9.02	10.81	0.01	2.57	1.37	1.57	1.08
	ENSG00000166167	BTRC	6.92	6.7	6.71	3.9	7.77	3.47	7.81	4.37	7.92	10.95
	ENSG00000169679	BUB1	25.35	18.76	47.35	19.5	10.1	44.74	38.07	46.72	39.37	6.16
	ENSG00000156970	BUB1B	26.39	28.41	57.7	17.29	6.88	51.61	21.22	38.02	44.31	13.32
	ENSG00000154473	BUB3	126.04	180.49	176.7	106.99	87.54	104.36	138.78	163.35	119.53	73.25
	ENSG00000137656	BUD13	13.26	21.64	13	9.65	5.06	11.88	23.67	7.46	18.36	8.23
	ENSG00000071462	BUD23	143.54	153	148.33	63.81	106.52	225.23	117.71	163.41	71.79	108.27
	ENSG00000106245	BUD31	156.86	149.61	137.18	23.37	109.81	188.1	309.62	63.48	69.42	95.62
	ENSG00000112276	BVES	1.86	0.01	0.29	2.91	0.04	0.13	0.92	0.59	2.15	0.34
	ENSG00000112578	BYSL	27.5	26.27	57.85	18.32	8.23	46.58	43.3	26.88	12.38	16.98
	ENSG00000082153	BZW1	62.27	93.24	119.94	53.68	55.83	178.86	107	137.26	32.9	64.04
	ENSG00000136261	BZW2	119.01	123.49	143.44	62.59	94.43	110	114.37	108.27	65.12	48.56
	ENSG00000214688	C10orf105	0	0.03	0.04	0.07	0.22	0.06	0.02	0.19	0.06	0.02
	ENSG00000204161	C10orf128	0.01	0.01	0.04	0	0.27	0.02	0	0	0	0
	ENSG00000237489	C10orf143	0.11	0.09	0.02	0.19	0.14	0.02	0.61	0.05	0.11	0.13
	ENSG00000179133	C10orf67	0.03	0.01	0.15	0.13	0.02	0.8	0.64	0.26	0.01	0.07
	ENSG00000120029	C10orf76	8.31	13.45	8.88	10.84	13.12	7.64	8.74	8.71	8.66	10.76
	ENSG00000165863	C10orf82	0	0	0.03	5.53	0	0	0	0.01	5.28	0
	ENSG00000119965	C10orf88	4.93	8.25	8.62	4.81	4.47	4.31	7.96	3.14	7.67	3.84
	ENSG00000120055	C10orf95	1.45	1.31	0.37	1.6	0.6	0.16	1.19	0.87	0.82	0.68
	ENSG00000188373	C10orf99	0	0	0.05	0	0.09	0	0	1.25	0.71	0
	ENSG00000137720	C11orf1	23.82	38.72	10.92	21.83	26.19	9.06	29.43	9.6	42.12	44.67
	ENSG00000171067	C11orf24	42.56	59.35	105.94	22.21	6.77	25.05	65.32	17.3	26.15	21.89
	ENSG00000180878	C11orf42	0.02	0.02	0.08	0.16	0.02	0.07	0.37	0	0.07	0.06
	ENSG00000174370	C11orf45	2.12	8.49	2.15	1.62	0.52	2.29	1.8	3.47	1.71	0
	ENSG00000149179	C11orf49	21.42	30.77	17.03	10.62	22.6	20.39	27.37	21.64	31.23	29.29
	ENSG00000149300	C11orf52	3	9.2	1.66	2.28	15.11	1.53	2.63	2.36	4.34	4.58
	ENSG00000182919	C11orf54	9.45	19.97	8.59	5.31	20.86	7.64	32.64	7.08	19.16	15.99
	ENSG00000110696	C11orf58	126.23	206.24	150.85	102.86	168.61	188.5	379.67	173.93	134.75	388.74
	ENSG00000166323	C11orf65	0.69	0.79	0.4	0.17	0.78	0.43	0.89	0.25	0.64	0.77
	ENSG00000175573	C11orf68	11.53	20.02	31.4	19.51	30.7	11.22	38.43	16.44	41.8	15.04
	ENSG00000137691	C11orf70	0	0	0	2.9	0	9.22	5	6.64	0.2	0
	ENSG00000180425	C11orf71	1.31	3.86	0.4	3.31	2.8	0.44	1.58	1.74	6.31	4.57
	ENSG00000166352	C11orf74	9.55	27.34	14.8	10.1	16.75	25.15	22.97	24.74	27.7	11.74
	ENSG00000173715	C11orf80	20.32	13.99	9.68	8.54	23.56	41.96	11.78	14.24	11.97	13.8
	ENSG00000205177	C11orf91	0.22	0.28	0	0.18	0.13	0.04	0	0.06	0.18	0
	ENSG00000234776	C11orf94	0.12	0	0	0	0.15	0	0.25	0	0	0
	ENSG00000188070	C11orf95	5.4	3.87	4.93	7.63	6.23	2.58	3.47	5.09	9.23	11.8
	ENSG00000187479	C11orf96	0.11	0	0	0.35	0.18	0.03	0.07	0.03	0.1	0.05
	ENSG00000139637	C12orf10	53.65	72.26	41.96	28.29	35.65	37.6	98.22	29.72	34.9	60.1
	ENSG00000133641	C12orf29	18.61	21.57	44.62	6.81	8.9	35.15	15.44	20.37	13.3	9.43
	ENSG00000047621	C12orf4	9.54	20.23	14.31	5.77	8.52	16.38	15.46	5.99	10.83	6.75
	ENSG00000157895	C12orf43	7.13	13.34	13.51	8.02	8.59	12.76	19.13	14.06	11.44	9.03
	ENSG00000151131	C12orf45	18.17	15.4	38.81	7.66	10.04	23.2	23.47	16.6	6.98	8.25
	ENSG00000111412	C12orf49	6.18	8.17	16.07	7.68	13.24	8.91	10.47	11.21	16.51	15.16
	ENSG00000177627	C12orf54	0.74	0	0	0	0.08	0	0.27	1.78	0	0.14
	ENSG00000185306	C12orf56	2.39	0	2.01	1.91	5.59	9.96	3.69	10.33	2.87	4.68
	ENSG00000111678	C12orf57	181.89	154.23	43.76	122.67	98.18	127.37	234.2	96.15	132.55	241.48
	ENSG00000182993	C12orf60	2.1	3.66	3	1.26	1.69	2.47	2.89	1.06	1.94	0.74
	ENSG00000130921	C12orf65	10.31	28.73	17.09	12.99	13.53	14.43	23.49	19.16	22.71	28.29
	ENSG00000174206	C12orf66	4.55	10.35	3.03	2.63	4.1	7.64	12.23	5.54	6.35	7.09
	ENSG00000204954	C12orf73	28.39	16.45	12.3	8.57	9.37	13.27	21.33	13.31	12.59	16.95
	ENSG00000235162	C12orf75	59.54	140.35	34.96	35.08	4.39	96.32	20.38	28.16	146.12	56.02
	ENSG00000174456	C12orf76	12.61	20.1	6.36	7.62	37.07	8.3	14.66	15.98	18.27	15
	ENSG00000179933	C14orf119	54.29	39.42	80.33	22.78	26.36	23.25	40.19	42.72	28.69	30.83
	ENSG00000227051	C14orf132	0.66	0.01	0.11	6.36	0.03	0.01	0.33	1.88	4.99	7.84
	ENSG00000197734	C14orf178	0.08	0	0.1	0.17	0	0.06	0.1	0.09	0.18	0
	ENSG00000179476	C14orf28	0.83	1.81	0.41	0.58	1.41	0.97	1.25	0.66	1.28	1.54
	ENSG00000139971	C14orf37	0.28	0.02	0.23	2.62	0.01	0.18	0.14	0.57	0.75	0.56
	ENSG00000179008	C14orf39	0	0.17	0.02	0.05	0	0	0.01	0.14	0	0.01
	ENSG00000100802	C14orf93	8.71	6.59	6.36	3.89	8.71	3.27	3.78	9.85	7.28	5.32
	ENSG00000250021	C15orf38-AP3S2	10.45	9.46	6.61	10.72	13.03	7.79	35.9	7.95	11.59	3.77
	ENSG00000167173	C15orf39	7.07	3.51	8.58	8.19	9.38	10.29	8.36	13.57	7.06	12.45
	ENSG00000169609	C15orf40	17.82	24.26	22.12	10.12	15.15	14.44	27.18	12.05	30.48	30.06
	ENSG00000186073	C15orf41	10.86	2.91	39.64	10.75	11.43	16.68	9.3	7.4	12.39	8.26
	ENSG00000166920	C15orf48	0.96	0.16	0.38	0	14.84	0.67	0.14	22.12	2.18	0.18
	ENSG00000205363	C15orf59	1.66	0.06	0.39	5.88	0.28	0	0.65	2.47	5.38	79.23
	ENSG00000189227	C15orf61	6.02	8.17	4.32	2.66	3.81	1	7.59	3.85	5.49	12.35
	ENSG00000188277	C15orf62	0.68	1.01	1.04	0.49	1.35	1.24	0.84	0.69	1.83	0.56
	ENSG00000261652	C15orf65	1.18	0.97	0.8	0.46	1.53	1.26	0.78	0.67	1.27	11.89
	ENSG00000166780	C16orf45	4.9	0.02	0.85	3.7	0.07	5.43	1.11	5.13	15.72	45.58
	ENSG00000166455	C16orf46	1.73	2.18	1.53	1.25	2.45	1.27	3.31	1.86	1.07	0.82
	ENSG00000185905	C16orf54	0.01	0.02	0	0.01	0.05	0.96	0.01	0	0.04	0.01
	ENSG00000140688	C16orf58	31.54	59.29	23	37.88	69.84	26.78	131	40.22	62.62	61.71
	ENSG00000125149	C16orf70	9.52	11.08	16.66	9.78	19.08	10.03	16.21	12.62	17.45	13.05
	ENSG00000166246	C16orf71	0.44	0.26	0.17	0.13	0.21	0.04	2.04	0.06	0.1	0.33
	ENSG00000182831	C16orf72	8.52	11.1	16.52	6.17	11.42	8.54	19.41	9.52	5.64	12.66
	ENSG00000154102	C16orf74	25.76	30.36	48.99	21.88	21.56	20.05	18.05	27.1	22.26	10.55
	ENSG00000159761	C16orf86	0.04	0.45	0.36	2.3	0.4	0.07	0.32	0.27	0.35	0.25
	ENSG00000155330	C16orf87	12.47	20.3	12.92	4.11	8.83	10.61	16.39	8.83	18.55	4.88
	ENSG00000153446	C16orf89	0.17	0.05	0	0.05	0.02	0	0.23	0.11	0.08	0.1
	ENSG00000174109	C16orf91	18.53	30.25	27.61	18.1	15.57	12.74	61.99	19.32	8.85	10.8
	ENSG00000260456	C16orf95	4.8	1.83	2.1	0.98	0.85	3.61	3.87	2.95	2.02	3.59
	ENSG00000256806	C17orf100	2.37	0.55	0.87	1.49	2.75	0.88	1.45	1.63	1.61	0.34
	ENSG00000205710	C17orf107	0.42	0.56	0.37	0.53	1.43	0.11	0.3	0.43	0.4	0.74
	ENSG00000267221	C17orf113	0.51	1.63	0.48	0.6	2.52	0.9	0.73	0.77	1.35	0.92
	ENSG00000258315	C17orf49	47.9	72.29	31.51	35.59	43.2	32.29	19.85	61.57	34.95	29.86
	ENSG00000212719	C17orf51	0.73	5.33	2.44	5.26	0.6	1.03	13.77	0.88	1.21	6.56
	ENSG00000125319	C17orf53	6.91	5.68	7.11	5.93	1.24	6.86	6.61	6.23	5.43	2.82
	ENSG00000186665	C17orf58	4.56	21.52	10.98	7.34	8.71	7.03	10.57	5.51	7.43	6.35
	ENSG00000178927	C17orf62	34.64	39.5	21.38	45.07	109.38	37.28	34.89	30.97	36.39	21.35
	ENSG00000214226	C17orf67	1.29	0.85	0.5	0.51	0.65	0.98	1.67	0.69	3.99	1.14
	ENSG00000108666	C17orf75	28.8	27.52	31.1	12.59	12.96	25.5	16.68	24.24	17.24	49.88
	ENSG00000141219	C17orf80	11.46	15.37	17.63	11.12	16.09	12.81	19.63	7.64	15.19	6.78
	ENSG00000187624	C17orf97	5.85	4.53	0.73	1.71	1.48	0.84	2.95	0.97	1.78	1.83
	ENSG00000187997	C17orf99	1.9	0	0.25	0.12	0	0.14	0.9	0.05	0.06	1.78
	ENSG00000141428	C18orf21	11.73	17.7	26.7	30.28	11.8	24.39	21.24	53.24	8.33	11.79
	ENSG00000152242	C18orf25	9.48	11.52	14.56	5.67	7.41	8.35	9.33	6.57	10.18	6.49
	ENSG00000177576	C18orf32	17.5	92.56	9.09	20.07	35.17	26.72	17.69	18.59	22.06	34.57
	ENSG00000166845	C18orf54	1.56	1.75	1.95	0.9	0.4	2.93	0.52	0.82	3.41	0.46
	ENSG00000131943	C19orf12	6.53	13.78	9.93	5.96	16.43	6.14	7.88	9.09	9.92	6.29
	ENSG00000177025	C19orf18	0.08	0	0.05	0.03	0.39	0.14	0.03	0	0	0
	ENSG00000228300	C19orf24	26.4	52.17	46.99	38.09	25.46	33.06	73.72	20.28	26.62	61.29
	ENSG00000119559	C19orf25	13.31	39.33	20.64	17.91	14.24	17.19	27	17.78	19.99	18.33
	ENSG00000167644	C19orf33	154.25	215.17	263.57	72.91	203.4	473.77	31.39	176.14	351.57	141.07
	ENSG00000214212	C19orf38	0.92	0.42	0.15	0.21	0.89	0.2	0.39	0.02	0.58	1.49
	ENSG00000105072	C19orf44	4.15	5.45	4.81	3.47	4.02	3.89	4.84	2.88	3.66	3.03
	ENSG00000160392	C19orf47	12.55	10.47	13.23	4.96	7.95	9.83	10.26	7.55	6.82	3.61
	ENSG00000167747	C19orf48	94.52	115.7	124.04	63.57	35.18	152.04	178.47	106.69	58.31	136.01
	ENSG00000104979	C19orf53	136.95	137.32	116.19	64.03	98.43	70.86	59.85	87.18	121.07	111
	ENSG00000188493	C19orf54	11.85	6.92	3.63	4.87	8.77	8.08	16.98	9.49	16.1	8.02
	ENSG00000132016	C19orf57	3.61	1.16	0.35	0.99	1.31	0.53	1.09	0.72	8	3.1
	ENSG00000130813	C19orf66	3.44	15.01	5.48	30.18	20.67	2.8	15.53	10.76	14.4	8.61
	ENSG00000174917	C19orf70	51.89	111.54	29.81	18.47	41.19	21.97	37.08	40.06	42.36	67.52
	ENSG00000183397	C19orf71	1.09	1.06	0.56	1.23	1.61	0.33	1.83	0.94	1.15	1.93
	ENSG00000221916	C19orf73	0.79	2.59	1.06	1.03	1.82	0.14	3.69	2.97	0.89	1.43
	ENSG00000197223	C1D	20.74	35	38.8	19.1	36.08	40.38	30.36	35.54	31.34	25
	ENSG00000106392	C1GALT1	34.94	16.71	19.7	10.18	51.42	53.81	19.06	14.45	11.9	9.65
	ENSG00000171155	C1GALT1C1	15.32	24.29	6.26	25.71	28.09	18.27	5.3	21.47	26.37	16.59
	ENSG00000223658	C1GALT1C1L	1.86	0	0.11	4.78	1.68	2.86	1.73	0.03	0	0
	ENSG00000180999	C1orf105	0.03	0	0	0	0.29	0	0	0.09	0	0
	ENSG00000116922	C1orf109	19.46	35.94	28.93	16.2	15.75	27.94	57.13	31.36	22.37	20.7
	ENSG00000000460	C1orf112	11.99	12.65	21.37	8.43	5.46	16.04	10.62	15.89	9.32	4.45
	ENSG00000162817	C1orf115	4.66	0.01	3.28	5.37	3.41	0.85	5.28	0.02	2.69	4.25
	ENSG00000182795	C1orf116	3.07	11.66	19.73	2.44	17.89	12.66	2.79	4.26	9.58	8.13
	ENSG00000197982	C1orf122	32.58	57.28	17.21	32.31	34.07	17.52	92.5	32.75	26.26	36.38
	ENSG00000162384	C1orf123	36.17	48.01	18.46	20.79	47.11	30.59	29.76	32.25	50.13	43.13
	ENSG00000175262	C1orf127	0.03	0.06	0.01	0	0.24	0	0.03	0.13	0.04	0.02
	ENSG00000143633	C1orf131	29.58	16.82	27.73	8.76	21.21	18.23	30.21	27.37	17.58	18.12
	ENSG00000157330	C1orf158	0	0	0	0	0	0	0.35	0.01	0	1.48
	ENSG00000131591	C1orf159	9.64	9.58	4.98	22.82	12.24	11.36	11.65	10.27	4.08	9.15
	ENSG00000143110	C1orf162	0.27	0.14	0.23	0.39	0.2	0.01	0.17	0.1	0.17	0.39
	ENSG00000198912	C1orf174	22.05	24.11	25.95	27.65	11.36	29.83	15.58	29.93	21.25	29
	ENSG00000163263	C1orf189	0.11	0.13	0	0	0	0	0	0	0	0
	ENSG00000179902	C1orf194	0.03	0	0.06	0.07	0.08	0	0.02	0	0	0.15
	ENSG00000119280	C1orf198	12.24	8.25	14.04	4.66	10.34	9.67	23.56	21.02	11.87	8.89
	ENSG00000116667	C1orf21	7.26	2.16	1.45	6.08	8.29	1.8	2	8.47	6.42	1.72
	ENSG00000253313	C1orf210	6.71	16.53	4.92	7.76	29.09	2.11	3.62	4.4	3.03	5.87
	ENSG00000142686	C1orf216	8.94	7.75	6.88	7.22	5.08	3.29	6.39	6.05	5.91	6.92
	ENSG00000239887	C1orf226	0.94	5.62	3.96	1.89	12.53	3.97	2.62	11.26	4.23	2.25
	ENSG00000198520	C1orf228	0.43	0.6	0.03	0.56	27.79	0.05	0.7	0.2	0.73	4.02
	ENSG00000143793	C1orf35	19.76	19.57	17.05	15.03	19.06	11.94	45.88	32.84	14.7	17.17
	ENSG00000143612	C1orf43	124.88	188.87	134.26	74.75	152.47	125.47	232.38	234.16	118.46	209.62
	ENSG00000164008	C1orf50	6.85	12.37	9.02	8.53	15.49	8.06	15.03	5.72	9.91	16.22
	ENSG00000162642	C1orf52	23.38	46.36	26.48	25.75	41.89	17.74	41.31	18.09	24.13	12.93
	ENSG00000203724	C1orf53	3.52	1.9	0.9	3.78	8.84	3.04	11.41	10.33	10.56	13.79
	ENSG00000118292	C1orf54	1.1	0.89	0.44	0.87	2.23	0.7	1.3	1.35	1.82	7.2
	ENSG00000143443	C1orf56	1.81	3.34	3.28	3.72	5.13	1.92	5.17	4.29	3.95	8.24
	ENSG00000125462	C1orf61	0.34	0.01	2.71	21.6	0.06	0	2.92	8.78	2.12	0.09
	ENSG00000162757	C1orf74	4.02	6.8	5.22	5.31	7.36	3.93	7.29	8.62	5.61	3.3
	ENSG00000108561	C1QBP	263.84	355.6	463.41	154.4	66.6	224.29	572.89	285.38	186.25	299.86
	ENSG00000131094	C1QL1	10.6	2.83	0.84	22.89	0.71	0.02	0.23	5.54	11.38	1.61
	ENSG00000165985	C1QL3	0.09	0.16	0.01	0.08	0.28	0.18	0.36	0.05	0.59	0.01
	ENSG00000173918	C1QTNF1	0.09	0.82	0.02	3.65	0.09	1.79	0.16	0.11	0.18	0.04
	ENSG00000145861	C1QTNF2	0.14	0.01	0.01	0.23	0.06	0.18	0.14	0.02	0.33	0.01
	ENSG00000082196	C1QTNF3	2.48	0.67	0.63	0.48	6.58	1.28	0.47	1.03	1.41	3.03
	ENSG00000223953	C1QTNF5	0.02	0	0.18	0	0	0	0	0	0.36	0
	ENSG00000133466	C1QTNF6	2.65	31.23	0.66	3.94	61.63	18.65	2.31	16.06	1.87	19.36
	ENSG00000240654	C1QTNF9	0	0	0	0.04	0.02	0	0	0.01	0	0.16
	ENSG00000205863	C1QTNF9B	0.12	0.06	0.18	0.16	0.04	0.08	0.28	0	0.17	5.99
	ENSG00000159403	C1R	2.89	25.43	12.21	69.47	1.79	12.19	1.93	55.99	109.08	4.84
	ENSG00000139178	C1RL	8.94	34.74	5.34	13.1	35.04	6.72	15.07	15.88	20.93	4.03
	ENSG00000182326	C1S	0.87	9.53	1.22	24.3	0.42	0.48	1.62	43.97	91.11	23.59
	ENSG00000166278	C2	1.82	2.44	2.75	2.17	0.48	0.1	2.61	4.5	1.92	2.97
	ENSG00000088854	C20orf194	6.27	3.22	1.92	3.24	4.16	0.13	8.1	1.39	10.71	6.7
	ENSG00000171984	C20orf196	3.45	8.11	2.01	1.76	6.81	3.65	6.48	2.55	6.45	5.33
	ENSG00000215595	C20orf202	0.06	0.18	0.01	0.04	0.93	0	0.03	0.01	0.07	0
	ENSG00000101084	C20orf24	85.25	121.05	154.66	100.21	55.8	121.85	126.71	153.59	157.79	109.22
	ENSG00000101220	C20orf27	34.44	39.59	49.22	42.88	21.86	39.14	55.56	42.8	108.44	63.1
	ENSG00000196476	C20orf96	6.01	7.92	1.75	7.99	8.8	2.1	4.47	3.62	15.66	4.87
	ENSG00000222018	C21orf140	0.4	0.54	0.12	0.23	0.48	0.41	0.2	0.3	0.49	0.65
	ENSG00000160226	C21orf2	5.22	6.33	2.81	15.63	7.25	5.03	22.68	6.62	4.49	15.37
	ENSG00000160221	C21orf33	30.95	87.05	32.99	57.08	55.46	30.97	87.45	50.31	39.41	82.48
	ENSG00000160298	C21orf58	7.78	4.99	4.18	12	6.6	3.13	7.31	7.98	4.36	6.88
	ENSG00000159079	C21orf59	40.46	83.37	45.35	44.06	39.51	36.14	69.18	46.86	25.82	39.26
	ENSG00000154642	C21orf91	1.77	8.39	5.25	3.06	4.72	4.59	8.85	6.48	3.3	18.24
	ENSG00000128346	C22orf23	5.25	5.15	1.83	2.35	3.69	2.67	4.02	1.61	5.47	9.6
	ENSG00000100249	C22orf31	0.1	0	0	0.07	0	0	0	0	0	0
	ENSG00000242259	C22orf39	16.47	25.09	13.76	7.15	17.13	19.38	23.06	14.76	27.77	22.07
	ENSG00000184208	C22orf46	5.87	12.56	4.11	5.95	7	4.25	14.29	8.6	10.47	10.94
	ENSG00000157617	C2CD2	0.01	9.8	2.91	8.64	13.35	7.48	5.66	11.88	9.41	7.78
	ENSG00000172375	C2CD2L	3	5.96	6.49	2.54	2.09	4.28	7.44	0.64	4.9	5.64
	ENSG00000168014	C2CD3	22.9	25.04	10.12	9.3	17.2	13.84	21.12	15.8	27.75	10.07
	ENSG00000183186	C2CD4C	8.47	0.67	0.74	2.56	3.61	0.21	0.31	0.07	2.38	2.87
	ENSG00000225556	C2CD4D	0.06	0.01	0.01	0.74	0.75	0.01	0	0.38	0.07	0
	ENSG00000111731	C2CD5	16.47	18.97	17.12	10.71	14.36	20.2	10.18	12.7	21.3	9.74
	ENSG00000273045	C2orf15	0.86	5.56	0.57	1.42	3.74	2.45	4.87	3.3	1.22	2.04
	ENSG00000221843	C2orf16	0.08	0.62	0.32	0.04	0.5	0.57	0.64	0.43	0.96	0
	ENSG00000119147	C2orf40	0	0	0	0	0.1	0	0	0	0	0
	ENSG00000115998	C2orf42	5.26	11.22	4.95	3.91	5.65	4.13	13.7	7.59	6.61	10.85
	ENSG00000135974	C2orf49	11.67	17.44	12.76	2.8	17.07	10.28	36.85	12.97	11.36	5.81
	ENSG00000150873	C2orf50	0.02	0.02	0.04	0.13	0.04	0.02	0.02	0.07	0	0.01
	ENSG00000172478	C2orf54	0.27	0.66	0.41	0.04	4.13	1.15	0.77	3.74	3.26	0.12
	ENSG00000168887	C2orf68	15.16	22.82	10.44	11.73	31.69	15.91	24.75	23.73	19.25	14.18
	ENSG00000178074	C2orf69	3.51	5.92	6.72	3.28	2.7	5.73	3.39	8.75	2.39	3.72
	ENSG00000173557	C2orf70	2.26	0.67	0.56	3.14	0	2.83	1.91	0.69	0.55	0
	ENSG00000237651	C2orf74	6.23	30.58	30.04	0	38.23	11.21	5.2	1.41	0	19.12
	ENSG00000186132	C2orf76	7.86	10.86	5.86	3.53	20.5	10.8	8.26	16.43	5.85	11.67
	ENSG00000188674	C2orf80	0	0	0	0	0	0.13	0	0	0	0
	ENSG00000187699	C2orf88	0.42	0.12	0.77	1.06	0.58	0.3	0.77	0.35	0.79	0.1
	ENSG00000205086	C2orf91	0	0.03	0.04	0	0.01	0	0	0.52	0.02	0
	ENSG00000228486	C2orf92	1.22	0.88	0.63	1.36	2.1	0.51	3.99	0.7	1.73	1.26
	ENSG00000125730	C3	0.43	26.32	1.06	6.91	5.02	0.8	1.91	102.91	11.12	2.02
	ENSG00000171860	C3AR1	0.04	0.01	0.01	0.09	0.01	0	0	0	0.1	0
	ENSG00000114405	C3orf14	0.13	0.1	12.02	8.48	10.67	29.46	0.13	0	11.28	10.47
	ENSG00000088543	C3orf18	0.24	0.45	0.04	4	1.03	0.02	0.74	0.34	2.91	0.84
	ENSG00000174928	C3orf33	4.42	4.37	8.43	5.46	0.15	3.86	5.45	2.1	2.44	1.18
	ENSG00000198590	C3orf35	0.31	0.14	0.31	0.19	0.46	0.3	0.22	0.19	0.15	0.19
	ENSG00000179021	C3orf38	7.39	8.05	12.82	2	11.49	10.85	10.48	8.73	8.14	5.52
	ENSG00000114529	C3orf52	10.05	8.08	6.11	13.21	9.26	12.14	7.44	3.87	7.3	6.36
	ENSG00000181744	C3orf58	25.29	3.94	25.41	16.48	2.3	9.15	12.08	15.98	7.73	16.39
	ENSG00000188315	C3orf62	2.92	6.61	2.63	3.07	5.58	4.45	6.15	3.97	4.09	5.37
	ENSG00000163689	C3orf67	10.14	2.25	7.35	2.91	1.8	6.65	2.7	5.09	7.69	1.89
	ENSG00000187068	C3orf70	0.1	0	0.02	0.87	0.01	0	0.2	0.01	0.11	0.03
	ENSG00000180044	C3orf80	0.02	0	0.02	2.33	0.02	0.24	1.5	0.05	0.54	0.02
	ENSG00000244731	C4A	1.04	4.4	0.08	0.95	5.88	2.27	3.27	8.68	1.88	1.17
	ENSG00000224389	C4B	0.7	3.85	0.11	1.73	4.95	0.97	1.96	8.98	1.76	0.77
	ENSG00000123843	C4BPB	0.01	0	1.65	0.02	0.02	0.05	0.07	0.14	8.34	0
	ENSG00000154274	C4orf19	3.2	0.02	0.09	1.13	3.68	10.89	0.23	4.66	0.23	0.03
	ENSG00000164096	C4orf3	35.21	31.95	15.09	37.05	37.24	17.05	54.48	37.15	42.26	36.42
	ENSG00000151470	C4orf33	3.27	14.18	4.83	3.86	8	8.57	4.15	4.11	7.04	0.27
	ENSG00000163633	C4orf36	3.93	6.85	2.2	1.11	4.11	2.19	8.83	1.36	3.39	3.61
	ENSG00000205208	C4orf46	13.1	3.57	9.34	3.42	2.01	9.56	2.12	4.83	6	3.82
	ENSG00000205129	C4orf47	0.4	0.13	0.2	1.76	0.44	0.16	0.12	0.86	1.47	0.84
	ENSG00000106804	C5	6.41	1.78	0.18	1.33	1.8	0.78	1.87	1.46	7.54	1.56
	ENSG00000197405	C5AR1	0.95	1.12	0.08	0.19	25.02	0.87	0.34	0.46	1.63	9.42
	ENSG00000134830	C5AR2	0.04	0.02	0	0.01	0	0	0.01	0.16	0.04	0
	ENSG00000113583	C5orf15	34.12	44.02	34.7	37.06	69.46	51.03	26.5	38.12	45.79	37.72
	ENSG00000082213	C5orf22	16.69	22.4	24.32	15.35	16.42	16.82	12.94	17.21	13.96	19.52
	ENSG00000181904	C5orf24	11.37	24.35	14.62	8.63	20.64	18.45	11.11	17.09	22.19	26.53
	ENSG00000181751	C5orf30	5	0.96	4.89	6.82	5.93	6.49	9.41	20.68	8.73	4.51
	ENSG00000172244	C5orf34	5.44	2.95	1.48	3.86	1.31	10.03	7.21	5.08	5.57	3.23
	ENSG00000186493	C5orf38	32.41	205.48	14.74	22.05	65.61	18.14	111.55	35.26	13.31	17.98
	ENSG00000197603	C5orf42	5.65	2.14	4.67	6.05	1.05	0.09	6.8	4.45	9.03	11.64
	ENSG00000205765	C5orf51	12.53	12.98	16.16	6.49	15.12	11.31	19.17	16.44	12.4	25.12
	ENSG00000197536	C5orf56	0.62	2.53	0.4	1.52	24.25	2.44	4.65	4.55	2.51	2.3
	ENSG00000234511	C5orf58	0	0	0	0.09	0	0	0	0.15	0	0.23
	ENSG00000164241	C5orf63	0.24	0	0	0.1	2.69	2.1	4.33	5.3	6.36	0
	ENSG00000039537	C6	0.01	0	0	0	0.11	0	0	0.05	0	0
	ENSG00000196821	C6orf106	44.22	27.18	55.3	31.79	49.76	34.83	39.41	50.93	32.26	68.03
	ENSG00000185127	C6orf120	6.63	13.97	10.12	10.11	13.48	6.21	20.54	12.65	7.76	9.1
	ENSG00000188112	C6orf132	8.48	9.72	10.9	8.16	36.18	21.49	13.38	12.84	7.81	2.68
	ENSG00000204564	C6orf136	16.67	27.93	18.16	13.24	13.44	12.72	13.72	13.31	8.75	16.69
	ENSG00000197261	C6orf141	10.93	4.63	11.98	6.06	10.27	24.63	25	5.81	33.2	0.06
	ENSG00000203872	C6orf163	0.3	0.37	0.68	0.4	1.43	0.81	0.88	0.64	0.43	0.25
	ENSG00000130349	C6orf203	15.04	19.41	7.79	10.67	16.22	16.18	16.28	15.73	10.45	14.23
	ENSG00000221821	C6orf226	14.44	6.89	5.81	7.33	14.18	4.82	13.13	5.6	3.92	8.94
	ENSG00000204439	C6orf47	9.62	14.97	12.86	11.1	19.99	9.56	26.59	13.03	6.99	10.98
	ENSG00000204387	C6orf48	222.96	174.44	166.21	69.32	207.39	234.63	699.37	155.25	285.11	159.53
	ENSG00000137434	C6orf52	1.91	0.56	0.39	0.93	0.99	0.07	2.2	0	0.05	0.99
	ENSG00000184530	C6orf58	0.02	0.1	0	0.06	0.02	0	0.07	0.04	0.02	0
	ENSG00000112308	C6orf62	38.45	63.08	41.76	39.68	44.93	39.66	53.92	54.98	68.44	67.1
	ENSG00000198663	C6orf89	14.75	19.4	16.97	14.59	22.27	16.13	15.89	10.77	13.03	14.24
	ENSG00000112936	C7	0.1	0	0.02	0.1	0.01	0	0	0	0	0.04
	ENSG00000136197	C7orf25	3.97	14.29	4.23	2.92	8.38	5.54	4.47	9.72	3.89	6.96
	ENSG00000146576	C7orf26	33.28	25.68	27.18	17.13	18.16	24.86	23.69	9.22	14.97	29.18
	ENSG00000153790	C7orf31	4.72	6.74	2.38	2.87	3.15	2.83	5.11	1.6	6.26	4.73
	ENSG00000146826	C7orf43	10.02	17.81	12.18	6.66	15.81	20.53	25.34	7.42	14.54	12.85
	ENSG00000122783	C7orf49	26.96	56.28	37.15	12.69	21.19	37.94	42.55	31.1	28.34	28.85
	ENSG00000146540	C7orf50	239.03	68.49	79.89	55.83	52.76	60.61	89.15	55.07	78.65	89.24
	ENSG00000269955	C7orf55-LUC7L2	15.14	23.16	4.41	8.57	8.93	2.38	23.1	8.3	12.32	21.5
	ENSG00000164746	C7orf57	7.59	0.08	0.11	0.3	0.03	0.47	0.22	0.03	0.77	0.48
	ENSG00000185955	C7orf61	0.4	0.17	0.44	0.75	0.5	0.54	0.1	0.28	2.24	0.2
	ENSG00000176919	C8G	0.36	0.13	0.33	0.54	1.58	0.15	0.48	0.22	0.5	1.32
	ENSG00000182307	C8orf33	27.22	40.21	46.95	16.49	19.82	57.18	83.94	22.85	22.24	40.95
	ENSG00000165084	C8orf34	0.02	0	0	0.02	0	0	0.07	0	0.02	0.13
	ENSG00000156172	C8orf37	1.83	1.91	2.17	0.91	3.91	0.79	2.14	1.58	1.36	1.59
	ENSG00000213865	C8orf44	1.93	9.18	2.23	7.86	11.17	1.12	4.06	4.69	6.27	2.98
	ENSG00000169085	C8orf46	0.17	0.39	0.03	0	0.45	0.06	0.16	0.02	0.29	0.02
	ENSG00000164743	C8orf48	0	0	0	0	1.08	0	0.3	0.02	0	0.02
	ENSG00000241852	C8orf58	4.4	7.07	8.31	7.02	6.19	6.38	5.14	4.21	5.37	4.42
	ENSG00000176731	C8orf59	72.88	139.03	76.41	81.47	215.18	66.79	110.83	136.79	129.95	83.22
	ENSG00000171060	C8orf74	0	0	0.01	0	0.03	0.24	0	0.01	0	0
	ENSG00000189376	C8orf76	32.25	48.88	57.12	23.03	44.49	51.89	27.57	62.11	29.14	31.2
	ENSG00000213563	C8orf82	9.77	8.98	5.3	6.02	14.96	4.63	9.84	4.01	6.46	7.45
	ENSG00000253250	C8orf88	0.03	0	0.21	5.69	0.28	2.3	7.1	0	6.3	0.06
	ENSG00000160345	C9orf116	12.81	8.46	8.29	9.86	47.83	6.42	10.08	6.89	3.13	8.69
	ENSG00000174038	C9orf131	0.15	0.11	0.08	0.06	0.06	0.08	0.06	0.05	0.02	0.14
	ENSG00000188959	C9orf152	0.04	0.02	0.09	0.02	0.07	0.14	0.07	0.27	0.14	0.07
	ENSG00000187753	C9orf153	0.07	0.01	0.07	0.03	0	0.12	0	0.03	0.01	0.07
	ENSG00000171159	C9orf16	37.86	96.08	29.7	34.14	135.47	30.04	79.87	47.82	42.96	54.75
	ENSG00000164972	C9orf24	0.27	0	0.02	2.31	0.04	0	0	0	0.39	0.04
	ENSG00000148120	C9orf3	51.14	41.88	68.62	44.31	46.99	75.02	46.47	42.17	22.26	67.64
	ENSG00000135045	C9orf40	8.41	9.4	4.63	12.5	0.6	3.2	8.79	5.28	3.07	4.5
	ENSG00000157653	C9orf43	0.69	0.27	0.84	0.87	0.67	1.14	1.72	0.16	0.49	2.19
	ENSG00000186354	C9orf47	0.55	0	0.03	0.09	0.02	0	0.07	0.14	0.03	0.01
	ENSG00000165118	C9orf64	8.23	5.88	9.3	2.94	6.93	5.57	18.43	6.91	11.41	0.1
	ENSG00000183784	C9orf66	0.02	0	0.08	0.34	0.13	0.08	0.48	0.11	0.04	0.21
	ENSG00000147894	C9orf72	4.75	4.55	2.07	1.61	3.31	3.38	4.22	4.41	1.21	5.18
	ENSG00000136819	C9orf78	93.54	129.54	78.75	52.49	76.56	41.38	71.38	64.27	67.72	96.79
	ENSG00000155621	C9orf85	4.72	18.96	9.36	8.84	9.36	12.37	22.89	12	4.82	11.37
	ENSG00000133742	CA1	0.18	0.06	0.14	0.11	0.04	0.13	0.36	0.05	0.22	0.06
	ENSG00000063180	CA11	12.7	9.23	1.33	5.07	16.03	0.2	1.82	9.1	10.25	12.39
	ENSG00000074410	CA12	1.75	0.03	1.46	8.03	0.03	4.05	0.13	2.72	2.94	0.25
	ENSG00000185015	CA13	0.26	1.04	0.37	3.02	2.11	2.28	1.1	0.51	1.94	0.05
	ENSG00000118298	CA14	0.64	0.48	0.38	0.38	0.72	0.27	0.17	0.21	0.6	1.07
	ENSG00000104267	CA2	0.09	18.65	0.18	210.28	5.29	10.57	9.86	17.82	39.02	0.3
	ENSG00000164879	CA3	0	0	0	0.27	0.17	0.06	0.01	0.08	0.08	0
	ENSG00000167434	CA4	0	0	0.02	0	0	0	0.04	0	0.12	0.2
	ENSG00000169239	CA5B	0.79	2.04	0.72	1.14	0.72	1.09	1.99	1.34	2.12	2.32
	ENSG00000178538	CA8	0.52	0.01	1.18	0	0.02	2.82	0.12	0.01	3.33	11.33
	ENSG00000120159	CAAP1	14.03	18.05	10.06	5.13	9.26	10.38	29.19	12.47	6.14	19.87
	ENSG00000135932	CAB39	12.95	42.08	25.54	14.12	35.88	37.45	23.58	35.09	31.97	14.07
	ENSG00000102547	CAB39L	1.24	1.07	1.26	0.28	7.19	4.88	1.92	1.86	1.39	1.59
	ENSG00000099991	CABIN1	30.82	17.01	11.66	16.85	17.72	11.97	14.26	18.56	82.39	19.69
	ENSG00000134508	CABLES1	4.02	3.48	2.22	5.49	18.92	4.1	7.07	7.89	4.27	4.09
	ENSG00000149679	CABLES2	2.76	4.86	6.36	5.21	5.09	3.98	3.89	5.6	6.39	3.61
	ENSG00000157782	CABP1	0.15	0.51	0.06	1.3	0	0	1.9	0.01	0.2	1.83
	ENSG00000175544	CABP4	0.1	0	0.03	0	0	3.13	0.03	0	0.03	0.07
	ENSG00000100314	CABP7	0.04	0.02	0.05	0.24	0.06	0.02	0.14	0.02	0.05	0.17
	ENSG00000154040	CABYR	2.47	2.37	9.82	9.92	0.85	6.41	6.32	16.25	19.41	52.94
	ENSG00000160325	CACFD1	3.67	7.96	1.42	4.08	23.52	2.92	3.23	2.45	5.17	4.39
	ENSG00000158966	CACHD1	10.29	3.36	5.77	13.59	28.79	3.22	4.87	7.28	2.88	2.23
	ENSG00000141837	CACNA1A	0.22	0.04	0.25	1.41	0.65	0.1	0.06	0.03	0.08	0.1
	ENSG00000151067	CACNA1C	0.01	0	0.03	0.91	0	0	0.02	0	0.01	0.05
	ENSG00000157388	CACNA1D	1.28	0.01	0.15	1.23	1.6	0.44	0.92	0.3	0	0.11
	ENSG00000006283	CACNA1G	0.89	0.02	0.32	1.53	0.07	0.07	0.05	0.11	1.14	0.75
	ENSG00000196557	CACNA1H	2.18	0	0.1	18.68	0.01	0.01	1.35	0.01	0.1	1.26
	ENSG00000153956	CACNA2D1	11.77	0	2.57	2.47	0.86	12.54	3.89	0.51	4.7	0.34
	ENSG00000007402	CACNA2D2	0.67	0.14	0.12	2.44	0.46	0.06	0.42	0.07	0.39	2.26
	ENSG00000157445	CACNA2D3	1.9	0.04	0.85	0.74	0.03	0	0.03	0.04	0.04	6.8
	ENSG00000151062	CACNA2D4	0.06	0.13	0.27	0.15	0.1	0	0.07	0.01	0.11	0.04
	ENSG00000067191	CACNB1	5.73	9.31	3.61	6.18	4.9	5.98	4.94	2.24	5.12	6.05
	ENSG00000165995	CACNB2	0.22	0.3	0.13	0.11	0.33	0.45	0.53	0.06	0.18	0.09
	ENSG00000167535	CACNB3	27.7	29.55	3.28	18.21	15.84	26.67	7.91	16.65	11.34	5.37
	ENSG00000182389	CACNB4	0.28	0.02	0.02	0.25	0.12	0.12	0.3	0.08	0.34	0.09
	ENSG00000108878	CACNG1	0.19	0.06	0.07	0.02	0.74	0.17	0.07	0.04	0.41	0
	ENSG00000075461	CACNG4	25.26	6.31	3.35	3.44	42.99	27.81	11.33	8.24	22.12	0.82
	ENSG00000130433	CACNG6	0	0.01	0.02	3.5	1.1	6.45	0.14	0.12	2.26	0.1
	ENSG00000105298	CACTIN	16.5	11.33	20.14	10.36	11.86	10.23	19.85	12.45	13.81	15.16
	ENSG00000151893	CACUL1	10.45	11.42	18.79	8.22	18.04	7.4	14.47	16.97	12.74	13.24
	ENSG00000116161	CACYBP	169.64	139.21	279.35	113.77	67.68	194.74	211.46	211.43	131.12	87.23
	ENSG00000084774	CAD	41.56	36.91	59.63	40.95	10.77	42.2	67.51	49.43	33.65	34.76
	ENSG00000182985	CADM1	0.08	0	0.04	20.8	0.13	0.06	0.16	0.01	0.01	1.46
	ENSG00000175161	CADM2	0.02	0.13	0.1	0	1.21	2.25	0.19	0	0.09	0
	ENSG00000162706	CADM3	0	0	0.01	0.39	0.02	0.05	0.03	0.02	0.03	0.01
	ENSG00000105767	CADM4	45.53	22.41	8.87	32.93	15.02	5.53	7.07	4.46	54.61	21.37
	ENSG00000163618	CADPS	0.07	0	0.02	0.02	0.03	0.05	0.06	0	0.13	0.01
	ENSG00000081803	CADPS2	0.24	0.02	0.11	0.94	0.04	4.63	2.13	0.02	0.99	0.89
	ENSG00000104327	CALB1	94.19	0.1	162.53	91.46	0.15	0.07	103.07	0.03	87.31	65.03
	ENSG00000172137	CALB2	0.02	62.13	0.28	0.93	3.49	0.02	0.05	14.08	0.13	0.07
	ENSG00000110680	CALCA	0	0.16	0.55	0	0.36	0.47	0.01	0.14	0	0
	ENSG00000012822	CALCOCO1	12.81	23.16	3.35	18.82	121.92	5.22	24.07	11.85	42.84	21.61
	ENSG00000136436	CALCOCO2	21.47	66.37	24.31	18.43	61.89	19.85	54.16	30.05	35.8	41.34
	ENSG00000004948	CALCR	0.06	0.13	0	0.08	1.57	0.04	0.06	0.05	0.23	0.05
	ENSG00000064989	CALCRL	0.83	0.18	0.15	0.08	0.62	0.58	2.2	1.34	0.22	30.2
	ENSG00000122786	CALD1	8.18	39.12	3.13	5.72	25.19	37.48	25.94	34.54	63.29	45.9
	ENSG00000138172	CALHM2	2.58	4.05	1.5	3.05	29.43	2.63	1.81	10.99	17.69	1.46
	ENSG00000178033	CALHM5	0.01	0	0.1	0.01	0	0	0	0	0.01	0
	ENSG00000188820	CALHM6	0.18	0.21	0	0	2.56	0.78	0	0.34	0.44	0
	ENSG00000198668	CALM1	307.02	158.98	317.91	179.59	188.41	376.23	71.84	457.92	343.67	163.18
	ENSG00000143933	CALM2	312.2	667.45	544.21	267.72	413.29	751.29	537.67	528.05	532.66	396.55
	ENSG00000160014	CALM3	219.96	258.21	153.91	67.66	219.32	192.65	78.92	184.58	176.94	42.63
	ENSG00000178363	CALML3	0.25	0.33	22	0	0.31	19.76	9.75	0.03	31.81	0
	ENSG00000129007	CALML4	11.37	8.55	7.82	7.88	6.11	5.83	7.42	13.2	15.12	6.7
	ENSG00000178372	CALML5	0.96	0.15	11.88	0.03	0.35	78.55	0.03	0.27	0	0.03
	ENSG00000169885	CALML6	0.46	0.29	0.18	2.35	1.08	0	1.47	0.32	0.34	12.88
	ENSG00000179218	CALR	822.83	306	495.42	1677	674.03	600.47	258.32	448.85	588.97	1811.4
	ENSG00000128595	CALU	89.43	62.66	68.5	55.15	46.17	85.27	84.31	40.75	139.5	133.19
	ENSG00000134072	CAMK1	11.5	0	1.34	4.44	0.12	0.27	3.46	3.04	6.83	7.65
	ENSG00000183049	CAMK1D	5.15	4.21	1.13	3.06	2.41	0.73	3.05	0.41	0.97	2.31
	ENSG00000070808	CAMK2A	0	0	0.07	0	0	0	0.01	0.06	2.07	0
	ENSG00000058404	CAMK2B	0.27	0.14	0.08	2.33	0.14	0.06	1.46	0.05	0.76	1.31
	ENSG00000145349	CAMK2D	6.21	5.87	11.2	3.83	8.17	6.9	6.11	16.11	15.05	19.78
	ENSG00000148660	CAMK2G	18.56	29.05	11.72	16.87	48.77	25.26	10.8	17.96	27.76	16.56
	ENSG00000162545	CAMK2N1	4.82	14.27	1.83	6.49	17.81	44.1	0.87	7.63	2.65	7.59
	ENSG00000152495	CAMK4	3.69	0.03	0.13	5.08	0.28	1.07	1.33	0.89	3.26	3.7
	ENSG00000004660	CAMKK1	6.4	5.33	5.97	10.37	5.59	1.68	8.78	14.89	9.62	11.53
	ENSG00000110931	CAMKK2	7.63	16.17	10.1	12.06	13.54	11.95	29.19	17.73	12.58	19.64
	ENSG00000143919	CAMKMT	5.57	8.11	12.13	3.82	7.64	7.66	9.65	5.65	4.52	3.1
	ENSG00000164615	CAMLG	12.55	20.68	16.51	9.84	32.41	21.57	15.26	21.76	21.34	33.98
	ENSG00000164047	CAMP	0	0.04	0	0.04	0.97	0	0.04	0	0.2	0
	ENSG00000130559	CAMSAP1	8.46	12.87	16.72	13.25	11.65	7.61	19.66	8.03	10.28	14.49
	ENSG00000118200	CAMSAP2	23.13	19.49	24.52	7.44	14.31	16.11	21.29	11.54	18.45	30.03
	ENSG00000076826	CAMSAP3	6.53	4.45	6.92	17.75	17.01	5.04	4.78	10.88	5.05	6.46
	ENSG00000171735	CAMTA1	87.33	55.27	45.37	89.33	59.44	60.63	85.03	85.63	60.06	76.88
	ENSG00000108509	CAMTA2	17.74	52.64	11.9	14.13	20.97	8.43	22.96	7.88	40.17	10.25
	ENSG00000111530	CAND1	31.82	35.2	39.3	29.06	34.73	57.95	49.83	45.68	49.5	31.08
	ENSG00000144712	CAND2	0.99	0.18	4.37	1.02	0.15	0.15	0.1	0.07	0.07	0.07
	ENSG00000171302	CANT1	23.82	32.16	52.15	25.98	96.67	39.45	33.92	31.42	25.28	15.97
	ENSG00000127022	CANX	559.47	547.91	354.94	1039.6	528.4	351.52	1142	612.05	580.22	1174.6
	ENSG00000131236	CAP1	164.83	258.36	188	86.65	234.35	149.19	144.73	182.33	164.72	151.8
	ENSG00000112186	CAP2	13.95	11.44	14.5	6.14	7.38	5.82	6.6	7.25	12.47	8.13
	ENSG00000042493	CAPG	93.07	82.92	18.42	68.3	219.16	83.99	39.36	91.97	149.79	31.61
	ENSG00000014216	CAPN1	129.93	144.57	181.68	76.47	355.83	112.5	99.14	207.5	113.46	71.06
	ENSG00000142330	CAPN10	10.2	11.41	6.11	8.74	11.13	9.33	13.52	15.06	12.9	10.9
	ENSG00000137225	CAPN11	0.21	0	0.01	0.02	0	0.01	0.01	0	0.02	0.16
	ENSG00000182472	CAPN12	3.5	14.34	2.42	0.03	8.71	1.37	0.46	5.88	0.22	1.35
	ENSG00000162949	CAPN13	0.1	0.02	0	0.15	0.01	0.04	0.04	0.01	0	0.04
	ENSG00000214711	CAPN14	0.18	0.06	0.08	0.05	0.38	0.09	0.04	0.08	1	0.01
	ENSG00000103326	CAPN15	16.91	17.26	22.15	27.63	20.04	22.63	50.7	26.19	11.7	17.49
	ENSG00000162909	CAPN2	62.15	84.85	90.57	60.29	246.56	145	54.02	108.94	117.29	90.47
	ENSG00000092529	CAPN3	0.29	0.11	0.39	0.65	0.39	0.21	0.9	0.4	2.22	0.69
	ENSG00000149260	CAPN5	1.77	1.75	0.77	2.37	10.73	5.23	0.99	0.86	12.21	1.01
	ENSG00000077274	CAPN6	0.02	0.1	0.01	0.7	0	0.07	0.04	0.02	0.01	0.02
	ENSG00000131375	CAPN7	10.46	11.81	12	6.54	11.3	19.93	13.22	9.02	9.99	17.38
	ENSG00000203697	CAPN8	0.12	0.16	0.18	0.02	8.76	1.29	0.64	0.57	0.03	0.11
	ENSG00000135773	CAPN9	0	0.01	0.01	0	0.02	0	0	0.7	0.01	0.01
	ENSG00000126247	CAPNS1	283.29	369.89	165.91	85.81	550.18	266.12	275.18	438.05	303.19	141.81
	ENSG00000256812	CAPNS2	2.35	0.45	3.54	0.86	0.29	1.1	1.74	2.73	0.18	0.9
	ENSG00000135387	CAPRIN1	58.44	165.74	170.53	69.21	92.47	167.46	173.14	225.93	78.06	127.01
	ENSG00000110888	CAPRIN2	6.57	10.1	17.45	29.13	11.89	42.14	7.41	4.68	31.02	11.12
	ENSG00000105519	CAPS	2.39	4.78	1.35	4.4	433.23	3.28	2.69	4.58	6.67	8.77
	ENSG00000180881	CAPS2	0.6	4.73	1.04	0.67	9.96	4.97	1.38	3.09	2.43	2.54
	ENSG00000116489	CAPZA1	73.89	101.16	128.09	59.58	132.74	51.39	53.7	76.37	54.65	45.1
	ENSG00000198898	CAPZA2	53.84	67.08	60.75	26.31	62	73.26	90.57	49.94	53.42	56.19
	ENSG00000077549	CAPZB	154.73	112.98	104.32	95.48	104.09	153.42	181.19	132.48	163.29	146.02
	ENSG00000100065	CARD10	18.56	53.16	23.3	10.91	8.47	19.45	19.8	11.28	5.42	24.95
	ENSG00000198286	CARD11	0.09	0.04	11.92	0.03	0.05	16.79	0.02	0.01	0.24	0.02
	ENSG00000141527	CARD14	0.42	4.3	0.53	0.22	1.63	3.01	0.11	5.5	0.56	0.55
	ENSG00000204397	CARD16	4.2	0.09	1.36	54.08	13.37	40.02	1.32	10.17	10.45	8.45
	ENSG00000255221	CARD17	0.08	0	0.08	0.28	0.27	0.61	0.68	0.27	0	0.53
	ENSG00000255501	CARD18	0.28	0	1.7	0.17	1.39	0	0	0	0.05	0.18
	ENSG00000165233	CARD19	20.31	58.32	21.84	25.84	91.82	16.8	40.7	51.72	39.77	27.48
	ENSG00000132357	CARD6	0.04	0.25	1.73	1.51	8.73	5.32	0.68	5.88	1.62	0.03
	ENSG00000105483	CARD8	10.46	19.07	6.82	4.2	20.83	18.13	7.01	18.98	23.06	8.53
	ENSG00000187796	CARD9	0.71	0.47	1.39	1.63	2.43	0.5	1.47	0.46	1.01	1.08
	ENSG00000138380	CARF	1.49	2.54	0.6	0.8	4.26	1.19	2.6	0.84	1.44	3.37
	ENSG00000153048	CARHSP1	105.98	91.9	67.81	62.69	150.43	27.6	52.4	147.43	48.86	25.42
	ENSG00000142453	CARM1	67.27	30.52	43.57	50.78	30.46	21.14	48.14	25.94	28.27	44.64
	ENSG00000079691	CARMIL1	12.05	21.43	11.75	8.48	17.15	10.83	11.04	12.71	6.82	3.45
	ENSG00000159753	CARMIL2	3.33	0.1	0.7	7.61	0.57	0.93	3.36	0.2	4.16	3.93
	ENSG00000186648	CARMIL3	0.51	0.14	0.15	0.26	0.08	0.01	0.13	0.02	0.59	0.7
	ENSG00000156017	CARNMT1	4.47	11.08	10.9	7.11	3.82	13.51	6.55	10.88	1.98	6.98
	ENSG00000172508	CARNS1	0.26	0.18	0.23	0.15	0.32	0.04	0.69	0.51	0.77	0.32
	ENSG00000110619	CARS	36.42	117.75	21.25	16.21	22.62	30.74	128.28	23.98	23.22	43.34
	ENSG00000134905	CARS2	74.6	36.91	55.8	35.8	14.02	27.65	34.53	32.73	53.02	30.97
	ENSG00000118307	CASC1	0.35	0.15	0.19	0.18	0.44	0.15	0.07	0.04	0.12	0.17
	ENSG00000204682	CASC10	6.61	7.94	1.78	0.71	3.37	2.09	2.3	2.23	0.98	2.07
	ENSG00000108349	CASC3	27.04	30.06	46.57	20.96	27.16	29.43	47.59	33.01	25.81	22.8
	ENSG00000166734	CASC4	16.1	28.78	19.27	10.89	26.27	23.98	14.29	21.43	42.93	45.65
	ENSG00000127995	CASD1	4.07	7.08	3.35	2.65	9.16	13.18	4.49	4.22	5.32	0.81
	ENSG00000147044	CASK	17.91	19.13	11.65	16.7	4.87	15.73	23.61	19.49	8.34	30.13
	ENSG00000177303	CASKIN2	4.39	6.15	4.59	6.21	6.53	5.19	11.24	2.4	6.27	4.35
	ENSG00000137752	CASP1	2.36	18.73	1.77	68.62	30.14	37.69	12.33	35.42	22.01	27.64
	ENSG00000003400	CASP10	1.53	3.21	1.67	1.27	0.75	0.6	0.91	4.33	0.51	1.13
	ENSG00000105141	CASP14	0.01	0.16	0	0.09	0.02	0.15	0.02	0.23	0.04	0.01
	ENSG00000106144	CASP2	12.38	13.98	12.97	6.39	16.94	18.72	12.48	11.49	12.18	7.04
	ENSG00000164305	CASP3	14.42	10	19.31	10.02	16.83	25.84	7.69	43.6	14.57	28.49
	ENSG00000196954	CASP4	8.49	95.42	33.55	23.46	125.39	53.73	34.28	32.09	55.27	32.13
	ENSG00000138794	CASP6	9.59	10.81	15.66	9.36	17.36	23.74	1.69	13.42	11.06	5.86
	ENSG00000165806	CASP7	15.85	23.77	15.73	12	28.45	14.14	13.1	21.34	14.56	4.02
	ENSG00000064012	CASP8	10.19	14.89	16.73	4.82	19.06	16.9	12.7	27.9	6.89	11.64
	ENSG00000118412	CASP8AP2	8.08	9.98	7.92	7.05	5.24	13.18	5.79	11.9	7.5	3.32
	ENSG00000132906	CASP9	5.28	8.61	2.39	4.07	19.25	3.65	6.42	9.57	6.55	7.47
	ENSG00000143318	CASQ1	0.06	0.02	0.01	0.02	0.21	0.07	0.04	0.05	0.07	0.08
	ENSG00000118729	CASQ2	0.59	0.01	0.02	0.06	0	0.02	0.01	0.02	0.06	0.02
	ENSG00000087589	CASS4	0.08	0.01	0.08	0.04	0.09	0.08	0.01	0	0.65	0.01
	ENSG00000153113	CAST	229.42	140.14	107.89	61.98	463.44	110.51	93.76	88.36	129.16	45.43
	ENSG00000239282	CASTOR1	1.4	6.49	0.65	1.48	9.76	0.36	1.03	4.75	4.67	3.16
	ENSG00000130940	CASZ1	10.55	2.38	1.54	4.65	3.49	1.76	2.92	4.54	4.81	7.07
	ENSG00000121691	CAT	15.78	22.38	16.79	21.8	33.09	32.93	19.56	42.89	17.18	37.28
	ENSG00000166762	CATSPER2	2.22	2.7	2.3	4.75	4.47	4.1	2.53	1.74	4.67	3.52
	ENSG00000152705	CATSPER3	0.49	0.12	0.2	0.26	0.18	0.41	0.31	0.25	0.46	0.51
	ENSG00000133962	CATSPERB	0.27	0.05	0.08	0.17	1.43	0.49	0.22	0.39	0.13	0.42
	ENSG00000179397	CATSPERE	0.32	0.07	0.21	0.05	0.15	0.04	0.56	0.22	0.49	0.94
	ENSG00000099338	CATSPERG	0.41	2.63	0.42	0.72	2.46	0.36	0.9	0.43	0.87	4.32
	ENSG00000105974	CAV1	260.26	298.56	547.41	364.94	304.09	395.21	435.1	154.41	364.07	56.24
	ENSG00000105971	CAV2	108.87	301.77	118.67	85.88	191.2	177.67	245.84	33.88	113.42	62.05
	ENSG00000182533	CAV3	0.09	0.05	0.05	0.04	0.04	0.08	0.04	0.08	0.21	0.08
[truncated: 13,260 more rows]

## Sheet: Fig.1C
Datasets of Non-silent mutated genes across all the 80 ESCC patient tumor tissues							Detailed data in the separate file
Fig.1C	80 ESCCtissue-8510 NonSilentMutGenes
	ENSG00000121410
	ENSG00000148584
	ENSG00000175899
	ENSG00000118017
	ENSG00000094914
	ENSG00000081760
	ENSG00000188984
	ENSG00000115977
	ENSG00000127837
	ENSG00000205002
	ENSG00000090861
	ENSG00000124608
	ENSG00000157426
	ENSG00000181409
	ENSG00000165029
	ENSG00000154263
	ENSG00000144452
	ENSG00000179869
	ENSG00000107331
	ENSG00000198691
	ENSG00000154262
	ENSG00000064687
	ENSG00000141338
	ENSG00000154258
	ENSG00000085563
	ENSG00000073734
	ENSG00000005471
	ENSG00000004846
	ENSG00000115657
	ENSG00000131269
	ENSG00000121270
	ENSG00000140798
	ENSG00000023839
	ENSG00000108846
	ENSG00000125257
	ENSG00000114770
	ENSG00000006071
	ENSG00000069431
	ENSG00000173208
	ENSG00000117528
	ENSG00000033050
	ENSG00000161204
	ENSG00000118777
	ENSG00000172350
	ENSG00000143921
	ENSG00000100997
	ENSG00000114779
	ENSG00000204427
	ENSG00000183260
	ENSG00000129968
	ENSG00000107362
	ENSG00000164074
	ENSG00000140526
	ENSG00000011198
	ENSG00000163686
	ENSG00000138443
	ENSG00000154175
	ENSG00000097007
	ENSG00000173210
	ENSG00000159842
	ENSG00000165660
	ENSG00000114626
	ENSG00000166016
	ENSG00000253251
	ENSG00000255641
	ENSG00000248713
	ENSG00000197376
	ENSG00000260643
	ENSG00000214776
	ENSG00000036549
	ENSG00000167315
	ENSG00000076555
	ENSG00000111271
	ENSG00000177646
	ENSG00000115361
	ENSG00000196177
	ENSG00000072778
	ENSG00000157766
	ENSG00000114331
	ENSG00000131584
	ENSG00000075239
	ENSG00000181513
	ENSG00000107897
	ENSG00000110455
	ENSG00000205126
	ENSG00000102977
	ENSG00000159640
	ENSG00000130234
	ENSG00000213088
	ENSG00000122729
	ENSG00000162390
	ENSG00000205669
	ENSG00000101473
	ENSG00000161533
	ENSG00000168306
	ENSG00000087008
	ENSG00000153093
	ENSG00000102575
	ENSG00000183760
	ENSG00000103740
	ENSG00000176715
	ENSG00000123983
	ENSG00000068366
	ENSG00000183747
	ENSG00000066813
	ENSG00000005187
	ENSG00000183549
	ENSG00000131069
	ENSG00000111058
	ENSG00000143632
	ENSG00000107796
	ENSG00000075624
	ENSG00000181786
	ENSG00000077522
	ENSG00000130402
	ENSG00000131966
	ENSG00000138071
	ENSG00000101442
	ENSG00000123165
	ENSG00000169717
	ENSG00000135503
	ENSG00000123612
	ENSG00000121989
	ENSG00000139567
	ENSG00000243989
	ENSG00000196839
	ENSG00000164113
	ENSG00000140955
	ENSG00000137845
	ENSG00000148848
	ENSG00000143537
	ENSG00000151694
	ENSG00000168619
	ENSG00000135074
	ENSG00000104755
	ENSG00000134007
	ENSG00000139985
	ENSG00000008277
	ENSG00000114948
	ENSG00000042980
	ENSG00000168594
	ENSG00000134249
	ENSG00000069206
	ENSG00000151651
	ENSG00000168615
	ENSG00000151388
	ENSG00000160323
	ENSG00000166106
	ENSG00000140873
	ENSG00000145808
	ENSG00000087116
	ENSG00000173157
	ENSG00000156140
	ENSG00000158859
	ENSG00000154736
	ENSG00000049192
	ENSG00000163638
	ENSG00000178031
	ENSG00000156218
	ENSG00000143382
	ENSG00000184060
	ENSG00000160710
	ENSG00000065457
	ENSG00000063761
	ENSG00000133597
	ENSG00000173137
	ENSG00000164742
	ENSG00000143199
	ENSG00000078295
	ENSG00000138031
	ENSG00000129467
	ENSG00000121281
	ENSG00000155897
	ENSG00000162104
	ENSG00000078549
	ENSG00000087274
	ENSG00000075340
	ENSG00000118492
	ENSG00000197177
	ENSG00000020181
	ENSG00000152990
	ENSG00000181790
	ENSG00000121753
	ENSG00000135298
	ENSG00000127507
	ENSG00000131355
	ENSG00000123146
	ENSG00000153292
	ENSG00000164393
	ENSG00000069122
	ENSG00000156920
	ENSG00000117114
	ENSG00000150471
	ENSG00000162618
	ENSG00000164199
	ENSG00000172955
	ENSG00000196344
	ENSG00000147576
	ENSG00000182551
	ENSG00000101126
	ENSG00000101544
	ENSG00000128271
	ENSG00000170425
	ENSG00000153531
	ENSG00000116863
	ENSG00000120907
	ENSG00000170214
	ENSG00000150594
	ENSG00000184160
	ENSG00000239900
	ENSG00000106624
	ENSG00000139154
	ENSG00000181026
	ENSG00000169129
	ENSG00000130396
	ENSG00000172493
	ENSG00000155966
	ENSG00000144218
	ENSG00000072364
	ENSG00000141385
	ENSG00000119844
	ENSG00000157985
	ENSG00000165923
	ENSG00000146856
	ENSG00000084693
	ENSG00000162688
	ENSG00000092847
	ENSG00000123908
	ENSG00000134698
	ENSG00000026652
	ENSG00000018510
	ENSG00000173467
	ENSG00000188157
	ENSG00000180772
	ENSG00000153207
	ENSG00000168710
	ENSG00000124942
	ENSG00000185567
	ENSG00000100591
	ENSG00000173209
	ENSG00000146416
	ENSG00000164022
	ENSG00000106305
	ENSG00000196581
	ENSG00000129474
	ENSG00000004455
	ENSG00000147853
	ENSG00000154027
	ENSG00000165695
	ENSG00000155085
	ENSG00000121057
	ENSG00000108599
	ENSG00000023516
	ENSG00000131016
	ENSG00000170776
	ENSG00000111254
	ENSG00000147081
	ENSG00000151320
	ENSG00000118507
	ENSG00000127914
	ENSG00000135334
	ENSG00000106948
	ENSG00000117448
	ENSG00000151632
	ENSG00000198610
	ENSG00000165568
	ENSG00000142208
	ENSG00000204673
	ENSG00000105221
	ENSG00000117020
	ENSG00000255835
	ENSG00000197991
	ENSG00000148218
	ENSG00000059573
	ENSG00000128918
	ENSG00000137124
	ENSG00000136010
	ENSG00000111275
	ENSG00000072210
	ENSG00000159423
	ENSG00000119711
	ENSG00000164904
	ENSG00000118514
	ENSG00000136872
	ENSG00000109107
	ENSG00000033011
	ENSG00000139133
	ENSG00000182858
	ENSG00000101901
	ENSG00000088035
	ENSG00000171094
	ENSG00000100601
	ENSG00000189046
	ENSG00000166199
	ENSG00000160993
	ENSG00000091542
	ENSG00000125652
	ENSG00000151360
	ENSG00000116127
	ENSG00000108839
	ENSG00000179477
	ENSG00000161905
	ENSG00000179593
	ENSG00000012779
	ENSG00000073331
	ENSG00000198796
	ENSG00000136383
	ENSG00000163283
	ENSG00000003393
	ENSG00000178038
	ENSG00000178522
	ENSG00000110497
	ENSG00000139344
	ENSG00000184675
	ENSG00000165566
	ENSG00000178171
	ENSG00000159461
	ENSG00000135409
	ENSG00000101935
	ENSG00000144233
	ENSG00000126016
	ENSG00000166025
	ENSG00000116337
	ENSG00000078053
	ENSG00000145020
	ENSG00000237763
	ENSG00000187733
	ENSG00000243480
	ENSG00000240038
	ENSG00000196704
	ENSG00000153107
	ENSG00000129055
	ENSG00000176248
	ENSG00000053900
	ENSG00000089053
	ENSG00000013523
	ENSG00000174606
	ENSG00000154188
	ENSG00000136859
	ENSG00000132855
	ENSG00000130812
	ENSG00000227059
	ENSG00000145362
	ENSG00000151150
	ENSG00000151687
	ENSG00000166839
	ENSG00000132623
	ENSG00000153930
	ENSG00000185722
	ENSG00000154122
	ENSG00000131503
	ENSG00000170209
	ENSG00000176915
	ENSG00000164331
	ENSG00000167522
	ENSG00000101745
	ENSG00000172932
	ENSG00000132466
	ENSG00000230453
	ENSG00000163126
	ENSG00000089847
	ENSG00000107890
	ENSG00000105186
	ENSG00000206560
	ENSG00000154065
	ENSG00000148513
	ENSG00000180777
	ENSG00000163046
	ENSG00000145700
	ENSG00000235711
	ENSG00000135976
	ENSG00000196912
	ENSG00000174501
	ENSG00000154945
	ENSG00000137494
	ENSG00000168876
	ENSG00000151458
	ENSG00000139645
	ENSG00000144031
	ENSG00000064999
	ENSG00000185046
	ENSG00000168096
	ENSG00000165138
	ENSG00000206199
	ENSG00000163516
	ENSG00000011426
	ENSG00000131620
	ENSG00000047617
	ENSG00000134343
	ENSG00000151572
	ENSG00000171714
	ENSG00000177119
	ENSG00000146205
	ENSG00000109511
	ENSG00000122359
	ENSG00000164111
	ENSG00000138279
	ENSG00000136250
	ENSG00000131480
	ENSG00000131471
	ENSG00000138356
	ENSG00000256349
	ENSG00000100280
	ENSG00000166747
	ENSG00000213983
	ENSG00000072958
	ENSG00000106367
	ENSG00000196961
	ENSG00000183020
	ENSG00000161203
	ENSG00000132842
	ENSG00000103723
	ENSG00000070718
	ENSG00000177879
	ENSG00000134262
	ENSG00000081014
	ENSG00000053770
	ENSG00000242802
	ENSG00000120868
	ENSG00000034053
	ENSG00000011132
	ENSG00000166313
	ENSG00000163697
	ENSG00000113108
	ENSG00000134982
	ENSG00000115266
	ENSG00000154856
	ENSG00000164062
	ENSG00000169188
	ENSG00000117362
	ENSG00000166181
	ENSG00000134817
	ENSG00000110243
	ENSG00000084674
	ENSG00000111701
	ENSG00000128394
	ENSG00000184730
	ENSG00000110245
	ENSG00000091583
	ENSG00000128284
	ENSG00000100336
	ENSG00000128313
	ENSG00000142192
	ENSG00000062725
	ENSG00000157500
	ENSG00000178301
	ENSG00000184945
	ENSG00000185176
	ENSG00000165272
	ENSG00000021776
	ENSG00000169083
	ENSG00000078061
	ENSG00000047365
	ENSG00000120318
	ENSG00000198576
	ENSG00000168374
	ENSG00000101199
	ENSG00000066777
	ENSG00000124198
	ENSG00000112379
	ENSG00000164144
	ENSG00000118520
	ENSG00000285077
	ENSG00000165322
	ENSG00000146376
	ENSG00000213390
	ENSG00000137727
	ENSG00000107863
	ENSG00000138639
	ENSG00000163219
	ENSG00000088756
	ENSG00000137962
	ENSG00000186517
	ENSG00000004777
	ENSG00000160007
	ENSG00000147256
	ENSG00000124143
	ENSG00000165895
	ENSG00000006740
	ENSG00000100852
	ENSG00000047648
	ENSG00000141522
	ENSG00000076928
	ENSG00000132694
	ENSG00000196914
	ENSG00000198844
	ENSG00000130762
	ENSG00000110237
	ENSG00000104880
	ENSG00000116584
	ENSG00000114790
	ENSG00000163947
	ENSG00000236699
	ENSG00000137135
	ENSG00000050327
	ENSG00000129675
	ENSG00000102606
	ENSG00000131089
	ENSG00000117713
	ENSG00000049618
	ENSG00000189079
	ENSG00000179361
	ENSG00000032219
	ENSG00000054267
	ENSG00000196843
	ENSG00000150347
	ENSG00000175414
	ENSG00000174225
	ENSG00000169379
	ENSG00000162980
	ENSG00000182196
	ENSG00000144746
	ENSG00000177917
	ENSG00000134108
	ENSG00000170632
	ENSG00000165309
	ENSG00000140691
	ENSG00000114098
	ENSG00000135931
	ENSG00000196440
	ENSG00000125962
	ENSG00000172379
	ENSG00000133794
	ENSG00000163466
	ENSG00000241553
	ENSG00000162704
	ENSG00000172995
	ENSG00000120500
	ENSG00000137486
	ENSG00000141480
	ENSG00000140450
	ENSG00000205784
	ENSG00000100299
	ENSG00000113273
	ENSG00000183876
	ENSG00000180801
	ENSG00000173409
	ENSG00000099889
	ENSG00000004848
	ENSG00000188611
	ENSG00000153317
	ENSG00000151693
	ENSG00000088280
	ENSG00000065802
	ENSG00000146926
	ENSG00000165192
	ENSG00000146809
	ENSG00000154007
	ENSG00000100628
	ENSG00000115239
	ENSG00000164122
	ENSG00000148331
	ENSG00000177981
	ENSG00000138303
	ENSG00000100325
	ENSG00000112249
	ENSG00000105011
	ENSG00000116539
	ENSG00000110881
	ENSG00000072182
	ENSG00000256394
	ENSG00000196433
	ENSG00000070669
	ENSG00000108381
	ENSG00000166183
	ENSG00000198363
	ENSG00000066279
	ENSG00000106819
	ENSG00000169696
	ENSG00000162174
	ENSG00000188886
	ENSG00000152092
	ENSG00000148219
	ENSG00000171456
	ENSG00000143970
	ENSG00000141431
	ENSG00000138138
	ENSG00000156802
	ENSG00000119778
	ENSG00000197785
	ENSG00000160072
	ENSG00000176208
	ENSG00000167654
	ENSG00000107669
	ENSG00000128272
	ENSG00000213676
	ENSG00000171681
	ENSG00000166669
	ENSG00000110046
	ENSG00000066739
	ENSG00000168397
	ENSG00000057663
	ENSG00000197548
	ENSG00000181652
	ENSG00000184743
	ENSG00000149311
	ENSG00000111676
	ENSG00000206190
	ENSG00000118322
	ENSG00000145246
	ENSG00000068650
	ENSG00000058063
	ENSG00000101974
	ENSG00000075673
	ENSG00000105726
	ENSG00000159363
	ENSG00000133657
	ENSG00000127249
	ENSG00000187527
	ENSG00000163399
	ENSG00000018625
	ENSG00000105409
	ENSG00000174437
	ENSG00000074370
	ENSG00000070961
	ENSG00000157087
	ENSG00000067842
	ENSG00000058668
	ENSG00000017260
	ENSG00000064270
	ENSG00000105675
	ENSG00000186009
	ENSG00000152234
	ENSG00000110955
	ENSG00000165629
	ENSG00000248919
	ENSG00000185344
	ENSG00000117410
	ENSG00000185883
	ENSG00000143882
	ENSG00000100554
	ENSG00000047249
	ENSG00000123191
	ENSG00000124406
	ENSG00000132932
	ENSG00000081923
	ENSG00000143515
	ENSG00000130270
	ENSG00000104043
	ENSG00000054793
	ENSG00000166377
	ENSG00000175054
	ENSG00000088812
	ENSG00000107518
	ENSG00000085224
	ENSG00000124788
	ENSG00000130638
	ENSG00000224470
	ENSG00000204842
	ENSG00000168488
	ENSG00000066427
	ENSG00000163635
	ENSG00000166148
	ENSG00000126895
	ENSG00000103126
	ENSG00000168646
	ENSG00000163512
	ENSG00000109956
	ENSG00000112309
	ENSG00000170340
	ENSG00000198488
	ENSG00000156966
	ENSG00000177191
	ENSG00000135454
	ENSG00000139044
	ENSG00000086062
	ENSG00000158850
	ENSG00000121578
	ENSG00000118276
	ENSG00000027847
	ENSG00000174684
	ENSG00000164929
	ENSG00000105393
	ENSG00000156273
	ENSG00000112182
	ENSG00000204463
	ENSG00000140320
	ENSG00000175866
	ENSG00000006453
	ENSG00000128298
	ENSG00000153064
	ENSG00000172530
	ENSG00000138376
	ENSG00000043039
	ENSG00000176788
	ENSG00000156127
	ENSG00000087088
	ENSG00000198604
	ENSG00000076108
	ENSG00000123636
	ENSG00000179941
	ENSG00000181004
	ENSG00000125124
	ENSG00000140463
	ENSG00000163093
	ENSG00000138686
	ENSG00000122507
	ENSG00000187244
	ENSG00000132692
	ENSG00000075790
	ENSG00000185825
	ENSG00000050820
	ENSG00000137936
	ENSG00000141376
	ENSG00000105552
	ENSG00000107949
	ENSG00000186666
	ENSG00000114200
	ENSG00000083123
	ENSG00000119866
	ENSG00000140379
	ENSG00000171552
	ENSG00000137875
	ENSG00000153094
	ENSG00000069399
	ENSG00000110987
	ENSG00000106635
	ENSG00000099385
	ENSG00000116128
	ENSG00000186174
	ENSG00000029363
	ENSG00000135697
	ENSG00000197580
	ENSG00000183337
	ENSG00000186716
	ENSG00000074582
	ENSG00000164039
	ENSG00000176697
	ENSG00000145734
	ENSG00000166546
	ENSG00000183092
	ENSG00000188848
	ENSG00000162373
	ENSG00000165626
	ENSG00000127325
	ENSG00000105829
	ENSG00000177951
	ENSG00000133169
	ENSG00000180828
	ENSG00000123095
	ENSG00000237452
	ENSG00000145692
	ENSG00000132840
	ENSG00000122870
	ENSG00000151746
	ENSG00000185963
	ENSG00000063169
	ENSG00000112624
	ENSG00000015475
	ENSG00000100290
	ENSG00000136717
	ENSG00000147439
	ENSG00000023445
	ENSG00000115760
	ENSG00000163098
	ENSG00000136573
	ENSG00000197299
	ENSG00000106605
	ENSG00000117475
	ENSG00000168487
	ENSG00000130385
	ENSG00000138756
	ENSG00000152785
	ENSG00000153162
	ENSG00000164619
	ENSG00000107779
	ENSG00000138696
	ENSG00000204217
	ENSG00000102010
	ENSG00000169594
	ENSG00000173068
	ENSG00000140299
	ENSG00000176171
	ENSG00000104765
	ENSG00000144857
	ENSG00000145919
	ENSG00000038219
	ENSG00000178096
	ENSG00000196544
	ENSG00000131050
	ENSG00000125999
	ENSG00000186190
	ENSG00000186191
	ENSG00000184459
	ENSG00000171634
	ENSG00000157764
	ENSG00000106009
	ENSG00000012048
	ENSG00000139618
	ENSG00000204256
	ENSG00000169925
	ENSG00000141867
	ENSG00000166164
	ENSG00000112983
	ENSG00000028310
	ENSG00000137948
	ENSG00000164713
	ENSG00000184992
	ENSG00000078725
	ENSG00000198797
	ENSG00000162670
	ENSG00000136492
	ENSG00000113460
	ENSG00000156983
	ENSG00000096070
	ENSG00000160469
	ENSG00000174672
	ENSG00000185658
	ENSG00000165288
	ENSG00000168000
	ENSG00000160058
	ENSG00000164061
	ENSG00000109743
	ENSG00000188909
	ENSG00000095564
	ENSG00000151136
	ENSG00000138152
	ENSG00000132640
	ENSG00000169814
	ENSG00000133639
	ENSG00000124557
	ENSG00000124508
	ENSG00000111801
	ENSG00000166167
	ENSG00000169679
	ENSG00000156970
	ENSG00000112276
	ENSG00000082153
	ENSG00000136261
	ENSG00000179133
	ENSG00000120029
	ENSG00000165863
	ENSG00000119965
	ENSG00000154493
	ENSG00000176029
	ENSG00000171067
	ENSG00000171987
	ENSG00000110696
	ENSG00000166352
	ENSG00000173715
	ENSG00000185742
	ENSG00000188070
	ENSG00000257057
	ENSG00000133641
	ENSG00000180116
	ENSG00000157895
	ENSG00000165805
	ENSG00000174206
	ENSG00000204954
	ENSG00000214215
	ENSG00000184601
	ENSG00000179476
	ENSG00000139971
	ENSG00000179008
	ENSG00000186073
	ENSG00000166455
	ENSG00000140688
	ENSG00000125149
	ENSG00000166246
	ENSG00000234186
	ENSG00000155330
	ENSG00000153446
	ENSG00000205832
	ENSG00000181013
	ENSG00000186665
	ENSG00000178927
	ENSG00000166845
	ENSG00000206043
	ENSG00000131943
	ENSG00000177025
	ENSG00000105072
	ENSG00000167747
	ENSG00000188493
	ENSG00000132016
	ENSG00000130813
	ENSG00000106392
	ENSG00000180999
	ENSG00000175262
	ENSG00000131591
	ENSG00000143110
	ENSG00000143443
	ENSG00000125462
	ENSG00000162757
	ENSG00000162598
	ENSG00000173369
	ENSG00000159189
	ENSG00000165985
	ENSG00000173918
	ENSG00000145861
	ENSG00000159403
	ENSG00000088854
	ENSG00000171984
	ENSG00000215595
	ENSG00000196476
	ENSG00000128346
	ENSG00000157617
	ENSG00000172375
	ENSG00000168014
	ENSG00000183186
	ENSG00000155754
	ENSG00000119147
	ENSG00000115998
	ENSG00000168887
	ENSG00000179270
	ENSG00000204128
	ENSG00000177994
	ENSG00000186132
	ENSG00000187833
	ENSG00000228486
	ENSG00000125730
	ENSG00000171860
	ENSG00000131379
	ENSG00000163424
	ENSG00000187068
	ENSG00000224389
	ENSG00000123838
	ENSG00000123843
	ENSG00000154274
	ENSG00000197826
	ENSG00000164096
	ENSG00000163633
	ENSG00000205129
	ENSG00000181215
	ENSG00000106804
	ENSG00000181904
	ENSG00000197603
	ENSG00000185056
	ENSG00000234511
	ENSG00000039537
	ENSG00000196821
	ENSG00000112539
	ENSG00000204564
	ENSG00000197261
	ENSG00000185689
	ENSG00000189325
	ENSG00000184530
	ENSG00000198663
	ENSG00000112936
	ENSG00000146826
	ENSG00000122783
	ENSG00000146540
	ENSG00000157131
	ENSG00000165084
	ENSG00000169085
	ENSG00000164743
	ENSG00000189376
	ENSG00000213563
	ENSG00000196166
	ENSG00000174038
	ENSG00000204711
	ENSG00000148120
	ENSG00000157653
	ENSG00000179058
	ENSG00000136819
	ENSG00000165181
	ENSG00000133742
	ENSG00000154975
	ENSG00000164879
	ENSG00000174990
	ENSG00000168748
	ENSG00000183346
	ENSG00000099991
	ENSG00000157782
	ENSG00000175544
	ENSG00000105507
	ENSG00000145309
	ENSG00000158966
	ENSG00000141837
	ENSG00000148408
	ENSG00000151067
	ENSG00000157388
	ENSG00000198216
	ENSG00000102001
	ENSG00000006283
	ENSG00000196557
	ENSG00000100346
	ENSG00000081248
	ENSG00000153956
	ENSG00000007402
	ENSG00000157445
	ENSG00000151062
	ENSG00000166862
	ENSG00000006116
	ENSG00000075429
	ENSG00000142408
	ENSG00000116161
	ENSG00000084774
	ENSG00000182985
	ENSG00000175161
	ENSG00000163618
	ENSG00000164304
	ENSG00000175868
	ENSG00000012822
	ENSG00000136436
	ENSG00000122786
	ENSG00000183128
	ENSG00000160014
	ENSG00000178372
	ENSG00000183166
	ENSG00000179218
	ENSG00000128595
	ENSG00000183049
	ENSG00000008118
	ENSG00000070808
	ENSG00000058404
	ENSG00000162545
	ENSG00000110931
	ENSG00000143919
	ENSG00000164076
	ENSG00000130559
	ENSG00000118200
	ENSG00000171735
	ENSG00000111530
	ENSG00000144712
	ENSG00000127022
	ENSG00000131236
	ENSG00000042493
	ENSG00000014216
	ENSG00000162949
	ENSG00000214711
	ENSG00000103326
	ENSG00000162909
	ENSG00000092529
	ENSG00000149260
	ENSG00000077274
	ENSG00000131375
	ENSG00000135387
	ENSG00000110888
	ENSG00000180881
	ENSG00000116489
	ENSG00000198898
	ENSG00000077549
	ENSG00000100065
	ENSG00000198286
	ENSG00000255501
	ENSG00000132357
	ENSG00000105483
	ENSG00000187796
	ENSG00000138380
	ENSG00000079691
	ENSG00000159753
	ENSG00000186648
	ENSG00000110619
	ENSG00000134905
	ENSG00000204682
	ENSG00000127995
	ENSG00000147044
	ENSG00000177303
	ENSG00000137752
	ENSG00000105141
	ENSG00000106144
	ENSG00000137757
	ENSG00000064012
	ENSG00000118412
	ENSG00000036828
	ENSG00000153113
	ENSG00000130940
	ENSG00000158428
	ENSG00000175294
	ENSG00000166762
	ENSG00000152705
	ENSG00000133962
	ENSG00000099338
	ENSG00000078699
	ENSG00000129993
	ENSG00000110395
	ENSG00000114423
	ENSG00000142273
	ENSG00000102924
	ENSG00000141668
	ENSG00000172785
	ENSG00000094916
	ENSG00000183741
	ENSG00000132024
	ENSG00000154222
	ENSG00000188649
	ENSG00000158941
	ENSG00000150636
	ENSG00000167131
	ENSG00000173581
	ENSG00000168491
	ENSG00000103021
	ENSG00000136710
	ENSG00000147144
	ENSG00000007080
	ENSG00000180347
	ENSG00000244607
	ENSG00000104957
	ENSG00000128596
	ENSG00000163006
	ENSG00000175455
	ENSG00000163492
	ENSG00000170160
	ENSG00000135205
	ENSG00000153237
	ENSG00000181982
	ENSG00000149548
	ENSG00000144395
	ENSG00000198003
	ENSG00000161609
	ENSG00000163749
	ENSG00000203952
	ENSG00000175820
	ENSG00000242715
	ENSG00000250709
	ENSG00000159588
	ENSG00000120262
	ENSG00000164989
	ENSG00000154479
	ENSG00000154781
	ENSG00000151838
	ENSG00000122483
	ENSG00000197816
	ENSG00000163617
	ENSG00000230561
	ENSG00000196553
	ENSG00000101997
	ENSG00000162592
	ENSG00000186409
	ENSG00000140481
	ENSG00000173421
	ENSG00000165972
	ENSG00000145075
	ENSG00000141519
	ENSG00000161973
	ENSG00000176155
	ENSG00000133773
	ENSG00000108091
	ENSG00000130783
	ENSG00000173093
	ENSG00000139537
	ENSG00000180376
	ENSG00000216937
	ENSG00000186714
	ENSG00000163040
	ENSG00000152076
	ENSG00000091986
	ENSG00000149201
	ENSG00000149231
	ENSG00000150676
	ENSG00000055813
	ENSG00000182791
	ENSG00000115355
	ENSG00000168071
	ENSG00000015133
	ENSG00000179071
	ENSG00000125633
	ENSG00000173013
	ENSG00000197651
	ENSG00000204536
	ENSG00000185972
	ENSG00000115009
	ENSG00000136280
	ENSG00000134057
	ENSG00000147082
	ENSG00000112237
	ENSG00000110092
	ENSG00000166946
	ENSG00000162063
	ENSG00000118816
	ENSG00000205089
	ENSG00000107443
	ENSG00000135083
	ENSG00000090061
	ENSG00000221978
	ENSG00000129315
	ENSG00000082258
	ENSG00000108100
	ENSG00000103540
	ENSG00000260916
	ENSG00000184451
	ENSG00000183625
	ENSG00000154429
	ENSG00000184305
	ENSG00000107771
	ENSG00000115484
	ENSG00000150753
	ENSG00000146731
	ENSG00000132141
	ENSG00000135624
	ENSG00000156261
	ENSG00000198445
	ENSG00000122674
	ENSG00000134256
	ENSG00000156535
	ENSG00000170458
	ENSG00000177697
	ENSG00000177575
	ENSG00000177675
	ENSG00000158477
	ENSG00000158485
	ENSG00000158481
	ENSG00000163606
	ENSG00000206531
	ENSG00000116031
	ENSG00000012124
	ENSG00000122223
	ENSG00000198821
	ENSG00000174807
	ENSG00000167851
	ENSG00000174059
	ENSG00000135218
	ENSG00000198851
	ENSG00000117877
	ENSG00000010610
	ENSG00000102245
	ENSG00000117335
	ENSG00000196776
	ENSG00000143119
	ENSG00000196352
	ENSG00000085063
	ENSG00000073754
	ENSG00000013725
	ENSG00000173762
	ENSG00000137101
	ENSG00000019582
	ENSG00000112149
	ENSG00000010278
	ENSG00000125810
	ENSG00000140326
	ENSG00000151465
	ENSG00000081377
	ENSG00000130177
	ENSG00000117399
	ENSG00000094880
	ENSG00000164045
	ENSG00000101224
	ENSG00000004897
	ENSG00000106993
	ENSG00000168438
	ENSG00000143776
	ENSG00000171219
	ENSG00000149798
	ENSG00000163171
	ENSG00000094804
	ENSG00000134371
	ENSG00000184661
	ENSG00000144354
	ENSG00000164649
	ENSG00000134690
	ENSG00000040731
	ENSG00000140937
	ENSG00000154162
	ENSG00000140945
	ENSG00000129910
	ENSG00000166589
	ENSG00000079112
	ENSG00000145526
	ENSG00000071991
	ENSG00000170558
	ENSG00000101542
	ENSG00000149654
	ENSG00000107736
	ENSG00000124215
	ENSG00000062038
	ENSG00000179776
	ENSG00000113361
	ENSG00000081138
	ENSG00000113100
	ENSG00000148600
	ENSG00000074276
	ENSG00000128536
	ENSG00000187492
	ENSG00000099834
	ENSG00000103502
	ENSG00000008128
	ENSG00000248333
	ENSG00000167258
	ENSG00000065883
	ENSG00000102225
	ENSG00000155111
	ENSG00000123374
	ENSG00000156345
	ENSG00000176749
	ENSG00000171450
	ENSG00000136861
	ENSG00000108465
	ENSG00000132964
	ENSG00000136807
	ENSG00000145996
	ENSG00000100490
	ENSG00000138769
	ENSG00000124762
	ENSG00000147889
	ENSG00000123080
	ENSG00000163624
	ENSG00000101290
	ENSG00000167513
	ENSG00000213892
	ENSG00000213822
	ENSG00000007129
	ENSG00000105388
	ENSG00000124469
	ENSG00000115816
	ENSG00000099954
	ENSG00000170835
	ENSG00000142615
	ENSG00000149187
	ENSG00000159409
	ENSG00000101489
	ENSG00000161082
	ENSG00000075275
	ENSG00000143126
	ENSG00000008300
	ENSG00000103888
	ENSG00000125817
	ENSG00000145241
	ENSG00000138778
	ENSG00000117724
	ENSG00000153044
	ENSG00000166451
	ENSG00000251503
	ENSG00000102901
	ENSG00000151725
	ENSG00000203760
	ENSG00000116198
	ENSG00000154240
	ENSG00000168944
	ENSG00000100629
	ENSG00000174799
	ENSG00000103995
	ENSG00000135315
	ENSG00000110274
	ENSG00000143702
	ENSG00000099814
	ENSG00000101639
	ENSG00000126001
	ENSG00000198707
	ENSG00000166004
	ENSG00000178404
	ENSG00000135837
	ENSG00000138180
	ENSG00000114107
	ENSG00000173588
	ENSG00000130695
	ENSG00000111860
	ENSG00000121289
	ENSG00000258890
	ENSG00000182504
	ENSG00000134255
	ENSG00000167123
	ENSG00000139624
	ENSG00000172292
	ENSG00000198848
	ENSG00000163885
	ENSG00000188931
	ENSG00000163075
	ENSG00000163001
	ENSG00000197748
	ENSG00000206530
	ENSG00000213085
	ENSG00000171811
	ENSG00000165164
	ENSG00000166596
	ENSG00000188596
	ENSG00000243710
	ENSG00000089101
	ENSG00000181378
	ENSG00000105792
	ENSG00000164323
	ENSG00000231256
	ENSG00000206113
	ENSG00000153774
	ENSG00000000971
	ENSG00000080910
	ENSG00000116785
	ENSG00000205403
	ENSG00000126759
	ENSG00000001626
	ENSG00000143375
	ENSG00000138028
	ENSG00000143942
	ENSG00000100399
	ENSG00000167670
	ENSG00000198824
	ENSG00000070748
	ENSG00000106153
	ENSG00000163528
	ENSG00000159685
	ENSG00000153922
	ENSG00000131778
	ENSG00000173575
	ENSG00000170004
	ENSG00000111642
	ENSG00000116254
	ENSG00000124177
	ENSG00000171316
	ENSG00000100888
	ENSG00000177200
	ENSG00000149554
	ENSG00000183765
	ENSG00000089199
	ENSG00000134121
	ENSG00000188419
	ENSG00000203668
	ENSG00000131165
	ENSG00000130724
	ENSG00000115561
	ENSG00000164695
	ENSG00000086065
	ENSG00000176108
	ENSG00000123989
	ENSG00000033100
	ENSG00000090539
	ENSG00000054938
	ENSG00000168539
	ENSG00000181072
	ENSG00000133019
	ENSG00000180720
	ENSG00000138435
	ENSG00000120903
	ENSG00000101204
	ENSG00000169684
	ENSG00000147432
	ENSG00000117971
	ENSG00000135902
	ENSG00000175264
	ENSG00000115526
	ENSG00000135702
	ENSG00000183196
	ENSG00000131873
	ENSG00000198108
	ENSG00000160679
	ENSG00000213341
	ENSG00000144021
	ENSG00000157884
	ENSG00000079432
	ENSG00000176194
	ENSG00000179583
	ENSG00000138615
	ENSG00000160161
	ENSG00000100865
	ENSG00000198894
	ENSG00000138433
	ENSG00000145354
	ENSG00000122966
	ENSG00000164442
	ENSG00000148337
	ENSG00000175216
	ENSG00000166165
	ENSG00000163539
	ENSG00000104859
	ENSG00000137975
	ENSG00000016602
	ENSG00000188037
	ENSG00000114859
	ENSG00000109572
	ENSG00000103249
	ENSG00000186510
	ENSG00000184908
	ENSG00000106404
	ENSG00000164007
	ENSG00000213937
	ENSG00000105472
	ENSG00000176435
	ENSG00000038532
	ENSG00000261210
	ENSG00000188393
	ENSG00000166509
	ENSG00000166527
	ENSG00000152672
	ENSG00000182566
	ENSG00000104938
	ENSG00000172243
	ENSG00000197992
	ENSG00000184293
	ENSG00000162994
	ENSG00000213719
	ENSG00000112782
	ENSG00000113282
	ENSG00000130779
	ENSG00000106665
	ENSG00000013441
	ENSG00000176444
	ENSG00000165959
	ENSG00000172409
	ENSG00000196748
	ENSG00000249581
	ENSG00000092853
	ENSG00000171603
	ENSG00000158258
	ENSG00000139182
	ENSG00000141367
	ENSG00000070371
	ENSG00000132361
	ENSG00000146352
	ENSG00000111726
	ENSG00000187118
	ENSG00000174600
	ENSG00000140932
	ENSG00000140931
	ENSG00000164309
	ENSG00000149646
	ENSG00000133313
	ENSG00000205423
	ENSG00000198515
	ENSG00000183862
	ENSG00000144191
	ENSG00000070729
	ENSG00000170289
	ENSG00000174871
	ENSG00000143771
	ENSG00000142675
	ENSG00000149970
	ENSG00000153721
	ENSG00000064666
	ENSG00000117519
	ENSG00000148842
	ENSG00000158158
	ENSG00000125107
	ENSG00000182973
	ENSG00000111596
	ENSG00000088038
	ENSG00000080802
	ENSG00000138767
	ENSG00000155508
	ENSG00000173786
	ENSG00000115649
	ENSG00000146910
	ENSG00000137161
	ENSG00000118432
	ENSG00000188822
	ENSG00000162852
	ENSG00000176563
	ENSG00000105219
	ENSG00000044459
	ENSG00000018236
	ENSG00000184144
	ENSG00000113805
	ENSG00000149972
	ENSG00000134115
	ENSG00000108797
	ENSG00000174469
	ENSG00000106714
	ENSG00000152910
	ENSG00000155052
	ENSG00000119397
	ENSG00000162377
	ENSG00000068120
	ENSG00000106078
	ENSG00000082438
	ENSG00000100473
	ENSG00000166685
	ENSG00000135775
	ENSG00000103051
	ENSG00000164597
	ENSG00000133103
	ENSG00000213380
	ENSG00000123500
	ENSG00000060718
	ENSG00000204248
	ENSG00000111799
	ENSG00000187955
	ENSG00000084636
	ENSG00000065618
	ENSG00000182871
	ENSG00000082293
	ENSG00000108821
	ENSG00000101203
	ENSG00000124749
	ENSG00000169436
	ENSG00000050767
	ENSG00000171502
	ENSG00000188517
	ENSG00000196739
	ENSG00000215018
	ENSG00000139219
	ENSG00000168542
	ENSG00000187498
	ENSG00000134871
	ENSG00000169031
	ENSG00000081052
	ENSG00000188153
	ENSG00000197565
	ENSG00000130635
	ENSG00000204262
	ENSG00000142156
	ENSG00000142173
	ENSG00000163359
	ENSG00000172752
	ENSG00000206384
	ENSG00000114270
	ENSG00000144810
	ENSG00000112280
	ENSG00000049089
	ENSG00000092758
	ENSG00000214290
	ENSG00000158270
	ENSG00000130309
	ENSG00000198756
	ENSG00000206561
	ENSG00000173163
	ENSG00000105664
	ENSG00000143207
	ENSG00000122218
	ENSG00000129083
	ENSG00000105669
	ENSG00000121022
	ENSG00000144524
	ENSG00000115520
	ENSG00000123815
	ENSG00000088682
	ENSG00000172725
	ENSG00000106789
	ENSG00000103426
	ENSG00000133983
	ENSG00000163626
	ENSG00000240230
	ENSG00000178741
	ENSG00000160471
	ENSG00000164919
	ENSG00000115944
	ENSG00000127184
	ENSG00000187581
	ENSG00000047457
	ENSG00000091704
	ENSG00000163751
	ENSG00000160111
	ENSG00000108582
	ENSG00000137449
	ENSG00000107864
	ENSG00000113742
	ENSG00000106034
	ENSG00000168993
	ENSG00000135678
	ENSG00000214078
	ENSG00000140848
	ENSG00000196353
	ENSG00000124772
	ENSG00000139117
	ENSG00000080819
	ENSG00000021826
	ENSG00000071894
	ENSG00000165934
	ENSG00000111605
	ENSG00000205560
	ENSG00000157184
	ENSG00000106066
	ENSG00000147183
	ENSG00000121898
	ENSG00000109625
	ENSG00000197721
	ENSG00000117322
	ENSG00000130038
	ENSG00000177685
	ENSG00000095321
	ENSG00000134376
	ENSG00000157613
	ENSG00000005339
	ENSG00000164463
	ENSG00000184164
	ENSG00000120088
	ENSG00000150938
	ENSG00000213145
	ENSG00000182809
	ENSG00000124812
	ENSG00000096006
	ENSG00000121005
	ENSG00000167193
	ENSG00000072832
	ENSG00000101343
	ENSG00000143536
	ENSG00000005469
	ENSG00000109943
	ENSG00000170275
	ENSG00000140577
	ENSG00000105392
	ENSG00000121671
	ENSG00000160202
	ENSG00000196431
	ENSG00000100122
	ENSG00000112297
	ENSG00000176092
	ENSG00000080200
	ENSG00000009307
	ENSG00000124207
	ENSG00000184371
	ENSG00000182578
	ENSG00000198223
	ENSG00000108342
	ENSG00000119535
	ENSG00000136488
	ENSG00000103653
	ENSG00000183117
	ENSG00000121904
	ENSG00000164796
	ENSG00000135222
	ENSG00000133275
	ENSG00000101266
	ENSG00000254598
	ENSG00000173546
	ENSG00000104218
	ENSG00000110925
	ENSG00000159176
	ENSG00000175183
	ENSG00000101441
	ENSG00000101811
	ENSG00000177613
	ENSG00000125823
	ENSG00000126890
	ENSG00000212710
	ENSG00000150527
	ENSG00000271321
	ENSG00000236761
	ENSG00000175029
	ENSG00000124092
	ENSG00000060069
	ENSG00000144579
	ENSG00000118523
	ENSG00000044115
	ENSG00000066032
	ENSG00000183230
	ENSG00000168036
	ENSG00000132792
	ENSG00000198561
	ENSG00000169862
	ENSG00000047230
	ENSG00000109861
	ENSG00000103811
	ENSG00000135047
	ENSG00000085733
	ENSG00000077063
	ENSG00000143079
	ENSG00000174177
	ENSG00000107611
	ENSG00000180891
	ENSG00000036257
	ENSG00000044090
	ENSG00000119929
	ENSG00000257923
	ENSG00000111249
	ENSG00000163510
	ENSG00000153015
	ENSG00000095485
	ENSG00000152404
	ENSG00000109182
	ENSG00000006210
	ENSG00000168329
	ENSG00000124875
	ENSG00000180871
	ENSG00000121966
	ENSG00000187690
	ENSG00000154832
	ENSG00000168772
	ENSG00000162144
	ENSG00000166347
	ENSG00000103018
	ENSG00000182224
	ENSG00000159348
	ENSG00000165168
	ENSG00000071967
	ENSG00000055163
	ENSG00000183035
	ENSG00000155833
	ENSG00000083799
	ENSG00000140459
	ENSG00000179142
	ENSG00000140465
	ENSG00000138061
	ENSG00000019186
	ENSG00000135929
	ENSG00000111012
	ENSG00000197838
	ENSG00000108242
	ENSG00000138109
	ENSG00000100197
	ENSG00000130649
	ENSG00000197446
	ENSG00000073067
	ENSG00000146233
	ENSG00000106258
	ENSG00000186204
	ENSG00000171954
	ENSG00000186526
	ENSG00000186160
	ENSG00000001630
	ENSG00000197191
	ENSG00000108669
	ENSG00000008256
	ENSG00000115165
	ENSG00000180902
	ENSG00000100592
	ENSG00000146122
	ENSG00000173406
	ENSG00000153071
	ENSG00000136848
	ENSG00000126733
	ENSG00000165617
	ENSG00000173402
	ENSG00000134780
	ENSG00000178149
	ENSG00000110887
	ENSG00000132676
	ENSG00000196730
	ENSG00000035664
	ENSG00000117593
	ENSG00000204209
	ENSG00000071626
	ENSG00000183283
	ENSG00000006634
	ENSG00000136279
	ENSG00000105516
	ENSG00000138231
	ENSG00000137992
	ENSG00000185610
	ENSG00000122741
	ENSG00000100897
	ENSG00000198876
	ENSG00000198889
	ENSG00000198354
	ENSG00000164934
	ENSG00000132017
	ENSG00000163257
	ENSG00000115827
	ENSG00000182308
	ENSG00000176566
	ENSG00000139990
	ENSG00000143164
	ENSG00000136485
	ENSG00000132716
	ENSG00000226372
	ENSG00000172992
	ENSG00000057019
	ENSG00000187323
	ENSG00000170959
	ENSG00000146038
	ENSG00000166341
	ENSG00000197410
	ENSG00000133083
	ENSG00000198924
	ENSG00000152457
	ENSG00000011465
	ENSG00000163357
	ENSG00000163354
	ENSG00000080166
	ENSG00000129187
	ENSG00000175203
	ENSG00000132912
	ENSG00000188215
	ENSG00000153904
	ENSG00000167986
	ENSG00000134574
	ENSG00000100523
	ENSG00000170967
	ENSG00000204580
	ENSG00000079785
	ENSG00000178105
	ENSG00000013573
	ENSG00000157349
	ENSG00000165732
	ENSG00000174243
	ENSG00000089737
	ENSG00000182810
	ENSG00000123136
	ENSG00000198563
	ENSG00000215301
	ENSG00000152670
	ENSG00000145833
	ENSG00000213782
	ENSG00000108654
	ENSG00000107625
	ENSG00000185163
	ENSG00000123064
	ENSG00000111364
	ENSG00000136271
	ENSG00000107201
	ENSG00000118197
	ENSG00000137628
	ENSG00000181381
	ENSG00000177030
	ENSG00000023892
	ENSG00000140995
	ENSG00000186562
	ENSG00000198129
	ENSG00000184276
	ENSG00000214642
	ENSG00000180483
	ENSG00000180383
	ENSG00000178591
	ENSG00000205884
	ENSG00000124795
	ENSG00000205744
	ENSG00000146966
	ENSG00000175984
	ENSG00000174485
	ENSG00000198837
	ENSG00000184014
	ENSG00000174839
	ENSG00000024526
	ENSG00000035499
	ENSG00000100150
	ENSG00000121690
	ENSG00000155792
	ENSG00000121644
	ENSG00000140543
	ENSG00000169598
	ENSG00000185000
	ENSG00000184210
	ENSG00000070413
	ENSG00000128185
	ENSG00000128191
	ENSG00000065357
	ENSG00000136267
	ENSG00000077044
	ENSG00000157680
	ENSG00000133943
	ENSG00000102967
	ENSG00000095059
	ENSG00000100867
	ENSG00000109016
	ENSG00000109606
	ENSG00000067248
	ENSG00000089876
	ENSG00000134815
	ENSG00000101452
	ENSG00000174953
	ENSG00000150990
	ENSG00000163214
	ENSG00000067596
	ENSG00000135829
	ENSG00000131504
	ENSG00000147202
	ENSG00000139734
	ENSG00000100697
	ENSG00000101191
	ENSG00000160305
	ENSG00000066084
	ENSG00000083520
	ENSG00000166938
	ENSG00000144535
	ENSG00000162946
	ENSG00000154309
	ENSG00000204624
	ENSG00000130826
	ENSG00000107984
	ENSG00000155011
	ENSG00000050165
	ENSG00000104371
	ENSG00000164741
	ENSG00000091140
	ENSG00000186047
	ENSG00000075711
	ENSG00000150672
	ENSG00000132535
	ENSG00000151208
	ENSG00000198010
	ENSG00000116544
	ENSG00000080845
	ENSG00000126787
	ENSG00000171462
	ENSG00000115844
	ENSG00000108813
	ENSG00000006377
	ENSG00000187908
	ENSG00000198947
	ENSG00000161249
	ENSG00000137090
	ENSG00000173253
	ENSG00000176399
	ENSG00000143006
	ENSG00000135164
	ENSG00000158856
	ENSG00000185800
	ENSG00000172869
	ENSG00000104093
	ENSG00000154099
	ENSG00000165506
	ENSG00000256061
	ENSG00000164818
	ENSG00000114841
	ENSG00000197653
	ENSG00000250091
	ENSG00000105877
	ENSG00000174844
	ENSG00000185842
	ENSG00000187775
	ENSG00000183914
	ENSG00000158486
	ENSG00000039139
	ENSG00000115423
	ENSG00000118997
	ENSG00000124721
	ENSG00000007174
	ENSG00000171595
	ENSG00000103423
	ENSG00000132002
	ENSG00000090520
	ENSG00000162616
	ENSG00000172404
	ENSG00000007923
	ENSG00000108176
	ENSG00000138246
	ENSG00000135392
	ENSG00000104129
	ENSG00000205981
	ENSG00000105821
	ENSG00000170946
	ENSG00000059769
[truncated: 6,512 more rows]

## Sheet: Fig.1D
Expression Datasets of genes with non-silent mutations across all the 80 ESCC patient tumor tissues										Detailed data in the separate file
Fig.1D	80 ESCCtissues-18335 ExpressedGenes		NO.1	NO.2	NO.3	NO.4	NO.5	NO.6	NO.7	NO.8	NO.9	NO.10	NO.11	NO.12	NO.13	NO.14	NO.15	NO.16	NO.17	NO.18	NO.19	NO.20	NO.21	NO.22	NO.23	NO.24	NO.25	NO.26	NO.27	NO.28	NO.29	NO.30	NO.31	NO.32	NO.33	NO.34	NO.35	NO.36	NO.37	NO.38	NO.39	NO.40	NO.41	NO.42	NO.43	NO.44	NO.45	NO.46	NO.47
	ENSG00000000003	TSPAN6	58.5	44.7	5.8	25.8	20.6	53.9	23	28.7	24.5	38.5	73.4	41.2	36.7	13.9	18.7	49.5	54.7	32.6	46.1	18.1	18.5	18.1	40.4	23.8	53	52.5	35.7	56.2	33.6	36.2	50.3	34.4	32.5	30.1	40.1	23.9	21.1	18.9	63	37.5	16.9	65.9	54.9	41.4	94.5	38.9	16
	ENSG00000000005	TNMD	0.00675	0	0.105	0	0.403	0	0	0	0.0269	0	0.0458	0.0103	0.0524	0	0	0.0228	0	0	0	0	0	0	0	0.0575	0	0	0	0	0	0	0	0.0215	0	0	0	0	0	0.0112	0.0517	0.0113	0	0	0	0	0.019	0.0105	0
	ENSG00000000419	DPM1	32.3	93.7	44.1	87.4	59	91.6	64.7	66.9	66.5	45.6	112.843	167.081	89.9	57.8	32	100.749	60.9	78	78.6	79	83.8	61.7	59	47.8	65.3	80.2	88.1	106.007	71.7	95.1	79	95.1	75.8	95.1	76.3	57.5	87.4	129.187	88.9	125.47	69.4	58.7	124.518	73.8	99.4	70.7	94.6
	ENSG00000000457	SCYL3	6.5	9.77	5.62	14	8.99	5.65	4.27	10.6	15.3	12.4	7.99	4.34	6.67	11	7.23	12.9	9.41	5.68	8.73	3.5	7.99	7.81	8.7	10.7	9.34	9.32	8.03	15.5	8.01	7.77	21	7.73	13.4	11.8	7.2	5.74	11.9	7.14	14.2	13	6.87	9.7	5.88	10	9.7	12.4	6.56
	ENSG00000000460	C1orf112	2.12	12.5	2.11	12.3	6.34	8.34	7.34	6.59	14.9	12.4	7.95	11.3	19	4.52	10.5	8.77	10.5	7.26	12.2	7.19	7.26	7.87	9.48	3.44	10.2	8.74	12.1	21.2	9.11	12.8	21.6	13.2	13.5	18.7	15	11.8	10.4	10.5	11.1	12.6	12.6	7.48	7.04	9.4	16.9	17.5	6.15
	ENSG00000000938	FGR	2.53	6.78	5.98	11.1	12.8	7.66	8.29	4.38	6.04	7.24	17.2	9.55	4.7	9.69	10.1	4.37	9.27	7.35	4.77	1.18	3.38	4.84	2.85	4.19	28.6	2.62	5.24	5.97	15.6	9.94	2.47	6.06	10.3	3.22	2.01	3.28	2.84	6.83	5.86	23.9	8.18	6.45	4.73	5.15	1.28	2.38	4.68
	ENSG00000000971	CFH	11.4	28.5	50.6	134.478	241.058	28.1	52.6	19.5	29.4	42.4	30.8	42.5	8	35	17.5	27.3	21.8	19.7	32.5	4.04	6.03	44.9	10.6	78.1	42.4	18.1	2.99	28.5	7.51	39	17.8	49.4	71.1	46.6	17.5	84.9	42.8	27.7	16.9	57.2	30	32.5	36.9	99.1	12.4	42.4	19.1
	ENSG00000001036	FUCA2	10.1	31.2	20.3	55.6	24.1	125.644	55.6	40.6	42.7	51	47.7	75.4	83.8	36.4	5.19	32.1	14.1	41.3	35.3	16.3	42.6	37.9	32.9	78.2	25.8	23.4	24.5	35.3	22.7	31.7	22.6	48.8	39.5	44.7	38.2	54.2	61	32.7	43.5	49.2	86.5	31	81.7	73.5	29.2	42.6	33.9
	ENSG00000001084	GCLC	21.2	11.4	28	56.6	34.8	12	38.5	81.6	107.025	186.385	47.5	70	18.7	19.3	8.97	49.8	18	107.456	42.7	16.6	10.2	105.119	82.2	52.7	83.6	55.4	77.1	51.6	141.961	117.233	300.277	117.906	77.4	284.246	400.806	24.4	33.2	52.6	562.418	57.7	18.8	24.6	21.4	21	165.39	239.53	39.2
	ENSG00000001167	NFYA	5.21	9.99	9.42	16.1	9.09	7.44	7.23	13	13	8.15	7.85	8.3	11.6	8.97	20.3	16.8	19.6	10.5	10.3	6.95	6.6	13.2	13.2	12.4	12.2	7.73	8.26	15.5	54.9	11.9	12.1	9.05	14.5	13.4	7.75	6.72	8.25	8.01	11.7	9.97	7.49	7.06	6.5	10.6	12.5	15.4	6.08
	ENSG00000001460	STPG1	4.62	1.75	5.86	10.7	3.67	4.47	13.1	18.2	6.5	7.94	7.92	8.46	4.96	9.87	5.02	5.11	7.49	14.3	17.1	7.26	17.6	14	14.9	10.4	11.7	4.69	11.3	13.6	8.94	13.7	17.7	3.54	9.73	13	14.3	15.5	13.4	20.6	7.64	3.97	18.1	7.05	7.64	11.2	13.2	13.1	9.79
	ENSG00000001461	NIPAL3	21	5.01	15.3	35.8	15.4	10	22.6	26.9	17.9	17.2	18.5	10.3	9.44	16	28	21.4	22.1	20.9	23.7	13.1	20	22.3	26.2	25.5	32.4	14.1	13.2	19.5	20.9	24	26.7	7.53	23.6	19.2	17.2	28.4	14.3	23	13.9	11.8	29.1	22.6	18.1	12.9	15.6	15.8	11.6
	ENSG00000001497	LAS1L	11.3	44.2	17.3	37	22.3	31.4	43.1	21.4	18.2	18.4	73.3	60	38.2	16.4	31.4	35.9	25.3	37.6	43.6	20.7	18.1	33.4	33.9	12.6	28.4	24.3	43.5	76.4	49.5	36.1	26.9	16.3	23.6	24.7	42.9	22.4	34.9	31.2	68	47.1	39.2	16.1	31.9	28	52.6	37.1	28.5
	ENSG00000001561	ENPP4	0.75	3.87	23	24.3	16.2	5.63	1.33	11.2	2.25	7	7.18	1.17	0.607	4.06	0.303	8.69	1.02	9.49	0.508	0.0788	1.51	1.01	1.96	20	9.59	1.33	1.07	22.8	5.85	3.82	4.97	4.01	12.5	0.954	0.979	0.671	0.297	1.78	1.74	5.97	2.46	1.55	1.24	2.28	0.362	0.714	0.658
	ENSG00000001617	SEMA3F	130.231	25.5	12.8	56.8	33.8	31.5	18.6	98.4	99.6	101.841	32.6	22.9	35.6	109.176	168.959	80.8	108.155	53.1	103.795	94.2	55.9	81.6	78	41.2	53.6	76.5	80.8	100.431	112.379	31.7	113.631	61.2	84.4	91.4	68.6	52.3	75.1	70.8	112.854	46.9	64.8	74.5	113.351	81.2	42.1	46.6	46
	ENSG00000001626	CFTR	0.23	1.16	0.0119	0.0376	1.09	0	0	0.149	0.189	1.56	0.042	0.0099	0.0607	0.0077	0.0109	0.848	0.295	0	0	0	0.0236	0	0.337	7.74	0.0772	3.51	0.0972	0.165	1.4	0.0246	0.353	0.0777	0.765	0.0205	0.502	0.179	0.00834	0.0269	0.426	0.0491	0.0101	0.46	0.155	0.497	0.0542	0.0303	0
	ENSG00000001629	ANKIB1	13.3	18.8	24	45.8	26.9	21.1	52.7	54.9	28.7	23.7	38.2	16.7	36.7	44.1	24.9	29	25.7	23.2	22.9	17.6	14.2	33.5	22.7	30.4	30.2	25.3	23.2	49.4	23.7	159.449	36.8	26.1	32.1	90.2	21.7	33.7	25.1	34	26.3	29.5	79.9	29.9	23.7	20.3	40.4	52.6	19.5
	ENSG00000001630	CYP51A1	37.3	56.6	24.9	43.3	38.4	44.7	104.41	95.8	57.4	38.9	100.451	33.2	32.3	30.2	42.1	44.9	34.8	60.7	102.931	56.8	12.6	91.7	41	73.4	46.3	83.2	115.436	70.7	32.5	239.021	66.4	30.9	39.3	130.879	74	49.8	85.7	30.5	38.3	21.4	62.1	52.9	78.3	17.6	65.9	93.2	55.1
	ENSG00000001631	KRIT1	8.35	11.1	13.7	24.6	18.3	13.8	21.2	49.2	20.4	19.9	31.7	8.11	14.4	22.1	19.7	20.6	14.1	14.1	15.7	11.6	6.15	20.9	19.4	15.9	19.9	16.8	18.2	35	21.1	69.8	29.6	17.2	14.8	36.3	16	16	13.8	20.2	20.8	17.3	35.4	16.3	12.7	10.1	31.6	30.9	13.9
	ENSG00000002016	RAD52	2.94	2.94	4.16	5.21	4.76	2.98	2.47	5.91	4.75	3.73	3.2	3.75	6.09	8.82	6.59	6.1	7.46	4.22	4.55	1.86	1.02	5.69	6.16	9.15	6.48	1.89	4.93	36.1	8.1	3.79	6.85	5.12	5.72	6.62	5.41	3.7	1.32	5.72	5.18	7.51	9.93	4.23	4.76	3.39	6.64	5.47	1.97
	ENSG00000002330	BAD	42.1	129.703	65.4	71.5	59.2	63.1	56.7	55.7	49.9	49.7	40.8	122.287	15.6	40.7	48.8	40.6	51.4	58.3	77.8	48.8	55.8	80.2	68.2	73.4	50.9	55.2	62	95	58.6	42.5	47.8	82.5	65.3	95.3	72.1	83.2	44.1	106.813	55.6	34.7	46.7	46.2	50.6	74	69.3	42.2	74.1
	ENSG00000002549	LAP3	46.8	126.207	48.8	131.435	83.5	53.5	94.7	57.2	63.7	44.9	167.608	129.748	73.2	69.3	72.2	39	56	52.9	36.5	28.9	36.3	41.8	37	50.3	83	65.1	28.6	49.2	38.2	79.4	57.1	30	87	65.7	41.8	126.128	44	85.6	49.1	182.951	124.791	49.5	68	99.5	58.3	29.7	91.5
	ENSG00000002586	CD99	101.033	127.679	180.128	239.116	213.664	387.223	153.023	274.006	167.298	82.3	233.896	880.295	43.3	245.567	141.35	68.5	179.603	147.647	443.249	199.383	85	348.503	144.393	119.765	281.92	153.986	204.171	431.047	118.064	170.944	120.183	218.043	84.8	79.2	67.4	143.906	175.624	216.584	78.2	223.583	141.586	57.9	185.17	275.565	156.451	153.636	108.602
	ENSG00000002587	HS3ST1	12.8	42.1	1.65	5.63	1.98	7.76	7.29	2.65	3.79	35.3	7.45	32.7	2.59	10.2	3.65	31.6	44.1	8.42	4.9	5.99	6.85	9.37	15.5	35.5	7.94	82.2	6.83	8.36	2.77	2.32	6.28	13.8	55.8	3.41	13.6	23.2	7.72	16.3	7.1	5.4	9.47	10.9	7.29	4.63	1.9	1.66	3.87
	ENSG00000002726	AOC1	6.01	51.6	0.301	1.45	0.198	2.9	0.247	0.237	0.354	0.259	1.23	0.208	0.53	4.15	0.973	2.3	5.4	0.475	29.4	7.25	1.19	0.209	0.957	73.6	3.34	2.84	1.94	2.17	1.74	0.246	0.111	2.59	2.02	3.41	0.457	1.95	1.63	0.677	24	4.46	0.157	7.86	0.76	2.15	0.131	0.16	0.222
	ENSG00000002745	WNT16	0.0929	0.32	0.354	0.0647	0.145	19.6	0.0765	0.313	0.555	0.627	0.262	0.23	0.168	0.316	0.0455	0.122	0.387	0.015	0.191	0.366	0.212	0.162	0.595	0.413	0.187	0.109	0.114	0.129	0.225	0.933	0.874	0.28	0.298	0	0.44	0.107	0.0643	0.152	0.1	0.205	0.209	0.215	1.86	0.377	0.451	0.652	0.0327
	ENSG00000002746	HECW1	0.0519	0.349	0.177	1.5	0.0712	1.16	1.68	0.993	2.37	0.375	0.448	0.534	0.265	0.855	0.105	0.33	0.159	0.175	0.259	0.0244	0.669	1.27	0.199	0.122	0.5	0.0284	0.593	1.42	0.412	1.34	0.126	0.332	0.92	3.98	0.671	0.32	1.01	0.102	3.49	1.51	1.04	0.729	1.46	1.05	0.356	5.22	0.26
	ENSG00000002822	MAD1L1	9.96	96.1	9.66	23.3	12	28.9	33.1	51.6	12.3	18.8	17.4	30.7	57.8	30.3	41.7	15	19.8	10.8	40.6	34.8	54.6	16.4	17.2	12.8	17.6	25.6	24.1	21.5	25.5	29.4	13.6	29.7	23.4	22.2	21.7	79.2	25.1	64.7	12	40.6	29.2	43.2	28.1	42.3	17.9	59.7	38.8
	ENSG00000002834	LASP1	41	87	33.9	112.377	73.5	120.786	137.652	167.639	83.8	96.3	91.6	124.491	126.269	96.8	191.03	77.1	83.3	259.246	101.166	69.4	51.3	172.872	102.16	261.191	109.56	101.575	70.1	120.971	116.504	124.012	93.2	90.8	119.508	110.564	96.6	117.6	106.424	91.7	65.4	125.874	123.809	62.5	147.778	142.033	90.9	120.678	91.1
	ENSG00000002919	SNX11	16	10.2	19.9	21.1	15.3	13.6	16.8	27	14.8	21.2	20.4	17.8	10.5	14.3	11.9	17.3	16.7	19.7	18.5	15	19.8	18	17.9	16.8	21.1	13.6	18.6	22.3	12.9	18.5	14	10.7	16.6	22.9	12.6	16	16.3	10.6	9.85	17.4	26.6	17.6	13.6	23.6	19.6	23.9	15.8
	ENSG00000002933	TMEM176A	7.41	73.4	47.1	54	64.4	68.2	40.7	32.2	36.5	26.9	85.8	126.073	19	74.3	30	11.2	13.4	30.3	24.9	5.49	10.3	106.978	8.86	63.5	77.1	10.6	20.3	54.2	16.6	49.7	8.89	38	56.1	21.6	12.6	17.2	9.51	32.1	58.8	129.159	20.1	18.7	17.4	49.7	9.61	44	30.8
	ENSG00000003056	M6PR	29.6	98	49.3	61.1	65	74.5	146.585	134.389	93.9	74.3	83.4	84	114.088	46.9	60.6	75.4	101.81	119.272	127.8	55.9	43.1	129.562	128.219	58.3	110.564	66.5	121.241	196.365	89.8	74.3	76.7	90.7	100.241	150.918	96.9	72.4	47.2	100.76	83.2	101.494	265.101	72.5	108.382	90.1	134.375	86.5	90.6
	ENSG00000003096	KLHL13	1.81	4.65	16.5	17	19.2	4.75	7.17	8.28	19.1	14.7	26.2	9.58	0.912	1.73	12.9	2.62	5.74	15.5	13.1	3.23	0.326	68	25.7	2.66	27.3	9.32	12.4	3.92	7.8	25.8	19.7	3.45	11.4	10.7	18.1	8.38	16.2	1.67	30.3	2.34	16.9	7.79	21.9	14.4	37.6	14.4	7.37
	ENSG00000003137	CYP26B1	1.52	2.07	1.45	1.46	0.992	6.46	30.1	8.19	3.45	3.7	0.751	5.08	6.3	54.9	1.01	1.1	5.78	2.28	8.85	8.95	10.8	2.1	1.4	0.742	2.17	3.27	0.88	1.5	1.51	4.13	3.12	1.42	4.74	8.81	5.38	11.5	67	19	2.64	16	78.3	8.06	14.1	9.91	0.477	7.76	22.8
	ENSG00000003147	ICA1	5.52	6.03	3.29	6.51	4.77	11	0.855	2.1	1.43	18.8	12.6	0.746	48.3	1.24	0.719	20.7	3.07	5.81	0.296	0.102	3.7	0.569	1.4	45	3.67	9.17	0.437	13.7	4.99	0.956	3.4	5.34	10.1	0.218	3.17	0.697	0.903	0.791	3.72	3.54	1.27	6.43	1.38	0.865	5.6	0.289	0.133
	ENSG00000003249	DBNDD1	53.3	2.73	13.6	13.3	4.31	28.6	9.84	65.3	30.1	17.3	11	9.97	6	18.3	81	19.1	28.3	47.5	6.26	13.4	12.5	6.6	13.7	27.9	11.5	33.6	46.8	17.7	18.8	12.4	9.8	18.2	76.7	10.1	14.4	16.4	13.6	7.63	29.3	3	4.46	27.8	36.7	9.12	11.8	4.55	2.51
	ENSG00000003393	ALS2	3.93	7.25	9.04	24.5	14.5	11.5	14.8	14.6	12.7	10.1	15.7	8.2	10.7	12.8	8.06	7.93	8.71	20.2	8.69	8.92	4.66	15.2	20.2	17.8	12.9	6.86	10.5	18.1	13.8	16.8	18.7	9.27	10.4	23.2	11.6	5.64	12.9	15.6	14	15.8	13.2	9.54	16.8	12.3	12.4	20.6	7.48
	ENSG00000003400	CASP10	12	8.85	1.97	10.4	8.48	6.37	12.8	2.51	2.34	12.3	15.9	4.35	7.33	8.7	14.5	12.1	7.53	8.89	1.66	6.65	6.22	5.24	16	16	7.52	6.19	4.84	8.59	4.32	4.48	5.73	5.64	11.9	11.4	3.99	6.66	6.31	10.5	3.34	14.9	11	9.81	8.05	6.69	3.01	4.24	4.35
	ENSG00000003402	CFLAR	41.5	37	39.6	73.7	89	29	130.275	38.6	37	55.4	99.7	26.5	32.3	66.8	90.9	61.4	48.7	67.7	43.7	46.1	38.8	37.2	41.5	52	68.8	37.4	50.4	76.6	37.3	53.2	49.4	29.5	83.7	67.6	36.5	48.8	55.6	94.2	40.1	102.521	53.7	48.1	61.5	52.6	21.9	35.4	41.6
	ENSG00000003436	TFPI	3.15	20.1	27.6	13.4	53.9	69.3	7.29	39.2	8.51	16.8	9	69.5	19.5	10	2.3	7.47	3.59	9.42	8.3	2.14	1.32	5.44	10.9	26.1	32.9	5.18	7.76	30.5	12.1	9.47	8.94	23.2	90.1	3.69	3.37	3.5	6.33	6.64	8.8	10.7	12.9	11.5	50.5	8.56	8.92	6	3.8
	ENSG00000003509	NDUFAF7	3.14	9.88	8.01	12.7	13.7	9.95	8.26	13.3	9.55	12.4	11.8	6.48	9.11	6.05	8.79	8.45	8.04	10.6	5.89	6.95	4.53	9.03	9.32	7.79	9.16	8.81	9.17	9.48	11.5	9.39	9.85	13.5	8.3	11	9.05	4.47	5.26	11.8	10.9	9.75	7.32	5.01	7.81	6.57	14.7	10.5	6.18
	ENSG00000003756	RBM5	36	25.4	51	55.6	51	29.3	14.2	33.1	31.5	37.3	30.5	34.3	44.2	142.249	69.8	24	34.7	22.5	27.6	37.3	17.2	35.5	29.4	94.3	45.2	26.4	24.4	47.8	36	31.2	40.6	21.2	31.5	45.8	21.2	18.9	31.2	35	40.4	53.6	33.3	40.4	33.2	40.6	28.3	33	24.4
	ENSG00000003987	MTMR7	0.401	0.471	3.21	2.01	1.87	1.44	0.786	1.01	0.466	0.576	1.05	0.288	0.915	5.95	2	0.724	1.38	0.166	0.819	1.88	0.339	0.762	0.497	1.6	1.74	0.785	0.593	5.84	1.12	1.33	2.09	1.86	1.2	0.833	0.73	0.734	1.02	0.643	3.75	1.41	0.399	1.06	1.18	0.581	2.19	1.88	0.209
	ENSG00000003989	SLC7A2	1.76	1.2	7.38	4.14	17.2	2.3	7.21	3.53	0.44	4.34	1.76	3.75	13.8	0.823	27.1	6.33	12.5	1.31	0.179	0.336	0.177	0.863	1.16	5.49	5.38	1.77	2.79	36.7	2.23	1.08	2.29	8.79	12.7	2.49	11.4	4.82	0.237	3.36	22.4	9.9	2.79	14.7	1.03	0.616	7	1.57	0.409
	ENSG00000004059	ARF5	152.667	126.036	71.1	177.414	122.647	283.608	146.879	181.173	225.162	208.819	346.195	340.364	128.827	173.575	240.894	121.053	151.574	179.475	167.482	225.533	130.081	168.815	227.783	117.181	153.603	226.78	189.729	253.623	196.629	99.9	75.7	193.344	172.301	92	191.097	125.687	158.903	128.234	164.056	147.878	101.294	153.18	175.338	254.703	276.127	185.093	111.652
	ENSG00000004139	SARM1	1.93	1.61	13.1	6.71	12.1	13.8	1.16	2.8	3.88	10.1	4.34	5.4	3.32	2.92	1.01	2.92	3.37	2.29	1.18	0.23	0.463	11.6	1.46	8.51	7.12	1.78	5.11	3.6	6.58	4.35	1.84	1.79	6.68	5.85	5.04	0.666	0.964	0.604	10.4	4.88	1.31	2.53	8.46	6.79	10.7	1.88	1.49
	ENSG00000004142	POLDIP2	44.2	74.3	47.4	81.2	52.5	92.2	131.033	88.6	66	75.8	61.2	75.5	81.7	46.4	78.2	63.5	45.9	110.49	88	69.1	31.6	83.1	94.3	51.2	62.4	77.5	73.1	148.171	88.1	51.3	52.1	78.9	67	83.1	103.431	57.2	135.306	47.3	89.8	56.3	87	57.9	54.9	94.2	104.942	102.808	78.7
	ENSG00000004399	PLXND1	7.23	34.9	23.1	68.7	67.5	38	23.4	39.5	58	24.9	40.5	92.9	147.024	45.1	20.9	12.1	33.9	32.5	37.1	7.74	5.84	37.7	18.6	29.9	48	5.73	19.4	53.5	52.6	46.1	27.7	31.2	19.1	39	24.1	12.1	29.9	39.5	18.6	65.3	38.8	15.4	32.6	34.7	15.5	40.4	15.2
	ENSG00000004455	AK2	42	123.028	30.2	92.3	59.3	52.5	94.8	67.7	43	128.884	83.8	87.5	123.278	51.6	79.6	91.7	75.4	62.4	64.8	71.5	97.2	51.9	74.7	58.7	77.6	66	77.1	108.44	48.8	91.4	61.5	81	65.4	69.2	71	72.5	77.7	126.326	67.5	77.1	101.584	77	71.4	77.2	63.6	83.8	83.3
	ENSG00000004468	CD38	1.59	2.67	0.613	6.2	7.26	5.69	29.8	5.78	3.14	36	12.7	3.5	5.35	7.18	3.31	6.69	5.78	4.52	2.21	0.381	1.33	24.6	11.8	1.34	8.77	13.4	2.27	2.59	2.36	3.22	2.72	3.77	13.8	53	4.77	54.8	0.158	0.757	3.24	22.1	31.8	3.79	1.59	5.04	18.6	20	10.2
	ENSG00000004478	FKBP4	33.6	145.356	44.6	42.6	46.8	49.8	129.101	145.779	120.047	61.6	73.1	59.3	124.374	30.4	52.6	89.7	149.442	125.683	98.8	46.3	42.3	67.1	139.736	36.6	60.9	68.2	178.456	177.172	138.746	55.6	52.4	76	100.194	95.6	95.6	59.8	32.2	108.365	97.9	118.22	239.222	63.7	78.7	47.2	122.967	77.7	83.6
	ENSG00000004487	KDM1A	19.2	19.1	30	82.6	36.6	46.6	97.4	92.3	40.5	39.6	45.2	67.1	99.4	35.4	69.2	38.7	66.3	44.7	121.134	50.4	72.8	39.9	64.1	28.9	110.236	49.2	46	112.042	55	100.107	74.9	47.1	42.9	91	57.9	108.032	84.1	53.8	32	56.2	87.2	53.5	50.7	78.2	56.6	89	64.6
	ENSG00000004534	RBM6	12.7	21.8	30.3	44.6	36.5	29.5	7.84	17.7	16.5	17.4	24.9	19.2	38.4	58.6	29.8	24.9	19.2	13.9	13.9	22.5	13.8	19.9	20.2	39.3	34.9	21.5	14.6	33.3	23.7	22.6	40	15.2	22.5	24.7	15.8	12.1	20.9	18.7	26.9	28.2	20.7	24.3	16.3	27.9	18.5	25.4	10.8
	ENSG00000004660	CAMKK1	1.56	3.23	5.7	11	11	4.83	3.58	13.9	19.4	6.84	8.05	2.24	5.14	2.34	3.66	3.28	3.7	5.47	11.2	11.5	1.54	17.2	18.9	3.91	3.95	11.3	6.7	43	16.2	7.17	22.6	6.74	5.14	14.6	9.58	3.11	6.59	6.68	17.1	1.97	3.7	4.5	8.34	3.39	13	12.4	6.21
	ENSG00000004700	RECQL	11.4	16.4	21.6	35.2	32.1	16.3	49.1	45.1	27.8	17.2	22.3	23	32.7	19.7	14.9	21.9	27.2	17.7	25.6	7.34	14	42.9	25.5	11.9	35.3	12.1	21.8	73.8	19.2	48.2	34.8	11.5	30.1	79.9	26	39.3	18.3	34.4	29.7	39.9	112.128	19	43.7	29.9	33	27.2	23.2
	ENSG00000004766	VPS50	9.77	15.2	14	25.9	12.7	12.2	20.3	28	14.7	11.1	15.2	9.65	13.4	17.2	9.67	15.8	12.1	9.35	11.7	12	6.76	9.93	9.86	14.8	10.8	17.8	13	17.9	13	61.5	16.9	12.2	10.5	27.7	9.01	11.8	14	14.6	10.1	12.4	21.9	20.6	11.6	10.4	16.1	22.1	13.6
	ENSG00000004776	HSPB6	15.4	14.1	1949	210.501	472.145	40.4	7.92	24.6	24.5	64.1	39.3	3.71	43.7	22.7	2.22	23	1.37	3.11	3.53	33.9	1.88	9.59	3.2	122.881	150.333	6.31	1.5	12	9.91	300.253	36	1.26	20.1	2.17	2.41	3.01	4.95	1.33	30.2	50.4	3.41	16.9	4.41	18.3	7.25	8.98	7.08
	ENSG00000004777	ARHGAP33	2	2.17	4.21	17.5	6.09	11.7	4.9	3.31	6.77	18.9	11.9	11.5	0.759	12.3	9.27	3.44	4.79	12.1	5.25	3	3.48	5.26	6.22	4.96	11.1	3.38	5.84	7.55	9.56	6.33	12	9.51	8.08	7.73	5.18	4.94	3.99	16.3	4.37	12.9	5.07	5.53	2.03	4.41	8.19	13.2	3.55
	ENSG00000004779	NDUFAB1	75.4	152.681	125.197	94.7	171.727	358.145	111.947	122.821	250.971	160.488	157.058	223.942	217.819	55.2	201.707	200.73	130.196	239.564	205.828	203.331	226.317	225.253	178.49	105.502	159.361	204.237	283.586	157.987	194.377	129.094	123.941	204.015	141.199	132.679	253.961	158.617	148.296	285.915	232.728	163.494	161.107	117.692	118.163	117.82	182.532	132.738	169.637
	ENSG00000004799	PDK4	2.45	2.17	200.771	50.7	318.625	4.75	36.1	3.34	22.2	9.79	9.37	2.95	1.92	2.14	0.537	2.7	0.648	0.759	0.632	0.687	0.924	0.801	2.96	210.514	128	0.847	0.884	2.47	7.13	7.66	8.98	0.714	14.8	0.334	0.687	0.952	0.466	1.97	17.4	6.09	1.72	9.38	3.96	2.58	0.747	0.287	1.05
	ENSG00000004809	SLC22A16	0	0.0443	0.013	0.0778	0	0.0377	0.0652	0.0181	0.23	0.0162	0.0606	0.0653	0.417	0.0756	0	0	0.0968	0	0.0305	0	0.0259	0.0138	0.032	0.0126	0.0795	0	0.0145	0.315	0.0606	0.0808	0.0199	0.017	0.358	0.0396	0	0.0302	0.041	0.0529	0.048	0.15	0.41	0.0151	0.0445	0.0471	0	0.0627	0.0696
	ENSG00000004838	ZMYND10	0.205	0.125	0.0294	0.442	0.234	0.784	0	0.0205	0.0802	0.0735	0.0685	2.22	0.0562	0.428	0.182	0.15	0.566	0.0697	0.104	0.102	0	0.0249	0.181	0.314	0.0749	0.0225	0.0329	0.184	0.137	0.293	0.09	0.174	0.0844	0	0	0.277	0	0.254	0.144	0.223	0.0185	0	0.332	0.296	0.17	0.15	0.0158
	ENSG00000004846	ABCB5	0.0046	0.0988	0.0825	0.159	0.223	0.038	0.06	0.136	0.0299	0.16	0.525	0.0283	1.35	0	0	0	0	0.00825	0.0132	0	0.0111	0.192	0.0323	0.397	0.0491	0.023	0	0.0803	0.0196	0.0825	0.0171	0.0637	1.1	1.17	0.255	0.138	0	0	0.243	0.609	0.0189	0.533	0.0258	0.0482	0	0.111	0
	ENSG00000004848	ARX	0	0.0296	0.0087	0	0	1.09	0	0.0121	0.083	0.195	0	0.131	0.0332	0.0169	0.012	0.0161	0	0.0385	0	0	0.147	0.0092	0.0749	0.702	0.00889	0.0266	0.0388	0	0.0101	0	0.0664	0.0114	0.0124	0	0.328	0.0403	0.0183	0.0472	0.0965	0.0239	0.055	0.0202	0	0	0	0	0
	ENSG00000004864	SLC25A13	9.52	18.3	4.29	28	11.2	18.7	50.7	24.6	16.8	20	18.7	13.4	25	10.7	17.7	22.3	17.5	19.4	14.1	13.8	8.44	16.1	19.4	27.4	12.7	14.2	20.5	47	21.8	26.3	14.4	26.8	14.2	35.6	18.2	14.4	19.2	19.4	18.8	16.3	38.4	23.1	9.78	8.71	33.4	33.3	12
	ENSG00000004866	ST7	8.71	26.7	21.3	35.5	26.4	40.7	20.9	27.3	21.6	26.3	30.7	40.9	27.2	22.6	20.4	28.7	24.7	19.1	26	16.6	18.9	21.2	18.3	23	23.5	22.8	20.4	50.9	25	21.5	21.9	14.2	21	22.6	26.3	16.8	26.6	41.7	20.3	26.7	21.3	14.8	26.5	152.899	25.2	33.7	10.5
	ENSG00000004897	CDC27	11.2	13	24.7	55.5	31.7	18.4	41.5	44.6	32.5	21.2	23.1	14.3	25.5	20.1	25.9	29.3	20.5	44.5	50.4	24.6	25.2	36.1	24.5	21	36.8	12.5	23.6	44.3	27.6	47.6	41.4	15.4	34.3	82.9	29.5	39.6	37.7	17.5	37.4	30.2	75.9	23.7	25	34.2	26.5	68.2	19.6
	ENSG00000004939	SLC4A1	0.00808	0	0.435	0.00779	0.0556	0	0.00615	0.0206	0	0	0.0155	0.037	0.12	0	0.0272	0.00457	0	0	0.00577	0.0537	0	0.00521	0.0163	0.0192	0.0135	0.00752	0	0.0394	0.254	0.0122	0	0.0561	0.0987	0.0191	0.00516	0	0	0	0.00609	0.0543	0.00625	0.0343	0.0303	0.0357	0.00481	0	0
	ENSG00000004948	CALCR	0.00739	0.0919	0.027	0.485	0.0395	0.065	0.326	0.427	0.657	0.0336	0.0843	0.0268	0.206	0.0523	0.124	0.0748	0.0111	0.0265	0	0.0208	0.0446	0.0856	0.0665	0.0262	0.0643	0.0824	0.17	0.0624	0.0105	0.791	0.0549	0.165	0.201	0.108	0.121	0.0521	0.113	0	0.0333	0.296	0.0927	0.286	0	0.304	0.0611	0.207	0
	ENSG00000004961	HCCS	8.93	30.2	22.4	22.3	17.9	17.1	12.1	17.4	12.5	12.3	26.7	48.9	14.3	25.2	15.3	28.6	15.2	24	27.8	13.1	19.1	24.4	21.4	19.9	14.7	19.2	13.4	25.1	13.6	9.95	20.2	11.8	18.4	15.6	18.8	23.6	20.1	27	23.3	30.9	36.8	13.4	16.2	13.9	9.72	14	22
	ENSG00000004975	DVL2	15.7	14.9	22.5	57.7	31.8	28.6	27.3	50.3	49.4	26.7	31	56.7	28.3	23.7	15.6	17.8	29.5	26.1	44	17.7	7.55	27.1	47.4	13.1	26.7	25	26.7	41.4	83.9	48.5	40.2	37.8	18.8	57.2	42.8	41.2	22.5	15	27.4	25.1	34.2	19	53.9	37.2	84.6	46.1	25.1
	ENSG00000005001	PRSS22	61.2	69.4	0.134	15.2	1.14	34.2	116.023	15.8	45	56.3	13.8	0.0482	13.6	2.78	25.7	52.5	146.545	30.1	65.4	14.1	37.9	17.3	35.1	31.1	29.4	81.8	47	12.8	18.6	32.8	44.8	105.549	103.281	41.3	42.5	55.8	56.5	53.1	4.3	7.61	9.44	32.6	10.5	16.5	14.3	34.4	14.4
	ENSG00000005007	UPF1	31.1	43.8	57.7	87.4	64.9	38	44.8	86.7	106.736	72	45.6	35.9	37.2	37.4	81.2	51.9	65.3	125.901	45.9	44.5	48.6	78	88.2	69.3	61.9	52.8	53.4	76.2	57.5	76.6	63.8	34.1	71.9	73.2	79.6	60	53.2	47.3	64.2	72.8	65.9	35.2	50.1	48.5	65.7	64.7	38
	ENSG00000005020	SKAP2	16.8	17.9	42.5	38.6	35.8	13.4	26.3	75.4	20.7	15.5	23.1	17.1	57.5	18.2	12.6	21.2	15.3	14.7	21.8	9.44	13.6	28.7	15.8	16	34.7	14.2	14.5	12.5	20	22	20.7	7.68	30.9	34.8	15.8	18.8	17	18.3	13.9	35.8	15.2	25.5	23.2	29.7	19.3	32.4	7.44
	ENSG00000005022	SLC25A5	225.585	456.548	259.978	312.567	382.064	350.499	569.26	390.971	528.26	381.524	1228.79	566.93	432.219	127.425	402.229	536.439	377.834	1042.71	1032.95	422.526	436.997	707.735	739.261	396.275	759.828	558.75	732.21	458.813	522.097	493.488	520.008	316.082	458.897	560.656	730.46	386.933	813.851	490.807	1132.72	404.938	733.932	428.18	489.293	571.29	676.372	294.974	980.566
	ENSG00000005059	MCUB	13.2	16.1	8.33	35.6	33.4	42.8	70	34.8	15.5	24.5	27.4	23.1	6.15	48.1	36.8	17.3	32.5	19	20.6	34.6	18.2	18.5	33.5	10.7	43.4	29.5	26.4	15	26.1	19	16.2	8.44	34.8	30.4	9.83	25.8	23.5	47.5	12.4	29.3	40.5	15.2	33.4	36.9	14.6	15.4	35.6
	ENSG00000005073	HOXA11	0.0167	1.06	0.0101	0.0901	0.0148	3.18	0.355	2.81	1.38	2.32	0.399	3.23	16.2	0.312	0.195	0.507	0.477	0.284	0.555	0.106	2.27	1.51	0.931	0	0.031	0.289	0.26	0.639	0.574	0.576	0.535	0.656	0.488	2.54	0.842	4.83	0.189	0.124	0.387	2.79	2.38	0.538	1.63	0.994	0.11	1.39	0.601
	ENSG00000005075	POLR2J	45.2	71.4	43.9	65.2	56.3	178.968	177.489	101.865	78.9	106.437	94.4	189.486	60.6	64	75.4	95.8	56.4	142.284	74	60.8	72.7	72.2	56.9	50	53.5	79.9	174.405	94.6	85.8	74	54	248.004	70.1	115.502	118.876	70.2	66.3	75.3	53.3	63.4	111.496	55.3	89.2	62.3	199.004	84.5	114.215
	ENSG00000005100	DHX33	2.69	3.54	5.51	20.4	10.9	6.45	3.93	12	15.9	9.55	8.34	11.8	22	5.69	5.75	7.09	11.4	6.61	14.7	9.57	1.6	12.5	14.2	6.72	9.77	6.86	5.18	11.6	21	22.2	14.6	6.07	4.96	16.8	14.8	14.9	6.91	3.07	12.1	10.1	32.1	9.95	19.2	7.33	15.8	14	7.9
	ENSG00000005102	MEOX1	1.52	7.64	4.24	4.31	27.8	2.79	0.374	1.29	2.68	4.32	1.88	0.464	0.274	0.755	0.373	1.75	1.59	0.678	0.126	0.291	0.0468	0.588	15.1	2.31	4.03	0.465	0.589	0.998	0.153	1.96	4.98	0.751	1.3	0.644	3.86	0.308	2.43	0.24	2.27	3.44	2.18	2.68	0.327	1.77	0.672	6.14	0.383
	ENSG00000005108	THSD7A	0.223	0.229	1.31	2.1	5.85	0.492	0.0398	0.8	0.358	1.44	1.36	0.205	0.676	0.202	0.199	0.139	0.158	7.64	0.15	0.039	0.0452	0.388	0.12	0.84	1.05	0.0211	0.127	0.644	0.561	0.863	1.76	0.49	0.685	0.122	1.76	0.0696	0.436	0.0863	0.971	1.58	0.183	0.92	0.411	0.569	0.202	0.335	0.0199
	ENSG00000005156	LIG3	5.71	6.28	11.3	25.2	19.1	10.7	21.7	24.1	26.1	19.6	16.2	12.9	15.6	13	22.8	22.7	16.9	38.9	25	7.82	4.47	20.1	14.5	11.4	19	16.3	15.7	25.4	44	16	26.5	20.2	18.6	23.3	35.3	11.9	15.6	7.38	22	15.2	21.9	11.1	4.37	13.4	34.7	51.5	8.09
	ENSG00000005175	RPAP3	5.72	18.6	11.5	22.2	9.24	14.2	13.7	59.4	13.3	14.3	18.8	11.7	13.5	9.4	16.6	24.9	15	18.9	18.6	14.1	9.83	16.4	13.4	9.89	21.1	12.8	13.9	34.9	21.4	19.7	24.3	14.9	15	25.1	17	11.4	21.4	14.1	18.8	23.2	15.9	16.4	18	17.1	15.5	29.9	11.2
	ENSG00000005187	ACSM3	0.654	1.48	0.191	0.675	0.536	3.18	0.569	0.43	0.227	0.616	1.51	0.0629	0.106	0.059	0.39	3.24	1.44	1.12	0.0587	0.0966	0.0831	0.362	0.194	15.3	2.05	1.01	0.168	1.75	6.52	0.0622	0.648	0.22	1.74	0.176	0.222	0.446	0.165	0.0179	0.467	4.06	0.857	2.68	0.266	0.731	0.0321	0.628	0.562
	ENSG00000005189	REXO5	1.25	1.46	0.701	4.27	1.18	4.56	2.45	2.31	2.18	3.49	4.89	6.24	6.72	1.17	2.21	5.96	1.5	2.28	2.95	2.09	1.18	3.65	4.24	2.53	3.05	2.12	4.29	7.05	3.48	3.05	2.1	1.72	2.22	3.58	4.67	3.52	2.13	3.68	5.76	5.89	2.52	2.6	0.769	3.41	4.5	4.3	3.7
	ENSG00000005194	CIAPIN1	20.1	38.5	15.5	34.4	19.2	37.4	45.1	47	38.9	87	30.9	54.4	44	27.4	50	21.7	27.8	36.2	43.4	14.9	63.2	37.9	37.7	28.5	31.4	43.3	41.6	44.2	42.3	34.3	26.8	31.6	30.4	37.8	37.8	36.5	49.8	18.7	34.7	33.7	31.4	31.9	53.2	33.3	25.2	30.4	41.1
	ENSG00000005206	SPPL2B	10.3	17.7	19.1	44.1	23.4	36.1	24.9	43.9	39	20.7	18	25.9	14.6	62.5	53.9	23	18.1	31.9	16.2	17.3	10.9	31.8	33.3	76.8	29	29.2	22.7	39.6	36.1	28	43.9	51.3	17.2	37.4	22.4	19.6	27.7	15.7	26.7	40.8	24.1	15.3	13	23.6	40.1	38.9	24.6
	ENSG00000005238	FAM214B	18.2	12.4	17.5	19.6	11.7	14	10.5	28.4	21.7	11	25.2	4.74	14.4	28.3	7.19	12.5	18.7	24	14.7	21.4	17.7	81.8	23.7	34.8	15.5	16.8	11.8	11.5	7.9	13	44.3	6.78	18.8	13.2	16.9	19.4	18.6	12.9	11.8	16.8	20.6	26.8	11.5	44	9.66	17.3	17.5
	ENSG00000005243	COPZ2	3.71	13	52.8	47.7	45.2	31.6	29.6	75.5	26.9	24.2	30.7	34.7	3.56	26.5	8.91	10.3	5.05	50.2	37.9	21.3	19.4	114.891	21.8	4.21	28	15.1	33.4	17.3	20.6	21.5	3.48	7.6	13.1	54.8	31.5	26.1	33.7	31.8	36.7	25.5	35.7	16.1	12.6	41.8	32.9	57.5	12.2
	ENSG00000005249	PRKAR2B	1.43	3.07	109.615	49	85.6	6.8	1.31	4.49	9.73	20.6	6.06	3.57	1.1	5.12	1.15	4.06	3.55	2.54	1.11	0.321	0.14	1.56	1.7	17.9	34.5	1.83	1.57	50.6	7.55	4.55	30.5	6.01	8.69	1.53	2.53	1.4	0.993	1.29	35.3	7.14	1.83	6.01	2.39	4.26	3.66	1.41	0.727
	ENSG00000005302	MSL3	17.1	26	14.5	27	17.5	27.8	11.8	16.9	15.1	13.7	20.1	35.7	12.8	35.3	18.2	26.2	19.2	17.8	25.2	17.3	13.5	18	19.4	27	22.3	18.9	17.9	35.5	22.8	20.7	25.9	15.1	17.8	17.3	13.7	28.4	20	20.6	14.8	36.8	34.2	18.2	22	17.3	16.3	23.4	15.2
	ENSG00000005339	CREBBP	18.2	28.2	39.2	45.2	43.2	14.6	35.4	58.7	49.8	31.8	24.3	8.02	31	55.2	44.2	24.5	32.9	42.2	50.1	19.9	28	49.8	45.6	35.6	46.7	27.8	41.5	52.6	61.3	61.9	38.4	21.4	40.3	68.6	31.9	41.7	32.8	29.5	38	69.8	50.7	31.5	30.1	31	28	39	22.4
	ENSG00000005379	TSPOAP1	1.12	1.08	8.57	6.91	5.61	11.1	0.411	0.822	6.91	1.3	4.62	7.61	0.53	3.34	1.12	2.98	5.58	0.496	0.175	0.199	0.179	2.47	2.59	8.45	4.56	1.32	0.659	12.5	8.55	2.48	1.17	6.61	3.49	0.733	1.89	0.589	0.489	0.24	11.5	6	0.846	2.8	4.59	3.87	2.47	1.25	0.329
	ENSG00000005381	MPO	0.00634	0	0.085	0.0612	0.204	0	0.0869	0.0108	0	0.0384	0.0725	0.135	0.0492	0.015	0.0106	0.0643	0.0192	0.0569	0.0543	0.0537	0.276	0.0163	0.038	0.0376	0.0948	0.0118	0	0.0357	0.0271	0.0479	0	0	0.0442	0.01	0	0.00895	0.0894	0	0.0191	0.265	0.0293	0.0269	0.00883	0.0373	0.00751	0.0494	0.0247
	ENSG00000005421	PON1	0	0.0267	0	0	0.0452	0.107	0.158	0	0	0.0201	0.0185	0	0.0598	0.03	0.151	0.058	0	0	0	0	0	0	0.0196	0.0902	0	0	0	0.823	0.0861	0	0	0.0624	0.191	0	0.0332	0	0	0	0.0386	0.108	0	0.0543	0	0	0	0.02	0
	ENSG00000005436	GCFC2	4.04	15.4	10.6	23.6	10.7	19	10.2	20.5	12.8	9.74	11.4	9.99	18.6	9.89	19.4	11.8	8.97	8.04	9.71	14.3	6.44	15	11.1	8.35	15.7	11.5	14.8	16	14.7	8.45	21.6	13	11.9	13.1	18.2	7.24	15.5	13.4	15.2	15.1	21.5	11.9	16.6	11.3	19.2	17.6	7.35
	ENSG00000005448	WDR54	2.75	7.05	5.1	21	10.7	59.1	36.9	81.7	20.9	20.2	15.5	40.9	4.99	15.8	3.82	4.32	11.8	16.1	8.56	4.64	18.1	35.5	15.3	6.65	13.8	13.4	23.5	10.8	25.7	37.1	16.3	22.7	16	29.6	32.1	11.4	16.7	30.4	7.1	19	35.7	8.07	46.2	25.5	28.3	23	25.2
	ENSG00000005469	CROT	20.7	13.2	9.6	27.5	11.7	10.5	11.2	22.6	8.76	29.5	24.9	4.22	2.12	14.3	41.8	34.3	15.6	7.48	7.88	8.67	6.31	19.7	11.8	9.21	14.7	21.4	7.96	46.2	13	12.1	25.8	8.41	17.3	17.3	9.09	7.92	11.9	19.9	26.5	9.15	13.5	31	83.7	17.6	10.5	15.3	9.93
	ENSG00000005471	ABCB4	0.0106	0.0581	1.01	0.606	0.918	0.177	0.0322	0.233	0.454	0.108	0.484	0.0322	0.362	0.248	0.0266	0.113	0.24	0.133	0.0679	0.0149	0.0192	0.298	0.0951	0.426	1.08	0.17	0.0287	0.264	0.143	0.328	0.215	0.192	0.7	0.0917	0.027	0.0224	0.148	0.0525	0.418	0.837	0.0245	0.234	0.162	0.194	0.107	0.249	0.0559
	ENSG00000005483	KMT2E	21.5	21.2	55	74.6	77.9	19.9	69.4	48.4	36	40.8	60.6	25.6	26.8	73.9	48.3	32.6	40.5	27.8	41.5	23.8	13.9	47.7	31.7	54.3	50.5	21.9	49.9	78.6	47.6	53.5	65	39.4	55.8	89.5	30.5	19.1	25.6	40.3	43.6	46.4	44	35.6	76.3	34.5	43.6	52.5	36.7
	ENSG00000005486	RHBDD2	41.9	180.219	40.8	107.195	74.8	185.21	117.414	107.223	185.321	115.464	267.155	163.215	76.6	86.4	117.097	58.6	82.7	111.417	112.511	43.7	106.278	179.598	266.849	70.3	91.5	79	177.962	123.63	292.068	170.731	165.053	214.145	171.646	307.664	228.287	64	84.2	187.886	79.1	81	232.339	117.359	139.067	88.4	281.053	416.53	93.5
	ENSG00000005513	SOX8	0.0873	0.738	2.21	0.907	3.48	0.531	0.0817	1.26	0.925	0.244	0.508	0.0307	0.135	0.0951	0.225	0.234	2	0.349	0.134	0.0284	0.162	0.0864	0.211	2.52	1.22	0.698	0.164	0.642	0.305	0.304	0.237	0.481	0.666	0.0423	0.231	0.284	0.0859	0.0222	1.52	0.539	0.165	0.142	0.14	0.227	0.588	0.188	0.0174
	ENSG00000005700	IBTK	16.4	21.4	31.2	34.1	29	19.7	14.1	30.3	20.8	17.7	25.1	13.4	47.2	29.7	18.5	21.2	29.2	19.2	22	31.3	16.3	24.8	19.1	96.6	32.1	16.5	11.4	33.6	16.6	24.5	20.1	10.1	34	32.1	12.8	27.2	28.9	13.6	28.3	34	42.4	27.6	26.8	28.4	10.5	39.4	20.9
	ENSG00000005801	ZNF195	4.75	14.7	4.87	27.7	9.04	8.88	9.82	11.8	10.5	7.53	9.57	9.44	15.4	23.9	23	8.94	11.2	9.72	7.86	9.54	5.82	14.5	12.6	19.2	19.5	9.37	7.82	25.5	16.2	10.3	15.4	9.51	18.5	8.26	12.4	6.64	5.58	11.9	13.6	16	8.23	9.61	6.88	5.81	17.2	10.9	8.7
	ENSG00000005810	MYCBP2	53	22.6	36.4	48.9	53.1	13.4	24.4	152.945	57.4	65.1	67.5	35.9	27.7	45.7	37.6	35.7	37.8	51.2	23.3	15.8	26.3	65.3	62.4	34.9	34.1	37.6	54.1	46.9	57.4	65.9	132.529	8.8	62.3	191.284	26.3	30.7	47.4	56.2	156.903	43.8	39.3	59.5	29.8	39.5	21.7	38	13.5
	ENSG00000005812	FBXL3	25	32.7	36.5	37.1	45.3	24.7	24	56	42.7	41.9	38.9	37.7	23.6	48.2	23.5	18.5	31.7	40.4	25.9	24.7	21.3	51.4	35.1	34.6	30.9	20.1	42.1	58.8	51.2	42.4	56.4	12.4	37.9	165.868	18.6	21.9	38.5	58.9	45.1	43.3	29	38.6	37.7	29	26.4	35.5	14.4
	ENSG00000005844	ITGAL	2.18	6.17	2.03	9.34	5.11	3	3.83	1.95	3.53	1.61	21.5	7.69	4.75	17	7.6	4.1	4.78	5.56	4.01	1.07	1.1	1.28	2.94	4.91	21.2	7.82	2.3	7.07	9.81	9.5	0.398	6.71	20.1	3.16	0.992	4.99	1.05	5.11	6.24	26	11.7	5.53	2.45	19.6	0.403	0.671	5.43
	ENSG00000005882	PDK2	18.4	16.3	82.2	54.9	47.8	42.9	26.7	65.5	29.2	30.5	26	39.5	8.41	33.9	20.1	57.6	10.1	47.8	32.5	14.9	39.9	19.9	35.3	46.2	33.1	23	26.5	34.2	52.8	21.9	26.4	15.3	22.5	25.4	23	39.1	25.1	16.4	43.8	41.8	32.6	20	6.76	48.4	26.8	23.8	28.4
	ENSG00000005884	ITGA3	27.4	232.161	43.3	298.099	73.5	120.676	411.709	61.3	170.324	42	24	336.585	407.196	357.738	92.2	64.8	112.643	29.8	281.706	61.1	265.247	100.742	69.9	109.121	41.8	74.9	51.7	78.5	71.9	301.032	41.7	88.1	158.632	533.786	164.274	596.256	302.531	233.316	32.2	165.615	759.804	151.516	380.936	363.161	65.3	164.057	192.665
	ENSG00000005889	ZFX	6.68	9.29	31.9	27.5	38.3	9.74	7.37	17.3	21.1	8.38	10.9	15	6.37	23	11.2	9.67	15.9	17.8	21	10.2	3.73	22.3	9.64	21.5	15.5	6.83	12.3	21	31.2	11.4	43.3	8.14	11.3	29.1	16.4	22.9	9.32	13	35.6	23.7	21.9	14.2	8.43	6.72	9.25	15.6	6.72
	ENSG00000005893	LAMP2	75.2	98.1	50.2	228.812	100.055	73.6	95.1	121.981	112.764	348.739	172.22	108.664	105.03	95.4	133.065	101.352	121.44	87.7	135.769	71.4	93.8	225.783	138.744	62.1	162.239	114.374	140.836	250.414	74.8	92.9	179.211	77.6	128.768	157.878	97.2	87	229.15	142.007	239.19	208.606	143.451	143.564	238.098	267.503	84.7	149.035	180.373
	ENSG00000005961	ITGA2B	0.0373	0.0573	0.306	1.98	0.0327	1.65	0.00975	0.504	0.144	0.344	0.588	0.571	0.0687	1.11	0.389	0.182	0.186	0.112	0.0697	0	0.0306	0.435	0.177	0.0371	0.115	0.137	0.209	0.0702	1.33	0.178	0.595	0.79	0.225	0.205	0.221	0.0172	0.0567	0.184	0.167	1.01	0.164	0.255	0.146	0.12	0.104	0.262	0.582
	ENSG00000005981	ASB4	0.0174	0.0535	0.0209	0.134	0.0305	0	0.0528	0.0496	0	0	0.0484	0	0.113	0	0.0288	0.0577	0.026	0	0	0	0	0.0223	0.0515	0.0812	0.25	0.128	0.117	0.206	0.122	0.0522	0.032	0	0.458	0	0.11	0.068	0	0	0	0.0732	0.0525	0.177	0	0	0	0.108	0.0451
	ENSG00000006007	GDE1	28.7	98.3	110.701	70.6	70.1	95.2	41.9	76.2	75.2	70.6	56	31.1	41.4	21.6	48.7	46.5	42.4	57.7	49.4	22	74.4	73.2	60.1	59.8	79	71.4	65.5	52.8	44	59.8	60.6	168.748	76.3	89	49.2	36	53	59	43.5	56.8	70.6	40.4	78.4	53.9	49.6	48.5	37.8
	ENSG00000006015	REX1BD	11.9	27.9	25.4	35.9	32.9	56.6	22.8	32.2	44.6	40.8	35.8	35.1	19.7	38.8	71	37	31.3	64.6	27	36.6	47.3	63.1	37.6	20.5	23.5	43.6	35.4	39.4	16.6	36	27.1	75.9	33.9	34.8	46.8	25.7	33.9	58.6	33.6	43.9	31.6	18.4	18.3	43.2	71.2	38.6	35.3
	ENSG00000006016	CRLF1	1.95	0.331	5.55	6.85	6.52	4.25	1.37	39	9.19	4.64	2.21	15.5	8.47	17.8	0.298	5.63	20	22.1	19.2	15.3	47.7	2.32	2	7.96	2.13	6.83	1.08	0.849	1.95	10.3	2.47	0.944	1.18	2.06	2.14	29	73.3	21.4	8	4.91	9.75	2.64	3.76	1.43	3.39	7.09	1.93
	ENSG00000006025	OSBPL7	0.831	3.59	1.42	21.7	2.91	6.99	1.71	4.12	3.04	8.17	3.03	6.3	2.92	3.57	5.12	4.44	1.72	10	2.48	0.175	2.15	4.14	3.93	91.9	5.18	1.74	2.95	8.31	7.6	5.32	4.06	6.47	4.95	3.85	3.3	1.66	1.74	1.4	1.56	5.02	1.52	3.18	7.2	4.27	4.84	2.98	0.996
	ENSG00000006042	TMEM98	6.97	5.84	27.3	20.2	29.2	64.8	6.39	19.5	30.1	30.5	21.7	44.3	3.25	13	3.21	15	20.3	12.5	13.1	3.67	3.33	47.1	19.4	48.9	25.6	5.02	30	13	99.8	12.1	24.7	26.9	11.2	14.6	27.1	18.7	7.6	7.88	51.9	27.3	2.85	6.43	6.44	14	103.336	49	9.28
	ENSG00000006047	YBX2	1.63	0.337	5.24	8.17	4.57	6.34	2.43	8.42	0.923	1.67	4.91	0.311	0.588	0.416	0.0681	2.87	0.512	2	0.291	0	3.49	1.45	4.75	1.71	1.29	5.68	2.66	3.75	8.05	3.06	2.9	5.76	3.31	1.14	4.57	0.23	3.83	5.82	0.528	2.39	1.33	1.87	0.094	0.239	1.03	2.61	1.21
	ENSG00000006059	KRT33A	0.839	0	0	0	0	0	0	0.0298	0	0.215	0	0	0	0	0	0.551	0.107	0	0	0	0	0.228	0.158	0	0	1.74	0.144	0.0495	0	0	0.427	0.282	0	0	0.203	0.025	0	0	0.0791	0	0	0.447	0	0	0	0	0
	ENSG00000006062	MAP3K14	6.32	14.1	45.5	32.4	42.8	11.8	4.82	15.8	7.06	9.72	11.6	10.9	9.38	16.1	12.2	7.64	6.55	5.96	5.8	2.13	10.1	6.91	11.7	10.9	16.2	8.79	7.24	45.8	5.66	10.6	7.55	13.6	17.4	10.8	7.01	5.57	5.55	4.4	8.09	20.3	25.2	9.48	8.91	20.9	3.86	28.7	9.88
	ENSG00000006071	ABCC8	0	0.00418	1.56	0	0	0.157	0	0	0.127	0	0.0115	0	0.0154	0	0	0.0136	0	0	0	0	0	0	0.00604	2	0	0	0.171	0	0.396	0	0.0599	0	0.0173	0	0.0498	0	0	0.0133	0.0149	0.00675	0	0.0171	0	0.0146	4.62	0	0
	ENSG00000006116	CACNG3	0	0	0	0	0	0	0	0.0129	0	0	0.0109	0.0116	0.154	0.018	0	0	0.0115	0	0	0	0	0	0	0	0.00948	0	0	0	0.0108	0	0	0	0.239	0	0	0	0	0	0	0.0255	0	0	0	0	0	0	0
	ENSG00000006118	TMEM132A	12.4	59	7.49	82	29.1	67.3	70.8	89.4	74.4	96.1	56.8	85.2	38	66	94.7	39	86.1	46.4	131.023	17.9	49.6	99.8	62.9	13.5	94.7	86.5	75.8	146.222	61.4	121.79	62.4	89	131.913	140.609	113.947	39.4	37.6	109.504	75.3	47.4	100.758	28.6	35.9	119.615	64.5	85.7	67.7
	ENSG00000006125	AP2B1	16.7	29.5	80	197.869	114.4	62.5	86.9	65.9	73.5	102.344	50.2	95.7	94.7	45.2	88.8	45.4	43.1	68.4	67.1	20	34.9	88.2	56.6	154.241	96.4	122.809	39	64.7	123.412	159.06	81.7	56.6	102.63	165.97	72.6	76	73	42.4	30.7	58	178.749	45.6	166.931	109.451	92.4	142.238	40.6
	ENSG00000006128	TAC1	0	1.19	2.75	0	1.06	0.037	0	0.105	0.0687	0.0951	0.247	0	0.096	0.244	0	0	0	0	0	0	0	0	0	0.0489	0.347	0	0	0	0.0293	0.114	0.0386	8.8	0.0691	0	0	0	0	0	0	0.343	0	0.117	0	0.183	0	0.0654	0
	ENSG00000006194	ZNF263	6.73	27.8	18.1	15.9	22.9	15.4	14.6	16.1	29.7	14.3	22.2	15.6	16.4	32.5	30.3	17.2	16.5	26.3	17	14.6	12.3	28.3	22.5	19.4	18.8	17.4	21.3	29.9	37.4	17.8	20.8	15.7	20.2	21.1	19.1	15.4	14.6	21.4	22.8	25.4	16.9	12.6	11.6	9.88	29.7	19.1	14.7
	ENSG00000006210	CX3CL1	7.16	25.6	55.3	85.3	71.7	7.65	10.9	53	84.2	56.7	66.4	11.7	5.77	10	61	29.2	94	92.6	1.31	1.76	0.467	96.7	42.9	9.7	66.7	35	73.9	95	29.6	42.5	12.4	55.1	283.58	3.68	54.6	13.4	1.34	7.24	21	10.6	5.5	12	184.071	94.4	44.3	3.8	4.29
	ENSG00000006282	SPATA20	8.38	25.9	33.9	87.9	29.5	82.4	37.6	54.6	39.7	15.8	17.9	36.8	14.3	32.2	25.6	23.5	6.6	57.6	35	5.39	8.33	47	35	69	29.7	16.6	26.3	45.7	53.3	31.5	27.8	81.9	15.7	45.3	43.6	23.8	14.1	22.6	31	23.9	39.6	21.8	20.9	40.4	28.7	47.6	17.5
	ENSG00000006283	CACNA1G	0.0692	0.0888	0.0979	2.41	0.0807	0.0656	0.039	0.131	0.0377	0.0404	0.054	0.191	0.07	0.532	0.026	0.0445	0.0985	0.0311	0.0532	0.0327	0.00921	0.203	0.013	0.202	0.0397	0	0.0393	0.162	0.195	0.0484	0.0333	0.059	0.0806	0.113	0.0336	0.0504	0.136	0.255	0.173	0.395	0.0962	0.482	0.0525	0.106	0.031	0.215	0.0492
	ENSG00000006327	TNFRSF12A	4.4	227.438	249.795	127.013	90.9	182.635	146.704	99.6	88.4	38.7	57.8	137.138	203.721	231.521	112.687	11.6	76.2	44.5	189.973	42.2	286.449	86.6	29.5	44.6	82	46.6	49.6	121.094	10.3	144.792	12.8	172.669	50.2	121.926	72.5	230.018	151.884	234.194	13.9	124.06	437.662	100.216	89.1	143.539	87.7	135.574	152.984
	ENSG00000006377	DLX6	0.0477	8.88	0.13	3.59	2.21	9.87	1.05	3.41	7.85	6.65	9.84	3.42	1.08	0.0559	0.0199	0.332	0.268	6.8	0.322	0.0167	0.0144	6.36	7.9	0	0.176	2.67	4.33	17.1	14.8	3.27	11.7	2.68	1.49	8.49	12.5	0.0671	0.0303	2.29	12.6	1.19	0.509	3.08	2.83	0.748	17	3.19	0.186
	ENSG00000006432	MAP3K9	21.8	2.93	1.06	4.91	2	1.93	2.09	10.3	3.88	6.31	4.86	11.8	5.47	7.57	1.73	4.45	13.3	2.68	9.53	20.8	7.6	7.85	7.08	6.92	5.62	5.95	7.89	3.56	2.91	7.12	14.6	1.63	11.9	6.23	4.78	5.8	5.95	1.78	2.43	1.94	7.11	12.5	8.42	4.6	1.03	6.62	3.09
	ENSG00000006451	RALA	57.2	47.3	25.7	53	26.8	28.3	58.9	110.646	34.2	34.4	46.4	16	103.736	54	38.6	39.2	62.6	53	33.9	65.2	33.4	48.7	43.1	65.1	43.1	54.7	48.8	46.3	38.7	71	37.5	20.1	56.7	75.8	38.9	71.6	70.4	71.2	34.7	38.4	97.1	60.3	53.3	102.046	44.8	66.1	47.5
	ENSG00000006453	BAIAP2L1	31.4	39.6	1.83	52.8	10.7	44.6	106.054	62.8	51.7	35	84.2	25.7	41.8	67.2	75.7	28.2	38.7	71.9	65.6	54.7	23.9	50	41.9	119.91	24.1	39.2	56.9	78.4	40.3	56.9	70	41.1	43.9	87.6	54	45.4	34.4	60.2	25.9	19.7	78.4	58.7	60	26.5	80	74.8	32.6
	ENSG00000006459	KDM7A	6.9	7.79	7.98	10.7	13.9	6.5	12.9	15.1	12.3	9.24	16.8	4.25	5.19	59.6	5.83	8.37	16.2	12.9	21.7	36.5	19.2	17.6	17.5	21.3	14.5	12.6	12.2	12.4	11.1	8.43	16	2.94	18.1	16.4	17.4	12.5	22.4	4.74	20.5	14.2	15	8.95	10.2	9.02	16.1	33.1	5.36
	ENSG00000006468	ETV1	0.884	1.37	10.7	5.31	8.64	3.64	1.24	5.42	9.74	2.13	5.48	1.48	7.14	4.46	0.288	3.38	1.39	16.3	2.02	0.548	0.385	18.9	3.42	2.28	7.89	0.859	1.77	5.76	4.28	7.16	4.32	0.474	9.42	2.56	4.11	2.43	2.25	1.72	2.51	7.46	1.17	1.32	11.1	2.65	26.6	6.39	0.749
	ENSG00000006530	AGK	8.3	14.3	16.1	37.9	16	21	19.9	18.5	24.6	20.2	23.5	26.7	19.5	22	23	13.3	18.8	21.7	18.1	18.7	7.22	28.9	23.1	14.8	24.1	17.9	14.7	48.1	31	18.2	13.7	24.3	18.4	16.7	29.5	11.5	22.8	12.9	28.6	26.1	17.6	15.1	26.1	14.7	38.2	35.9	7.93
	ENSG00000006534	ALDH3B1	27	28.3	4.69	8.83	4.94	8.07	2.58	2.28	2.66	9.9	7.77	10.9	31.6	3.56	3.22	5.26	3.47	3.2	4.38	0.644	0.554	4.33	1.73	66.7	6.46	3.77	1.77	8.97	10.4	3.02	2.47	2.93	4.08	2.43	0.893	2.25	1.31	3.94	2.72	5.41	2.02	14.7	7.02	5.18	1.03	2.49	1.61
	ENSG00000006555	TTC22	135.583	16.3	0.103	17.8	6.19	13.6	45.5	40.6	55.4	107.024	22	0.545	6.59	25	33.7	79.3	81.5	39.5	39.7	17.5	7.93	15.2	50.8	47.4	22.6	88.8	50.7	16	28.5	10.2	76.8	15.6	38.3	38.6	42.3	57.6	37.7	15.5	65.7	9.31	15.7	85.7	13.5	23.9	35.9	34	20.7
	ENSG00000006576	PHTF2	7.43	10.5	18.9	36	17.9	20	15.8	14.4	23.1	11.8	19.4	16.3	7.09	23.6	17.2	10	12	15.1	13.1	17.8	6.08	25.9	12.8	7.68	24.2	8.48	12.1	24.9	15.5	17.9	23.8	13.9	16.5	52.7	21.1	12.6	13.9	16	18.2	22.6	50	13.4	18.8	11	41.7	34.2	7.85
	ENSG00000006606	CCL26	0.345	2.04	0	1.99	8.97	0.86	2.06	5.11	15.6	4.98	8.38	0.663	0.648	3.07	0.0779	1.08	0.214	2.85	9.04	0	2.09	66	16.8	0.275	7.44	1.32	29.4	1.18	5.18	3.03	17.7	5.08	4.63	4.11	12	1.22	5.94	5.1	4.38	1.53	0.631	0.985	3.39	1.39	18	7.08	1.7
	ENSG00000006607	FARP2	10.2	5.83	10.8	18.8	12.4	5.36	11.7	24.5	9.06	13.9	19	4.79	4.65	4.87	6.76	11	11.5	9.66	13.4	8.4	6.69	5.68	8.86	33.1	16.7	9.72	18.6	25.4	9.81	10.7	14.2	6.06	11	21.7	10.6	9.68	5.91	2.5	10.6	9.69	18.3	12.2	13.3	12.1	6.98	16	8.54
	ENSG00000006611	USH1C	0	0.01	0.193	4.26	0.74	0.222	0	0.0164	0.0802	0	0.763	0.0148	0	0.11	0.0162	0.808	0.0146	0.0905	0.0276	0	0.129	0	0.0579	78.8	0.185	0.575	1.77	0.0815	0.435	0	0.214	0.489	0.0168	0.0458	0.185	1.11	0.0124	0.095	0	0.416	0	0.0273	0.07	0.0426	4.94	0	0
	ENSG00000006625	GGCT	49.3	178.924	27.8	69.9	58.1	47.3	101.989	261.304	116.101	97.6	86.9	61.6	257.358	29.1	115.484	180.76	76.7	134.129	80.4	91.7	107.879	169.242	199.09	41	86.6	111.931	122.137	76.8	97	107.838	132.512	48.7	107.763	95	174.561	82.3	97	210.093	95.6	91.7	154.967	83.9	97	107.645	206.824	141.279	92.6
	ENSG00000006634	DBF4	1.93	7.69	0.896	13.1	6.83	6.06	19.9	10.2	6.78	7.15	12.2	7.23	13.5	8.74	12.4	8.9	9.81	7.12	12.5	9.98	3.61	12.7	10.2	3.68	10.9	9.64	7.41	21.7	9.45	21	14	8.83	10.7	25.1	11.1	7.38	11.5	11.6	4.91	6.23	23.7	8.71	5.75	5.35	18.1	22.7	14.4
	ENSG00000006638	TBXA2R	0.522	0.743	16	4.84	6.05	5.09	0.637	2.33	1.83	1.77	2.62	3.25	5.17	2.96	14	0.643	1.2	1.3	1.21	2.95	0.413	2.4	0.69	1.93	3.87	0.279	0.788	1.78	2.19	3.14	1	0.694	1.19	0.512	0.577	0.831	4.16	0.564	1.23	3.84	2.19	0.783	2.02	2.68	1.31	1.7	1.57
	ENSG00000006652	IFRD1	21.4	20.6	48	47.3	40.7	23.6	71.3	33.9	34	19.1	73.3	41.6	30.1	47.9	24.8	26.1	25.2	41.9	21.4	16.6	11.5	35.1	30.3	26.1	26.3	28.7	31.5	71.8	41.2	32.8	31.2	88.9	30.2	38.1	28.6	12.2	56	91.2	29.9	25	63.8	35.9	134.524	26.1	48.9	68	10.9
	ENSG00000006659	LGALS14	0	0	0	0	0	0	0	0	0	0	0.214	0.0959	0.381	0	0	0	0	0	0.0445	0	0	0	0	0	0	0	0	0.0433	0	0	0	0	0	0	0.238	0	0	0	0	0	0	0	0	0.182	0.0353	0	0
	ENSG00000006695	COX10	6.3	15.4	13.6	16.2	13.1	11.6	11.2	12.8	16.3	12.1	11.3	6.96	15.8	7.82	19.4	14.1	9.77	8.4	17.1	14.6	5.37	8.72	11.4	9.96	8.43	11.5	7.19	17.4	16.6	16.2	12.6	12.3	8.97	20.1	10.9	19.9	4.47	5.67	14.1	10.1	17.1	9.2	11.5	12.9	20.2	12.7	12.7
	ENSG00000006704	GTF2IRD1	29.2	18.9	10.1	28.5	20.7	30.7	48.9	134.937	50	63.9	64.3	18.2	36.6	64.3	40.9	36	47.2	31.9	47.7	23.2	20.9	29.3	55.5	22.1	32.9	27.5	54.9	45.2	104.874	27.3	50.9	33.6	44.9	48.8	42.7	38.8	42.1	20.9	43.8	26.6	45.6	40.8	17.2	28.5	89.6	74.9	20
	ENSG00000006712	PAF1	35.1	45.3	52.8	50.1	44.5	42.7	49.1	44.8	35.5	36.3	57.1	36.2	30	29.5	37.5	30.6	45.2	39.6	40	35.4	57.2	40.8	49.3	38.3	42.5	65.5	48.1	47.1	39.8	45.7	40.6	58.3	38.3	48.4	44.8	64.2	59.1	52.8	26.5	31.1	52.6	47.1	12.8	61.2	58.8	57	24.1
	ENSG00000006715	VPS41	14.4	17	27.9	43	30.5	11	18.7	60.6	31	16.9	16.4	6.1	28.7	15.7	23.8	17.4	22.6	25.6	16.9	13.3	17	27.6	17.1	27.4	29.5	14.4	17.9	13.3	28.2	35.2	20.8	10	19.4	29.7	27.1	21.1	13.3	16.8	20.3	22.8	21.2	24.9	22.9	22.8	24.1	32.4	7.11
	ENSG00000006740	ARHGAP44	0.394	0.759	6.32	3.11	5.17	4.72	0.779	2.26	1.7	1.62	10.1	0.729	0.487	3.13	0.46	2.85	1.06	1.8	0.536	0.671	0.402	0.731	0.855	8.91	7.18	0.589	0.852	1.6	9.8	2.75	6.83	2.23	1.2	1.04	2.13	0.359	0.884	0.148	1.15	5.07	1.95	0.249	2.21	1.46	1.4	0.346	0.408
	ENSG00000006744	ELAC2	22.6	48.6	45.7	69.6	45.2	44.5	37.5	74.2	49	37.5	45.6	32.4	61.3	30.2	86.5	42.8	37.6	31.4	46.4	47.6	26.4	26.3	67.1	40.1	34.6	40.6	22.9	60.7	58	61.7	55.5	52.4	26.1	60.2	43.9	50.1	33.6	28.8	48.2	45.5	74.2	31.7	56.2	52.2	53.2	46	60.9
	ENSG00000006747	SCIN	13.6	0.847	0.598	1.7	2.37	0.292	0.51	3.78	8.18	6.37	17.1	0.483	0.687	0.683	0.305	6.47	1.71	7.33	2.29	0.528	0.175	5.04	1.57	38.4	1.03	19.3	0.703	0.545	1.5	0.914	37.4	1.35	10.9	1.86	4.27	0.272	0.919	1.32	46.5	0.976	1.3	6.98	0.574	7.3	32.3	1.07	0.332
	ENSG00000006756	ARSD	9.37	27.2	9.38	24.4	17.6	33.2	8.64	14.4	18.1	22.9	22.8	35.6	9.47	25.9	14.7	20.8	13	13.7	24.6	3.18	30.2	26.8	12.3	56.3	14.2	18.8	14.9	29.5	26.1	6.72	15	15.9	25.6	8.1	7.35	10.8	11.6	14.2	23	14.7	10.1	20.1	11.2	11.3	13.6	18.7	6.69
	ENSG00000006757	PNPLA4	4.88	14.7	12	9.59	6.71	12.2	3.25	13.4	6.79	4.92	8.14	22.3	4.34	10.1	6.48	13	5.45	7.15	8.78	17.8	3.75	13.2	10.1	13.8	4.52	8.51	9.7	7.07	13.8	3.31	6.51	8.4	6.84	4.66	10.2	11.4	5.28	7.39	12.1	10.2	13.7	10.7	7.42	4.24	5.67	7.32	6.11
	ENSG00000006788	MYH13	0.252	0.0814	0	0	0	0.119	0.00505	0.167	0	0	0	0	1.69	0	0.107	0.0225	0	0.0119	0.0356	0	0	0.0599	0	0.215	0.0479	0	0.0181	0.0555	0.0323	0.0762	0	0.0053	0.0594	0	0	0	0.00853	0.0409	0	0.262	0.0514	0.132	0.0543	0.00977	0.0119	0.00517	0.0389
	ENSG00000006831	ADIPOR2	31.6	64.9	30.9	32.2	72.5	21.6	47.3	80.2	46.1	36.1	38.8	26.8	45.6	25.6	25.6	45.2	54.2	43.7	50	41.8	25.4	45.2	76.1	65.8	46.9	37.1	75.5	176.949	54.6	32.8	49.7	30.2	68.1	77.9	42.8	44.3	22.9	44.7	38.7	43.7	95.4	54.2	37.8	30.2	67.5	42.3	25.4
	ENSG00000006837	CDKL3	0.48	0.87	2.41	1.93	1.61	0.604	0.859	1.3	1.62	0.811	2.19	1.34	0.597	2.57	0.744	1.7	1.02	1.2	0.681	0.543	1.44	0.861	0.717	1.5	1.61	0.65	0.591	1.21	1.95	1.05	1.29	1.57	2.2	0.925	0.721	1.45	0.92	0.947	1.68	1.95	0.581	1.23	0.918	0.657	1.5	1.52	0.646
	ENSG00000007001	UPP2	0.00863	0.00893	0	0.0167	0.0153	0	0	0	0.172	0	0	0	0.134	0	0	0	0.039	0	0	0	0.0104	0	0.0129	0	0.0749	0	0	0	0	0	0	0	0.135	0	0.022	0	0	0.0285	0.0258	0.0144	0	0.0122	0.012	0.0126	0	0	0
	ENSG00000007038	PRSS21	0.76	21.5	0.0468	21.6	1.42	54.4	6.15	17	6.88	59.7	0.379	40.1	0.124	7.23	42.9	1.74	0.0584	0.254	16.1	1.79	2.12	14.8	17.1	1.09	45.7	17.4	51.9	2.08	1	35.6	0.0374	29.4	0.28	31.5	16.3	39.3	0.0769	0.0661	8.86	7.47	22.9	14.4	39.8	22	60.4	11.3	0.0263
	ENSG00000007047	MARK4	12.8	17.1	21.2	29.3	24	23.1	20.9	38.6	21.8	18.5	48.9	32.1	12.6	30.8	38.6	17.3	25.8	30.5	29.5	27.5	35.3	32.5	21	18.9	20.7	25.6	28.1	25.4	40.1	27.5	18.5	35.9	25.5	26.7	30.9	45.2	29.1	23	17.5	21.6	24.5	23.1	10.1	39	30.2	48.5	11.5
	ENSG00000007062	PROM1	0.0838	0.131	4.05	0.98	12.4	19.9	0.00798	0.0623	0.227	0.413	0.0525	0.0321	0.398	0.211	4.05	5.6	0.578	0.0188	0	0.0296	0.0253	0.0675	0.306	60.5	0.833	2.82	0.088	0.92	0.0151	0.116	0.728	0.367	2.53	0.0909	0.508	0.0665	0.0202	0.0954	2.74	0.21	0.105	0.378	0.361	0.0462	0.0809	0.0486	0.0204
	ENSG00000007080	CCDC124	50.4	68.7	62.2	87.6	56.6	108.758	83.6	61.7	82.7	77.3	46	105.889	72.2	71.9	92.9	65.3	81.9	120.826	50.6	63.7	89.6	60.8	86.4	64.8	92.3	99.8	89.9	77.1	47.3	77.7	41.2	121.147	66.2	91.4	124.269	77.3	89.1	99.9	39	60.1	71.2	52.5	141.792	94.4	165.36	63.4	128.829
	ENSG00000007129	CEACAM21	0.0708	0.404	0.14	0.852	0.393	0.0892	0.263	0.214	0.177	0.669	0.716	0.855	0.526	0.97	0.308	0.179	0.732	0.547	0.254	0.496	0.0979	0.0834	0.175	0.248	0.683	0.173	0.115	0.544	0.859	0.679	0.105	0.294	1.56	0.156	0.188	0.325	0.0898	0.213	0.4	1.68	1.07	0.415	0.469	1.11	0.124	0.076	0.301
	ENSG00000007168	PAFAH1B1	41.3	24.7	86.1	94.9	69	34.5	38.8	97.6	58.7	23.7	52.2	55.6	53.7	54.7	24.5	37	55.5	36.3	60.4	51.7	12.8	92	57.9	65	50.4	47.1	26.6	83	59.3	57.9	68.3	32.6	35.4	108.184	28	52.4	62.7	33.8	65.6	47	66.6	54	73.3	70.2	55.2	57.8	43.1
	ENSG00000007171	NOS2	0.862	0.0224	0.364	0.425	1.55	0.0189	0.262	0.0407	0.303	7.3	0.0618	0.0876	0.119	0.113	0.0886	2.05	0.999	1.85	0.0137	0.0135	0.0174	0.599	2.57	0.557	2.68	3.54	0.176	1.17	3.78	0.297	0.136	0.763	9.24	0.196	3.42	3.87	0.0491	0.0476	0.591	0.217	0.048	0.0407	0.158	2.64	0.45	4.07	0.0187
	ENSG00000007174	DNAH9	0.149	0.0575	0.121	0.16	0.235	0.0847	0.0315	1.1	0.345	0.0885	1.84	0	0.435	0.0677	0.309	0.236	0.0822	0.217	0.128	0.636	0.0518	1.11	0.475	0.0961	0.146	0.308	0.335	0.0277	1.38	0.0667	1.25	0.0445	0.725	0.125	0.0775	0.0366	0.068	0.197	2.32	0.0931	0	0.212	0.034	0.201	0.372	0.158	0.0763
	ENSG00000007202	KIAA0100	47.3	42.5	72.2	105.166	74.5	55	111.802	122.413	82.1	107.757	63.2	76.1	108.077	50.3	86.7	48.7	73.9	98.9	86.2	51	25.9	74.8	67.4	90.7	78.1	59.5	63.6	202.845	142.113	92.9	115.427	55.9	82.3	121.438	80.2	72.7	76.8	33.3	83	53.1	86.6	60.8	95.2	68.7	58.2	127.403	47.3
	ENSG00000007216	SLC13A2	0.00828	0.633	0	0.0181	0.0834	0	0	0.154	0.0155	0.0853	0.0266	0	0.025	0	0	0.125	0.0244	0.0505	0.0134	0	0.0301	0.18	0.0906	0.0886	0.157	0.157	0.153	0.548	0.0229	0	0.0174	0	0.679	0.0296	0.0239	0	0	0.0533	0.0281	0.0269	0	0.035	0	0	0.0362	0	0
	ENSG00000007237	GAS7	23.3	9.55	42.6	28.1	49.6	9.38	6.51	21.1	8.04	7.15	9.75	1.75	3.85	6.4	2.11	8.01	20.7	5.66	3.51	0.958	0.805	9.34	4.72	12.6	17.7	4.31	8.3	9.98	3.89	9.36	6.74	1.64	5.67	1.83	1.34	6.11	3.6	0.835	6.04	19.4	3.56	16.2	4.12	7.53	1.83	4.2	0.94
	ENSG00000007255	TRAPPC6A	6.85	11.8	9	19	14.4	21.3	4.57	31.8	36.9	29.4	61.7	19.6	13	5.83	18.8	21.4	11.5	39.9	4.74	1.56	3.61	34.9	41.4	22.9	19.3	24.9	31.1	38.6	61.5	15.3	18.8	41.6	21.7	19	34.8	3.68	7.41	32.7	26.9	24	8.43	35.3	7.12	25.9	69.6	33.6	7.16
	ENSG00000007264	MATK	0.256	6.59	0.476	1.2	0.706	8.32	2.78	4.2	1.85	4.09	5.3	0.466	6.04	3.14	2.59	0.473	1.28	5.17	0.768	0.249	1.5	0.44	0.099	0.512	5.17	1.62	2.35	0.403	3.93	3.04	0.123	4.57	4.93	0.383	0.227	0.554	0.896	3.32	0.279	5.28	3.91	0.792	0.0409	2.37	0.773	0.95	0.577
	ENSG00000007306	CEACAM7	37.4	0.528	0.155	0.0176	0.0971	2.36	0.139	0.077	0.136	26.2	2.64	0.0139	0.211	0.14	0.244	50.3	45.4	6.87	0.0939	6.41	0.418	1.43	33.9	29.2	1.87	49.1	2.14	3.4	0.194	0.0731	19.3	1.4	23.8	0.0874	18.9	16.4	0.149	0	1.58	0.0152	0	84.5	0.0227	0.173	0.0214	0.0258	0
	ENSG00000007312	CD79B	0.948	1.4	1.13	1.67	5.27	3.92	0.431	0.189	0.55	2.28	3.17	2.37	0.664	2.34	1.82	1.29	2.2	2.15	0.187	0.271	0.273	0.0631	3.62	4.78	12.9	19.3	2.38	2.42	0.842	5	0.209	1.35	11.1	0.624	0.566	0.854	0.368	0.216	2.38	14.6	1.59	1.28	0.237	1.28	0.239	0.265	0.675
	ENSG00000007314	SCN4A	0.00759	0.00791	0.0465	0.342	0.268	0.258	0.054	0.0389	0.00422	0.0154	0.0511	0.0463	0.075	0	0.0128	0.00287	0	0.246	0.0109	0	0.00306	0.0555	0.0495	0.13	0.0508	0.033	0.0379	0.0322	0.684	0.0383	0.00944	0.15	0.0663	0.004	0.104	0.0393	0.013	0.0336	0.0153	0.409	0	0.0216	0.00355	0.0224	0.00908	0.00788	0
	ENSG00000007341	ST7L	3	5.92	8.12	9.28	9.9	6.68	7.06	19.1	14.2	13.7	9.62	3.83	4.59	5.23	7.81	6.95	5.71	5.24	12.2	2.58	2.27	10.2	11	7.61	13.1	7.06	8.16	11.1	5.51	12.8	17.3	3.88	7.57	14.7	6.74	5.87	9.89	9.18	14.8	10.7	12.3	9.36	6.95	10.1	11.3	40.1	4.69
	ENSG00000007350	TKTL1	0	1.79	0.0646	0.0151	0.513	239.417	0.267	0.0174	0.0342	0.0364	0.0292	0	0.0912	3.57	0	0.0231	0.0155	0	0	0.029	0	0	0	0.0365	0.102	0.0766	0	0.0225	51.9	0.0484	0	0	0.0419	0.0163	0	0	0.0132	0.017	0.0154	3	0	3.86	0	0	0	0	0.0402
	ENSG00000007372	PAX6	0.226	0.874	1.22	0.872	0.843	1.98	0.344	1.2	0.384	0.365	0.621	6.35	1.04	1.34	1.63	0.956	0.391	0.46	0.881	1.06	0.415	0.785	2.03	0.607	0.94	0.306	0.968	9.19	3.63	0.382	4.02	0.112	0.641	0.559	2.32	2.58	0.705	0.594	0.799	0.425	0.291	0.717	1.49	1.19	2.34	0.585	1.55
	ENSG00000007376	RPUSD1	9.74	32.5	6.8	12.3	15.6	33.4	22.4	20.5	30.1	29.3	18.3	29	24.5	27.6	35.7	23.6	18	22.2	33.7	25.2	15.8	28.5	33	15.2	21.4	36.2	28.4	40.3	26.2	24	12.8	29.1	17.7	27	27	17.7	32.2	23.1	22.3	22.4	48.7	15.4	17.3	16.2	31.2	21.9	39.1
	ENSG00000007384	RHBDF1	18.2	43.1	17.6	20.5	21	24.9	24.5	15.8	28.6	32.6	19.9	17.7	21.7	67	52.6	19.6	23.7	30.1	46.2	30.6	33.2	27.1	29.6	37	16.7	22.6	30.5	26.2	11.1	20.3	11.7	30.3	34.3	22.4	12.8	26.5	24.2	37.8	12	32.7	34.3	20.9	26.6	14.6	14.8	26.4	21
	ENSG00000007392	LUC7L	12.1	37.5	14.5	21	19.2	22.2	13.2	22.5	16	14.8	20.9	11.5	21.3	49.1	54.4	20.8	20.3	16.7	14.8	18.1	20.1	17.7	23.2	30.9	26.1	17.7	17.8	28.9	22.2	21.9	22	31.8	16.9	34.9	14.5	18.2	20.9	22.8	17.8	39.7	28.1	20.9	22.4	20.2	20.8	27.1	29.6
	ENSG00000007402	CACNA2D2	0.122	0.644	5.05	4.17	3.38	2.53	0.134	0.807	0.664	0.506	0.855	1	0.349	0.623	0.385	0.732	0.479	0.914	0.16	0.136	0.273	0.989	0.479	2.56	1.47	0.255	0.272	0.847	12.4	0.478	0.616	2.15	1.02	0.253	0.707	0.328	0.177	0.423	0.875	1.11	0.364	0.27	0.122	0.28	0.257	0.324	0.177
	ENSG00000007516	BAIAP3	1.26	1.94	0.661	1.66	0.719	1.85	0.165	9.43	0.497	2.25	0.501	0.524	1.28	2.29	0.48	1.5	0.598	0.788	3.76	9.66	1.98	0.56	0.537	2.73	0.812	1.2	0.819	0.498	1.18	0.417	0.295	2.77	1.22	2.58	0.687	1.68	2.13	1.14	0.348	1.93	0.182	1.22	0.546	0.46	0.394	1.44	0.553
	ENSG00000007520	TSR3	28.3	79.6	44.4	39.4	39.9	54.3	65	46.9	70.3	60.2	43.2	76.8	60.3	67.7	65.1	65.7	38.9	58.8	71.8	51.9	66	53.6	52.7	37.1	45.8	67	71.4	49.5	59	51.1	27.3	67.8	39.4	58.1	67.5	59.6	65.5	87.7	41	57.2	56	42.1	77.9	49.9	72.1	54.8	87
	ENSG00000007541	PIGQ	12.4	32.3	28.8	25.9	22	23.7	23.6	29	32.5	26.5	16.1	37.2	45.4	42.8	38.3	27.4	24.5	33.9	28.8	16.8	17.2	26.2	26.1	33.8	20.5	28.4	26.1	28.4	39.1	27.9	13.2	28.1	17.4	33.2	24	25	17.7	34.4	16.7	33.7	48.8	12.4	22.7	26.4	22.1	28.7	24.5
	ENSG00000007545	CRAMP1	7.11	9.27	10.3	11.8	13.4	7.15	9.24	14	17.1	14.5	8.95	9.69	16	31	25	11.3	17.1	11.1	14.1	6.07	8.22	15.9	18.7	15.2	14.5	9.16	13.4	19.1	25.6	21.6	19.9	9.61	14.8	18.8	11.3	11.7	11.4	17	15.5	16.5	13.8	11.5	15.7	9.73	6.6	15	12.9
	ENSG00000007866	TEAD3	25.9	37.7	153.109	81.5	83.8	60.7	36.4	50.7	40.1	55.7	53.9	23.9	30	45.8	41.2	48.9	39.2	42.5	54.6	38.8	46.6	55.5	31.9	27.1	46.3	34.8	33.1	60.5	46.8	54.8	72.3	40	49.7	49.9	31.7	44.8	35.6	28.8	32.6	30.9	23	28.4	27.5	56.4	34.1	49.6	23.9
	ENSG00000007908	SELE	0.579	0.0487	14.7	28.8	26.3	7.07	0.278	1.68	1.07	13.9	3.76	0.151	0.405	2.91	0.929	2.12	17.8	1.61	0.208	0.118	0.0063	0.323	0.274	0.254	11.8	0.281	3.42	19.3	0.141	29	5.82	2.34	2.21	1.27	1.48	0.206	0.294	0.0173	7.92	23	0.0805	1.14	0.386	10.6	2.57	0.284	0.95
	ENSG00000007923	DNAJC11	12.8	38.7	19.7	49.6	18.6	13.5	29.5	31.4	31.8	20	34.9	23.7	22.4	16.6	35.3	34.1	29.7	18.7	34	26.5	32.2	21.3	33.9	26.7	35	24.8	18.4	38.4	29.2	38	29.6	20.8	23.8	24.6	29.9	29.3	38.3	21.4	37.6	48.9	65.4	26.6	24	23.8	23.5	33.2	28.5
	ENSG00000007933	FMO3	0.779	0.866	1.92	1.96	4.56	31.8	17.9	2.3	3.35	3.07	1.43	3.44	0.874	3.88	2.1	1.82	2.51	0.501	2.41	0.584	0.0674	1.35	0.89	3.96	3.85	1.66	0.628	2.48	1.4	1.47	2.17	9.89	5.14	0.749	1.36	0.483	0.544	0.586	2.34	2.49	1.45	1.44	0.549	2.44	1.3	1.84	0.189
	ENSG00000007944	MYLIP	10.9	5.24	17.2	21.1	19.7	12.3	4.87	22.4	11	20.5	19.8	3.05	19.9	5.35	2.95	14.2	16.4	33.8	2.63	0.875	6.7	8.6	12.7	9.98	18.1	15.4	12.8	26.6	18.6	5.19	38.4	16.6	21.5	4.29	10.9	3.75	6.72	11.9	27.8	15.3	4.83	11.7	2.51	12.8	15.5	2.14	1.59
	ENSG00000007952	NOX1	0.0699	0.0813	0.0742	0.0674	0.14	0.0461	0.0797	0.0739	0.0289	0.0529	0.293	0.173	0.176	0.0206	0.102	1.08	0.224	0.0313	0.087	0.0246	0.0949	0.236	0.0261	0.134	0.217	0.0648	0.166	0.434	0.0866	0.0132	0.146	0.0694	0.501	0.206	0.0889	0	0.198	0.0864	0.105	0.291	0.0938	0.135	0.0727	0.0768	0.236	0.0408	0.227
	ENSG00000007968	E2F2	4.63	1.24	0.0235	7.93	1.79	2.57	6.34	8.09	5.72	6.3	5.73	2.78	3.22	7.4	17.8	6.64	11.9	4.29	8.02	6.73	4.21	6.75	17.2	2.52	15.4	7.17	5.99	13.2	6.91	9.78	12.4	2.07	5.54	8.68	7.09	2.84	5.02	5.14	3.06	4.69	7.17	5.73	0.99	4.22	3.82	6.04	10.2
	ENSG00000008018	PSMB1	109.272	440.646	177.305	208.38	240.073	408.707	407.199	355.415	305.704	187.065	362.455	327.574	338.62	159.061	241.708	495.742	228.759	371.159	274.329	253.351	349.343	238.832	336.657	132.024	249.963	232.334	333.047	376.486	185.265	230.136	250.568	441.906	307.438	225.066	302.313	429.193	339.659	217.903	284.117	217.842	478.555	160.532	254.979	378.116	262.849	367.681	363.38
	ENSG00000008056	SYN1	0.0966	3.82	9.36	1.58	1.9	2.12	0.408	1.06	0.684	0.741	1.06	11.5	4.32	0.841	0.529	0.536	0.826	0.381	0.562	0.0999	0.0467	4.58	0.164	0.564	1.92	0.203	3.42	1.94	0.366	1.71	0.189	0.195	0.901	1.37	0.997	7.16	0.354	0.0745	0.55	1.71	0.664	0.336	1.07	2.33	0.678	0.712	0.402
	ENSG00000008083	JARID2	16.7	12	6.17	24.9	21.2	5.46	27.5	27.1	22	11.7	14.2	14.4	16.4	20	21.6	23.3	18.2	20.9	28.5	24.4	11.6	9.81	16.4	14	19.4	14.6	17.3	29.4	40.4	45.8	61.2	16.7	24.8	21.6	19.4	23.9	31.1	22.7	17	19.4	22.4	21	18.8	47.8	20.7	33	16.2
	ENSG00000008086	CDKL5	4.84	0.591	1.74	3.4	3.75	0.783	1.6	2.09	1.01	0.656	1.35	5.27	0.415	4.46	1.69	2.8	2.54	3.28	0.999	1.47	0.574	1.64	0.658	3.68	2.87	1.1	1.15	1.06	1.62	1.98	2.97	0.189	1.95	2.47	1.28	3.54	1.41	0.363	0.891	3.35	3.57	2.65	2.49	1.26	0.218	1.22	0.278
	ENSG00000008118	CAMK1G	0.0208	0.574	0.531	1.49	0.368	0.0887	0.243	0.156	0.167	0.114	0.275	0.153	0.19	1.1	0.113	0.0441	0.0864	0.415	0.205	0	0.105	0.0972	0.113	0.103	0.74	0.156	0.452	4.09	0.464	0.362	0.0312	0.265	0.678	0.342	0.19	0.179	0.146	1.29	0.0948	0.701	0.704	0.111	0.0583	0.38	0.099	0.284	0.142
	ENSG00000008128	CDK11A	13.6	47.5	34.8	62.3	35.5	24.1	20.6	30.3	22.5	49.2	33.6	20.4	100.169	42.4	37.7	38	20.7	18.1	22.3	20.2	56.4	19.5	36	63.4	29.2	30.8	29.3	51.8	21.3	47.1	27.7	22.7	25.8	23.8	44.2	29.8	52.7	43	22.4	71.9	24.9	38.8	39	52.4	21	53.4	39.8
	ENSG00000008130	NADK	12.4	26.2	25.9	66.7	36.5	21.7	29.9	28.3	43.2	42.5	27.2	41.3	38	32.5	42.8	30.3	23.5	22.1	31.8	25.2	37.6	23.6	41.4	80.9	40.4	30.3	23.6	38.1	25.3	40.4	37.9	27.1	25	32	31.2	45.1	47.9	36	32.9	60.7	40.9	23.9	24.2	32.6	22.2	35.2	32
	ENSG00000008196	TFAP2B	3.3	0	0.00422	0	0.00619	0	0	0.464	0.00575	0.0105	0.0149	0.0105	0.0161	0	0	0.555	0.439	0.223	0	0	0	0.0356	0.0363	0.0943	0.0821	0.0386	0	0.531	0.00493	0.0104	0.424	0	1.55	0.00545	0.357	0.00975	0	0	0.895	0	0	5.39	0	0	0.194	0.145	0
	ENSG00000008197	TFAP2D	0	0	0	0	0	0	0	0	0	0	0	0	0.191	0	0	0	0	0	0	0	0	0.491	0.0308	0	0	0	0	0	0.0584	0	0.0191	0	0.197	0	0.144	0	0	0	0	0.0859	0	0	0	0.0302	0.0242	0.0964	0
	ENSG00000008226	DLEC1	0.0772	0.0298	0.0418	0.186	0.909	0.283	0.0533	0.172	0.718	0.217	0.564	0.0742	0.24	0.461	0.271	0.117	0.105	10.3	0.0325	0.117	0.0549	0.716	1.52	0.594	0.157	0.0932	0.4	0.228	0.247	0.0589	0.551	0.125	0.387	0.268	0.158	0.0481	0.0828	1.63	0.432	0.671	0.0212	0.177	0.109	0.167	0.0338	0.243	0.0414
	ENSG00000008256	CYTH3	7.53	15	36.6	32.3	37.5	16.7	19.9	36.1	24.6	11.6	15.4	24.2	24.8	24	11.1	11.1	11.9	13.3	19.4	18.1	8.15	17.9	12.5	13.6	24.1	6.28	11	13.4	12.8	38.4	14.4	5.31	10.4	16.8	16.1	19.2	22.8	20.1	13.1	22.8	39.4	12.9	19.4	23.5	11.3	30.7	13.3
	ENSG00000008277	ADAM22	0.0705	0.057	0.565	6.27	1.01	0.505	0.0888	0.915	0.223	1.33	1.7	0.13	0.542	0.0778	0.318	0.344	1.16	0.0877	0.00871	0	0.0295	0.0823	0.328	1.14	2.5	0.222	0.0538	16.3	1.97	0.493	1.04	0.549	1.21	0.624	0.136	0.0811	0.0531	0.0606	0.459	1.29	0.13	2.11	2.2	0.296	1.46	0.427	0.0329
	ENSG00000008282	SYPL1	169.473	94.3	107.138	166.216	152.027	148.549	395.715	437.325	221.882	324.57	306.738	120.378	98	174.626	116.736	223.464	232.239	180.315	297.814	248.774	158.944	228.326	288.442	142.916	159.806	277.424	365.676	288.471	206.003	229.56	252.559	202.324	221.809	440.919	179.771	146.145	213.401	201.879	270.57	117.632	526.243	269.439	572.941	172.023	232.57	267.144	315.252
	ENSG00000008283	CYB561	30.7	30	12	36.9	22	53.3	36.2	84	41.1	38.2	47.1	27.9	39.3	22.4	40.1	41.8	64.8	55.4	43.3	32.7	42.7	31.1	51.7	84.2	32.1	26.9	43	88.9	55.1	52	28.5	35.9	56.5	40	27.5	29.7	30	22.6	47.1	42.9	59.5	28.8	66.7	31	53.5	36.9	26.9
	ENSG00000008294	SPAG9	16.7	15.5	50.5	60.2	57.1	18.2	63	55.5	60.8	24.5	30.4	14.4	20.3	47.9	22.4	25.8	24.3	68.6	40	29	25.1	58.2	27.9	21.7	34.9	18.6	34.8	55.5	22.9	62.6	51.8	11.2	26.9	86.7	37.9	41.5	50.3	11.4	35.1	34.5	111.218	32.4	32.8	46.1	18.1	80.5	25.4
	ENSG00000008300	CELSR3	0.361	1.72	0.529	1.1	1.29	6.67	1.39	2.36	3.67	3.53	2.01	3.65	1.49	4.4	7.76	0.94	0.679	0.956	0.283	12.1	0.827	2.37	2.45	1.75	2.37	2.47	0.921	3.99	1.48	6.59	1.35	1.79	2.25	5.42	4.22	1.54	1.15	1.32	2.11	1.36	9.39	1.2	1.23	2.74	10.5	4.5	0.958
	ENSG00000008311	AASS	3.72	1.62	7.19	8.04	9.59	5.17	1.84	3.56	2.69	4.51	11.1	3.73	0.773	4.37	4.49	12	4.41	7.18	1.17	1.17	1.67	7.18	8.8	4.56	18.8	6.55	7.12	5.29	5.69	4.25	11.8	4.87	10.5	3.87	8.57	3.62	1.78	0.614	5.76	5.51	2.42	6.37	7.08	1.89	7.82	5.4	2.18
	ENSG00000008323	PLEKHG6	57.4	24.3	0.372	15.3	3.12	12.4	23.7	56.6	21.1	24	19.2	0.261	2.61	2.52	16.5	13.6	38.1	28.5	6.85	13.9	0.461	15.3	34.6	61.1	11.6	30.1	43.5	637.065	24.1	18.5	23.3	10.3	47.1	28.6	26.1	13.1	2.59	38.5	37.5	5.44	32.6	34.7	9.28	12.2	36.5	10.8	4.6
	ENSG00000008324	SS18L2	15.6	32.9	8.06	22.2	24.9	38.8	25.3	17	23.4	31	24.2	38.7	26.7	29.8	29.2	18	28	19.6	25	32.1	21.1	31.4	28	30	40.6	47.2	44	25.3	29.5	20.5	26.6	33.5	32.6	34.5	28.4	16.3	49.4	39.5	37.6	43.2	22.2	20.2	25.3	25.4	60.6	19.8	30.1
	ENSG00000008382	MPND	7.26	8.28	11.3	13.5	10.7	10.7	6.9	9.49	15.8	16.3	14.5	16.3	4.67	9.77	25.3	15.1	7.69	17.6	11.8	9.26	6.03	13.7	12	15	13	17.9	13.5	16.9	9.41	13.6	12.5	14.8	10.6	11.4	15.3	5.64	9.73	6.67	9.7	11	8.16	7.72	15.7	14.8	17	10.9	9.23
	ENSG00000008394	MGST1	276.488	227.238	40.4	115.867	50.9	196.1	1127.51	2.48	673.985	247.647	230.63	169.316	194.247	95	118.87	245.146	140.443	20.8	227.728	108.946	149.232	201.919	539.332	135.425	63.3	183.253	435.883	219.014	397.704	44.6	1042.95	1465.3	321.34	770.038	10.6	27.8	2.48	14	745.557	430.728	3.61	213.174	309.118	163.528	765.744	555.296	468.8
	ENSG00000008405	CRY1	4.66	17.4	33.2	18.4	25.4	16.3	5	22.7	8.24	9.5	13.3	10.3	10.6	14.8	4.78	7.05	6.23	12.7	6.74	4.39	4.38	8.56	10.5	18.3	13.2	12.1	10.3	15.2	6.11	14.5	21.3	9.09	9.93	24.2	8.65	7.1	11.4	6.61	7.12	12.7	12.7	6.51	9.62	12.2	10.8	23.8	10.2
	ENSG00000008438	PGLYRP1	0.0372	0.112	0.561	0.0716	0.126	0.065	0.112	0.241	0.178	0.111	0.0985	0.0559	0.11	0	0.717	0	0.0543	0.0656	0.0517	0.152	0	0.141	0.161	0.632	0.262	0.202	0.0491	0.1	0.755	0.0549	0.269	0.289	0.315	0.0577	0.138	0.103	0.0459	0.0591	0.373	0.0589	0.054	0	0.295	0	0.0814	0.173	0.0954
	ENSG00000008441	NFIX	90.3	21.8	239.343	162.95	169.655	46.3	45.6	136.356	58.4	40.4	49.9	58.5	25.7	30.8	148.539	77	151.784	55.6	36.4	19.8	26.3	127.353	80.7	95.9	118.577	42.2	67.4	83.1	95.1	89.2	69.1	47.2	80	95	52.4	59.9	36.1	16.2	81.3	108.037	72.5	97.6	31.8	83.3	60.5	56.1	43.9
	ENSG00000008513	ST3GAL1	18.8	42.9	11.6	16.9	20.3	7.08	19.4	32.6	81.5	8.67	61.8	11.1	6.38	11.6	11.3	16.4	13.7	64.7	10.5	4.7	8.76	12.8	37.6	11.3	24.9	17.6	25.4	14.1	52.6	21.9	38.4	46.5	23.4	12.5	45.3	9.64	6.3	18.9	42.7	33.3	8.77	27.6	13.3	11.1	30.9	23.7	9.52
	ENSG00000008516	MMP25	0.802	4.99	1.59	1.73	1.49	1.28	1.27	1.07	1.25	2.06	2.11	4.39	2.42	6.69	1.87	1.85	5.98	0.918	1.64	0.523	3.07	0.472	1.07	1.71	3.01	0.939	0.511	0.605	1.42	3.84	0.48	2.83	3.68	1.14	0.568	5.45	0.476	1.64	1.06	6.63	4.96	1.68	1.46	3.04	0.132	0.658	2.74
	ENSG00000008517	IL32	10.9	653.198	30	116.398	54.7	349.951	73.8	48.4	53.7	57.7	52.2	400.477	369.669	152.736	146.875	18.9	39.8	64.5	189.964	22.7	207.303	105.651	9.75	25.1	74	30.6	21	324.448	32.4	203.671	9.55	278.282	183.692	27.7	15.1	241.952	25.5	222.79	21.2	151.569	96.9	77.7	38.1	113.249	17.1	45.5	322.691
	ENSG00000008710	PKD1	7.61	8.09	95.6	47	56.5	16.2	11.5	23.1	21.3	20.4	9.7	17	6.17	44.9	33	6.9	16.7	19.2	14.3	5.48	9.41	21.4	19.6	16.8	27.7	12.9	14	25.3	19.6	26.8	21.6	14.2	14.7	13.6	11.8	10.7	13.3	27.1	18.1	21.3	11.7	11.2	17.1	14.4	4.34	19.8	16
	ENSG00000008735	MAPK8IP2	3.26	6.9	6.78	2.62	1.39	4.26	24.5	8.87	26.9	9.09	16.2	7.46	0.298	22.4	2.77	2.6	2.26	48.1	8.35	0.757	4.25	30.2	8.46	2.12	1.26	3.35	4.3	0.323	3.61	2.93	14.5	2.37	7.37	29.5	42.3	11.8	42.7	4.46	68.2	2.78	5.72	7.2	21.5	2.14	21.4	7.65	1.1
	ENSG00000008838	MED24	33.3	47.8	28.7	71.3	37.9	63.3	56.1	57.2	46	53.2	29.2	55.5	45.9	36.9	71.5	53.8	38.9	64.2	58.8	32	27.5	46.6	44.3	54	45.8	60.6	56.2	133.754	78.1	87.3	34.6	48	52	58.9	58	66.5	50.6	28.6	41.6	58	59.8	36	57	55.9	54.1	51.5	73.6
	ENSG00000008853	RHOBTB2	1.11	7.19	26.1	12.5	12.5	11.5	3.81	7.16	5.79	4.72	5.88	6.54	30.1	3.84	3.73	1.55	10.5	3.24	8.79	6.6	3.46	6.85	3.36	15.2	8.82	2.85	2.3	10.4	9.45	24.1	3.44	2.57	4.19	9.56	4.71	7.11	4.4	4.37	4.54	8.04	21	6.79	7.56	5.68	3.73	8.56	3.96
	ENSG00000008869	HEATR5B	13.9	13.8	10.7	27.8	15	20.5	14.3	29.7	24	24.3	15.4	9.1	17.5	22.1	19.4	20.9	18.7	17.5	14.8	19.3	9.61	16.6	19.7	26.4	22.4	14	17.1	22.7	21.6	14.8	26.8	13.8	24.6	18.3	15.3	16.8	18.5	15.4	22.2	18.6	9.43	17.7	22.3	13.9	14.6	18.8	9.81
	ENSG00000008952	SEC62	34.9	235.186	305.79	223.532	340.263	225.22	104.11	260.892	198.75	81	266.522	147.375	273.379	187.622	123.728	155.017	111.81	187.283	103.681	130.317	141.071	148.245	287.948	161.755	360.652	86.2	164.782	125.996	344.385	98.6	177.02	121.003	206.976	205.129	109.019	67	135.059	394.605	165.284	195.955	164.426	149.338	210.005	249.481	204.342	111.218	112.299
	ENSG00000008988	RPS20	680.935	1233.06	817.755	750.42	975.2	2131.86	736.04	1450.12	1335.67	1170.71	1695.84	1429.46	2905.76	1583.07	1741.87	1588.24	1220.21	1893.29	1177.15	2295.93	1219.07	919.822	1310.92	554.84	1634.44	922.487	1779.17	830.861	1735.29	1616.04	985.215	1117.5	1157.95	1016.53	1718.3	1492.9	757.226	895.647	1238.41	1079.07	1421.79	987.333	3248.86	806.428	3252.79	1188.48	1599.6
	ENSG00000009307	CSDE1	153.312	250.886	735.969	500.763	519.739	184.088	257.08	164.425	219.68	235.077	442.912	81.4	178.644	111.488	200.605	239.146	318.016	169.49	261.846	147.852	105.978	181.393	156.348	215.663	349.875	140.619	325.602	346.943	187.982	466.44	401.573	41.3	209.65	220.514	161.471	247.613	260.52	209.341	315.503	230.739	281.879	275.816	281.118	250.306	165.8	365.047	100.376
	ENSG00000009335	UBE3C	24.4	19.4	57.5	85.4	54.3	54.4	73	54.9	81.5	56.3	60.3	24.3	91.8	46.8	65.4	28.1	54.8	52.5	78.7	44.8	25.9	65.4	66.7	46.1	60.8	37.7	46.6	93.2	49.4	50.4	39.8	24.4	42.7	56.4	64.7	34.6	51.3	27.3	74.6	59.6	51.1	39.7	66.5	33.3	73.8	108.111	22.4
	ENSG00000009413	REV3L	7.84	10.1	36.6	29.9	40.1	19.1	12.6	25.6	15.4	14.1	18.8	14.2	20.7	19.8	14.6	7.48	19.8	9.13	9.52	15.3	9.07	18.8	21	28.4	30.7	11.9	14.1	27.5	17.7	35	24.9	9.99	19.8	8.67	12.2	23.6	16.9	9.15	16.7	24	20.9	14.9	18.7	30.2	12.3	26.1	25.1
	ENSG00000009694	TENM1	0.0304	2.06	1.39	2.22	3.43	0.067	0.0278	0.14	0.104	1.56	0.218	0.00464	0.212	8.15	0.0129	1.6	0.0438	0.0137	0.485	0.00863	0.0258	0.627	0.0413	0.19	0.757	0.193	0.00415	15.1	0.0588	0.258	0.346	0.0584	0.0905	0.00721	0.00779	8.87	0.895	0.0253	0.0667	0.313	0.0142	0.309	0.0342	0.13	0.0474	4.28	0.0178
	ENSG00000009709	PAX7	0.069	0.0103	0.0121	0.00634	0.0648	0	0	20.7	0.109	0.0498	0.00473	0.00501	0.0645	0	0	0.0112	0	0.0351	0.0136	0	0.0159	3.11	0.382	0	0.00411	0.0245	0.165	0	6.69	0	14.2	0.0262	3.27	0	0.977	6.14	0	0.692	16.1	0.0166	0.0865	0.48	0.0184	0	0.0274	12	0.00427
	ENSG00000009724	MASP2	0.68	0.222	2.11	5.14	1.24	0.179	0.504	1.24	0.498	0.219	1.16	0.375	0.562	2.69	1.68	0.785	1.8	0.183	0.462	0.407	0.167	0.768	1.43	2.86	1.85	0.284	0.161	2.64	2.55	0.965	4.05	0.336	0.914	0.348	0.401	0.298	1.16	0.322	0.867	1.7	0.117	0.838	1.23	0.517	0.24	0.43	0.334
	ENSG00000009765	IYD	0.0458	0.0138	0.0165	0	0.0436	0.00475	0	0.0365	0	0.0892	0.105	0	0.104	0.00641	0	0.103	0.0163	0.145	0.0116	0.00764	0.0196	0.0348	0.0563	9.97	0.0335	0.0988	0.107	0.151	0.154	0.0123	0.0352	0.0129	0.0519	0.00426	0.0276	0.0267	0	0.00448	0.0121	0.0495	0	0.0498	0.0756	0.00795	0.0575	0.0714	0
	ENSG00000009780	FAM76A	3.72	1.45	12.4	9.24	6.73	5.21	5.16	9.24	6.07	5.82	6.44	4.17	2.96	10.4	6.14	5.91	5.67	4.44	6.35	5.99	6.74	5.58	5.96	10.8	8.16	4.87	3.95	6.57	3.12	9.28	7.57	3.14	5.57	6.22	4.64	5.2	7.37	9.6	3.93	7.23	9.78	7.26	4.89	5.08	4.41	6.55	7.33
	ENSG00000009790	TRAF3IP3	0.944	4.48	0.407	3.46	1.73	1.97	5.06	1.12	1.55	0.665	6.07	1.26	2.42	8.24	7.74	2.6	10.3	1.33	1.46	6.17	3.74	1.08	1.56	2.67	6.38	3.62	0.862	3.92	1.83	2.58	1.01	2.96	6.82	1.51	0.784	2.59	2.64	1.36	3.25	8.33	6.17	3.06	0.859	5.85	0.858	1.31	2.04
	ENSG00000009830	POMT2	2.83	5.12	7.18	24.8	7.87	15.5	8.28	19.2	13.2	4.73	6.52	13.3	9.41	22.1	8.18	5.16	5.85	5.79	15.2	8.75	3.64	9.98	9.56	5.91	8.21	6.51	4.1	12.9	13.9	15.4	13.2	6.41	7.52	18.9	11.7	6.37	4.97	9.18	5.29	10.5	18.6	5.8	12.3	12.7	4.21	15.3	12.1
	ENSG00000009844	VTA1	37.1	68.6	21.3	37.4	31.6	44.5	65.4	68.1	51.9	35.6	42.7	25.7	72.2	39.3	35.5	64.8	50.1	65.4	44.1	49.7	57.7	36.7	57.7	41	51.6	35	44.2	75.2	32.8	41.8	59.9	36.4	52.8	54.6	45.8	73.2	53.4	51.8	44.8	43.8	83.9	52.7	63	58.6	44.1	71.8	35.7
	ENSG00000009950	MLXIPL	0.0523	1.42	0.59	2.26	1.11	0.899	0.0522	41.4	3.73	2.44	0.736	0.628	0.526	1.48	0.0904	0.321	0.373	0.664	0.487	0.0592	0.977	3.49	1.2	1.72	1.06	0.544	0.951	1.2	2.97	0.258	2.68	5.77	0.769	0.195	3.4	0.71	0.757	1.22	0.438	1.26	0.367	0.495	1.45	0.0596	0.725	7.46	0.0411
	ENSG00000009954	BAZ1B	11.9	35.3	46	56.9	48.4	43.5	46	143.366	57.6	38.4	76.5	47.8	94.1	42.7	57.5	23	42.5	41.5	42.2	23.9	16.4	51.9	52.9	31.8	51.7	23.5	41.7	66.9	73.1	45.8	52.6	49.8	38.1	104.158	48.1	38.4	31.9	49.4	41.5	40.8	124.514	40.9	46	26.8	77.8	55.8	32.3
	ENSG00000010017	RANBP9	173.883	28.1	34.6	55.3	50.2	36.3	30	47.8	48.6	36.8	33.9	85.7	46.1	38.9	26.9	64.7	79.9	46.2	62.6	32.7	28.5	30.4	33.9	36.5	51.1	48.2	32.2	77	31.1	51.4	107.912	46.1	54	34.6	40.1	62.5	41.5	46.7	50.9	39.5	27.3	91.9	20	59.4	42.2	53.4	22.7
	ENSG00000010030	ETV7	5.59	15.6	1.43	19.9	3.21	6.25	19.2	8.86	4.93	4.86	44	5.3	14.3	28.7	8.07	10.7	5.8	10.6	19.4	1.38	36.5	11.2	6.5	6.16	11.8	13.6	8.9	26.1	11.9	11.8	6.08	4.54	37.8	18.6	2.54	18.1	5.99	13.5	9.17	17	26.9	4.54	5.29	40.8	5.25	1.47	33.3
	ENSG00000010072	SPRTN	3.73	5.35	5.75	8.9	10	4.43	5.1	16.2	22.6	12.7	7.96	2.92	14.2	6.94	9.03	12	8.93	10.5	13.8	5.49	5.28	27.3	13.7	7.45	12.6	8.16	9.3	23.8	10.9	8.95	19.8	4.43	17.4	15	9.75	6.99	12.3	9.87	19.1	11.6	6.72	7.67	6.2	9.05	18	20.2	5.46
	ENSG00000010165	METTL13	6.93	15.8	9.72	20.1	16.9	11.8	13.3	13.9	25.6	24.4	14.2	18.5	31.5	12.2	17.6	18	17.4	13.7	15.6	8.82	9.72	21.1	20.1	16.6	14.7	17	13.7	23.5	25.7	18.2	18.6	13.2	13.3	25.4	20.4	10.9	24.5	14.6	17.1	20	16.7	14.4	13.7	16.7	24.2	23.3	14.9
	ENSG00000010219	DYRK4	9.35	63.4	29.1	24.9	28.1	45.3	45.8	44.2	19.6	11.9	42.6	25.8	14.2	30.7	41.2	39.7	32.6	30.8	16.2	33.9	9.3	36.9	36.4	19.1	37.2	13.4	48.5	122.077	34.5	23.3	5.64	66.5	20.4	25.8	33.5	16.2	14.8	11.4	22.8	51.7	83.5	11.1	38.7	37	42.6	32.8	43.3
	ENSG00000010244	ZNF207	122.331	123.1	77.5	191.718	131.812	120.822	175.909	191.553	158.536	161.563	166.796	84.2	113.045	125.183	168.953	164.468	150.131	223.377	176.829	146.682	118.015	226.737	182.486	113.594	159.322	128.42	150.492	243.846	197.409	147.869	215.328	136.083	225.041	211.563	176.536	176.271	153.742	112.864	192.628	157.727	265.638	137.149	96.4	155.409	199.469	250.848	110.479
	ENSG00000010256	UQCRC1	110.624	223.502	212.014	161.537	172.791	170.624	149.205	182.14	263.341	244.178	150.744	225.209	205.453	151.47	279.86	197.101	163.115	151.849	178.98	194.104	260.238	187.769	192.236	194.951	174.167	255.542	177.632	164.035	170.768	164.393	149.636	146.429	153.067	215.39	221.02	151.783	165.43	159.413	325.771	149.866	206.048	122.419	246.271	210.406	283.273	154.916	150.096
	ENSG00000010270	STARD3NL	5.17	33.7	43.6	44.4	32.1	42	44.6	10.1	22.3	11.6	20.2	36.6	39.4	22	17.2	10	15.1	16.9	10.1	13.4	19.1	22	5.4	21.9	30.8	6.39	9.36	11.8	24.7	42.5	21.8	22.5	16.3	27.9	16.7	35.3	8.38	29.2	13.9	24.5	33.3	21.7	39	40.6	19.3	38.5	22.4
[truncated: 18,109 more rows]
[truncated: 33 more columns]

## Sheet: Fig.2A
Datasets of Silent mutated genes and Non-silent mutated genes across all the 12 ESCC cell lines
[truncated: 784 more rows]
[truncated: 4 more columns]

## Sheet: Fig.2B
Number of Silent mutated genes and Non-silent mutated genes across all the 80 ESCC patient tumor tissues
[truncated: 81 more rows]

## Sheet: Fig.2C
The enrichment of KEGG signaling pathways from genes harboring non-silent mutations in ESCC cell lines																					Bonferroni
[truncated: 5,191 more rows]

[truncated: 13 more sheets: Fig.2D, Fig.2E, Fig.2F, Fig.2G, Fig.2H, Fig.3A, Fig.3B, Fig.3C, Fig.3D, Fig.4A,4B,4C,4D,4E, Fig.5A,5B, Fig.6A,6B,6C,6D,6G, AllProteinList 19588]
