# Supplementary material for: Heterogeneity Analysis of Esophageal Squamous Cell Carcinoma in Cell Lines, Tumor Tissues and Patient-Derived Xenografts
Source: J Cancer. 2021 May 10;12(13):3930–44. doi: 10.7150/jca.52286 (PMC8176252; doi:10.7150/jca.52286)
Supplement: Supplementary file 1 — Supplementary figures and tables. [file jcav12p3930s1.zip › Supplementary materials/ESCCpatients-ExpHeatmap.csv]

ESCCpatients-ExprHeatmap	1	2	3	4	5	6	7	8	9	10	11	12	13	14	15	16	17	18	19	20	21	22	23	24	25	26	27	28	29	30	31	32	33	34	35	36	37	38	39	40	41	42	43	44	45	46	47	48	49
1	0	0.608035975	0.951670661	0.890182076	0.91301743	0.765687424	0.605144458	0.764648901	0.806482931	0.495742796	0.770547576	0.89964222	0.905149886	0.774772425	0.683935078	0.316497144	0.129926373	0.732029272	0.709724524	0.560874576	0.475967275	0.80180897	0.497323781	0.920717983	0.594712252	0.185639992	0.389698435	0.844758921	0.874357346	0.834128537	0.437005066	0.801452027	0.379136059	0.789806008	0.587168942	0.311401674	0.596015541	0.541909387	0.684746694	0.683305712	0.830789799	0.022487391	0.846703133	0.691670247	0.855550847	0.785450334	0.731617676	0.794909322	0.605970507
2	0.608035975	0	0.790769094	0.531180684	0.620393232	0.395774132	0.253056035	0.442344308	0.38806963	0.278841732	0.410616336	0.519195075	0.516489294	0.376611609	0.270325532	0.237452015	0.348980241	0.376008689	0.335564283	0.336254621	0.196642492	0.496978023	0.219887094	0.819229154	0.277818867	0.274140762	0.182913788	0.468077385	0.546870185	0.40683501	0.428378214	0.485780804	0.225199989	0.413812969	0.270865659	0.285161054	0.396511063	0.095812983	0.487910216	0.267661707	0.410178542	0.488781229	0.41322387	0.319590949	0.466874384	0.411454592	0.32554362	0.420658811	0.339398206
3	0.951670661	0.790769094	0	0.295364367	0.111657884	0.58513444	0.788847739	0.641394154	0.684956184	0.730935751	0.650484835	0.686696184	0.755006452	0.77910407	0.739808256	0.926166102	0.858957943	0.731541923	0.744593117	0.857699101	0.867849258	0.717581408	0.772795124	0.873212409	0.494985551	0.844948527	0.819455034	0.677210911	0.724527634	0.509682255	0.752186092	0.778401356	0.756801332	0.762313517	0.772782381	0.819809579	0.8666431	0.787113722	0.744060907	0.656074951	0.729933108	0.895350897	0.680515758	0.71126518	0.773419601	0.781553986	0.78858326	0.752398018	0.850327849
4	0.890182076	0.531180684	0.295364367	0	0.143690937	0.227553136	0.501472673	0.247832126	0.321147306	0.507854856	0.277269186	0.366714489	0.511389237	0.433033711	0.400044719	0.823379267	0.68473488	0.373513196	0.380394138	0.681019201	0.679582969	0.254784919	0.466366278	0.768981869	0.211026621	0.655486608	0.59385392	0.236507744	0.422538371	0.1235747	0.494285047	0.497608642	0.45962913	0.426164066	0.476054274	0.552700759	0.671820702	0.52222855	0.437363296	0.232880733	0.365038449	0.775026887	0.311912291	0.328056673	0.464405004	0.437600932	0.438326911	0.432742366	0.668078654
5	0.91301743	0.620393232	0.111657884	0.143690937	0	0.334434203	0.63636711	0.430075189	0.434369786	0.572031135	0.393796406	0.397133089	0.574362815	0.582296368	0.526930472	0.859573423	0.753089469	0.49027082	0.538987194	0.734125845	0.757064296	0.476243844	0.576597243	0.788867737	0.282897769	0.720402222	0.673364967	0.437334437	0.494618651	0.29835593	0.574661701	0.578440919	0.569217869	0.586362757	0.571586683	0.675309186	0.774772828	0.636475118	0.524180212	0.414238111	0.513156267	0.816974005	0.444009497	0.51119705	0.569696492	0.608090298	0.574194707	0.527418062	0.719999789
6	0.765687424	0.395774132	0.58513444	0.227553136	0.334434203	0	0.427362996	0.256165938	0.189378599	0.386498691	0.218265247	0.203020755	0.394955388	0.408039849	0.258556848	0.669809282	0.540192589	0.23045485	0.305245662	0.532280177	0.553665775	0.21542522	0.318116298	0.750460282	0.144552721	0.478253265	0.427090454	0.240310988	0.270434998	0.154584009	0.407402835	0.367542679	0.349777922	0.417212115	0.316237838	0.45193551	0.610652576	0.421985852	0.342661478	0.198530385	0.339059663	0.640652676	0.201730437	0.333716428	0.327374787	0.401587715	0.304910143	0.257930275	0.528344027
7	0.605144458	0.253056035	0.788847739	0.501472673	0.63636711	0.427362996	0	0.344049327	0.424044476	0.263208894	0.41885859	0.554198853	0.644753299	0.184170593	0.200375287	0.44348677	0.296061633	0.354157604	0.148269706	0.308256741	0.22132381	0.400059482	0.212623195	0.831265537	0.298673756	0.280214497	0.209125532	0.42853169	0.550478732	0.333905052	0.410608144	0.486321022	0.254808303	0.167062464	0.238814366	0.11923322	0.117188737	0.194834277	0.480649634	0.299844909	0.180734223	0.491025633	0.320077588	0.153194203	0.434705101	0.26046934	0.145282368	0.259847675	0.409472783
8	0.764648901	0.442344308	0.641394154	0.247832126	0.430075189	0.256165938	0.344049327	0	0.246785658	0.386661967	0.277499947	0.423834324	0.518702127	0.326580027	0.28921304	0.747323875	0.519964903	0.231173819	0.219620916	0.48994251	0.570068911	0.159796312	0.271401617	0.778417543	0.237918519	0.503247093	0.388148485	0.171862654	0.36517194	0.163003777	0.349331046	0.428208688	0.372078791	0.236770878	0.295913828	0.37505038	0.477442882	0.454962119	0.335792165	0.28498796	0.240736091	0.645733347	0.222715307	0.217536979	0.308660632	0.275967293	0.33479134	0.27870963	0.532199221
9	0.806482931	0.38806963	0.684956184	0.321147306	0.434369786	0.189378599	0.424044476	0.246785658	0	0.316577289	0.161787486	0.314657759	0.459341398	0.40270492	0.256834671	0.663180182	0.557641857	0.180019134	0.29217491	0.513821602	0.545511702	0.209531357	0.229069482	0.770321899	0.198979589	0.50522558	0.369028841	0.260793191	0.186558115	0.195632838	0.223334684	0.181293406	0.363415291	0.297240004	0.172855416	0.483293498	0.612792151	0.403406834	0.159820745	0.243751209	0.314021025	0.673343058	0.226863872	0.36272065	0.221629693	0.290110629	0.34938026	0.244527779	0.437450539
10	0.495742796	0.278841732	0.730935751	0.507854856	0.572031135	0.386498691	0.263208894	0.386661967	0.316577289	0	0.341265753	0.535220102	0.635409001	0.372027857	0.253305284	0.373128482	0.257450237	0.310469117	0.271862727	0.202082178	0.21413618	0.417518298	0.13825998	0.810272339	0.221877476	0.189945694	0.099101153	0.446793162	0.459450205	0.390594242	0.252532511	0.36073567	0.182415583	0.341105166	0.152872092	0.238038331	0.335172173	0.239297873	0.343526604	0.322357653	0.405473875	0.372512466	0.412758962	0.295847463	0.384957804	0.357881181	0.328689289	0.349841628	0.271857306
11	0.770547576	0.410616336	0.650484835	0.277269186	0.393796406	0.218265247	0.41885859	0.277499947	0.161787486	0.341265753	0	0.27197484	0.461920711	0.308356536	0.233336097	0.707122072	0.556810212	0.235704379	0.284946474	0.563677997	0.564279075	0.289398013	0.293723843	0.741130912	0.192245142	0.511402925	0.428412369	0.243883496	0.277911268	0.21697824	0.292708199	0.249900535	0.295557127	0.33337127	0.277835739	0.428234119	0.630546347	0.420133532	0.189444993	0.189147942	0.252928152	0.637016754	0.250408089	0.296734825	0.314508497	0.396825724	0.303350768	0.297902929	0.509771274
12	0.89964222	0.519195075	0.686696184	0.366714489	0.397133089	0.203020755	0.554198853	0.423834324	0.314657759	0.535220102	0.27197484	0	0.49356918	0.459590058	0.416135464	0.829676597	0.718488198	0.347094862	0.418107491	0.679089487	0.680448628	0.382312745	0.482157995	0.75650383	0.316541855	0.665443693	0.609288179	0.369470345	0.380530269	0.294275906	0.519852676	0.429062382	0.493306354	0.510953667	0.456068794	0.588701191	0.739362923	0.538472531	0.447181079	0.331397991	0.384241964	0.792633321	0.314326744	0.442238813	0.476982117	0.528287316	0.396940967	0.381419921	0.65573
13	0.905149886	0.516489294	0.755006452	0.511389237	0.574362815	0.394955388	0.644753299	0.518702127	0.459341398	0.635409001	0.461920711	0.49356918	0	0.623353873	0.513806554	0.827644665	0.739474489	0.515250869	0.552913251	0.616758415	0.753491344	0.544100468	0.549010694	0.827351543	0.441652232	0.704089686	0.662333866	0.506984177	0.471294647	0.450848219	0.618530147	0.583362404	0.576905397	0.60784714	0.554237247	0.647223077	0.792176567	0.640437627	0.542323064	0.459380809	0.537037586	0.809055828	0.409722122	0.585419628	0.511120885	0.647812278	0.545832981	0.513275803	0.710997564
14	0.774772425	0.376611609	0.77910407	0.433033711	0.582296368	0.408039849	0.184170593	0.326580027	0.40270492	0.372027857	0.308356536	0.459590058	0.623353873	0	0.181717	0.670116931	0.519965247	0.404594009	0.203051156	0.492805817	0.418727038	0.362514863	0.356759107	0.811577838	0.357970459	0.472127805	0.405612942	0.378637513	0.524262111	0.321107406	0.470226817	0.449475131	0.338590519	0.197825649	0.347711698	0.266147486	0.272168194	0.34631833	0.444092122	0.295221942	0.138419496	0.656201351	0.308545723	0.14344793	0.410447917	0.279225633	0.127976214	0.246305132	0.568458724
15	0.683935078	0.270325532	0.739808256	0.400044719	0.526930472	0.258556848	0.200375287	0.28921304	0.256834671	0.253305284	0.233336097	0.416135464	0.513806554	0.181717	0	0.482451827	0.39729527	0.310429486	0.211563106	0.42752796	0.354385734	0.335964081	0.201807425	0.786581075	0.198495018	0.313486085	0.246956527	0.291625825	0.342870012	0.260491344	0.349751982	0.343315184	0.213156876	0.201510213	0.211755742	0.255205273	0.337610732	0.258352131	0.322514983	0.228764851	0.185702225	0.535210683	0.217167294	0.201674338	0.277921302	0.304966554	0.143393787	0.172691225	0.435102223
16	0.316497144	0.237452015	0.926166102	0.823379267	0.859573423	0.669809282	0.44348677	0.747323875	0.663180182	0.373128482	0.707122072	0.829676597	0.827644665	0.670116931	0.482451827	0	0.199929799	0.688594095	0.645242115	0.48193921	0.187618963	0.768635552	0.362804478	0.909192007	0.445196916	0.145091863	0.204797511	0.771669483	0.802165674	0.746745715	0.480601083	0.706490637	0.266039546	0.723040333	0.454555407	0.369876333	0.497965836	0.194058695	0.679490056	0.481550641	0.762469496	0.250373794	0.75664458	0.573750929	0.778070802	0.704028595	0.602211237	0.728700737	0.466033801
17	0.129926373	0.348980241	0.858957943	0.68473488	0.753089469	0.540192589	0.296061633	0.519964903	0.557641857	0.257450237	0.556810212	0.718488198	0.739474489	0.519965247	0.39729527	0.199929799	0	0.482512648	0.420947393	0.318410288	0.235264743	0.58438389	0.234030568	0.855918121	0.323723467	0.04815056	0.13913342	0.603223526	0.65116155	0.556413187	0.296954547	0.608007865	0.168637924	0.493893915	0.312756024	0.131137329	0.342141344	0.28698136	0.512342811	0.423989769	0.53177274	0.067285433	0.566433412	0.411780604	0.599076169	0.516553678	0.453995291	0.517375448	0.403758498
18	0.732029272	0.376008689	0.731541923	0.373513196	0.49027082	0.23045485	0.354157604	0.231173819	0.180019134	0.310469117	0.235704379	0.347094862	0.515250869	0.404594009	0.310429486	0.688594095	0.482512648	0	0.255318885	0.435068574	0.547982345	0.251446324	0.206611291	0.760689249	0.238301211	0.467259001	0.336920801	0.309655283	0.284855975	0.245236136	0.312071308	0.318680127	0.344714754	0.309051346	0.186883753	0.389826733	0.548390834	0.412299835	0.279829807	0.321277598	0.318081362	0.613611172	0.265721098	0.342273785	0.294080762	0.316630432	0.346776637	0.25954963	0.302794886
19	0.709724524	0.335564283	0.744593117	0.380394138	0.538987194	0.305245662	0.148269706	0.219620916	0.29217491	0.271862727	0.284946474	0.418107491	0.552913251	0.203051156	0.211563106	0.645242115	0.420947393	0.255318885	0	0.322664747	0.333576137	0.264419417	0.210403254	0.785827958	0.263528618	0.38925941	0.289769466	0.301667768	0.406359341	0.211690516	0.380464015	0.415083518	0.322525738	0.166103457	0.224719627	0.199878463	0.235088282	0.328313363	0.360415136	0.274711133	0.156951273	0.586802133	0.240161874	0.147360677	0.352567906	0.23470785	0.172590275	0.192254061	0.447898423
20	0.560874576	0.336254621	0.857699101	0.681019201	0.734125845	0.532280177	0.308256741	0.48994251	0.513821602	0.202082178	0.563677997	0.679089487	0.616758415	0.492805817	0.42752796	0.48193921	0.318410288	0.435068574	0.322664747	0	0.221380186	0.551502767	0.272749323	0.86726549	0.396489884	0.297141508	0.177641842	0.623298102	0.626677472	0.502555384	0.479989344	0.606212433	0.373417905	0.475835163	0.303699528	0.280749391	0.28463426	0.379700261	0.584796169	0.510991285	0.489708887	0.466617433	0.51915465	0.402277415	0.472592489	0.436348724	0.423872931	0.456948657	0.328906763
21	0.475967275	0.196642492	0.867849258	0.679582969	0.757064296	0.553665775	0.22132381	0.570068911	0.545511702	0.21413618	0.564279075	0.680448628	0.753491344	0.418727038	0.354385734	0.187618963	0.235264743	0.547982345	0.333576137	0.221380186	0	0.596134862	0.281672278	0.864738727	0.363498697	0.161336489	0.13052463	0.640420144	0.711378715	0.5430039	0.466574957	0.604110375	0.234814256	0.502917168	0.344249206	0.231485797	0.229267093	0.150696535	0.611025971	0.372307875	0.512479649	0.374759915	0.58319404	0.329789442	0.654733276	0.506802184	0.379656893	0.517177124	0.42229655
22	0.80180897	0.496978023	0.717581408	0.254784919	0.476243844	0.21542522	0.400059482	0.159796312	0.209531357	0.417518298	0.289398013	0.382312745	0.544100468	0.362514863	0.335964081	0.768635552	0.58438389	0.251446324	0.264419417	0.551502767	0.596134862	0	0.327860549	0.790928408	0.276316413	0.560644168	0.466399097	0.206911005	0.37376443	0.177156063	0.373367782	0.378442154	0.432029396	0.317532718	0.313576918	0.452463501	0.54064295	0.481593457	0.339953335	0.232903207	0.318936225	0.690553751	0.294946786	0.28076633	0.351038524	0.264605103	0.358477065	0.316982523	0.538896027
23	0.497323781	0.219887094	0.772795124	0.466366278	0.576597243	0.318116298	0.212623195	0.271401617	0.229069482	0.13825998	0.293723843	0.482157995	0.549010694	0.356759107	0.201807425	0.362804478	0.234030568	0.206611291	0.210403254	0.272749323	0.281672278	0.327860549	0	0.794458526	0.185489793	0.207188448	0.109062117	0.331296665	0.342772782	0.306930824	0.200282713	0.346560171	0.16920014	0.252476532	0.09060319	0.214822287	0.358615455	0.214250168	0.252525207	0.282979706	0.295520177	0.37207842	0.299361956	0.292846283	0.273147798	0.307879802	0.271360633	0.261435535	0.226950055
24	0.920717983	0.819229154	0.873212409	0.768981869	0.788867737	0.750460282	0.831265537	0.778417543	0.770321899	0.810272339	0.741130912	0.75650383	0.827351543	0.811577838	0.786581075	0.909192007	0.855918121	0.760689249	0.785827958	0.86726549	0.864738727	0.790928408	0.794458526	0	0.744625766	0.840312991	0.837291124	0.765784688	0.786135664	0.753460065	0.808239433	0.818858906	0.78758286	0.82063176	0.806803989	0.827205385	0.889879228	0.829033208	0.78117777	0.76140577	0.784812451	0.8828359	0.76368805	0.79060426	0.822441486	0.844524559	0.808346581	0.793902742	0.861610487
25	0.594712252	0.277818867	0.494985551	0.211026621	0.282897769	0.144552721	0.298673756	0.237918519	0.198979589	0.221877476	0.192245142	0.316541855	0.441652232	0.357970459	0.198495018	0.445196916	0.323723467	0.238301211	0.263528618	0.396489884	0.363498697	0.276316413	0.185489793	0.744625766	0	0.267832002	0.227213527	0.237710981	0.29686566	0.154878741	0.251595738	0.339361392	0.15722987	0.326671104	0.190259189	0.306062896	0.472305553	0.260350448	0.281587447	0.129008801	0.289892682	0.452183237	0.220192498	0.257323708	0.309525741	0.351257469	0.283944764	0.283702142	0.410787941
26	0.185639992	0.274140762	0.844948527	0.655486608	0.720402222	0.478253265	0.280214497	0.503247093	0.50522558	0.189945694	0.511402925	0.665443693	0.704089686	0.472127805	0.313486085	0.145091863	0.04815056	0.467259001	0.38925941	0.297141508	0.161336489	0.560644168	0.207188448	0.840312991	0.267832002	0	0.093085043	0.570712573	0.610721188	0.530411022	0.2876552	0.550329049	0.127538229	0.483605028	0.269542791	0.148713612	0.318199985	0.217371008	0.483431546	0.369762265	0.515263514	0.103324214	0.532627456	0.376684002	0.559973348	0.49824869	0.398589587	0.471503511	0.393950169
27	0.389698435	0.182913788	0.819455034	0.59385392	0.673364967	0.427090454	0.209125532	0.388148485	0.369028841	0.099101153	0.428412369	0.609288179	0.662333866	0.405612942	0.246956527	0.204797511	0.13913342	0.336920801	0.289769466	0.177641842	0.13052463	0.466399097	0.109062117	0.837291124	0.227213527	0.093085043	0	0.477566871	0.50787287	0.439133786	0.261475539	0.428320121	0.134339664	0.362347839	0.139714933	0.175955516	0.277933289	0.153958587	0.41075482	0.325321309	0.42560531	0.274238196	0.437827869	0.30596943	0.410875661	0.368384505	0.338164086	0.384125737	0.25153365
28	0.844758921	0.468077385	0.677210911	0.236507744	0.437334437	0.240310988	0.42853169	0.171862654	0.260793191	0.446793162	0.243883496	0.369470345	0.506984177	0.378637513	0.291625825	0.771669483	0.603223526	0.309655283	0.301667768	0.623298102	0.640420144	0.206911005	0.331296665	0.765784688	0.237710981	0.570712573	0.477566871	0	0.331069736	0.165288297	0.391006393	0.415334783	0.374753073	0.299942537	0.358846033	0.47887926	0.635904203	0.482888375	0.323880175	0.248994809	0.255351114	0.721552481	0.233250313	0.309002197	0.323644711	0.388727135	0.368391898	0.314171358	0.598786496
29	0.874357346	0.546870185	0.724527634	0.422538371	0.494618651	0.270434998	0.550478732	0.36517194	0.186558115	0.459450205	0.277911268	0.380530269	0.471294647	0.524262111	0.342870012	0.802165674	0.65116155	0.284855975	0.406359341	0.626677472	0.711378715	0.37376443	0.342772782	0.786135664	0.29686566	0.610721188	0.50787287	0.331069736	0	0.312358796	0.349716638	0.326223593	0.473876798	0.393339141	0.304634582	0.597611481	0.719048835	0.584856562	0.251078615	0.39114853	0.394359765	0.754670733	0.309261625	0.500284194	0.283599443	0.428213096	0.45531704	0.313173723	0.563332268
30	0.834128537	0.40683501	0.509682255	0.1235747	0.29835593	0.154584009	0.333905052	0.163003777	0.195632838	0.390594242	0.21697824	0.294275906	0.450848219	0.321107406	0.260491344	0.746745715	0.556413187	0.245236136	0.211690516	0.502555384	0.5430039	0.177156063	0.306930824	0.753460065	0.154878741	0.530411022	0.439133786	0.165288297	0.312358796	0	0.388270954	0.404719436	0.370020599	0.258424508	0.303961637	0.396528607	0.508227312	0.426206048	0.33488264	0.182527968	0.195992153	0.702874545	0.154157261	0.22892834	0.294697089	0.272677653	0.278540115	0.223098973	0.552097274
31	0.437005066	0.428378214	0.752186092	0.494285047	0.574661701	0.407402835	0.410608144	0.349331046	0.223334684	0.252532511	0.292708199	0.519852676	0.618530147	0.470226817	0.349751982	0.480601083	0.296954547	0.312071308	0.380464015	0.479989344	0.466574957	0.373367782	0.200282713	0.808239433	0.251595738	0.2876552	0.261475539	0.391006393	0.349716638	0.388270954	0	0.208545315	0.256591369	0.319960525	0.131761715	0.338591305	0.542456242	0.367552924	0.165801102	0.352160621	0.410698732	0.342115792	0.396859581	0.426172122	0.364813679	0.348002676	0.442769019	0.389811403	0.427534926
32	0.801452027	0.485780804	0.778401356	0.497608642	0.578440919	0.367542679	0.486321022	0.428208688	0.181293406	0.36073567	0.249900535	0.429062382	0.583362404	0.449475131	0.343315184	0.706490637	0.608007865	0.318680127	0.415083518	0.606212433	0.604110375	0.378442154	0.346560171	0.818858906	0.339361392	0.550329049	0.428320121	0.415334783	0.326223593	0.404719436	0.208545315	0	0.424633581	0.35111957	0.201390793	0.526515198	0.650356441	0.438795577	0.239198441	0.368180743	0.420404958	0.688023359	0.394025936	0.45013861	0.361792668	0.374141069	0.437009598	0.39052127	0.502726543
33	0.379136059	0.225199989	0.756801332	0.45962913	0.569217869	0.349777922	0.254808303	0.372078791	0.363415291	0.182415583	0.295557127	0.493306354	0.576905397	0.338590519	0.213156876	0.266039546	0.168637924	0.344714754	0.322525738	0.373417905	0.234814256	0.432029396	0.16920014	0.78758286	0.15722987	0.127538229	0.134339664	0.374753073	0.473876798	0.370020599	0.256591369	0.424633581	0	0.370237036	0.228778813	0.191982348	0.413565467	0.184972534	0.344236601	0.181824904	0.360918051	0.260319997	0.383300962	0.289654002	0.462709606	0.46082089	0.305059782	0.38099459	0.367707097
34	0.789806008	0.413812969	0.762313517	0.426164066	0.586362757	0.417212115	0.167062464	0.236770878	0.297240004	0.341105166	0.33337127	0.510953667	0.60784714	0.197825649	0.201510213	0.723040333	0.493893915	0.309051346	0.166103457	0.475835163	0.502917168	0.317532718	0.252476532	0.82063176	0.326671104	0.483605028	0.362347839	0.299942537	0.393339141	0.258424508	0.319960525	0.35111957	0.370237036	0	0.207674468	0.261647778	0.301934249	0.384967154	0.323530033	0.360430908	0.115697089	0.665955927	0.233100659	0.210940373	0.282728131	0.16857521	0.183474087	0.182540207	0.494992463
35	0.587168942	0.270865659	0.772782381	0.476054274	0.571586683	0.316237838	0.238814366	0.295913828	0.172855416	0.152872092	0.277835739	0.456068794	0.554237247	0.347711698	0.211755742	0.454555407	0.312756024	0.186883753	0.224719627	0.303699528	0.344249206	0.313576918	0.09060319	0.806803989	0.190259189	0.269542791	0.139714933	0.358846033	0.304634582	0.303961637	0.131761715	0.201390793	0.228778813	0.207674468	0	0.262689381	0.381187512	0.247399318	0.232858518	0.295313603	0.286061998	0.456959115	0.292299748	0.299701457	0.204704912	0.203618857	0.265839615	0.250176484	0.25516096
36	0.311401674	0.285161054	0.819809579	0.552700759	0.675309186	0.45193551	0.11923322	0.37505038	0.483293498	0.238038331	0.428234119	0.588701191	0.647223077	0.266147486	0.255205273	0.369876333	0.131137329	0.389826733	0.199878463	0.280749391	0.231485797	0.452463501	0.214822287	0.827205385	0.306062896	0.148713612	0.175955516	0.47887926	0.597611481	0.396528607	0.338591305	0.526515198	0.191982348	0.261647778	0.262689381	0	0.175805903	0.245512713	0.473842994	0.338539461	0.27333813	0.232431573	0.391141511	0.20181881	0.486650023	0.329865738	0.215939631	0.328644361	0.433388135
37	0.596015541	0.396511063	0.8666431	0.671820702	0.774772828	0.610652576	0.117188737	0.477442882	0.612792151	0.335172173	0.630546347	0.739362923	0.792176567	0.272168194	0.337610732	0.497965836	0.342141344	0.548390834	0.235088282	0.28463426	0.229267093	0.54064295	0.358615455	0.889879228	0.472305553	0.318199985	0.277933289	0.635904203	0.719048835	0.508227312	0.542456242	0.650356441	0.413565467	0.301934249	0.381187512	0.175805903	0	0.33333316	0.642617035	0.481785191	0.354858384	0.510500142	0.532033826	0.216922433	0.614678017	0.339267479	0.262177325	0.370894706	0.519378944
38	0.541909387	0.095812983	0.787113722	0.52222855	0.636475118	0.421985852	0.194834277	0.454962119	0.403406834	0.239297873	0.420133532	0.538472531	0.640437627	0.34631833	0.258352131	0.194058695	0.28698136	0.412299835	0.328313363	0.379700261	0.150696535	0.481593457	0.214250168	0.829033208	0.260350448	0.217371008	0.153958587	0.482888375	0.584856562	0.426206048	0.367552924	0.438795577	0.184972534	0.384967154	0.247399318	0.245512713	0.33333316	0	0.487924375	0.239706294	0.416930491	0.418269792	0.44608729	0.28069358	0.536428022	0.414284021	0.297010696	0.450067927	0.315204581
39	0.684746694	0.487910216	0.744060907	0.437363296	0.524180212	0.342661478	0.480649634	0.335792165	0.159820745	0.343526604	0.189444993	0.447181079	0.542323064	0.444092122	0.322514983	0.679490056	0.512342811	0.279829807	0.360415136	0.584796169	0.611025971	0.339953335	0.252525207	0.78117777	0.281587447	0.483431546	0.41075482	0.323880175	0.251078615	0.33488264	0.165801102	0.239198441	0.344236601	0.323530033	0.232858518	0.473842994	0.642617035	0.487924375	0	0.341035585	0.365732788	0.574015536	0.335469398	0.433980694	0.32800331	0.403021112	0.420620481	0.31906428	0.465224951
40	0.683305712	0.267661707	0.656074951	0.232880733	0.414238111	0.198530385	0.299844909	0.28498796	0.243751209	0.322357653	0.189147942	0.331397991	0.459380809	0.295221942	0.228764851	0.481550641	0.423989769	0.321277598	0.274711133	0.510991285	0.372307875	0.232903207	0.282979706	0.76140577	0.129008801	0.369762265	0.325321309	0.248994809	0.39114853	0.182527968	0.352160621	0.368180743	0.181824904	0.360430908	0.295313603	0.338539461	0.481785191	0.239706294	0.341035585	0	0.289505124	0.547035075	0.289810662	0.207041553	0.442229804	0.372518831	0.28294139	0.359542033	0.492895464
41	0.830789799	0.410178542	0.729933108	0.365038449	0.513156267	0.339059663	0.180734223	0.240736091	0.314021025	0.405473875	0.252928152	0.384241964	0.537037586	0.138419496	0.185702225	0.762469496	0.53177274	0.318081362	0.156951273	0.489708887	0.512479649	0.318936225	0.295520177	0.784812451	0.289892682	0.515263514	0.42560531	0.255351114	0.394359765	0.195992153	0.410698732	0.420404958	0.360918051	0.115697089	0.286061998	0.27333813	0.354858384	0.416930491	0.365732788	0.289505124	0	0.703470087	0.171250104	0.182273911	0.27215284	0.238944946	0.137301909	0.167167912	0.584621662
42	0.022487391	0.488781229	0.895350897	0.775026887	0.816974005	0.640652676	0.491025633	0.645733347	0.673343058	0.372512466	0.637016754	0.792633321	0.809055828	0.656201351	0.535210683	0.250373794	0.067285433	0.613611172	0.586802133	0.466617433	0.374759915	0.690553751	0.37207842	0.8828359	0.452183237	0.103324214	0.274238196	0.721552481	0.754670733	0.702874545	0.342115792	0.688023359	0.260319997	0.665955927	0.456959115	0.232431573	0.510500142	0.418269792	0.574015536	0.547035075	0.703470087	0	0.715639002	0.569910621	0.733004479	0.671347361	0.604443848	0.669606161	0.509529922
43	0.846703133	0.41322387	0.680515758	0.311912291	0.444009497	0.201730437	0.320077588	0.222715307	0.226863872	0.412758962	0.250408089	0.314326744	0.409722122	0.308545723	0.217167294	0.75664458	0.566433412	0.265721098	0.240161874	0.51915465	0.58319404	0.294946786	0.299361956	0.76368805	0.220192498	0.532627456	0.437827869	0.233250313	0.309261625	0.154157261	0.396859581	0.394025936	0.383300962	0.233100659	0.292299748	0.391141511	0.532033826	0.44608729	0.335469398	0.289810662	0.171250104	0.715639002	0	0.308931916	0.258504778	0.348607122	0.230628455	0.152751963	0.559056013
44	0.691670247	0.319590949	0.71126518	0.328056673	0.51119705	0.333716428	0.153194203	0.217536979	0.36272065	0.295847463	0.296734825	0.442238813	0.585419628	0.14344793	0.201674338	0.573750929	0.411780604	0.342273785	0.147360677	0.402277415	0.329789442	0.28076633	0.292846283	0.79060426	0.257323708	0.376684002	0.30596943	0.309002197	0.500284194	0.22892834	0.426172122	0.45013861	0.289654002	0.210940373	0.299701457	0.20181881	0.216922433	0.28069358	0.433980694	0.207041553	0.182273911	0.569910621	0.308931916	0	0.437070848	0.25898688	0.161129753	0.287201746	0.494766086
45	0.855550847	0.466874384	0.773419601	0.464405004	0.569696492	0.327374787	0.434705101	0.308660632	0.221629693	0.384957804	0.314508497	0.476982117	0.511120885	0.410447917	0.277921302	0.778070802	0.599076169	0.294080762	0.352567906	0.472592489	0.654733276	0.351038524	0.273147798	0.822441486	0.309525741	0.559973348	0.410875661	0.323644711	0.283599443	0.294697089	0.364813679	0.361792668	0.462709606	0.282728131	0.204704912	0.486650023	0.614678017	0.536428022	0.32800331	0.442229804	0.27215284	0.733004479	0.258504778	0.437070848	0	0.202395739	0.306696658	0.263760204	0.513652046
46	0.785450334	0.411454592	0.781553986	0.437600932	0.608090298	0.401587715	0.26046934	0.275967293	0.290110629	0.357881181	0.396825724	0.528287316	0.647812278	0.279225633	0.304966554	0.704028595	0.516553678	0.316630432	0.23470785	0.436348724	0.506802184	0.264605103	0.307879802	0.844524559	0.351257469	0.49824869	0.368384505	0.388727135	0.428213096	0.272677653	0.348002676	0.374141069	0.46082089	0.16857521	0.203618857	0.329865738	0.339267479	0.414284021	0.403021112	0.372518831	0.238944946	0.671347361	0.348607122	0.25898688	0.202395739	0	0.257432052	0.280470174	0.524856964
47	0.731617676	0.32554362	0.78858326	0.438326911	0.574194707	0.304910143	0.145282368	0.33479134	0.34938026	0.328689289	0.303350768	0.396940967	0.545832981	0.127976214	0.143393787	0.602211237	0.453995291	0.346776637	0.172590275	0.423872931	0.379656893	0.358477065	0.271360633	0.808346581	0.283944764	0.398589587	0.338164086	0.368391898	0.45531704	0.278540115	0.442769019	0.437009598	0.305059782	0.183474087	0.265839615	0.215939631	0.262177325	0.297010696	0.420620481	0.28294139	0.137301909	0.604443848	0.230628455	0.161129753	0.306696658	0.257432052	0	0.17659351	0.497293007
48	0.794909322	0.420658811	0.752398018	0.432742366	0.527418062	0.257930275	0.259847675	0.27870963	0.244527779	0.349841628	0.297902929	0.381419921	0.513275803	0.246305132	0.172691225	0.728700737	0.517375448	0.25954963	0.192254061	0.456948657	0.517177124	0.316982523	0.261435535	0.793902742	0.283702142	0.471503511	0.384125737	0.314171358	0.313173723	0.223098973	0.389811403	0.39052127	0.38099459	0.182540207	0.250176484	0.328644361	0.370894706	0.450067927	0.31906428	0.359542033	0.167167912	0.669606161	0.152751963	0.287201746	0.263760204	0.280470174	0.17659351	0	0.506513253
49	0.605970507	0.339398206	0.850327849	0.668078654	0.719999789	0.528344027	0.409472783	0.532199221	0.437450539	0.271857306	0.509771274	0.65573	0.710997564	0.568458724	0.435102223	0.466033801	0.403758498	0.302794886	0.447898423	0.328906763	0.42229655	0.538896027	0.226950055	0.861610487	0.410787941	0.393950169	0.25153365	0.598786496	0.563332268	0.552097274	0.427534926	0.502726543	0.367707097	0.494992463	0.25516096	0.433388135	0.519378944	0.315204581	0.465224951	0.492895464	0.584621662	0.509529922	0.559056013	0.494766086	0.513652046	0.524856964	0.497293007	0.506513253	0
50	0.368995205	0.251573218	0.758415152	0.39591648	0.539518876	0.273053554	0.262667663	0.322187736	0.29620674	0.226208487	0.240731907	0.412712662	0.544884563	0.297926979	0.215658152	0.367511893	0.223806911	0.286897665	0.271025201	0.369898486	0.30954367	0.317059589	0.183896656	0.769410327	0.191605725	0.200240339	0.21508755	0.344967721	0.440314997	0.304678384	0.258288467	0.375707214	0.136229959	0.361431742	0.236110503	0.196473437	0.394848427	0.220388334	0.315073177	0.1842952	0.342056894	0.264940501	0.340345355	0.22992572	0.433610376	0.400322045	0.275218961	0.340590805	0.32816719
51	0.814067032	0.464950239	0.765038078	0.41761403	0.53533454	0.346714466	0.417757377	0.339888186	0.174591685	0.368526407	0.176073819	0.380574385	0.531885835	0.390990317	0.329969498	0.743351473	0.591308531	0.274687746	0.326690955	0.597675279	0.60238793	0.33131665	0.291751082	0.775208957	0.304159703	0.564898514	0.446472302	0.305090277	0.299582873	0.314400673	0.206441112	0.159168185	0.377592199	0.25693308	0.207116945	0.45493712	0.643604779	0.446070584	0.185286211	0.304644402	0.278566139	0.697116495	0.309271063	0.357967216	0.298597581	0.343693814	0.331386381	0.350163742	0.534170826
52	0.819969383	0.435527555	0.701119998	0.288354317	0.444198061	0.179378155	0.449995469	0.229839442	0.219992624	0.418787312	0.281168556	0.331611975	0.386219208	0.435900474	0.345195514	0.739208156	0.583078762	0.249879079	0.320014063	0.537212481	0.605304933	0.205190945	0.343338996	0.727855242	0.217223501	0.52830025	0.474731756	0.236042561	0.308298615	0.182458742	0.38965801	0.400409519	0.418326165	0.380061462	0.330705646	0.493571076	0.605179936	0.487213168	0.334470538	0.263055015	0.350075354	0.694731716	0.229602427	0.343547889	0.309633415	0.332319246	0.377465818	0.303068557	0.563931198
53	0.157140154	0.375145119	0.842771623	0.679258514	0.741656137	0.542353239	0.2728511	0.510098033	0.577318709	0.233136578	0.545762201	0.698770243	0.762145364	0.451325219	0.384928155	0.274246165	0.060261872	0.486452486	0.374460914	0.284781165	0.227960364	0.583052606	0.271058546	0.858780277	0.365562814	0.084013435	0.153298556	0.630850754	0.688683769	0.569051179	0.35008692	0.598238712	0.193604724	0.478113295	0.335007278	0.100065704	0.271332432	0.307608172	0.541901893	0.448325465	0.519188413	0.100410978	0.582612532	0.369461245	0.621821495	0.497797231	0.405588752	0.498938567	0.432676594
54	0.522864746	0.157586494	0.89033579	0.757119955	0.806423969	0.621835427	0.319075851	0.648255068	0.590025211	0.299845587	0.665118428	0.76627462	0.793307785	0.57813474	0.44059257	0.147703329	0.299103355	0.513738724	0.492990991	0.308919999	0.161076242	0.682030132	0.296798005	0.89640795	0.432001617	0.247465849	0.166240295	0.725887507	0.749571567	0.636661142	0.539279398	0.659082942	0.332552711	0.596910424	0.344352656	0.35512967	0.383781959	0.143472861	0.695860305	0.467090466	0.645895265	0.430970355	0.677295461	0.454270695	0.624725094	0.522929474	0.492126702	0.637065341	0.247589197
55	0.87949032	0.531032777	0.761057322	0.432832307	0.512611991	0.264038881	0.542741138	0.374348858	0.125975969	0.422150973	0.170766025	0.333357832	0.48210621	0.463911401	0.332596195	0.802239749	0.68376591	0.264321439	0.390069694	0.639948633	0.68978198	0.322067612	0.329405	0.787869442	0.310435489	0.629667622	0.518451278	0.35607426	0.248586492	0.325518395	0.293066664	0.200872647	0.439003847	0.38110821	0.269463954	0.583176897	0.734008872	0.547638078	0.19069781	0.337591752	0.366127399	0.760981453	0.3016419	0.454310287	0.313764914	0.444797826	0.381750963	0.299386121	0.542386531
56	0.829982089	0.491061294	0.715578714	0.411435725	0.498662236	0.28723629	0.494259541	0.336457609	0.180695526	0.356753694	0.195265985	0.389521055	0.476626655	0.441555531	0.270536434	0.73114854	0.622490366	0.296888739	0.373237184	0.62560283	0.640177389	0.357523593	0.274487094	0.781924633	0.260831975	0.543326496	0.448748105	0.31403059	0.229663069	0.32310334	0.27563003	0.216639795	0.370769567	0.322450328	0.254603486	0.528946784	0.673270046	0.499305374	0.145725782	0.334652495	0.370905755	0.704345698	0.294219973	0.433541673	0.312359467	0.438279609	0.395428383	0.304592596	0.50281272
57	0.867575729	0.50516545	0.734353556	0.398542704	0.481829187	0.186532103	0.471249651	0.299015343	0.15003669	0.418301485	0.220144532	0.341065326	0.421019452	0.429595446	0.252127147	0.783699892	0.629116714	0.237730981	0.33431709	0.57910403	0.667164369	0.302237576	0.296655798	0.782169609	0.244675292	0.571513335	0.469655591	0.29243403	0.200355499	0.270091915	0.35707828	0.300677392	0.419697654	0.326901472	0.259194761	0.530744458	0.655516194	0.540515956	0.246065935	0.35076743	0.303051536	0.741501014	0.19406203	0.426255852	0.221742981	0.414959545	0.304005005	0.203519035	0.532229726
58	0.494261618	0.213101492	0.788040945	0.491271583	0.61695822	0.366591858	0.20921873	0.298468778	0.316064651	0.147704225	0.335099862	0.517741384	0.612556513	0.35414755	0.225806626	0.361513986	0.245602297	0.265106972	0.234942886	0.287570744	0.248510288	0.391594435	0.101934193	0.802835674	0.227160074	0.201424842	0.12345461	0.349975982	0.456745751	0.343780973	0.271071527	0.392196136	0.15530742	0.277896877	0.165697339	0.19127059	0.374038908	0.19015473	0.359582185	0.31335859	0.318297823	0.375667394	0.339359471	0.302353414	0.343147783	0.358891154	0.268623641	0.322282539	0.310263847
59	0.25527399	0.331668816	0.879577809	0.726885435	0.777434121	0.546287004	0.428785975	0.635583782	0.526198007	0.23136955	0.564852838	0.73113387	0.740755052	0.620900219	0.415147808	0.14195921	0.138692279	0.546863046	0.530871625	0.397918325	0.241454442	0.635957904	0.256635477	0.872971495	0.327945137	0.089939084	0.148999963	0.659499521	0.640163103	0.631423885	0.313939136	0.570252813	0.175054137	0.607480843	0.317500093	0.295928195	0.484611794	0.249123995	0.493459383	0.407061006	0.673038486	0.17840671	0.642202957	0.537165404	0.634790514	0.602728727	0.522656174	0.584631578	0.3884027
60	0.897977385	0.523656871	0.681185954	0.343319607	0.429502398	0.17471147	0.536407933	0.342921157	0.245279017	0.519363632	0.288357653	0.304812286	0.372933704	0.537215712	0.347518874	0.814012016	0.665827668	0.308442364	0.407755883	0.643725002	0.71399154	0.362140215	0.40161997	0.770578285	0.240472408	0.624173024	0.549421523	0.269471455	0.229026563	0.246067455	0.452253942	0.402571854	0.468295583	0.44474215	0.387514976	0.597027927	0.739657423	0.559939176	0.359760793	0.324211122	0.378802702	0.77843955	0.214064664	0.475499783	0.33945711	0.521770719	0.410339976	0.294411716	0.618497179
61	0.60174807	0.26523165	0.780411498	0.511577141	0.640812941	0.441717708	0.12309514	0.260876875	0.388203498	0.271252711	0.44280431	0.582695158	0.659768625	0.239562386	0.211573226	0.447389764	0.306290954	0.366291588	0.218967867	0.334978933	0.291913717	0.391702559	0.20688005	0.835632377	0.301049793	0.292959033	0.183732054	0.383663968	0.532748053	0.338040306	0.354075759	0.464016656	0.24954285	0.179064756	0.223322903	0.178234016	0.219328513	0.233010507	0.458271237	0.336058286	0.222167941	0.491654641	0.293532858	0.21416598	0.394904916	0.287241788	0.242177869	0.274022315	0.436469636
62	0.611360387	0.123061572	0.700989112	0.364814548	0.519410678	0.280641718	0.151965398	0.305449762	0.301686211	0.224035287	0.310703479	0.434982011	0.52607303	0.317459947	0.189295504	0.331036219	0.318377789	0.278878248	0.207934398	0.333602508	0.21270201	0.35094322	0.168538223	0.792242907	0.175288096	0.264973402	0.167285249	0.330932496	0.445415568	0.24760311	0.355586646	0.401214597	0.177429158	0.285438132	0.20097588	0.211163939	0.321962918	0.08768292	0.41923065	0.157903465	0.286624805	0.478836657	0.298043313	0.194434549	0.424126511	0.349748716	0.22811978	0.323254334	0.289280946
63	0.317298708	0.389887945	0.799629217	0.629602989	0.671171147	0.482770124	0.29249281	0.428838337	0.477535353	0.264814027	0.494249199	0.643300657	0.612591602	0.451202739	0.380192378	0.482640153	0.186159071	0.320278951	0.311697691	0.229030712	0.373788249	0.492515417	0.230389997	0.838652389	0.368022238	0.231187274	0.232407198	0.575791579	0.564992168	0.481826505	0.362027395	0.564777549	0.313533351	0.389638745	0.293159809	0.167188968	0.325238465	0.399785594	0.457871947	0.494548884	0.444199004	0.254274637	0.471491603	0.377306518	0.516598681	0.452829879	0.393336988	0.37795218	0.246025088
64	0.690731283	0.256189458	0.487935242	0.220058749	0.289440031	0.161458144	0.242207617	0.264833033	0.246528373	0.250778469	0.265051452	0.276486193	0.466517184	0.272844545	0.218396051	0.503049816	0.422489717	0.266075148	0.227358671	0.413060183	0.346361196	0.240965956	0.250953343	0.766137973	0.129615395	0.358108233	0.283896775	0.295096972	0.394299578	0.181523756	0.367986996	0.357551119	0.268466829	0.317451153	0.245601896	0.308171377	0.388924109	0.237032353	0.395053748	0.167013906	0.286278655	0.555266855	0.235301793	0.207885327	0.381877256	0.313325236	0.241560731	0.280617084	0.428090985
65	0.713532329	0.397085613	0.751927135	0.333993814	0.549897019	0.286663102	0.321629819	0.235581287	0.199060594	0.280676919	0.308305815	0.465936244	0.591284073	0.346752365	0.311542192	0.626993795	0.469099147	0.238827366	0.250577261	0.43239573	0.471199569	0.124841623	0.220221609	0.815046265	0.259897716	0.444600419	0.32523552	0.289665619	0.382882247	0.220652396	0.272093319	0.316840828	0.368829674	0.248255923	0.179745317	0.375367434	0.438512065	0.351551926	0.284274715	0.248972894	0.334866454	0.595315344	0.338351377	0.261605533	0.301051434	0.173195548	0.325066589	0.312243912	0.343099049
66	0.783542014	0.380955824	0.714570433	0.336523778	0.510308699	0.266424794	0.173661765	0.217631936	0.284192621	0.354108378	0.30266228	0.404922376	0.513281039	0.146494752	0.138933225	0.678126033	0.483161057	0.311034741	0.158730952	0.473440699	0.459086031	0.234040274	0.269240617	0.789582511	0.250017654	0.44821637	0.370982853	0.244816751	0.385688423	0.168559285	0.399365945	0.422419187	0.331641325	0.128006206	0.264269779	0.273588209	0.312169891	0.372397813	0.377535445	0.255020061	0.09699112	0.654288583	0.1472709	0.185823092	0.28870983	0.225238573	0.139848682	0.129053348	0.535136084
67	0.581407339	0.215790967	0.794514073	0.472399217	0.604591966	0.342040302	0.159962772	0.402658195	0.367434478	0.255219676	0.359775714	0.491147681	0.592532539	0.235582986	0.152751937	0.312559772	0.302572907	0.394173309	0.25003419	0.412376675	0.210550256	0.392606832	0.224201372	0.812132556	0.232659366	0.231661289	0.203186869	0.397685335	0.500871101	0.341017433	0.39251263	0.474529701	0.171696171	0.301018946	0.273769189	0.218743429	0.274064154	0.150431671	0.431292921	0.202713281	0.290831843	0.447266424	0.345388649	0.210959328	0.472211609	0.374634611	0.181376353	0.287027739	0.418818514
68	0.647218623	0.300717294	0.795284447	0.492273754	0.592541251	0.303580855	0.203768225	0.315470143	0.246400983	0.176959925	0.298947827	0.436374222	0.567097684	0.240879424	0.187278324	0.534897514	0.382493125	0.265838295	0.171651901	0.257536243	0.271117612	0.317177623	0.172784025	0.810434157	0.260596849	0.310061617	0.206648486	0.396760771	0.38682451	0.325317446	0.294452717	0.301240978	0.26506369	0.243763732	0.158013671	0.2447709	0.266625761	0.275763568	0.305820211	0.318622066	0.273995962	0.517782622	0.306047399	0.242645362	0.323994941	0.302309364	0.163275228	0.199012424	0.346199802
69	0.170421197	0.318113587	0.827011763	0.609803083	0.670266526	0.422650752	0.327438186	0.461582277	0.424259516	0.226008066	0.44330585	0.588424661	0.656282573	0.518185466	0.347564885	0.23437091	0.058972402	0.354795682	0.383160243	0.336294131	0.27967193	0.502158953	0.174344074	0.813647918	0.258481377	0.072274238	0.142634009	0.521382919	0.504696097	0.481461442	0.231168701	0.504134135	0.160023836	0.472353312	0.244155327	0.166404937	0.408326459	0.277201469	0.392426699	0.372974542	0.505666263	0.098034262	0.484379372	0.412608446	0.518483283	0.502682996	0.429686766	0.441820811	0.329655841
70	0.849086306	0.443393777	0.55824668	0.26750858	0.331873601	0.210475231	0.467032775	0.311386709	0.228718918	0.437852894	0.15520249	0.311891206	0.457783267	0.35632818	0.233577332	0.724814989	0.634583406	0.315054669	0.329032949	0.63353515	0.610062431	0.321273483	0.344215763	0.760908644	0.232337473	0.57050857	0.497578736	0.271630953	0.29760053	0.247663312	0.42859053	0.372753387	0.353076626	0.398461457	0.375661495	0.50731394	0.670237988	0.482669125	0.291182012	0.24019263	0.301573255	0.718558904	0.267433131	0.352522386	0.361050916	0.499690303	0.324025136	0.311584204	0.575801582
71	0.812456152	0.400098154	0.712852806	0.328132813	0.482859459	0.25931582	0.203958321	0.204614841	0.179055927	0.331026891	0.235849138	0.372555894	0.51348501	0.169125263	0.179510709	0.746022513	0.522789928	0.221588276	0.140657584	0.468341136	0.507399314	0.205286952	0.25028683	0.789757663	0.247876021	0.489161032	0.37912232	0.253227966	0.308686868	0.17481681	0.293097491	0.268760715	0.365938156	0.095892645	0.180280092	0.30167951	0.34146025	0.38152602	0.249017331	0.25939565	0.115302918	0.680868489	0.17592294	0.192875776	0.237485838	0.149438474	0.153952048	0.122546368	0.485678945
72	0.785645526	0.267112437	0.67652025	0.293040055	0.449592324	0.226595151	0.251546956	0.18572558	0.203220014	0.312260878	0.215447915	0.342080286	0.477711921	0.256300294	0.170789127	0.617546424	0.492989645	0.22689902	0.174480304	0.418624388	0.425238784	0.276905329	0.225832997	0.756973564	0.20298129	0.445729392	0.328204755	0.22769293	0.318340436	0.150877738	0.367727061	0.368218665	0.320096409	0.20726419	0.234247621	0.312444983	0.440379474	0.307325029	0.349991829	0.240922003	0.168143904	0.649080347	0.158459102	0.217164127	0.215236415	0.228829246	0.196622699	0.217374266	0.498403639
73	0.50053679	0.267077807	0.839745507	0.628602408	0.708223782	0.483219179	0.104638842	0.461471812	0.468963335	0.216669978	0.526032646	0.629075299	0.69372365	0.318527019	0.260118196	0.344320398	0.20956621	0.412176338	0.264415834	0.249809674	0.189532883	0.506475675	0.223795889	0.85531243	0.307379932	0.185051549	0.135860874	0.552378284	0.589336226	0.432646699	0.399948506	0.540255118	0.235568239	0.284053165	0.219639235	0.139964987	0.164437724	0.21907462	0.542865765	0.362730632	0.319243449	0.392005542	0.417748917	0.27420383	0.410611471	0.257819108	0.226697628	0.323377312	0.39635595
74	0.487999054	0.118001077	0.835627303	0.623622282	0.712899516	0.499179889	0.215532667	0.488225547	0.4680222	0.280557159	0.540809926	0.658769796	0.701862794	0.446933163	0.33749777	0.226011828	0.260606466	0.371080727	0.351337009	0.309399648	0.213188253	0.541826319	0.200583242	0.856904081	0.356964762	0.245807434	0.15552659	0.561127092	0.624574624	0.478895961	0.429334121	0.553140547	0.282539862	0.413896069	0.259725731	0.241031134	0.332198293	0.115182792	0.559760049	0.388651761	0.467691854	0.395675145	0.490266511	0.361790635	0.525962521	0.42191524	0.377228853	0.45785282	0.191749113
75	0.808209176	0.433550618	0.786142747	0.522458197	0.635987091	0.438384479	0.269610395	0.296738471	0.383313131	0.370226477	0.424616529	0.554441811	0.640209468	0.264197936	0.242942124	0.724996068	0.529499329	0.394484322	0.283093806	0.48049929	0.560008739	0.413209998	0.288133829	0.848538183	0.374131313	0.495335576	0.369997284	0.347247292	0.448802906	0.349237963	0.394426792	0.427752969	0.416377617	0.165511078	0.235493133	0.348831735	0.423577401	0.453675871	0.441918949	0.461042705	0.1831298	0.694711566	0.271264774	0.337254174	0.163374311	0.201776833	0.231810474	0.252339215	0.563210091
76	0.866763698	0.500520894	0.69418191	0.216181727	0.452902654	0.211624961	0.416540669	0.186991169	0.193420311	0.452289158	0.272760325	0.360390309	0.515219509	0.338186123	0.318796344	0.798205668	0.631675325	0.27321116	0.286419046	0.601667628	0.627698293	0.091153681	0.371968461	0.785912066	0.265172275	0.599983185	0.513999107	0.198041596	0.351440256	0.123470582	0.401719564	0.409644526	0.456063986	0.310103339	0.340547359	0.497730192	0.564244932	0.499459371	0.337770148	0.229725187	0.286706511	0.746261656	0.239050516	0.292477727	0.329794485	0.257463793	0.342465785	0.261046507	0.587268798
77	0.708755471	0.305573017	0.693259024	0.326353319	0.45036767	0.193244744	0.285507769	0.259792781	0.185330768	0.286349467	0.155840337	0.325669758	0.353054362	0.271602528	0.127267498	0.56897906	0.439918959	0.254583481	0.229644184	0.474158242	0.441231593	0.299712027	0.207163714	0.757344352	0.152230612	0.383380045	0.302109348	0.233878265	0.26138953	0.208550482	0.300731079	0.28430622	0.221250346	0.250247894	0.218618164	0.317382837	0.479528239	0.302129853	0.263141779	0.173148578	0.210697252	0.562797549	0.168008175	0.254600854	0.287849753	0.373973611	0.206496999	0.223420456	0.458843356
78	0.549146998	0.400490736	0.677973659	0.362508973	0.443986815	0.216920155	0.419319608	0.322605908	0.226045628	0.362400285	0.226293909	0.368368672	0.42119648	0.468121677	0.264073564	0.557048682	0.355960432	0.28941636	0.350913722	0.498293995	0.516524375	0.367628503	0.243079364	0.757421577	0.173485123	0.36208033	0.351099534	0.271572563	0.259574398	0.257993576	0.280292679	0.382252563	0.255755936	0.390127928	0.281648321	0.372140044	0.618072604	0.412781505	0.271512186	0.254316449	0.343833047	0.441072135	0.253291568	0.387652962	0.321964936	0.482222823	0.368310578	0.314365613	0.486089315
79	0.771385408	0.454487634	0.760333261	0.47689528	0.570193118	0.34226484	0.461952889	0.322500253	0.383571392	0.38850926	0.368423653	0.486370712	0.565635091	0.389528876	0.257646775	0.684281452	0.561794828	0.373009821	0.393381983	0.545702897	0.582443192	0.420472289	0.345350742	0.807590947	0.315876598	0.477870564	0.404788811	0.35240409	0.410342225	0.375778838	0.433996414	0.442957861	0.365534661	0.363844385	0.344973849	0.46308564	0.569304941	0.492521249	0.372653058	0.419755405	0.367227678	0.648872366	0.32619812	0.424264177	0.348384731	0.454004552	0.374029158	0.297202124	0.545973251
80	0.768641461	0.34542638	0.709506728	0.321329246	0.491121712	0.256652466	0.171203942	0.189180225	0.223592423	0.324513278	0.260067694	0.396888389	0.508663603	0.161732891	0.159778003	0.654262034	0.477272343	0.251996138	0.135276189	0.468545144	0.435020729	0.233651915	0.229076558	0.781504461	0.232331311	0.441747425	0.346703952	0.254084508	0.346462463	0.178117281	0.336754041	0.367693246	0.300895226	0.115446507	0.237242613	0.278268473	0.319798697	0.316761643	0.30974229	0.232738927	0.139723476	0.636685224	0.155340875	0.187285156	0.317778491	0.226956457	0.148679954	0.145849474	0.493052607
[truncated: 31 more columns]
