# Supplementary material for: Heterogeneity Analysis of Esophageal Squamous Cell Carcinoma in Cell Lines, Tumor Tissues and Patient-Derived Xenografts
Source: J Cancer. 2021 May 10;12(13):3930–44. doi: 10.7150/jca.52286 (PMC8176252; doi:10.7150/jca.52286)
Supplement: Supplementary file 1 — Supplementary figures and tables. [file jcav12p3930s1.zip › Supplementary materials/ESCCcellLine-MutHeatmap.csv]

ESCCcellLine-MutHeatmap	1	2	3	4	5	6	7	8	9	10
1	0	0.248888889	0.258624339	0.268359788	0.245502646	0.27957672	0.291851852	0.277883598	0.257142857	0.230899471
2	0.248888889	0	0.229417989	0.229417989	0.209100529	0.247407407	0.258412698	0.233439153	0.220740741	0.194920635
3	0.258624339	0.229417989	0	0.240846561	0.223068783	0.255449735	0.269417989	0.24952381	0.231322751	0.210582011
4	0.268359788	0.229417989	0.240846561	0	0.218835979	0.262222222	0.271534392	0.251216931	0.233439153	0.209312169
5	0.245502646	0.209100529	0.223068783	0.218835979	0	0.243174603	0.255026455	0.232592593	0.213968254	0.191957672
6	0.27957672	0.247407407	0.255449735	0.262222222	0.243174603	0	0.282328042	0.269206349	0.247619048	0.228571429
7	0.291851852	0.258412698	0.269417989	0.271534392	0.255026455	0.282328042	0	0.275978836	0.260740741	0.238730159
8	0.277883598	0.233439153	0.24952381	0.251216931	0.232592593	0.269206349	0.275978836	0	0.24042328	0.220529101
9	0.257142857	0.220740741	0.231322751	0.233439153	0.213968254	0.247619048	0.260740741	0.24042328	0	0.195132275
10	0.230899471	0.194920635	0.210582011	0.209312169	0.191957672	0.228571429	0.238730159	0.220529101	0.195132275	0
